# Supplementary material for: Gene Expression-Based Identification of Antigen-Responsive CD8+ T Cells on a Single-Cell Level
Source: Front Immunol. 2019 Nov 6;10:2568. doi: 10.3389/fimmu.2019.02568 (PMC6851025; doi:10.3389/fimmu.2019.02568)
Supplement: Table S3 — Differentially expressed genes in cognate antigen-responsive CD8+ T cells from donor 1. [file Table_3.xlsx]

## Sheet: K562
Ensembl_ID	symbol	log2FoldChange	padj	Rank
ENSG00000111537	IFNG	12.5912	3.54475e-10	1
ENSG00000100453	GZMB	12.5912	3.54475e-10	2
ENSG00000143184	XCL1	11.8672	3.54475e-10	3
ENSG00000143185	XCL2	11.7728	3.54475e-10	4
ENSG00000049249	TNFRSF9	10.8284	3.54475e-10	5
ENSG00000109943	CRTAM	10.3248	3.54475e-10	6
ENSG00000105835	NAMPT	10.0415	3.54475e-10	7
ENSG00000153234	NR4A2	9.91556	3.54475e-10	8
ENSG00000134460	IL2RA	9.63226	3.54475e-10	9
ENSG00000164687	FABP5	9.0027	3.54475e-10	10
ENSG00000122877	EGR2	8.97122	3.54475e-10	11
ENSG00000140379	BCL2A1	8.97122	3.54475e-10	12
ENSG00000127528	KLF2	-8.18427	3.54475e-10	13
ENSG00000102471	NDFIP2	8.56201	3.73027e-10	14
ENSG00000121966	CXCR4	-4.69022	3.54475e-10	15
ENSG00000085117	CD82	3.80883	3.54475e-10	16
ENSG00000234883	MIR155HG	3.68292	3.54475e-10	17
ENSG00000140105	WARS	3.55701	3.54475e-10	18
ENSG00000171202	TMEM126A	7.96392	8.03474e-10	19
ENSG00000096384	HSP90AB1	3.46258	3.54475e-10	20
ENSG00000155660	PDIA4	9.09713	9.92952e-10	21
ENSG00000044574	HSPA5	2.95893	3.54475e-10	22
ENSG00000168685	IL7R	-2.80154	3.54475e-10	23
ENSG00000109971	HSPA8	2.77006	3.54475e-10	24
ENSG00000154127	UBASH3B	8.05836	1.03991e-09	25
ENSG00000196154	S100A4	-2.58119	3.54475e-10	26
ENSG00000271503	CCL5	-2.51824	3.54475e-10	27
ENSG00000144381	HSPD1	2.39232	3.54475e-10	28
ENSG00000134333	LDHA	2.29789	3.54475e-10	29
ENSG00000091972	CD200	9.47487	1.52017e-09	30
ENSG00000186891	TNFRSF18	8.71939	1.50066e-09	31
ENSG00000111640	GAPDH	2.01459	3.54475e-10	32
ENSG00000067225	PKM	1.95163	3.54475e-10	33
ENSG00000181163	NPM1	1.92016	3.54475e-10	34
ENSG00000074800	ENO1	1.76277	3.54475e-10	35
ENSG00000110104	CCDC86	7.86949	1.74518e-09	36
ENSG00000171453	POLR1C	8.15279	1.98238e-09	37
ENSG00000251562	MALAT1	-1.38503	3.54475e-10	38
ENSG00000069849	ATP1B3	2.86449	8.03474e-10	39
ENSG00000115053	NCL	1.98311	6.50426e-10	40
ENSG00000135486	HNRNPA1	1.76277	5.80074e-10	41
ENSG00000075624	ACTB	0.975817	3.54475e-10	42
ENSG00000111845	PAK1IP1	8.24723	3.05829e-09	43
ENSG00000143333	RGS16	8.90826	3.3323e-09	44
ENSG00000100413	POLR3H	7.83801	3.54676e-09	45
ENSG00000184009	ACTG1	2.07755	1.13599e-09	46
ENSG00000065911	MTHFD2	9.22304	6.68754e-09	47
ENSG00000123358	NR4A1	8.15279	6.63158e-09	48
ENSG00000132341	RAN	1.8572	2.16746e-09	49
ENSG00000166226	CCT2	2.17198	2.97858e-09	50
ENSG00000187514	PTMA	1.35355	2.97858e-09	51
ENSG00000122862	SRGN	1.63685	3.91427e-09	52
ENSG00000152270	PDE3B	-7.9954	2.82482e-08	53
ENSG00000265972	TXNIP	-2.64415	1.29187e-08	54
ENSG00000140968	IRF8	8.43609	4.22074e-08	55
ENSG00000137642	SORL1	-8.78235	4.84523e-08	56
ENSG00000132475	H3F3B	1.44799	9.36395e-09	57
ENSG00000156261	CCT8	2.10902	1.37268e-08	58
ENSG00000104635	SLC39A14	7.93245	6.77256e-08	59
ENSG00000277632	CCL3	7.93245	1.00477e-07	60
ENSG00000117395	EBNA1BP2	3.05336	4.80593e-08	61
ENSG00000196230	TUBB	1.51094	2.40753e-08	62
ENSG00000183010	PYCR1	7.39732	1.32307e-07	63
ENSG00000168243	GNG4	8.15279	1.53258e-07	64
ENSG00000011590	ZBTB32	7.80653	1.53258e-07	65
ENSG00000275302	CCL4	10.5451	2.10499e-07	66
ENSG00000198734	F5	7.49175	1.53258e-07	67
ENSG00000182481	KPNA2	2.92745	8.26251e-08	68
ENSG00000025772	TOMM34	8.65644	3.55473e-07	69
ENSG00000141682	PMAIP1	7.7121	3.61669e-07	70
ENSG00000055147	FAM114A2	7.7121	3.61669e-07	71
ENSG00000004478	FKBP4	2.83302	1.45559e-07	72
ENSG00000113734	BNIP1	7.4288	3.97716e-07	73
ENSG00000168389	MFSD2A	7.58619	4.18983e-07	74
ENSG00000135919	SERPINE2	7.49175	4.20444e-07	75
ENSG00000091164	TXNL1	2.67563	1.53258e-07	76
ENSG00000091127	PUS7	7.80653	5.45632e-07	77
ENSG00000253522	MIR3142HG	7.64914	5.41697e-07	78
ENSG00000105447	GRWD1	8.12131	6.49708e-07	79
ENSG00000276070	CCL4L2	6.48446	5.27966e-07	80
ENSG00000196187	TMEM63A	-8.05836	6.57639e-07	81
ENSG00000116288	PARK7	1.76277	1.53258e-07	82
ENSG00000186265	BTLA	7.27141	6.3577e-07	83
ENSG00000131400	NAPSA	7.11402	6.3577e-07	84
ENSG00000165118	C9orf64	7.64914	7.2623e-07	85
ENSG00000163938	GNL3	3.08484	3.23327e-07	86
ENSG00000034152	MAP2K3	3.17927	3.40924e-07	87
ENSG00000102760	RGCC	8.65644	9.34326e-07	88
ENSG00000166145	SPINT1	7.23993	8.16165e-07	89
ENSG00000173465	SSSCA1	8.18427	9.30461e-07	90
ENSG00000185627	PSMD13	2.77006	3.20462e-07	91
ENSG00000150753	CCT5	2.73858	3.79455e-07	92
ENSG00000151689	INPP1	7.4288	1.02956e-06	93
ENSG00000186603	HPDL	7.27141	1.00909e-06	94
ENSG00000227777	NA	7.17697	1.00909e-06	95
ENSG00000158050	DUSP2	9.63226	1.39142e-06	96
ENSG00000135604	STX11	7.20845	1.04194e-06	97
ENSG00000119508	NR4A3	7.08254	1.02741e-06	98
ENSG00000115009	CCL20	6.26411	9.34326e-07	99
ENSG00000189046	ALKBH2	7.55471	1.12785e-06	100
ENSG00000182307	C8orf33	8.40462	1.26155e-06	101
ENSG00000225783	MIAT	-6.95663	1.12686e-06	102
ENSG00000110955	ATP5F1B	1.38503	2.26823e-07	103
ENSG00000113088	GZMK	-7.33436	1.25316e-06	104
ENSG00000133321	RARRES3	-3.61997	7.30217e-07	105
ENSG00000179041	RRS1	6.95663	1.40708e-06	106
ENSG00000165506	DNAAF2	7.23993	1.6448e-06	107
ENSG00000109471	IL2	6.16968	1.40384e-06	108
ENSG00000159200	RCAN1	7.80653	1.80119e-06	109
ENSG00000145850	TIMD4	6.98811	1.6142e-06	110
ENSG00000155926	SLA	3.33666	7.95304e-07	111
ENSG00000179958	DCTPP1	2.73858	6.85621e-07	112
ENSG00000155100	OTUD6B	7.17697	1.97821e-06	113
ENSG00000175592	FOSL1	6.70481	1.86606e-06	114
ENSG00000080824	HSP90AA1	1.76277	4.94328e-07	115
ENSG00000196189	SEMA4A	6.73628	1.99538e-06	116
ENSG00000028116	VRK2	7.11402	2.13908e-06	117
ENSG00000109016	DHRS7B	7.11402	2.18618e-06	118
ENSG00000170606	HSPA4	2.83302	8.70925e-07	119
ENSG00000164077	MON1A	6.73628	2.13908e-06	120
ENSG00000169189	NSMCE1	8.34166	2.68457e-06	121
ENSG00000103356	EARS2	6.64185	2.36862e-06	122
ENSG00000165929	TC2N	-9.06565	3.30343e-06	123
ENSG00000117560	FASLG	8.84531	3.30343e-06	124
ENSG00000106305	AIMP2	7.7121	2.94613e-06	125
ENSG00000107020	PLGRKT	6.79924	2.61179e-06	126
ENSG00000164400	CSF2	5.76047	2.36862e-06	127
ENSG00000164934	DCAF13	3.11632	1.3142e-06	128
ENSG00000100450	GZMH	6.29559	2.68457e-06	129
ENSG00000136738	STAM	6.61037	3.09765e-06	130
ENSG00000120875	DUSP4	6.76776	3.23585e-06	131
ENSG00000103522	IL21R	8.62496	4.43168e-06	132
ENSG00000184986	TMEM121	6.48446	3.38304e-06	133
ENSG00000104312	RIPK2	6.70481	3.72765e-06	134
ENSG00000108439	PNPO	6.54742	3.7188e-06	135
ENSG00000136997	MYC	3.17927	1.97821e-06	136
ENSG00000149925	ALDOA	1.38503	8.71158e-07	137
ENSG00000108561	C1QBP	1.95163	1.25316e-06	138
ENSG00000133706	LARS	8.40462	5.4759e-06	139
ENSG00000148090	AUH	6.79924	4.43168e-06	140
ENSG00000179144	GIMAP7	-1.69981	1.13426e-06	141
ENSG00000160183	TMPRSS3	6.48446	4.43168e-06	142
ENSG00000175505	CLCF1	6.48446	4.86589e-06	143
ENSG00000167085	PHB	2.64415	2.05437e-06	144
ENSG00000186827	TNFRSF4	6.70481	5.26027e-06	145
ENSG00000100804	PSMB5	2.89597	2.40112e-06	146
ENSG00000270164	LINC01480	6.57889	5.59326e-06	147
ENSG00000214900	LINC01588	6.67333	5.84383e-06	148
ENSG00000198498	TMA16	7.7121	6.94853e-06	149
ENSG00000270069	NA	5.88638	5.31506e-06	150
ENSG00000120438	TCP1	2.32937	2.17068e-06	151
ENSG00000113013	HSPA9	2.1405	2.04684e-06	152
ENSG00000102900	NUP93	8.34166	8.00172e-06	153
ENSG00000143653	SCCPDH	5.79194	5.73906e-06	154
ENSG00000198298	ZNF485	6.01229	5.96805e-06	155
ENSG00000183044	ABAT	6.01229	6.04685e-06	156
ENSG00000031081	ARHGAP31	6.70481	6.94853e-06	157
ENSG00000172336	POP7	7.80653	8.16172e-06	158
ENSG00000115828	QPCT	5.72899	6.04685e-06	159
ENSG00000141337	ARSG	6.4215	6.94853e-06	160
ENSG00000229644	NA	7.11402	7.78689e-06	161
ENSG00000166401	SERPINB8	6.57889	7.22289e-06	162
ENSG00000121152	NCAPH	-6.32707	6.94853e-06	163
ENSG00000169583	CLIC3	-7.08254	7.78689e-06	164
ENSG00000196693	ZNF33B	-6.54742	7.26184e-06	165
ENSG00000232442	MHENCR	-6.95663	7.83137e-06	166
ENSG00000108666	C17orf75	6.95663	8.16172e-06	167
ENSG00000115970	THADA	6.79924	8.05001e-06	168
ENSG00000102763	VWA8	5.94933	7.22289e-06	169
ENSG00000119471	HSDL2	5.63455	6.94853e-06	170
ENSG00000214026	MRPL23	6.73628	8.39905e-06	171
ENSG00000107201	DDX58	-6.70481	8.53497e-06	172
ENSG00000144120	TMEM177	6.39003	8.24093e-06	173
ENSG00000101546	RBFA	6.23264	8.26282e-06	174
ENSG00000146733	PSPH	5.5716	7.39322e-06	175
ENSG00000175283	DOLK	5.44569	7.26184e-06	176
ENSG00000143314	MRPL24	8.12131	1.11882e-05	177
ENSG00000174738	NR1D2	-6.39003	8.97714e-06	178
ENSG00000198551	ZNF627	5.44569	7.7482e-06	179
ENSG00000135763	URB2	5.66603	8.26282e-06	180
ENSG00000204536	CCHCR1	-6.35855	9.51847e-06	181
ENSG00000164051	CCDC51	5.82342	9.05251e-06	182
ENSG00000160746	ANO10	5.44569	8.79159e-06	183
ENSG00000114999	TTL	-6.29559	1.02405e-05	184
ENSG00000166197	NOLC1	2.7071	4.55327e-06	185
ENSG00000165916	PSMC3	8.68792	1.5093e-05	186
ENSG00000088727	KIF9	5.005	8.97714e-06	187
ENSG00000152518	ZFP36L2	-2.10902	3.81606e-06	188
ENSG00000158717	RNF166	-6.39003	1.1587e-05	189
ENSG00000109685	NSD2	-6.45298	1.22231e-05	190
ENSG00000044115	CTNNA1	2.83302	5.4509e-06	191
ENSG00000197620	CXorf40A	5.19386	1.01295e-05	192
ENSG00000110324	IL10RA	-9.16009	1.85536e-05	193
ENSG00000138623	SEMA7A	5.41421	1.12124e-05	194
ENSG00000102805	CLN5	5.54012	1.17303e-05	195
ENSG00000164466	SFXN1	1.79424	3.81606e-06	196
ENSG00000165030	NFIL3	5.44569	1.1587e-05	197
ENSG00000145736	GTF2H2	6.76776	1.44148e-05	198
ENSG00000145194	ECE2	7.08254	1.57543e-05	199
ENSG00000134058	CDK7	8.2787	1.99299e-05	200
ENSG00000166979	EVA1C	-6.57889	1.60749e-05	201
ENSG00000113460	BRIX1	8.24723	2.23273e-05	202
ENSG00000170430	MGMT	5.38273	1.45925e-05	203
ENSG00000245954	LINC02273	-6.16968	1.86373e-05	204
ENSG00000143870	PDIA6	2.61267	7.95102e-06	205
ENSG00000107159	CA9	5.38273	1.75641e-05	206
ENSG00000213782	DDX47	4.62726	1.5195e-05	207
ENSG00000197077	KIAA1671	-6.07525	2.03731e-05	208
ENSG00000144867	SRPRB	2.64415	9.4824e-06	209
ENSG00000131374	TBC1D5	-6.45298	2.38154e-05	210
ENSG00000136261	BZW2	8.56201	3.27613e-05	211
ENSG00000171604	CXXC5	-6.04377	2.40548e-05	212
ENSG00000104907	TRMT1	8.62496	3.48841e-05	213
ENSG00000117643	MAN1C1	-5.94933	2.54239e-05	214
ENSG00000244038	DDOST	2.51824	1.08043e-05	215
ENSG00000102144	PGK1	1.54242	6.70034e-06	216
ENSG00000149564	ESAM	-6.01229	2.71624e-05	217
ENSG00000167642	SPINT2	-6.07525	2.76383e-05	218
ENSG00000130772	MED18	5.8549	2.71624e-05	219
ENSG00000162129	CLPB	6.76776	3.19711e-05	220
ENSG00000130826	DKC1	2.51824	1.22564e-05	221
ENSG00000114767	RRP9	8.02688	3.92412e-05	222
ENSG00000135046	ANXA1	-1.88868	9.4482e-06	223
ENSG00000051825	MPHOSPH9	7.17697	3.63671e-05	224
ENSG00000053372	MRTO4	8.2787	4.20789e-05	225
ENSG00000134684	YARS	2.39232	1.22231e-05	226
ENSG00000230747	NA	-6.16968	3.22055e-05	227
ENSG00000037897	METTL1	7.96392	4.26142e-05	228
ENSG00000087053	MTMR2	8.34166	4.64313e-05	229
ENSG00000092199	HNRNPC	1.38503	7.7482e-06	230
ENSG00000130775	THEMIS2	-7.7121	4.35505e-05	231
ENSG00000235532	LINC00402	-6.39003	3.66258e-05	232
ENSG00000124145	SDC4	7.61767	4.46711e-05	233
ENSG00000204282	TNRC6C-AS1	-6.16968	3.97037e-05	234
ENSG00000119408	NEK6	6.29559	4.17555e-05	235
ENSG00000134802	SLC43A3	2.67563	1.8475e-05	236
ENSG00000196305	IARS	2.67563	1.89637e-05	237
ENSG00000146731	CCT6A	2.23494	1.60749e-05	238
ENSG00000138442	WDR12	8.53053	6.18165e-05	239
ENSG00000235978	NA	6.20116	4.60118e-05	240
ENSG00000275395	FCGBP	-5.88638	4.40855e-05	241
ENSG00000188010	MORN2	4.69022	3.68939e-05	242
ENSG00000213928	IRF9	-5.76047	4.54785e-05	243
ENSG00000215041	NEURL4	-6.04377	4.80999e-05	244
ENSG00000026751	SLAMF7	2.77006	2.22009e-05	245
ENSG00000100865	CINP	7.90097	6.4185e-05	246
ENSG00000111913	RIPOR2	-3.17927	2.58761e-05	247
ENSG00000086827	ZW10	6.29559	5.19525e-05	248
ENSG00000221963	APOL6	-7.11402	5.89203e-05	249
ENSG00000159055	MIS18A	-5.88638	4.94842e-05	250
ENSG00000186260	MKL2	-6.04377	5.08955e-05	251
ENSG00000167895	TMC8	-7.64914	6.51281e-05	252
ENSG00000102317	RBM3	2.51824	2.24314e-05	253
ENSG00000077348	EXOSC5	8.12131	7.28155e-05	254
ENSG00000147274	RBMX	1.5739	1.41364e-05	255
ENSG00000125877	ITPA	8.34166	7.93533e-05	256
ENSG00000143179	UCK2	7.36584	7.01766e-05	257
ENSG00000259834	NA	-6.48446	6.4185e-05	258
ENSG00000254986	DPP3	7.11402	7.7281e-05	259
ENSG00000262902	NA	-5.25682	5.89203e-05	260
ENSG00000262814	MRPL12	7.36584	8.45034e-05	261
ENSG00000078319	NA	7.33436	8.56097e-05	262
ENSG00000197912	SPG7	-5.2883	6.26502e-05	263
ENSG00000171793	CTPS1	8.49905	0.00010252	264
ENSG00000157184	CPT2	6.29559	7.65597e-05	265
ENSG00000211667	NA	-6.61037	8.21435e-05	266
ENSG00000132603	NIP7	7.93245	0.000100914	267
ENSG00000081985	IL12RB2	6.51594	8.56097e-05	268
ENSG00000232810	TNF	8.71939	0.00011602	269
ENSG00000163346	PBXIP1	-8.84531	0.000118316	270
ENSG00000181444	ZNF467	-5.5716	7.45827e-05	271
ENSG00000006530	AGK	8.34166	0.000113781	272
ENSG00000110046	ATG2A	-6.16968	8.56097e-05	273
ENSG00000107937	GTPBP4	2.58119	3.59669e-05	274
ENSG00000184545	DUSP8	-5.76047	8.88423e-05	275
ENSG00000133265	HSPBP1	7.90097	0.000129588	276
ENSG00000197857	ZNF44	-6.10672	0.000100512	277
ENSG00000187522	HSPA14	8.02688	0.000140544	278
ENSG00000157514	TSC22D3	-2.99041	5.2681e-05	279
ENSG00000111424	VDR	6.98811	0.000123164	280
ENSG00000163468	CCT3	1.8572	3.27613e-05	281
ENSG00000088836	SLC4A11	4.69022	8.40377e-05	282
ENSG00000163811	WDR43	2.45528	4.52871e-05	283
ENSG00000136271	DDX56	8.56201	0.000161075	284
ENSG00000175376	EIF1AD	6.76776	0.000130593	285
ENSG00000160193	WDR4	6.64185	0.000131644	286
ENSG00000185219	ZNF445	-5.38273	0.000107252	287
ENSG00000168495	POLR3D	7.01959	0.000140425	288
ENSG00000104904	OAZ1	1.16468	2.38154e-05	289
ENSG00000124942	AHNAK	-8.02688	0.000168669	290
ENSG00000162739	SLAMF6	2.48676	5.27489e-05	291
ENSG00000128050	PAICS	2.4238	5.16741e-05	292
ENSG00000075131	TIPIN	7.7121	0.000164474	293
ENSG00000132965	ALOX5AP	-8.56201	0.000184582	294
ENSG00000145730	PAM	2.54971	5.62587e-05	295
ENSG00000143942	CHAC2	6.57889	0.000146513	296
ENSG00000117450	PRDX1	1.5739	3.61872e-05	297
ENSG00000131507	NDFIP1	1.5739	3.63623e-05	298
ENSG00000168137	SETD5	-6.8622	0.000162128	299
ENSG00000151332	MBIP	8.02688	0.000194212	300
ENSG00000070785	EIF2B3	7.64914	0.000189546	301
ENSG00000156697	UTP14A	7.68062	0.000194244	302
ENSG00000167965	MLST8	5.16239	0.000130809	303
ENSG00000117676	RPS6KA1	2.51824	7.03607e-05	304
ENSG00000153879	CEBPG	7.64914	0.000215856	305
ENSG00000227507	LTB	-8.08984	0.000232943	306
ENSG00000183605	SFXN4	7.90097	0.000232943	307
ENSG00000030066	NUP160	8.21575	0.000242311	308
ENSG00000145907	G3BP1	2.4238	7.3442e-05	309
ENSG00000197170	PSMD12	2.45528	7.61715e-05	310
ENSG00000111796	KLRB1	-6.67333	0.000207351	311
ENSG00000074842	MYDGF	2.54971	7.94186e-05	312
ENSG00000067369	TP53BP1	6.04377	0.000189546	313
ENSG00000087586	AURKA	6.39003	0.000225712	314
ENSG00000273344	PAXIP1-AS1	-5.94933	0.000218348	315
ENSG00000106105	GARS	2.23494	8.32893e-05	316
ENSG00000125735	TNFSF14	8.21575	0.000321629	317
ENSG00000229757	NA	4.281	0.000168367	318
ENSG00000112578	BYSL	7.86949	0.000319132	319
ENSG00000082074	FYB1	-8.59348	0.000353604	320
ENSG00000115233	PSMD14	2.36085	9.84689e-05	321
ENSG00000108506	INTS2	5.19386	0.00021844	322
ENSG00000174444	RPL4	0.975817	4.11867e-05	323
ENSG00000142347	MYO1F	-8.08984	0.000351283	324
ENSG00000213983	AP1G2	-8.05836	0.000352048	325
ENSG00000165272	AQP3	-7.30289	0.000321629	326
ENSG00000279789	NA	-6.04377	0.000271359	327
ENSG00000165678	GHITM	1.95163	8.94106e-05	328
ENSG00000168763	CNNM3	-4.43839	0.000203534	329
ENSG00000169598	DFFB	5.88638	0.000271359	330
ENSG00000167106	FAM102A	-8.43609	0.000395313	331
ENSG00000161813	LARP4	7.58619	0.00036925	332
ENSG00000099800	TIMM13	2.51824	0.000123164	333
ENSG00000089157	RPLP0	0.912861	4.50077e-05	334
ENSG00000137692	DCUN1D5	2.61267	0.000133966	335
ENSG00000283554	LINC02341	5.79194	0.000303604	336
ENSG00000065600	TMEM206	5.44569	0.000287195	337
ENSG00000173418	NAA20	2.26641	0.000120053	338
ENSG00000140650	PMM2	6.64185	0.000352407	339
ENSG00000162511	LAPTM5	-1.51094	8.16877e-05	340
ENSG00000214706	IFRD2	8.49905	0.000471827	341
ENSG00000164691	TAGAP	2.64415	0.00014793	342
ENSG00000265298	LOC101929240	-5.76047	0.000330854	343
ENSG00000168887	C2orf68	-6.4215	0.000383896	344
ENSG00000134470	IL15RA	7.83801	0.000482474	345
ENSG00000197858	GPAA1	7.90097	0.000491534	346
ENSG00000162924	REL	7.30289	0.000484382	347
ENSG00000180901	KCTD2	-6.23264	0.000414578	348
ENSG00000120896	SORBS3	-5.88638	0.000400714	349
ENSG00000182162	P2RY8	-2.73858	0.000189546	350
ENSG00000211666	NA	-3.27371	0.000230874	351
ENSG00000225921	NOL7	1.69981	0.000123164	352
ENSG00000133256	PDE6B	5.76047	0.000423742	353
ENSG00000151651	ADAM8	-7.33436	0.00054797	354
ENSG00000135624	CCT7	1.35355	0.000103872	355
ENSG00000115484	CCT4	1.69981	0.000131562	356
ENSG00000005238	FAM214B	-5.66603	0.000442882	357
ENSG00000148335	NTMT1	7.61767	0.000599153	358
ENSG00000134057	CCNB1	6.54742	0.000516977	359
ENSG00000008018	PSMB1	1.35355	0.000110381	360
ENSG00000100068	LRP5L	5.005	0.000415776	361
ENSG00000167604	NFKBID	7.77506	0.000650776	362
ENSG00000132768	DPH2	8.2787	0.000694366	363
ENSG00000160214	RRP1	8.12131	0.00069553	364
ENSG00000111716	LDHB	1.16468	0.000101016	365
ENSG00000165288	BRWD3	-6.45298	0.000564439	366
ENSG00000120694	HSPH1	2.20346	0.000194244	367
ENSG00000163597	SNHG16	7.9954	0.000716329	368
ENSG00000117308	GALE	7.83801	0.000716329	369
ENSG00000105281	SLC1A5	2.10902	0.000194336	370
ENSG00000164398	ACSL6	7.17697	0.000662536	371
ENSG00000175899	A2M	-7.74358	0.000717292	372
ENSG00000171467	ZNF318	-6.16968	0.000577935	373
ENSG00000128016	ZFP36	-8.46757	0.000793978	374
ENSG00000136167	LCP1	1.32207	0.000124705	375
ENSG00000183751	TBL3	7.86949	0.000752518	376
ENSG00000163882	POLR2H	2.48676	0.000241547	377
ENSG00000166974	MAPRE2	2.36085	0.000230874	378
ENSG00000184164	CRELD2	7.77506	0.000761941	379
ENSG00000135457	TFCP2	-6.10672	0.000604148	380
ENSG00000120158	RCL1	7.96392	0.000800339	381
ENSG00000104964	AES	-1.79424	0.000182107	382
ENSG00000125245	GPR18	8.40462	0.000858124	383
ENSG00000182199	SHMT2	1.69981	0.000175564	384
ENSG00000161204	ABCF3	7.83801	0.000812892	385
ENSG00000168014	C2CD3	6.64185	0.000697843	386
ENSG00000239672	NME1	1.76277	0.000191677	387
ENSG00000177889	UBE2N	2.17198	0.000236316	388
ENSG00000166780	C16orf45	7.86949	0.000858124	389
ENSG00000178397	FAM220A	-6.04377	0.000660512	390
ENSG00000114942	EEF1B2	1.13321	0.000124705	391
ENSG00000142961	MOB3C	-6.35855	0.000747345	392
ENSG00000178035	IMPDH2	1.66833	0.00019791	393
ENSG00000221946	FXYD7	-4.84761	0.000580556	394
ENSG00000245648	LOC101928100	5.69751	0.000692059	395
ENSG00000170855	TRIAP1	8.12131	0.0010117	396
ENSG00000084676	NCOA1	-6.95663	0.000868678	397
ENSG00000132646	PCNA	7.83801	0.000980158	398
ENSG00000137265	IRF4	8.15279	0.00103147	399
ENSG00000166986	MARS	2.07755	0.000265441	400
ENSG00000188177	ZC3H6	-5.76047	0.000747345	401
ENSG00000129657	SEC14L1	5.2883	0.000728508	402
ENSG00000108669	CYTH1	-8.02688	0.00111462	403
ENSG00000166788	SAAL1	7.08254	0.000989278	404
ENSG00000101577	LPIN2	-6.61037	0.000926089	405
ENSG00000137101	CD72	8.43609	0.00120259	406
ENSG00000111231	GPN3	7.90097	0.00115826	407
ENSG00000026025	VIM	-1.5739	0.000238946	408
ENSG00000090273	NUDC	1.98311	0.000301506	409
ENSG00000135924	DNAJB2	-4.34396	0.000662536	410
ENSG00000121858	TNFSF10	2.61267	0.000402753	411
ENSG00000133313	CNDP2	2.17198	0.00033837	412
ENSG00000100526	CDKN3	5.5716	0.000893297	413
ENSG00000227081	NA	-1.16468	0.000189546	414
ENSG00000145012	LPP	-6.39003	0.00104599	415
ENSG00000132963	POMP	1.60538	0.000265441	416
ENSG00000175895	PLEKHF2	-6.07525	0.0010117	417
ENSG00000121073	SLC35B1	2.51824	0.000442882	418
ENSG00000138182	KIF20B	-6.51594	0.00118776	419
ENSG00000183474	GTF2H2C	2.58119	0.000474197	420
ENSG00000159131	GART	2.26641	0.000423742	421
ENSG00000184708	EIF4ENIF1	6.26411	0.00118776	422
ENSG00000100097	LGALS1	-2.51824	0.000481117	423
ENSG00000128039	SRD5A3	6.89367	0.00131947	424
ENSG00000181904	C5orf24	-7.05106	0.0013707	425
ENSG00000171928	TVP23B	7.64914	0.00148877	426
ENSG00000086061	DNAJA1	1.63685	0.000321629	427
ENSG00000220842	NA	-5.13091	0.00101122	428
ENSG00000090520	DNAJB11	2.36085	0.000468702	429
ENSG00000167004	PDIA3	1.5739	0.000319901	430
ENSG00000189306	RRP7A	7.64914	0.0015817	431
ENSG00000180817	PPA1	1.54242	0.000319901	432
ENSG00000145287	PLAC8	-1.98311	0.000412154	433
ENSG00000115159	GPD2	6.48446	0.00137955	434
ENSG00000177954	RPS27	-0.818427	0.000175564	435
ENSG00000145779	TNFAIP8	2.64415	0.000580556	436
ENSG00000048162	NOP16	2.01459	0.000442882	437
ENSG00000091732	ZC3HC1	7.1455	0.00157885	438
ENSG00000023902	PLEKHO1	-6.16968	0.00136716	439
ENSG00000059573	ALDH18A1	7.77506	0.00173687	440
ENSG00000136522	MRPL47	7.86949	0.00176719	441
ENSG00000027075	PRKCH	2.10902	0.000480914	442
ENSG00000111669	TPI1	1.2906	0.000296125	443
ENSG00000136111	TBC1D4	8.2787	0.00197483	444
ENSG00000104299	INTS9	7.83801	0.00188268	445
ENSG00000068366	ACSL4	8.12131	0.00201621	446
ENSG00000165283	STOML2	1.69981	0.000425344	447
ENSG00000112081	SRSF3	1.38503	0.000353604	448
ENSG00000103657	HERC1	-7.11402	0.00182552	449
ENSG00000171033	PKIA	6.10672	0.00157885	450
ENSG00000213585	VDAC1	1.5739	0.000407617	451
ENSG00000111647	UHRF1BP1L	7.7121	0.00199816	452
ENSG00000007516	BAIAP3	-5.66603	0.00148877	453
ENSG00000092094	OSGEP	8.02688	0.00211605	454
ENSG00000164674	SYTL3	8.15279	0.0022126	455
ENSG00000102401	ARMCX3	8.18427	0.00222997	456
ENSG00000235576	NA	-2.17198	0.00059302	457
ENSG00000181472	ZBTB2	-6.70481	0.00183755	458
ENSG00000110876	SELPLG	-8.24723	0.00227584	459
ENSG00000176454	LPCAT4	-7.30289	0.00201621	460
ENSG00000157379	DHRS1	-6.35855	0.00177243	461
ENSG00000075914	EXOSC7	7.9954	0.00225448	462
ENSG00000175110	MRPS22	7.83801	0.00221636	463
ENSG00000109519	GRPEL1	1.88868	0.000539543	464
ENSG00000134375	TIMM17A	2.20346	0.000632041	465
ENSG00000136718	IMP4	2.07755	0.000599153	466
ENSG00000106153	CHCHD2	1.13321	0.000327715	467
ENSG00000134440	NARS	2.4238	0.000704991	468
ENSG00000091140	DLD	2.54971	0.000743263	469
ENSG00000182934	SRPRA	1.92016	0.000560843	470
ENSG00000033050	ABCF2	2.36085	0.000694366	471
ENSG00000182810	DDX28	7.11402	0.00209381	472
ENSG00000115946	PNO1	2.54971	0.000752518	473
ENSG00000278053	DDX52	7.4288	0.00222352	474
ENSG00000163655	GMPS	7.90097	0.00236808	475
ENSG00000164300	SERINC5	-6.48446	0.00194797	476
ENSG00000101187	SLCO4A1	7.96392	0.00239941	477
ENSG00000069702	TGFBR3	-6.4215	0.00194108	478
ENSG00000141076	UTP4	2.4238	0.000747345	479
ENSG00000239900	ADSL	2.73858	0.000846391	480
ENSG00000124786	SLC35B3	5.8549	0.00182597	481
ENSG00000138363	ATIC	2.51824	0.000800339	482
ENSG00000164463	CREBRF	-7.17697	0.00228385	483
ENSG00000127124	HIVEP3	7.7121	0.00247644	484
ENSG00000235859	NA	-7.01959	0.00225448	485
ENSG00000100714	MTHFD1	7.68062	0.00257276	486
ENSG00000100100	PIK3IP1	-8.40462	0.00282314	487
ENSG00000122873	CISD1	7.74358	0.00261228	488
ENSG00000147669	POLR2K	1.92016	0.000650776	489
ENSG00000213523	SRA1	2.54971	0.000866756	490
ENSG00000197961	ZNF121	7.27141	0.00247961	491
ENSG00000075415	SLC25A3	1.19616	0.000412154	492
ENSG00000095139	ARCN1	2.51824	0.000871153	493
ENSG00000139579	NABP2	7.80653	0.00272257	494
ENSG00000125910	S1PR4	-7.39732	0.00258258	495
ENSG00000143621	ILF2	1.51094	0.000535929	496
ENSG00000245904	NA	-6.16968	0.00220591	497
ENSG00000189339	SLC35E2B	-7.39732	0.00267417	498
ENSG00000167460	TPM4	8.18427	0.00297314	499
ENSG00000135749	PCNX2	-6.51594	0.00241529	500
ENSG00000100564	PIGH	7.68062	0.00285117	501
ENSG00000161010	MRNIP	-4.59578	0.0017324	502
ENSG00000126067	PSMB2	1.82572	0.000689055	503
ENSG00000116752	BCAS2	8.18427	0.00311702	504
ENSG00000156398	SFXN2	6.48446	0.00247644	505
ENSG00000127463	EMC1	7.64914	0.00295913	506
ENSG00000136810	TXN	1.19616	0.000466839	507
ENSG00000153140	CETN3	7.7121	0.00311523	508
ENSG00000125445	MRPS7	2.48676	0.0010117	509
ENSG00000170584	NUDCD2	8.12131	0.00337277	510
ENSG00000107651	SEC23IP	8.08984	0.00338496	511
ENSG00000181847	TIGIT	2.1405	0.000912438	512
ENSG00000232119	MCTS1	7.90097	0.00338777	513
ENSG00000105849	TWISTNB	7.49175	0.00323186	514
ENSG00000280721	NA	-6.89367	0.00298037	515
ENSG00000169714	CNBP	1.10173	0.000476954	516
ENSG00000197457	STMN3	-7.08254	0.00310059	517
ENSG00000099204	ABLIM1	-7.61767	0.00338777	518
ENSG00000129235	TXNDC17	2.1405	0.00095826	519
ENSG00000065413	ANKRD44	-6.95663	0.0031352	520
ENSG00000143549	TPM3	1.44799	0.000659409	521
ENSG00000143889	HNRNPLL	8.49905	0.00395658	522
ENSG00000237190	CDKN2AIPNL	7.27141	0.00338777	523
ENSG00000113048	MRPS27	8.02688	0.00375167	524
ENSG00000076242	MLH1	7.4288	0.00348745	525
ENSG00000278845	MRPL45	7.17697	0.00338777	526
ENSG00000130714	POMT1	-6.98811	0.00333033	527
ENSG00000140284	SLC27A2	7.90097	0.00382666	528
ENSG00000148840	PPRC1	6.98811	0.00338777	529
ENSG00000100462	PRMT5	7.36584	0.00365228	530
ENSG00000101220	C20orf27	7.74358	0.00384414	531
ENSG00000082701	GSK3B	-4.40691	0.00219832	532
ENSG00000198755	RPL10A	0.881383	0.000457885	533
ENSG00000100055	CYTH4	-7.05106	0.00384679	534
ENSG00000177732	SOX12	-5.41421	0.00295909	535
ENSG00000070882	OSBPL3	2.29789	0.0012591	536
ENSG00000139644	TMBIM6	1.2906	0.000711185	537
ENSG00000187994	RINL	-6.10672	0.00337277	538
ENSG00000161013	MGAT4B	-5.94933	0.00332438	539
ENSG00000142864	SERBP1	1.32207	0.000747345	540
ENSG00000174839	DENND6A	-5.47717	0.00311233	541
ENSG00000198355	PIM3	7.80653	0.00444205	542
ENSG00000182179	UBA7	-6.73628	0.00384414	543
ENSG00000100591	AHSA1	1.76277	0.00100849	544
ENSG00000084733	RAB10	2.23494	0.00128833	545
ENSG00000157978	LDLRAP1	-7.93245	0.00468523	546
ENSG00000178209	PLEC	-6.92515	0.00409971	547
ENSG00000185238	PRMT3	7.83801	0.00464825	548
ENSG00000134697	GNL2	2.39232	0.0014267	549
ENSG00000157778	PSMG3	7.05106	0.00422343	550
ENSG00000028137	TNFRSF1B	2.39232	0.00143797	551
ENSG00000079616	KIF22	-7.33436	0.00445465	552
ENSG00000105866	SP4	-6.95663	0.00427875	553
ENSG00000164163	ABCE1	1.92016	0.00118776	554
ENSG00000069248	NUP133	8.08984	0.00501816	555
ENSG00000166199	ALKBH3	7.23993	0.00453681	556
ENSG00000163297	ANTXR2	-7.96392	0.00509346	557
ENSG00000155961	RAB39B	7.64914	0.00499407	558
ENSG00000138468	SENP7	-7.01959	0.00458437	559
ENSG00000167113	COQ4	7.58619	0.00502151	560
ENSG00000114573	ATP6V1A	7.33436	0.00487883	561
ENSG00000099810	MTAP	7.55471	0.00506635	562
ENSG00000135473	PAN2	-6.4215	0.00431592	563
ENSG00000064687	ABCA7	-7.33436	0.00497397	564
ENSG00000142252	GEMIN7	7.39732	0.00504265	565
ENSG00000114491	UMPS	7.80653	0.00536754	566
ENSG00000107331	ABCA2	-3.02188	0.00210086	567
ENSG00000115204	MPV17	7.90097	0.00552156	568
ENSG00000139514	SLC7A1	7.4288	0.00523291	569
ENSG00000234771	NA	-5.5716	0.00393064	570
ENSG00000246067	RAB30-AS1	3.74588	0.0026609	571
ENSG00000107738	VSIR	2.58119	0.00183745	572
ENSG00000169871	TRIM56	-7.55471	0.00543533	573
ENSG00000110060	PUS3	7.30289	0.00527462	574
ENSG00000116455	WDR77	7.64914	0.00552878	575
ENSG00000117419	ERI3	7.05106	0.00510427	576
ENSG00000129003	VPS13C	-6.39003	0.00468523	577
ENSG00000101350	KIF3B	7.4288	0.00548207	578
ENSG00000196262	PPIA	1.00729	0.000752518	579
ENSG00000162694	EXTL2	6.64185	0.00518623	580
ENSG00000141543	EIF4A3	2.20346	0.00175887	581
ENSG00000132849	PATJ	-6.29559	0.00506635	582
ENSG00000101557	USP14	7.83801	0.00633397	583
ENSG00000103047	TANGO6	6.4215	0.00519726	584
ENSG00000196405	EVL	-3.24223	0.0026284	585
ENSG00000155304	HSPA13	8.24723	0.00669782	586
ENSG00000147679	UTP23	7.36584	0.00612531	587
ENSG00000196329	GIMAP5	-6.51594	0.00543533	588
ENSG00000180448	ARHGAP45	-2.20346	0.00187357	589
ENSG00000066294	CD84	7.9954	0.00680416	590
ENSG00000171865	RNASEH1	7.80653	0.00664858	591
ENSG00000131828	PDHA1	2.1405	0.00183262	592
ENSG00000164244	PRRC1	7.17697	0.00618467	593
ENSG00000166135	HIF1AN	7.23993	0.00624468	594
ENSG00000100280	AP1B1	7.55471	0.00658823	595
ENSG00000114686	MRPL3	2.10902	0.00184482	596
ENSG00000109534	GAR1	6.73628	0.00589348	597
ENSG00000113552	GNPDA1	2.39232	0.00209381	598
ENSG00000188542	DUSP28	-5.88638	0.00518623	599
ENSG00000197971	MBP	-6.79924	0.00606898	600
ENSG00000213281	NRAS	7.61767	0.00681832	601
ENSG00000138073	PREB	7.77506	0.00696046	602
ENSG00000160113	NR2F6	6.23264	0.00561898	603
ENSG00000124784	RIOK1	8.43609	0.00762527	604
ENSG00000144231	POLR2D	7.52323	0.00680416	605
ENSG00000100220	RTCB	2.48676	0.00227151	606
ENSG00000143924	EML4	-7.61767	0.00697067	607
ENSG00000103005	USB1	7.55471	0.00692908	608
ENSG00000102265	TIMP1	-2.73858	0.00251545	609
ENSG00000108883	EFTUD2	8.43609	0.00782054	610
ENSG00000175792	RUVBL1	2.64415	0.00245255	611
ENSG00000128284	APOL3	-8.43609	0.00782811	612
ENSG00000137055	PLAA	7.61767	0.00707999	613
ENSG00000064547	LPAR2	-6.64185	0.00618467	614
ENSG00000153574	RPIA	7.17697	0.00672036	615
ENSG00000188389	PDCD1	7.05106	0.00662289	616
ENSG00000069667	RORA	-2.45528	0.00233676	617
ENSG00000143149	ALDH9A1	7.80653	0.00746223	618
ENSG00000120699	EXOSC8	2.07755	0.00199386	619
ENSG00000109332	UBE2D3	1.00729	0.000968379	620
ENSG00000185187	SIGIRR	-7.55471	0.00727104	621
ENSG00000156239	N6AMT1	7.33436	0.00710387	622
ENSG00000081059	TCF7	-2.07755	0.00201621	623
ENSG00000137501	SYTL2	-6.98811	0.00681487	624
ENSG00000146677	NA	-5.005	0.00492337	625
ENSG00000144567	RETREG2	-7.23993	0.00715817	626
ENSG00000107951	MTPAP	6.76776	0.00680416	627
ENSG00000169188	APEX2	7.52323	0.0076079	628
ENSG00000168016	TRANK1	-7.36584	0.00746895	629
ENSG00000149313	AASDHPPT	8.21575	0.00834671	630
ENSG00000135077	HAVCR2	8.68792	0.00890285	631
ENSG00000168214	RBPJ	1.82572	0.00188268	632
ENSG00000125459	MSTO1	6.95663	0.0073041	633
ENSG00000128228	SDF2L1	2.07755	0.00218468	634
ENSG00000197302	ZNF720	-5.91786	0.00624779	635
ENSG00000265354	TIMM23	8.34166	0.00886966	636
ENSG00000119965	C10orf88	6.10672	0.00651724	637
ENSG00000004455	AK2	1.79424	0.00194108	638
ENSG00000120526	NUDCD1	8.21575	0.00890285	639
ENSG00000018699	TTC27	7.08254	0.00768416	640
ENSG00000146463	ZMYM4	-6.1382	0.00666136	641
ENSG00000035687	ADSS	8.18427	0.00890285	642
ENSG00000130305	NSUN5	7.74358	0.00851018	643
ENSG00000112339	HBS1L	8.21575	0.00913513	644
ENSG00000005022	SLC25A5	1.16468	0.00130561	645
ENSG00000126003	PLAGL2	7.27141	0.00820118	646
ENSG00000197442	MAP3K5	-6.95663	0.00786878	647
ENSG00000127022	CANX	2.17198	0.00245888	648
ENSG00000183207	RUVBL2	1.95163	0.00222352	649
ENSG00000178096	BOLA1	6.98811	0.00800344	650
ENSG00000164056	SPRY1	6.51594	0.00747483	651
ENSG00000137731	FXYD2	-2.4238	0.00279687	652
ENSG00000198130	HIBCH	7.77506	0.00898584	653
ENSG00000123737	EXOSC9	7.96392	0.00923474	654
ENSG00000102524	TNFSF13B	-6.73628	0.00789421	655
ENSG00000020426	MNAT1	7.05106	0.0083256	656
ENSG00000147576	ADHFE1	-6.1382	0.0073041	657
ENSG00000162851	TFB2M	7.55471	0.00899283	658
ENSG00000275066	SYNRG	-7.05106	0.00841497	659
ENSG00000168824	NSG1	-6.48446	0.00782054	660
ENSG00000204713	TRIM27	2.04607	0.00248686	661
ENSG00000185101	ANO9	-6.51594	0.00795133	662
ENSG00000166200	COPS2	8.08984	0.00993074	663
ENSG00000173588	CEP83	4.62726	0.0056911	664
ENSG00000081307	UBA5	7.74358	0.00963947	665
ENSG00000205664	NA	4.34396	0.00552156	666
ENSG00000138381	ASNSD1	7.74358	0.00990294	667
ENSG00000185507	IRF7	-6.64185	0.00851018	668
ENSG00000134815	DHX34	6.20116	0.00797992	669
ENSG00000279759	NA	-2.32937	0.00301594	670
ENSG00000205045	SLFN12L	-6.01229	0.00782054	671
ENSG00000138074	SLC5A6	7.93245	0.0104007	672
ENSG00000113356	POLR3G	7.05106	0.00927116	673
ENSG00000005844	ITGAL	-2.1405	0.00282314	674
ENSG00000196531	NACA	0.881383	0.00116282	675
ENSG00000138246	DNAJC13	5.8549	0.0077676	676
ENSG00000197223	C1D	7.4288	0.00991106	677
ENSG00000110172	CHORDC1	2.20346	0.00296016	678
ENSG00000134001	EIF2S1	1.92016	0.00258654	679
ENSG00000151287	TEX30	7.36584	0.00993556	680
ENSG00000169926	KLF13	-7.05106	0.00966067	681
ENSG00000124587	PEX6	-5.79194	0.0079689	682
ENSG00000101146	RAE1	8.08984	0.0112147	683
ENSG00000198909	MAP3K3	-6.73628	0.00937588	684
ENSG00000165071	TMEM71	-6.89367	0.00961741	685
ENSG00000185721	DRG1	2.36085	0.00330512	686
ENSG00000171522	PTGER4	7.49175	0.0105013	687
ENSG00000198042	MAK16	6.92515	0.00975703	688
ENSG00000134480	CCNH	1.98311	0.00280103	689
ENSG00000076554	TPD52	7.30289	0.0103193	690
ENSG00000096080	MRPS18A	6.8622	0.00975592	691
ENSG00000101310	SEC23B	2.26641	0.00322312	692
ENSG00000001036	FUCA2	7.36584	0.0105013	693
ENSG00000105676	ARMC6	6.4215	0.00918861	694
ENSG00000148248	SURF4	1.47946	0.00212383	695
ENSG00000204386	NEU1	7.86949	0.0113198	696
ENSG00000058729	RIOK2	7.74358	0.011153	697
ENSG00000151806	GUF1	7.77506	0.0112607	698
ENSG00000132382	MYBBP1A	7.1455	0.0103739	699
ENSG00000135900	MRPL44	7.80653	0.0115267	700
ENSG00000176108	CHMP6	7.23993	0.0107434	701
ENSG00000148843	PDCD11	7.49175	0.011153	702
ENSG00000173692	PSMD1	1.98311	0.00295909	703
ENSG00000083720	OXCT1	7.58619	0.0114364	704
ENSG00000136240	KDELR2	2.26641	0.0034242	705
ENSG00000162869	PPP1R21	-6.51594	0.0100287	706
ENSG00000063241	ISOC2	5.5716	0.00858224	707
ENSG00000140854	KATNB1	7.46028	0.0119215	708
ENSG00000170854	RIOX2	7.39732	0.0118294	709
ENSG00000244398	NA	-4.94204	0.00791004	710
ENSG00000165280	VCP	2.4238	0.00389345	711
ENSG00000166949	SMAD3	-2.07755	0.00337277	712
ENSG00000169288	MRPL1	7.90097	0.0128582	713
ENSG00000151929	BAG3	7.27141	0.0120513	714
ENSG00000115761	NOL10	7.80653	0.0131707	715
ENSG00000136935	GOLGA1	-6.35855	0.0107434	716
ENSG00000160818	GPATCH4	7.80653	0.0132753	717
ENSG00000163634	THOC7	2.1405	0.00365958	718
ENSG00000113441	LNPEP	-5.03647	0.00873795	719
ENSG00000138101	DTNB	-6.01229	0.0105013	720
ENSG00000162419	GMEB1	7.27141	0.0127764	721
ENSG00000084623	EIF3I	1.35355	0.00239117	722
ENSG00000175166	PSMD2	2.04607	0.00361565	723
ENSG00000159399	HK2	7.36584	0.0130749	724
ENSG00000163683	SMIM14	-6.73628	0.0120324	725
ENSG00000123975	CKS2	7.7121	0.0138241	726
ENSG00000140577	CRTC3	-6.10672	0.0109595	727
ENSG00000091409	ITGA6	-5.88638	0.0106252	728
ENSG00000173653	RCE1	7.17697	0.0130589	729
ENSG00000126890	CTAG2	-5.22534	0.00950939	730
ENSG00000101442	ACTR5	7.23993	0.0131766	731
ENSG00000052749	RRP12	7.68062	0.0140412	732
ENSG00000177169	ULK1	-6.10672	0.0112147	733
ENSG00000108406	DHX40	6.8622	0.0126495	734
ENSG00000123416	TUBA1B	1.19616	0.00220591	735
ENSG00000100162	CENPM	6.79924	0.0125426	736
ENSG00000124496	TRERF1	-6.04377	0.011245	737
ENSG00000204560	DHX16	7.08254	0.0132494	738
ENSG00000170989	S1PR1	-2.67563	0.00502151	739
ENSG00000103274	NUBP1	6.67333	0.0125426	740
ENSG00000185022	MAFF	7.01959	0.0132094	741
ENSG00000080608	PUM3	2.17198	0.0041294	742
ENSG00000243679	NA	-5.50864	0.0104963	743
ENSG00000023572	GLRX2	7.30289	0.013917	744
ENSG00000260711	NA	-6.57889	0.0125426	745
ENSG00000175193	PARL	7.11402	0.0135815	746
ENSG00000152147	GEMIN6	6.79924	0.0130145	747
ENSG00000100644	HIF1A	1.95163	0.00374822	748
ENSG00000129355	CDKN2D	-6.67333	0.0128582	749
ENSG00000149212	SESN3	-6.67333	0.0128592	750
ENSG00000177465	ACOT4	6.70481	0.0129287	751
ENSG00000263528	IKBKE	-6.92515	0.0134442	752
ENSG00000166886	NAB2	7.05106	0.0138101	753
ENSG00000170270	GON7	6.48446	0.0127786	754
ENSG00000176087	SLC35A4	1.92016	0.00381611	755
ENSG00000146414	SHPRH	6.4215	0.0127764	756
ENSG00000188001	TPRG1	-6.98811	0.0139349	757
ENSG00000240652	NA	-1.00729	0.00201621	758
ENSG00000198089	SFI1	-7.08254	0.0142687	759
ENSG00000120519	SLC10A7	5.50864	0.0111538	760
ENSG00000081019	RSBN1	-7.20845	0.0146176	761
ENSG00000137574	TGS1	7.36584	0.0149452	762
ENSG00000124383	MPHOSPH10	8.31018	0.0169001	763
ENSG00000204604	ZNF468	5.60308	0.011401	764
ENSG00000163607	GTPBP8	6.29559	0.0128582	765
ENSG00000105810	CDK6	7.27141	0.0149128	766
ENSG00000131462	TUBG1	7.7121	0.0158489	767
ENSG00000162144	CYB561A3	7.08254	0.0146657	768
ENSG00000064490	RFXANK	7.30289	0.0152351	769
ENSG00000164164	OTUD4	6.67333	0.0139349	770
ENSG00000148985	PGAP2	7.20845	0.0150611	771
ENSG00000109775	UFSP2	7.4288	0.0157624	772
ENSG00000166377	ATP9B	-6.32707	0.0135415	773
ENSG00000142327	RNPEPL1	-7.74358	0.0167173	774
ENSG00000104450	SPAG1	-6.26411	0.0135546	775
ENSG00000172062	SMN1	7.01959	0.0152351	776
ENSG00000011114	BTBD7	-6.01229	0.0130589	777
ENSG00000123131	PRDX4	2.32937	0.00509346	778
ENSG00000121104	FAM117A	-7.11402	0.0155862	779
ENSG00000189091	SF3B3	2.36085	0.00517993	780
ENSG00000117133	RPF1	7.90097	0.0174707	781
ENSG00000100418	DESI1	7.64914	0.0170229	782
ENSG00000071575	TRIB2	-6.04377	0.0134614	783
ENSG00000088387	DOCK9	-6.83072	0.0152351	784
ENSG00000269609	RPARP-AS1	-6.67333	0.0149931	785
ENSG00000230124	ACBD6	7.74358	0.0174262	786
ENSG00000198920	KIAA0753	5.41421	0.0121865	787
ENSG00000108829	LRRC59	6.98811	0.015978	788
ENSG00000118246	FASTKD2	8.02688	0.0183758	789
ENSG00000064999	ANKS1A	5.50864	0.0126495	790
ENSG00000196419	XRCC6	1.51094	0.00348745	791
ENSG00000135521	LTV1	1.88868	0.00444205	792
ENSG00000135912	TTLL4	6.10672	0.0144661	793
ENSG00000178878	APOLD1	-7.30289	0.0173697	794
ENSG00000120697	ALG5	2.1405	0.00510035	795
ENSG00000177721	ANXA2R	-6.29559	0.0150838	796
ENSG00000100628	ASB2	7.58619	0.018205	797
ENSG00000166228	PCBD1	7.52323	0.018334	798
ENSG00000100029	PES1	7.46028	0.0181983	799
ENSG00000166188	ZNF319	-6.23264	0.0152351	800
ENSG00000119900	OGFRL1	-5.54012	0.0135546	801
ENSG00000141551	CSNK1D	-7.49175	0.0183758	802
ENSG00000161021	MAML1	-6.1382	0.0152351	803
ENSG00000067533	RRP15	7.49175	0.0186442	804
ENSG00000154217	PITPNC1	-7.11402	0.0177752	805
ENSG00000136731	UGGT1	6.54742	0.0164654	806
ENSG00000043143	JADE2	-6.4215	0.0161867	807
ENSG00000168765	GSTM4	-6.01229	0.0152243	808
ENSG00000163947	ARHGEF3	2.04607	0.00522863	809
ENSG00000105135	ILVBL	7.08254	0.0181216	810
ENSG00000106266	SNX8	5.47717	0.0141876	811
ENSG00000102241	HTATSF1	7.9954	0.0208456	812
ENSG00000110063	DCPS	7.49175	0.0195462	813
ENSG00000145979	TBC1D7	7.01959	0.0183758	814
ENSG00000134086	VHL	-5.98081	0.015754	815
ENSG00000051108	HERPUD1	2.01459	0.00531015	816
ENSG00000135446	CDK4	2.01459	0.00532801	817
ENSG00000004779	NDUFAB1	1.63685	0.0043302	818
ENSG00000132432	SEC61G	1.32207	0.00350439	819
ENSG00000103187	COTL1	2.1405	0.00567713	820
ENSG00000101695	RNF125	-5.8549	0.0155364	821
ENSG00000143499	SMYD2	-6.95663	0.0185678	822
ENSG00000198736	MSRB1	7.36584	0.019673	823
ENSG00000163545	NUAK2	5.06795	0.0135744	824
ENSG00000169299	PGM2	6.48446	0.0174407	825
ENSG00000101265	RASSF2	-6.16968	0.0166635	826
ENSG00000108798	ABI3	7.27141	0.0196707	827
ENSG00000105516	DBP	-5.66603	0.0153905	828
ENSG00000177542	SLC25A22	7.05106	0.0191802	829
ENSG00000077235	GTF3C1	1.98311	0.00541287	830
ENSG00000127837	AAMP	1.8572	0.00510035	831
ENSG00000111581	NUP107	8.08984	0.022426	832
ENSG00000126767	ELK1	6.76776	0.018796	833
ENSG00000210144	NA	-0.975817	0.00272257	834
ENSG00000172469	MANEA	6.45298	0.0180189	835
ENSG00000136270	TBRG4	1.92016	0.00543533	836
ENSG00000111859	NEDD9	7.58619	0.0214743	837
ENSG00000197747	S100A10	-1.25912	0.00357148	838
ENSG00000105373	NOP53	-1.38503	0.00393114	839
ENSG00000129187	DCTD	8.21575	0.0233506	840
ENSG00000149231	CCDC82	7.36584	0.0209394	841
ENSG00000115128	SF3B6	1.5739	0.00448753	842
ENSG00000137074	APTX	7.86949	0.0224611	843
ENSG00000107815	TWNK	6.26411	0.0179404	844
ENSG00000139372	TDG	7.49175	0.0214616	845
ENSG00000235173	HGH1	6.45298	0.0184917	846
ENSG00000135829	DHX9	2.1405	0.0061508	847
ENSG00000105171	POP4	7.83801	0.0226031	848
ENSG00000113407	TARS	1.82572	0.00528426	849
ENSG00000267369	NA	-6.29559	0.0183141	850
ENSG00000077984	CST7	1.41651	0.0041294	851
ENSG00000159479	MED8	7.52323	0.0220128	852
ENSG00000198522	GPN1	7.64914	0.022436	853
ENSG00000213654	GPSM3	-1.54242	0.00453482	854
ENSG00000147471	PLPBP	7.93245	0.0233944	855
ENSG00000129315	CCNT1	-6.51594	0.0192641	856
ENSG00000171163	ZNF692	6.01229	0.0177993	857
ENSG00000172269	DPAGT1	7.9954	0.0237802	858
ENSG00000150054	MPP7	-6.32707	0.018851	859
ENSG00000132676	DAP3	1.60538	0.00480008	860
ENSG00000108528	SLC25A11	2.4238	0.0073041	861
ENSG00000231074	NA	7.01959	0.0212342	862
ENSG00000198825	INPP5F	6.4215	0.0195362	863
ENSG00000040275	SPDL1	5.41421	0.0165063	864
ENSG00000117020	AKT3	-6.16968	0.0190244	865
ENSG00000151292	CSNK1G3	7.39732	0.0229727	866
ENSG00000171603	CLSTN1	-7.1455	0.0224611	867
ENSG00000112419	PHACTR2	7.20845	0.0227782	868
ENSG00000130204	TOMM40	7.17697	0.0227571	869
ENSG00000112149	CD83	6.76776	0.0214656	870
ENSG00000173821	RNF213	-1.73129	0.00550078	871
ENSG00000125611	CHCHD5	7.11402	0.0226763	872
ENSG00000137168	PPIL1	8.21575	0.0262589	873
ENSG00000110848	CD69	1.95163	0.00624468	874
ENSG00000158483	FAM86C1	6.04377	0.0193457	875
ENSG00000182158	CREB3L2	7.4288	0.0238067	876
ENSG00000103351	CLUAP1	-6.26411	0.0201456	877
ENSG00000123297	TSFM	7.23993	0.0234186	878
ENSG00000216285	NA	2.17198	0.00703075	879
ENSG00000135972	MRPS9	7.61767	0.0246691	880
ENSG00000197147	LRRC8B	7.05106	0.0230164	881
ENSG00000101888	NXT2	7.1455	0.0234186	882
ENSG00000128881	TTBK2	-6.16968	0.020477	883
ENSG00000182944	EWSR1	1.60538	0.00533617	884
ENSG00000187676	B3GLCT	6.35855	0.0211503	885
ENSG00000100883	SRP54	2.29789	0.00765414	886
ENSG00000171345	KRT19	-6.07525	0.0203714	887
ENSG00000125835	SNRPB	1.19616	0.00401436	888
ENSG00000197183	NOL4L	-6.67333	0.0224576	889
ENSG00000049449	RCN1	7.05106	0.0237752	890
ENSG00000143374	TARS2	7.4288	0.0250619	891
ENSG00000133027	PEMT	7.33436	0.0247681	892
ENSG00000198556	ZNF789	-6.16968	0.0208509	893
ENSG00000108559	NUP88	2.04607	0.00696001	894
ENSG00000150961	SEC24D	7.83801	0.026806	895
ENSG00000147044	CASK	-6.79924	0.0234222	896
ENSG00000105374	NKG7	1.07025	0.00368874	897
ENSG00000152495	CAMK4	-8.53053	0.0294722	898
ENSG00000135778	NTPCR	7.49175	0.0259907	899
ENSG00000198873	GRK5	-6.10672	0.0211859	900
ENSG00000087008	ACOX3	6.64185	0.0230798	901
ENSG00000125037	EMC3	2.07755	0.00727104	902
ENSG00000104885	DOT1L	5.98081	0.0211077	903
ENSG00000134107	BHLHE40	1.8572	0.00656265	904
ENSG00000074935	TUBE1	7.9954	0.0283299	905
ENSG00000177595	PIDD1	-5.91786	0.0211077	906
ENSG00000181523	SGSH	-6.26411	0.022374	907
ENSG00000267080	ASB16-AS1	-5.79194	0.0207597	908
ENSG00000186020	ZNF529	-6.20116	0.0222642	909
ENSG00000090372	STRN4	-6.70481	0.0240787	910
ENSG00000100058	CRYBB2P1	7.61767	0.027373	911
ENSG00000141994	DUS3L	7.58619	0.0273354	912
ENSG00000178951	ZBTB7A	-7.27141	0.0262591	913
ENSG00000101347	SAMHD1	-6.83072	0.0246691	914
ENSG00000185989	RASA3	-6.95663	0.0253551	915
ENSG00000140157	NIPA2	7.93245	0.0289226	916
ENSG00000069966	GNB5	-6.35855	0.0232874	917
ENSG00000115464	USP34	-6.10672	0.0223721	918
ENSG00000172009	THOP1	7.17697	0.0263273	919
ENSG00000186501	TMEM222	7.39732	0.027373	920
ENSG00000187961	KLHL17	-5.94933	0.0220149	921
ENSG00000100577	GSTZ1	4.91056	0.0182208	922
ENSG00000175854	SWI5	7.08254	0.0262854	923
ENSG00000114026	OGG1	6.64185	0.0247076	924
ENSG00000151065	DCP1B	-6.64185	0.0247271	925
ENSG00000256269	HMBS	7.61767	0.028367	926
ENSG00000198162	MAN1A2	-6.4215	0.0239432	927
ENSG00000119328	FAM206A	5.69751	0.0213024	928
ENSG00000243725	TTC4	2.4238	0.00910442	929
ENSG00000196975	ANXA4	-6.64185	0.0250614	930
ENSG00000204387	C6orf48	-1.38503	0.00523718	931
ENSG00000197157	SND1	1.66833	0.00633397	932
ENSG00000058262	SEC61A1	7.90097	0.0300498	933
ENSG00000138614	INTS14	7.68062	0.0292153	934
ENSG00000122986	HVCN1	6.64185	0.0253997	935
ENSG00000133574	GIMAP4	-1.47946	0.00565809	936
ENSG00000250317	SMIM20	7.11402	0.0272335	937
ENSG00000115541	HSPE1	1.03877	0.00398037	938
ENSG00000100031	GGT1	5.8549	0.0224813	939
ENSG00000161980	POLR3K	7.55471	0.0290282	940
ENSG00000166562	SEC11C	2.01459	0.00776685	941
ENSG00000068912	ERLEC1	2.17198	0.00838281	942
ENSG00000137124	ALDH1B1	7.08254	0.027373	943
ENSG00000128040	SPINK2	-5.82342	0.0225277	944
ENSG00000165806	CASP7	8.05836	0.0312764	945
ENSG00000141258	SGSM2	-6.73628	0.0262591	946
ENSG00000100697	DICER1	-6.70481	0.0262591	947
ENSG00000132661	NXT1	2.01459	0.00793204	948
ENSG00000163738	MTHFD2L	6.07525	0.0240092	949
ENSG00000033011	ALG1	7.4288	0.0293893	950
ENSG00000114209	PDCD10	1.98311	0.00785196	951
ENSG00000177494	ZBED2	9.66373	0.0382828	952
ENSG00000101997	CCDC22	7.39732	0.0295709	953
ENSG00000073969	NSF	7.36584	0.0294722	954
ENSG00000132313	MRPL35	7.08254	0.0283494	955
ENSG00000100784	RPS6KA5	-6.29559	0.0252791	956
ENSG00000125901	MRPS26	1.92016	0.00771518	957
ENSG00000136933	RABEPK	7.27141	0.0292226	958
ENSG00000140263	SORD	6.70481	0.0269724	959
ENSG00000163923	RPL39L	5.91786	0.0238067	960
ENSG00000160209	PDXK	-6.54742	0.0263642	961
ENSG00000205423	CNEP1R1	6.89367	0.0277613	962
ENSG00000130159	ECSIT	7.58619	0.0305999	963
ENSG00000129691	ASH2L	6.95663	0.028078	964
ENSG00000132334	PTPRE	7.23993	0.0293303	965
ENSG00000244459	NA	-5.09943	0.0206608	966
ENSG00000166750	SLFN5	-7.9954	0.0326234	967
ENSG00000143641	GALNT2	7.17697	0.0293023	968
ENSG00000131652	THOC6	7.17697	0.0293335	969
ENSG00000102753	KPNA3	7.4288	0.0304075	970
ENSG00000198301	SDAD1	1.92016	0.00788094	971
ENSG00000111224	PARP11	6.45298	0.0265525	972
ENSG00000079819	EPB41L2	-6.51594	0.026842	973
ENSG00000129680	MAP7D3	6.95663	0.0286753	974
ENSG00000172575	RASGRP1	-7.11402	0.0293893	975
ENSG00000136143	SUCLA2	7.68062	0.0317356	976
ENSG00000116863	ADPRHL2	7.83801	0.0325192	977
ENSG00000107949	BCCIP	1.92016	0.00797016	978
ENSG00000113068	PFDN1	7.74358	0.0322272	979
ENSG00000132773	TOE1	6.73628	0.0280714	980
ENSG00000089597	GANAB	-6.98811	0.0292221	981
ENSG00000136169	SETDB2	-6.70481	0.0280394	982
ENSG00000105607	GCDH	7.46028	0.0312764	983
ENSG00000110092	CCND1	5.91786	0.0248204	984
ENSG00000113845	TIMMDC1	2.01459	0.00847446	985
ENSG00000105518	TMEM205	7.39732	0.0311604	986
ENSG00000012174	MBTPS2	6.23264	0.0262591	987
ENSG00000111276	CDKN1B	-6.79924	0.0286753	988
ENSG00000007923	DNAJC11	7.58619	0.0323004	989
ENSG00000182541	LIMK2	-6.26411	0.0267485	990
ENSG00000120798	NR2C1	-7.05106	0.0301168	991
ENSG00000050130	JKAMP	8.2787	0.035392	992
ENSG00000108179	PPIF	7.74358	0.03316	993
ENSG00000117877	CD3EAP	6.73628	0.0289226	994
ENSG00000170275	CRTAP	-7.23993	0.0311604	995
ENSG00000204954	C12orf73	7.20845	0.0310415	996
ENSG00000213186	TRIM59	-6.10672	0.0263212	997
ENSG00000061936	SFSWAP	6.70481	0.0289226	998
ENSG00000143013	LMO4	-6.76776	0.0292226	999
ENSG00000155115	GTF3C6	1.73129	0.00751035	1000
ENSG00000167380	ZNF226	-6.16968	0.0267717	1001
ENSG00000078808	SDF4	6.95663	0.0304105	1002
ENSG00000134954	ETS1	-2.89597	0.0126814	1003
ENSG00000103490	PYCARD	-7.23993	0.0317846	1004
ENSG00000160785	SLC25A44	7.23993	0.0318159	1005
ENSG00000186575	NF2	6.45298	0.0283662	1006
ENSG00000148572	NRBF2	7.30289	0.0321599	1007
ENSG00000107742	SPOCK2	-1.41651	0.00624779	1008
ENSG00000179409	GEMIN4	7.77506	0.0343379	1009
ENSG00000135597	REPS1	-6.4215	0.02838	1010
ENSG00000185917	SETD4	7.01959	0.0310906	1011
ENSG00000163635	ATXN7	-6.76776	0.030042	1012
ENSG00000106785	TRIM14	-6.20116	0.0275383	1013
ENSG00000055044	NOP58	1.63685	0.0072853	1014
ENSG00000109861	CTSC	2.1405	0.0095552	1015
ENSG00000074755	ZZEF1	-6.4215	0.0286753	1016
ENSG00000110660	SLC35F2	7.7121	0.0344389	1017
ENSG00000186281	GPAT2	6.23264	0.0278439	1018
ENSG00000151239	TWF1	6.89367	0.0309285	1019
ENSG00000144895	EIF2A	1.92016	0.00863908	1020
ENSG00000189050	RNFT1	7.27141	0.0327391	1021
ENSG00000123892	RAB38	6.29559	0.0283629	1022
ENSG00000123405	NFE2	-5.69751	0.0257265	1023
ENSG00000101337	TM9SF4	7.55471	0.034113	1024
ENSG00000230590	FTX	-6.1382	0.0277203	1025
ENSG00000144802	NFKBIZ	7.11402	0.0321651	1026
ENSG00000140006	WDR89	7.61767	0.0344781	1027
ENSG00000046647	GEMIN8	6.73628	0.0308306	1028
ENSG00000074201	CLNS1A	1.54242	0.00708385	1029
ENSG00000122406	RPL5	0.723993	0.00333147	1030
ENSG00000106258	CYP3A5	-5.69751	0.0262591	1031
ENSG00000163832	ELP6	7.20845	0.0332666	1032
ENSG00000124357	NAGK	7.39732	0.0341557	1033
ENSG00000082996	RNF13	7.7121	0.035911	1034
ENSG00000139131	YARS2	7.4288	0.0346266	1035
ENSG00000165209	STRBP	6.26411	0.0293023	1036
ENSG00000173540	GMPPB	6.39003	0.0301098	1037
ENSG00000185115	NSMCE3	6.20116	0.0292221	1038
ENSG00000153989	NUS1	7.01959	0.03316	1039
ENSG00000168439	STIP1	1.38503	0.0065766	1040
ENSG00000272779	NA	6.8622	0.0326234	1041
ENSG00000133627	ACTR3B	5.005	0.0238067	1042
ENSG00000151503	NCAPD3	-6.83072	0.0325192	1043
ENSG00000167088	SNRPD1	1.63685	0.00782054	1044
ENSG00000172301	COPRS	6.35855	0.0304105	1045
ENSG00000168792	ABHD15	-6.26411	0.0300244	1046
ENSG00000164252	AGGF1	7.55471	0.0362122	1047
ENSG00000155158	TTC39B	-5.82342	0.0279522	1048
ENSG00000113812	ACTR8	6.32707	0.0304105	1049
ENSG00000165813	CCDC186	-6.39003	0.0307875	1050
ENSG00000136868	SLC31A1	6.35855	0.0306469	1051
ENSG00000197451	HNRNPAB	7.27141	0.0350786	1052
ENSG00000170473	PYM1	6.92515	0.0335407	1053
ENSG00000113504	SLC12A7	-7.52323	0.036439	1054
ENSG00000005059	MCUB	-7.49175	0.0363252	1055
ENSG00000272047	GTF2H5	6.92515	0.0335923	1056
ENSG00000117090	SLAMF1	1.82572	0.0089153	1057
ENSG00000179361	ARID3B	-6.61037	0.0323004	1058
ENSG00000117481	NSUN4	7.77506	0.0381302	1059
ENSG00000067248	DHX29	7.64914	0.0375349	1060
ENSG00000182362	YBEY	6.10672	0.029992	1061
ENSG00000169727	GPS1	2.26641	0.0112091	1062
ENSG00000188690	UROS	6.95663	0.0344865	1063
ENSG00000144559	TAMM41	7.39732	0.0367019	1064
ENSG00000078668	VDAC3	1.95163	0.00969084	1065
ENSG00000009844	VTA1	1.95163	0.00969084	1066
ENSG00000166025	AMOTL1	-6.16968	0.0306469	1067
ENSG00000229807	XIST	-6.70481	0.033316	1068
ENSG00000236104	ZBTB22	-6.04377	0.030042	1069
ENSG00000154957	ZNF18	5.69751	0.0283662	1070
ENSG00000099849	RASSF7	-6.92515	0.0346378	1071
ENSG00000087266	SH3BP2	6.73628	0.0337809	1072
ENSG00000200087	SNORA73B	6.10672	0.0307875	1073
ENSG00000178921	PFAS	6.95663	0.0350786	1074
ENSG00000113638	TTC33	7.39732	0.0373589	1075
ENSG00000163344	PMVK	7.4288	0.0376184	1076
ENSG00000124275	MTRR	7.46028	0.0378423	1077
ENSG00000104133	SPG11	-7.46028	0.0378606	1078
ENSG00000085721	RRN3	5.82342	0.0295709	1079
ENSG00000129255	MPDU1	7.20845	0.0366432	1080
ENSG00000083845	RPS5	0.786949	0.00400563	1081
ENSG00000143224	PPOX	-6.51594	0.0332634	1082
ENSG00000158470	B4GALT5	6.1382	0.031358	1083
ENSG00000204475	NCR3	-6.35855	0.0325364	1084
ENSG00000054654	SYNE2	-2.04607	0.0104963	1085
ENSG00000119509	INVS	6.23264	0.032102	1086
ENSG00000168234	TTC39C	-7.05106	0.0363319	1087
ENSG00000171497	PPID	2.17198	0.0112147	1088
ENSG00000198890	PRMT6	7.05106	0.036439	1089
ENSG00000088832	FKBP1A	1.44799	0.00748602	1090
ENSG00000005194	CIAPIN1	7.80653	0.0403818	1091
ENSG00000277161	PIGW	6.04377	0.0312764	1092
ENSG00000153391	INO80C	6.51594	0.0337233	1093
ENSG00000102100	SLC35A2	6.8622	0.0355782	1094
ENSG00000114737	CISH	6.48446	0.0336308	1095
ENSG00000165389	SPTSSA	7.20845	0.0374165	1096
ENSG00000008394	MGST1	-6.26411	0.0326234	1097
ENSG00000185504	FAAP100	7.1455	0.0373124	1098
ENSG00000140400	MAN2C1	5.88638	0.0308056	1099
ENSG00000267680	ZNF224	-5.94933	0.0312764	1100
ENSG00000147251	DOCK11	-6.70481	0.0354403	1101
ENSG00000151657	KIN	6.70481	0.0354403	1102
ENSG00000170315	UBB	0.849905	0.00449822	1103
ENSG00000048140	TSPAN17	-6.26411	0.03316	1104
ENSG00000153029	MR1	-6.57889	0.0349702	1105
ENSG00000126698	DNAJC8	1.88868	0.0101835	1106
ENSG00000089050	RBBP9	7.17697	0.0387365	1107
ENSG00000141101	NOB1	1.82572	0.00991106	1108
ENSG00000182919	C11orf54	6.54742	0.0355705	1109
ENSG00000171443	ZNF524	-6.70481	0.0364259	1110
ENSG00000164168	TMEM184C	7.64914	0.0417023	1111
ENSG00000198937	CCDC167	7.4288	0.040504	1112
ENSG00000125454	SLC25A19	6.64185	0.0364259	1113
ENSG00000114480	GBE1	7.4288	0.0407919	1114
ENSG00000102189	EEA1	6.89367	0.0378606	1115
ENSG00000148943	LIN7C	7.23993	0.0397928	1116
ENSG00000196642	RABL6	-6.51594	0.0359516	1117
ENSG00000134905	CARS2	7.83801	0.043282	1118
ENSG00000068438	FTSJ1	1.95163	0.0108023	1119
ENSG00000125821	DTD1	2.07755	0.0115084	1120
ENSG00000180198	RCC1	7.74358	0.0430067	1121
ENSG00000168256	NKIRAS2	6.64185	0.0369249	1122
ENSG00000158669	GPAT4	-7.30289	0.0406485	1123
ENSG00000173064	HECTD4	-6.83072	0.0380593	1124
ENSG00000175130	MARCKSL1	6.92515	0.0385863	1125
ENSG00000138735	PDE5A	-4.37544	0.0243854	1126
ENSG00000100307	CBX7	-4.97352	0.0277385	1127
ENSG00000185298	CCDC137	7.05106	0.0393476	1128
ENSG00000164209	SLC25A46	6.4215	0.0358731	1129
ENSG00000135587	SMPD2	6.51594	0.0365559	1130
ENSG00000023287	RB1CC1	-6.73628	0.0382828	1131
ENSG00000166582	CENPV	6.54742	0.0372474	1132
ENSG00000010165	METTL13	7.49175	0.0426959	1133
ENSG00000148334	PTGES2	5.72899	0.0327136	1134
ENSG00000116903	EXOC8	-5.69751	0.0325406	1135
ENSG00000101745	ANKRD12	-1.8572	0.0106216	1136
ENSG00000028310	BRD9	-6.54742	0.0374768	1137
ENSG00000156642	NPTN	6.89367	0.039694	1138
ENSG00000125352	RNF113A	7.52323	0.043394	1139
ENSG00000101773	RBBP8	7.61767	0.0439934	1140
ENSG00000151466	SCLT1	5.47717	0.0318871	1141
ENSG00000092531	SNAP23	2.01459	0.0117793	1142
ENSG00000135069	PSAT1	7.96392	0.0465954	1143
ENSG00000169371	SNUPN	7.33436	0.042923	1144
ENSG00000005889	ZFX	-6.20116	0.0364259	1145
ENSG00000130766	SESN2	6.83072	0.0401521	1146
ENSG00000159692	CTBP1	-7.27141	0.0427498	1147
ENSG00000147065	MSN	1.10173	0.00647834	1148
ENSG00000116299	KIAA1324	6.10672	0.0359516	1149
ENSG00000148399	DPH7	-6.67333	0.0394101	1150
ENSG00000094804	CDC6	5.91786	0.0349912	1151
ENSG00000122566	HNRNPA2B1	1.22764	0.0073041	1152
ENSG00000163931	TKT	1.25912	0.00751035	1153
ENSG00000146109	ABT1	1.76277	0.0105624	1154
ENSG00000123179	EBPL	6.83072	0.0409447	1155
ENSG00000185129	PURA	-6.29559	0.0377457	1156
ENSG00000247828	TMEM161B-AS1	6.98811	0.0419212	1157
ENSG00000058668	ATP2B4	-7.01959	0.042298	1158
ENSG00000000460	C1orf112	6.48446	0.0391377	1159
ENSG00000105197	TIMM50	2.36085	0.014256	1160
ENSG00000138663	COPS4	2.4238	0.0146403	1161
ENSG00000157601	MX1	-6.89367	0.0416421	1162
ENSG00000100365	NCF4	-6.04377	0.0365559	1163
ENSG00000133639	BTG1	-1.41651	0.0085776	1164
ENSG00000237441	RGL2	-7.11402	0.0430944	1165
ENSG00000180329	CCDC43	6.95663	0.042298	1166
ENSG00000078237	TIGAR	6.83072	0.0416421	1167
ENSG00000140853	NLRC5	-7.58619	0.0462826	1168
ENSG00000111731	C2CD5	6.8622	0.0418879	1169
ENSG00000223891	OSER1-DT	-5.94933	0.0363252	1170
ENSG00000109606	DHX15	2.07755	0.0127291	1171
ENSG00000213145	CRIP1	-7.1455	0.0439182	1172
ENSG00000070501	POLB	6.79924	0.0418378	1173
ENSG00000185477	GPRIN3	-6.73628	0.0414745	1174
ENSG00000197536	C5orf56	-6.79924	0.0418879	1175
ENSG00000108384	RAD51C	7.52323	0.0463551	1176
ENSG00000167881	SRP68	1.95163	0.0120324	1177
ENSG00000188725	SMIM15	7.36584	0.0454925	1178
ENSG00000117543	DPH5	7.23993	0.0447558	1179
ENSG00000131873	CHSY1	7.7121	0.0478153	1180
ENSG00000083828	ZNF586	-6.23264	0.0391377	1181
ENSG00000164338	UTP15	6.83072	0.0429766	1182
ENSG00000126453	BCL2L12	6.98811	0.0440852	1183
ENSG00000166348	USP54	5.09943	0.0322201	1184
ENSG00000075826	SEC31B	-6.76776	0.0428304	1185
ENSG00000117226	GBP3	-6.01229	0.0380765	1186
ENSG00000103148	NPRL3	6.10672	0.0386794	1187
ENSG00000154642	C21orf91	7.52323	0.0476642	1188
ENSG00000178105	DDX10	6.95663	0.0444172	1189
ENSG00000183943	PRKX	-7.33436	0.0469867	1190
ENSG00000142892	PIGK	7.27141	0.0465887	1191
ENSG00000134308	YWHAQ	1.07025	0.00686504	1192
ENSG00000105771	SMG9	6.29559	0.0406485	1193
ENSG00000164574	GALNT10	-6.32707	0.0409447	1194
ENSG00000172954	LCLAT1	5.66603	0.0367019	1195
ENSG00000104320	NBN	7.49175	0.0485628	1196
ENSG00000139323	POC1B	-6.4215	0.0416797	1197
ENSG00000103253	HAGHL	6.35855	0.0412812	1198
ENSG00000254858	MPV17L2	7.20845	0.0468371	1199
ENSG00000074356	NCBP3	-6.54742	0.042549	1200
ENSG00000257815	LINC01481	-6.01229	0.0391411	1201
ENSG00000133243	BTBD2	-6.57889	0.0430067	1202
ENSG00000232858	NA	-4.72169	0.0308739	1203
ENSG00000110628	SLC22A18	-5.63455	0.0368471	1204
ENSG00000117448	AKR1A1	1.88868	0.0123776	1205
ENSG00000169223	LMAN2	1.79424	0.0117606	1206
ENSG00000090006	LTBP4	1.92016	0.0125891	1207
ENSG00000113532	ST8SIA4	7.36584	0.0484923	1208
ENSG00000214022	REPIN1	-6.32707	0.0416797	1209
ENSG00000042088	TDP1	1.92016	0.0126495	1210
ENSG00000145819	ARHGAP26	-6.01229	0.0396288	1211
ENSG00000187049	TMEM216	7.36584	0.0489802	1212
ENSG00000038002	AGA	7.33436	0.0489802	1213
ENSG00000167193	CRK	-6.48446	0.0435255	1214
ENSG00000090905	TNRC6A	-6.79924	0.0458263	1215
ENSG00000162972	MAIP1	7.11402	0.0481147	1216
ENSG00000103966	EHD4	7.74358	0.0525837	1217
ENSG00000236213	NA	-7.11402	0.0483601	1218
ENSG00000185905	C16orf54	-7.01959	0.0477937	1219
ENSG00000254838	GVINP1	-6.83072	0.0465233	1220
ENSG00000135365	PHF21A	-6.51594	0.04442	1221
ENSG00000197948	FCHSD1	-6.10672	0.0416797	1222
ENSG00000106803	SEC61B	1.41651	0.00969084	1223
ENSG00000158006	PAFAH2	5.5716	0.0381302	1224
ENSG00000100216	TOMM22	1.63685	0.0112143	1225
ENSG00000116922	C1orf109	7.39732	0.0507238	1226
ENSG00000175463	TBC1D10C	-7.83801	0.0542032	1227
ENSG00000129667	RHBDF2	-6.1382	0.0428304	1228
ENSG00000067560	RHOA	0.975817	0.00682035	1229
ENSG00000170873	MTSS1	6.07525	0.042477	1230
ENSG00000197601	FAR1	7.33436	0.0515905	1231
ENSG00000242861	NA	-4.02918	0.028367	1232
ENSG00000065150	IPO5	1.69981	0.0119725	1233
ENSG00000196912	ANKRD36B	-6.8622	0.0483601	1234
ENSG00000228106	NA	7.08254	0.0499439	1235
ENSG00000108509	CAMTA2	7.11402	0.0502662	1236
ENSG00000139182	CLSTN3	-6.98811	0.0496847	1237
ENSG00000109103	UNC119	-6.32707	0.0450174	1238
ENSG00000167721	TSR1	2.10902	0.0150122	1239
ENSG00000177054	ZDHHC13	7.4288	0.0529023	1240
ENSG00000005206	SPPL2B	-6.10672	0.0435255	1241
ENSG00000168003	SLC3A2	1.66833	0.0118939	1242
ENSG00000141425	RPRD1A	-6.45298	0.0460461	1243
ENSG00000040531	CTNS	5.72899	0.0408954	1244
ENSG00000167555	ZNF528	5.31978	0.0380273	1245
ENSG00000026950	BTN3A1	-7.49175	0.0536265	1246
ENSG00000113810	SMC4	-6.79924	0.0488525	1247
ENSG00000005100	DHX33	6.73628	0.0485628	1248
ENSG00000105552	BCAT2	7.27141	0.0524451	1249
ENSG00000100246	DNAL4	5.03647	0.0365559	1250
ENSG00000198056	PRIM1	6.76776	0.0492462	1251
ENSG00000103319	EEF2K	-6.16968	0.0449757	1252
ENSG00000198841	KTI12	7.1455	0.0520955	1253
ENSG00000168556	ING2	6.70481	0.0488927	1254
ENSG00000163933	RFT1	5.69751	0.0416421	1255
ENSG00000214113	LYRM4	7.4288	0.0546537	1256
ENSG00000123989	CHPF	7.46028	0.0549229	1257
ENSG00000178338	ZNF354B	6.20116	0.0456815	1258
ENSG00000042493	CAPG	-6.45298	0.0475587	1259
ENSG00000072858	SIDT1	-6.01229	0.0443331	1260
ENSG00000196636	SDHAF3	7.52323	0.0556551	1261
ENSG00000142207	URB1	6.01229	0.0446386	1262
ENSG00000175215	CTDSP2	-7.7121	0.0572943	1263
ENSG00000132305	IMMT	1.73129	0.0129016	1264
ENSG00000149218	ENDOD1	7.20845	0.0540441	1265
ENSG00000163328	GPR155	-7.86949	0.0590968	1266
ENSG00000130640	TUBGCP2	7.20845	0.0541435	1267
ENSG00000211845	NA	-2.26641	0.0170443	1268
ENSG00000154640	BTG3	2.20346	0.0166635	1269
ENSG00000241666	NA	-4.94204	0.0373826	1270
ENSG00000171843	MLLT3	-6.92515	0.0524619	1271
ENSG00000110880	CORO1C	7.36584	0.0558813	1272
ENSG00000107140	TESK1	7.20845	0.0547034	1273
ENSG00000101391	CDK5RAP1	7.52323	0.057128	1274
ENSG00000141424	SLC39A6	7.74358	0.0588099	1275
ENSG00000167272	POP5	7.61767	0.0579001	1276
ENSG00000120159	CAAP1	7.4288	0.056497	1277
ENSG00000072401	UBE2D1	7.55471	0.0575021	1278
ENSG00000196323	ZBTB44	-6.98811	0.0532434	1279
ENSG00000113194	FAF2	7.7121	0.058897	1280
ENSG00000131747	TOP2A	-5.2883	0.0404082	1281
ENSG00000171552	BCL2L1	2.17198	0.0166579	1282
ENSG00000141858	SAMD1	-6.73628	0.0517366	1283
ENSG00000101182	PSMA7	1.03877	0.00801017	1284
ENSG00000240463	NA	-0.881383	0.00680129	1285
ENSG00000141452	RMC1	7.49175	0.0579001	1286
ENSG00000258297	NA	-7.01959	0.0543286	1287
ENSG00000012983	MAP4K5	6.07525	0.0470264	1288
ENSG00000241015	TPM3P9	4.91056	0.0380966	1289
ENSG00000109452	INPP4B	7.55471	0.0586641	1290
ENSG00000196465	MYL6B	6.95663	0.0541435	1291
ENSG00000198856	OSTC	1.95163	0.0152243	1292
ENSG00000228049	POLR2J2	-2.36085	0.0185189	1293
ENSG00000132670	PTPRA	-6.67333	0.0524619	1294
ENSG00000143498	TAF1A	7.39732	0.0581929	1295
ENSG00000114166	KAT2B	-6.76776	0.0532681	1296
ENSG00000188352	FOCAD	6.1382	0.0483601	1297
ENSG00000135387	CAPRIN1	1.60538	0.0126801	1298
ENSG00000071794	HLTF	5.98081	0.0472818	1299
ENSG00000135823	STX6	5.8549	0.04629	1300
ENSG00000115758	ODC1	1.60538	0.0126982	1301
ENSG00000070669	ASNS	2.48676	0.0196707	1302
ENSG00000082512	TRAF5	8.15279	0.064503	1303
ENSG00000147586	MRPS28	4.62726	0.0368251	1304
ENSG00000072071	ADGRL1	-5.22534	0.0417037	1305
ENSG00000002549	LAP3	7.55471	0.0603056	1306
ENSG00000078177	N4BP2	5.76047	0.0460461	1307
ENSG00000127952	STYXL1	6.57889	0.0526834	1308
ENSG00000144580	CNOT9	7.1455	0.05725	1309
ENSG00000166598	HSP90B1	1.2906	0.0103491	1310
ENSG00000163002	NUP35	7.01959	0.0564214	1311
ENSG00000183486	MX2	-7.11402	0.0579001	1312
ENSG00000110074	FOXRED1	7.1455	0.0585502	1313
ENSG00000120725	SIL1	5.98081	0.0492516	1314
ENSG00000176444	CLK2	-5.91786	0.0488854	1315
ENSG00000104131	EIF3J	1.38503	0.0114642	1316
ENSG00000138835	RGS3	7.27141	0.0603329	1317
ENSG00000186566	GPATCH8	-6.45298	0.0536317	1318
ENSG00000116120	FARSB	8.12131	0.0675297	1319
ENSG00000148926	ADM	5.63455	0.0468697	1320
ENSG00000175606	TMEM70	7.7121	0.0642696	1321
ENSG00000164039	BDH2	7.08254	0.0590523	1322
ENSG00000140563	MCTP2	5.76047	0.0480623	1323
ENSG00000014138	POLA2	6.10672	0.0511632	1324
ENSG00000058453	CROCC	-4.53283	0.0380281	1325
ENSG00000127666	TICAM1	3.27371	0.0275383	1326
ENSG00000129250	KIF1C	-6.8622	0.0579001	1327
ENSG00000164808	SPIDR	-6.39003	0.0540501	1328
ENSG00000148308	GTF3C5	6.83072	0.0579001	1329
ENSG00000111605	CPSF6	2.04607	0.0173506	1330
ENSG00000172765	TMCC1	-6.10672	0.0521798	1331
ENSG00000164048	ZNF589	-6.1382	0.0526834	1332
ENSG00000102390	PBDC1	6.98811	0.0603329	1333
ENSG00000071994	PDCD2	8.12131	0.0701516	1334
ENSG00000127084	FGD3	-2.61267	0.0226755	1335
ENSG00000184574	LPAR5	-6.32707	0.0549525	1336
ENSG00000145022	TCTA	-6.01229	0.052234	1337
ENSG00000066777	ARFGEF1	-6.54742	0.0569671	1338
ENSG00000205593	DENND6B	-6.32707	0.0552103	1339
ENSG00000168101	NUDT16L1	7.49175	0.0655283	1340
ENSG00000198855	FICD	5.50864	0.0482085	1341
ENSG00000027847	B4GALT7	6.1382	0.0539086	1342
ENSG00000145191	EIF2B5	-6.23264	0.0548602	1343
ENSG00000232956	SNHG15	1.66833	0.0146895	1344
ENSG00000099330	OCEL1	5.98081	0.0527319	1345
ENSG00000115956	PLEK	7.68062	0.0678446	1346
ENSG00000166398	KIAA0355	-6.01229	0.0532338	1347
ENSG00000110108	TMEM109	7.39732	0.065529	1348
ENSG00000183199	NA	2.29789	0.0203714	1349
ENSG00000127452	FBXL12	5.91786	0.0524819	1350
ENSG00000145439	CBR4	7.20845	0.0640918	1351
ENSG00000103126	AXIN1	-5.98081	0.0532338	1352
ENSG00000100650	SRSF5	-1.00729	0.00898358	1353
ENSG00000163166	IWS1	7.58619	0.0678214	1354
ENSG00000135316	SYNCRIP	1.73129	0.015483	1355
ENSG00000251474	RPL32P3	-7.23993	0.0654275	1356
ENSG00000078699	CBFA2T2	-6.20116	0.0560423	1357
ENSG00000165271	NOL6	6.32707	0.0571929	1358
ENSG00000051620	HEBP2	-6.89367	0.0624278	1359
ENSG00000027697	IFNGR1	8.15279	0.0739693	1360
ENSG00000113448	PDE4D	-7.23993	0.0659905	1361
ENSG00000105185	PDCD5	1.44799	0.0132094	1362
ENSG00000011198	ABHD5	5.31978	0.0485628	1363
ENSG00000211699	NA	-6.48446	0.0593653	1364
ENSG00000108465	CDK5RAP3	-4.15509	0.0380765	1365
ENSG00000150867	PIP4K2A	-7.49175	0.0687289	1366
ENSG00000183520	UTP11	1.92016	0.0176194	1367
ENSG00000114395	CYB561D2	7.01959	0.0644383	1368
ENSG00000163902	RPN1	1.60538	0.0147396	1369
ENSG00000119041	GTF3C3	6.98811	0.0642696	1370
ENSG00000054965	FAM168A	-6.20116	0.05725	1371
ENSG00000140332	TLE3	-6.20116	0.0572943	1372
ENSG00000127585	FBXL16	-6.4215	0.0593358	1373
ENSG00000101246	ARFRP1	7.30289	0.0675297	1374
ENSG00000171566	PLRG1	2.01459	0.0186499	1375
ENSG00000132507	EIF5A	1.03877	0.00966067	1376
ENSG00000125347	IRF1	-7.27141	0.0678446	1377
ENSG00000065548	ZC3H15	1.73129	0.0161867	1378
ENSG00000113569	NUP155	6.8622	0.0641903	1379
ENSG00000159685	CHCHD6	6.16968	0.0578829	1380
ENSG00000146232	NFKBIE	6.04377	0.0573605	1381
ENSG00000120662	MTRF1	5.8549	0.0558813	1382
ENSG00000172115	CYCS	1.13321	0.0108263	1383
ENSG00000071462	BUD23	1.51094	0.0144675	1384
ENSG00000094841	UPRT	6.83072	0.0654301	1385
ENSG00000170802	FOXN2	-6.67333	0.0639636	1386
ENSG00000005812	FBXL3	-6.23264	0.059833	1387
ENSG00000136490	LIMD2	-1.19616	0.0115084	1388
ENSG00000111684	LPCAT3	3.36814	0.0324096	1389
ENSG00000218426	NA	-0.849905	0.00818856	1390
ENSG00000102572	STK24	-6.1382	0.0591698	1391
ENSG00000184967	NOC4L	7.64914	0.0737903	1392
ENSG00000155621	C9orf85	5.41421	0.052416	1393
ENSG00000249673	NOP14-AS1	5.38273	0.0523391	1394
ENSG00000151552	QDPR	7.55471	0.0735071	1395
ENSG00000138375	SMARCAL1	6.57889	0.0640918	1396
ENSG00000159256	MORC3	7.33436	0.0714597	1397
ENSG00000173200	PARP15	-6.39003	0.0623006	1398
ENSG00000135541	AHI1	7.1455	0.0700559	1399
ENSG00000281103	TRG-AS1	-5.69751	0.0559339	1400
ENSG00000153037	SRP19	2.92745	0.0287606	1401
ENSG00000141905	NFIC	-4.31248	0.042549	1402
ENSG00000108599	AKAP10	7.74358	0.0765427	1403
ENSG00000134242	PTPN22	1.98311	0.0196069	1404
ENSG00000095002	MSH2	6.79924	0.067489	1405
ENSG00000188486	H2AFX	6.64185	0.0661583	1406
ENSG00000166925	TSC22D4	-2.45528	0.0244974	1407
ENSG00000102871	TRADD	-7.4288	0.0741575	1408
ENSG00000176371	ZSCAN2	5.16239	0.0515659	1409
ENSG00000213672	NCKIPSD	-6.10672	0.0614932	1410
ENSG00000116852	KIF21B	-6.79924	0.0687429	1411
ENSG00000120314	WDR55	6.73628	0.0681066	1412
ENSG00000138709	LARP1B	5.54012	0.0560423	1413
ENSG00000067596	DHX8	6.61037	0.0669566	1414
ENSG00000175467	SART1	6.98811	0.0709477	1415
ENSG00000101052	IFT52	7.30289	0.0741522	1416
ENSG00000242088	NA	-2.07755	0.0211077	1417
ENSG00000112511	PHF1	-6.45298	0.065619	1418
ENSG00000196227	FAM217B	-5.69751	0.0579994	1419
ENSG00000107938	EDRF1	-6.10672	0.0623006	1420
ENSG00000129317	PUS7L	-6.4215	0.065529	1421
ENSG00000163659	TIPARP	-6.61037	0.067489	1422
ENSG00000118162	KPTN	5.16239	0.0529023	1423
ENSG00000116260	QSOX1	7.20845	0.0739189	1424
ENSG00000165671	NSD1	-6.23264	0.0640918	1425
ENSG00000186106	ANKRD46	6.48446	0.0672229	1426
ENSG00000141349	G6PC3	6.57889	0.0682367	1427
ENSG00000153130	SCOC	8.05836	0.0839864	1428
ENSG00000101844	ATG4A	7.11402	0.0741522	1429
ENSG00000180185	FAHD1	7.33436	0.0765103	1430
ENSG00000122435	TRMT13	-7.01959	0.0732873	1431
ENSG00000114446	IFT57	5.76047	0.0603329	1432
ENSG00000275700	AATF	2.1405	0.022426	1433
ENSG00000123136	DDX39A	1.38503	0.0145216	1434
ENSG00000135245	HILPDA	7.7121	0.0809693	1435
ENSG00000132109	TRIM21	5.44569	0.0571929	1436
ENSG00000197296	FITM2	6.20116	0.0651405	1437
ENSG00000184220	CMSS1	1.8572	0.0195384	1438
ENSG00000101464	PIGU	6.70481	0.0705412	1439
ENSG00000183576	SETD3	7.58619	0.0798453	1440
ENSG00000162910	MRPL55	7.55471	0.0796312	1441
ENSG00000152465	NMT2	-2.95893	0.0312764	1442
ENSG00000146416	AIG1	-5.8549	0.0619281	1443
ENSG00000206172	HBA1	-5.09943	0.0539892	1444
ENSG00000126882	FAM78A	-6.51594	0.0690472	1445
ENSG00000170037	CNTROB	-6.39003	0.0678446	1446
ENSG00000175711	B3GNTL1	-6.67333	0.0711868	1447
ENSG00000134330	IAH1	7.49175	0.0803265	1448
ENSG00000178764	ZHX2	-6.29559	0.0675455	1449
ENSG00000101224	CDC25B	-1.88868	0.0202961	1450
ENSG00000145088	EAF2	5.31978	0.0574267	1451
ENSG00000136717	BIN1	-3.27371	0.0353631	1452
ENSG00000165983	PTER	7.20845	0.0779153	1453
ENSG00000198843	SELENOT	1.76277	0.0190643	1454
ENSG00000109079	TNFAIP1	-6.35855	0.06877	1455
ENSG00000110756	HPS5	6.8622	0.074449	1456
ENSG00000005469	CROT	6.61037	0.0719244	1457
ENSG00000163125	RPRD2	5.54012	0.0603329	1458
ENSG00000136279	DBNL	1.69981	0.0185189	1459
ENSG00000056558	TRAF1	1.69981	0.0185193	1460
ENSG00000173171	MTX1	7.01959	0.0764982	1461
ENSG00000144591	GMPPA	7.49175	0.0819274	1462
ENSG00000073605	GSDMB	-6.70481	0.0737699	1463
ENSG00000269743	SLC25A53	5.72899	0.0630549	1464
ENSG00000121775	TMEM39B	6.54742	0.0722042	1465
ENSG00000183354	KIAA2026	-6.39003	0.0705412	1466
ENSG00000153563	CD8A	1.10173	0.0121725	1467
ENSG00000168280	KIF5C	-6.04377	0.0667835	1468
ENSG00000231389	HLA-DPA1	-6.20116	0.0685509	1469
ENSG00000168813	ZNF507	5.19386	0.0574267	1470
ENSG00000127311	HELB	-6.29559	0.069655	1471
ENSG00000137547	MRPL15	2.04607	0.0226763	1472
ENSG00000123600	METTL8	6.51594	0.0722333	1473
ENSG00000139496	NUP58	7.23993	0.0803265	1474
ENSG00000160972	PPP1R16A	6.1382	0.0682589	1475
ENSG00000256039	NA	6.10672	0.0681883	1476
ENSG00000140395	WDR61	1.8572	0.0207541	1477
ENSG00000219545	UMAD1	7.23993	0.0809403	1478
ENSG00000050344	NFE2L3	6.73628	0.075339	1479
ENSG00000101084	RAB5IF	2.86449	0.0321901	1480
ENSG00000196547	MAN2A2	-6.23264	0.070082	1481
ENSG00000134809	TIMM10	1.69981	0.0191165	1482
ENSG00000135976	ANKRD36	-7.01959	0.0789787	1483
ENSG00000107404	DVL1	4.43839	0.0499888	1484
ENSG00000127870	RNF6	7.77506	0.0876027	1485
ENSG00000117640	MTFR1L	7.17697	0.0809382	1486
ENSG00000173846	PLK3	6.67333	0.075339	1487
ENSG00000175567	UCP2	1.98311	0.0224146	1488
ENSG00000131375	CAPN7	-6.67333	0.0754662	1489
ENSG00000196396	PTPN1	6.67333	0.0754692	1490
ENSG00000108518	PFN1	0.786949	0.00890285	1491
ENSG00000205937	RNPS1	1.79424	0.0203054	1492
ENSG00000198625	MDM4	-6.8622	0.0779381	1493
ENSG00000124155	PIGT	1.98311	0.0225878	1494
ENSG00000040199	PHLPP2	-6.16968	0.0705412	1495
ENSG00000215256	DHRS4-AS1	-6.10672	0.0699025	1496
ENSG00000099326	MZF1	-5.94933	0.0681066	1497
ENSG00000100345	MYH9	-1.44799	0.0165826	1498
ENSG00000105186	ANKRD27	6.95663	0.0803265	1499
ENSG00000161999	JMJD8	2.45528	0.028367	1500
ENSG00000066136	NFYC	7.23993	0.0836943	1501
ENSG00000164332	UBLCP1	7.9954	0.092571	1502
ENSG00000174851	YIF1A	1.54242	0.0178696	1503
ENSG00000187210	GCNT1	5.16239	0.059833	1504
ENSG00000129696	TTI2	6.98811	0.0812219	1505
ENSG00000188419	CHM	4.72169	0.0549229	1506
ENSG00000227057	WDR46	2.29789	0.0267485	1507
ENSG00000245532	NEAT1	-1.5739	0.0183758	1508
ENSG00000106290	TAF6	5.60308	0.065619	1509
ENSG00000144635	DYNC1LI1	7.33436	0.0859526	1510
ENSG00000103335	PIEZO1	-6.32707	0.0741726	1511
ENSG00000197498	RPF2	1.92016	0.0225277	1512
ENSG00000103932	RPAP1	5.76047	0.0678446	1513
ENSG00000149823	VPS51	6.73628	0.0794614	1514
ENSG00000117298	ECE1	7.64914	0.0902784	1515
ENSG00000266094	RASSF5	1.79424	0.0211903	1516
ENSG00000187954	CYHR1	-7.01959	0.0831085	1517
ENSG00000135686	KLHL36	-6.70481	0.0793824	1518
ENSG00000214176	NA	-5.69751	0.0674817	1519
ENSG00000170502	NUDT9	6.70481	0.0794614	1520
ENSG00000247287	NA	4.46987	0.0529755	1521
ENSG00000170471	RALGAPB	-6.07525	0.0721071	1522
ENSG00000143379	SETDB1	-6.32707	0.0751034	1523
ENSG00000184840	TMED9	7.1455	0.0848757	1524
ENSG00000115816	CEBPZ	1.73129	0.0205746	1525
ENSG00000172728	FUT10	5.38273	0.0640918	1526
ENSG00000116824	CD2	0.912861	0.0108756	1527
ENSG00000186810	CXCR3	-6.8622	0.0818259	1528
ENSG00000165934	CPSF2	7.39732	0.0887107	1529
ENSG00000181924	COA4	1.60538	0.0193457	1530
ENSG00000231205	NA	5.09943	0.0615867	1531
ENSG00000117222	RBBP5	6.45298	0.0779381	1532
ENSG00000006744	ELAC2	7.68062	0.0932564	1533
ENSG00000116604	MEF2D	6.26411	0.0760662	1534
ENSG00000124688	MAD2L1BP	7.52323	0.0913608	1535
ENSG00000185009	AP3M1	7.27141	0.0885223	1536
ENSG00000210140	NA	-5.005	0.061213	1537
ENSG00000167232	ZNF91	-6.89367	0.0847329	1538
ENSG00000184216	IRAK1	7.17697	0.0882344	1539
ENSG00000100104	SRRD	5.25682	0.0648683	1540
ENSG00000106049	HIBADH	7.17697	0.088643	1541
ENSG00000123505	AMD1	2.39232	0.0295709	1542
ENSG00000102897	LYRM1	7.1455	0.0883594	1543
ENSG00000122140	MRPS2	1.73129	0.0214656	1544
ENSG00000108604	SMARCD2	5.94933	0.0741575	1545
ENSG00000100425	BRD1	-6.73628	0.0840171	1546
ENSG00000101346	POFUT1	6.64185	0.0829752	1547
ENSG00000175265	GOLGA8A	-7.61767	0.0952967	1548
ENSG00000119899	SLC17A5	5.94933	0.0745034	1549
ENSG00000147955	SIGMAR1	1.82572	0.0229282	1550
ENSG00000157045	NTAN1	-6.23264	0.078438	1551
ENSG00000184110	EIF3C	6.4215	0.0809403	1552
ENSG00000196428	TSC22D2	-5.82342	0.0735071	1553
ENSG00000123552	USP45	6.4215	0.0812219	1554
ENSG00000182253	SYNM	-6.01229	0.0761372	1555
ENSG00000107679	PLEKHA1	7.80653	0.0988609	1556
ENSG00000121766	ZCCHC17	7.64914	0.0969958	1557
ENSG00000029639	TFB1M	7.17697	0.0911344	1558
ENSG00000163818	LZTFL1	6.79924	0.0866141	1559
ENSG00000155330	C16orf87	6.95663	0.088643	1560
ENSG00000110429	FBXO3	5.98081	0.0762503	1561
ENSG00000106636	YKT6	6.26411	0.0799344	1562
ENSG00000115947	ORC4	7.93245	0.101227	1563
ENSG00000070950	RAD18	5.91786	0.0755382	1564
ENSG00000164967	RPP25L	7.17697	0.0916533	1565
ENSG00000164933	SLC25A32	7.58619	0.0969958	1566
ENSG00000178607	ERN1	-7.36584	0.0942455	1567
ENSG00000006459	KDM7A	-6.1382	0.0785846	1568
ENSG00000115525	ST3GAL5	-5.82342	0.0745743	1569
ENSG00000141642	ELAC1	6.07525	0.0779153	1570
ENSG00000006695	COX10	5.2883	0.0678446	1571
ENSG00000211787	NA	-7.27141	0.0933285	1572
ENSG00000246223	LINC01550	-5.72899	0.0736116	1573
ENSG00000240344	PPIL3	6.76776	0.0869601	1574
ENSG00000184162	NR2C2AP	6.76776	0.0869744	1575
ENSG00000113456	RAD1	7.39732	0.0950862	1576
ENSG00000073536	NLE1	7.4288	0.0955598	1577
ENSG00000119203	CPSF3	7.9954	0.103373	1578
ENSG00000133065	SLC41A1	5.72899	0.0741522	1579
ENSG00000155438	NIFK	1.73129	0.022436	1580
ENSG00000010322	NISCH	-6.4215	0.0832654	1581
ENSG00000138326	RPS24	0.661037	0.0085776	1582
ENSG00000023734	STRAP	1.82572	0.0236983	1583
ENSG00000168803	ADAL	-6.64185	0.0863453	1584
ENSG00000135945	REV1	-6.16968	0.0802257	1585
ENSG00000122729	ACO1	-6.29559	0.0819274	1586
ENSG00000188313	PLSCR1	6.32707	0.0829752	1587
ENSG00000115446	UNC50	1.92016	0.025196	1588
ENSG00000138802	SEC24B	7.52323	0.0989421	1589
ENSG00000115840	SLC25A12	6.45298	0.0849179	1590
ENSG00000158526	TSR2	7.27141	0.0957665	1591
ENSG00000139990	DCAF5	-6.61037	0.0871845	1592
ENSG00000127804	METTL16	6.4215	0.0848757	1593
ENSG00000113312	TTC1	1.82572	0.024231	1594
ENSG00000115904	SOS1	-6.54742	0.087069	1595
ENSG00000101596	SMCHD1	-6.98811	0.0929461	1596
ENSG00000198818	SFT2D1	1.60538	0.0213792	1597
ENSG00000139505	MTMR6	6.98811	0.0930975	1598
ENSG00000181467	RAP2B	-6.26411	0.0835218	1599
ENSG00000164134	NAA15	1.69981	0.0226763	1600
ENSG00000008838	MED24	6.64185	0.0886469	1601
ENSG00000160446	ZDHHC12	7.52323	0.10045	1602
ENSG00000173545	ZNF622	1.82572	0.0243854	1603
ENSG00000160551	TAOK1	-6.61037	0.0883594	1604
ENSG00000170542	SERPINB9	1.8572	0.0248448	1605
ENSG00000138134	STAMBPL1	5.44569	0.0729105	1606
ENSG00000109919	MTCH2	1.66833	0.022436	1607
ENSG00000143093	STRIP1	6.95663	0.093607	1608
ENSG00000132423	COQ3	6.8622	0.0923819	1609
ENSG00000187531	SIRT7	-6.07525	0.0817934	1610
ENSG00000149809	TM7SF2	5.50864	0.0742356	1611
ENSG00000166938	DIS3L	-6.23264	0.0840171	1612
ENSG00000104626	ERI1	5.44569	0.0734294	1613
ENSG00000280077	NA	-4.34396	0.0586641	1614
ENSG00000154822	PLCL2	-6.61037	0.0897769	1615
ENSG00000272870	NA	-6.83072	0.0929401	1616
ENSG00000153898	MCOLN2	6.73628	0.0917341	1617
ENSG00000277149	TYW1B	6.23264	0.0849179	1618
ENSG00000070366	SMG6	6.16968	0.0848467	1619
ENSG00000165948	IFI27L1	-6.29559	0.0866673	1620
ENSG00000160299	PCNT	-5.91786	0.0815313	1621
ENSG00000138175	ARL3	7.83801	0.108078	1622
ENSG00000132434	LANCL2	5.88638	0.0812219	1623
ENSG00000100485	SOS2	-6.39003	0.0881734	1624
ENSG00000102967	DHODH	6.64185	0.0916533	1625
ENSG00000078142	PIK3C3	6.10672	0.084346	1626
ENSG00000275131	NA	-2.77006	0.0382828	1627
ENSG00000156735	BAG4	6.39003	0.0885223	1628
ENSG00000160208	RRP1B	2.10902	0.0293023	1629
ENSG00000010292	NCAPD2	-6.35855	0.0885977	1630
ENSG00000185686	PRAME	-7.4288	0.103623	1631
ENSG00000185808	PIGP	6.29559	0.0878342	1632
ENSG00000172086	KRCC1	-6.61037	0.0924071	1633
ENSG00000076248	UNG	5.5716	0.0779511	1634
ENSG00000088451	TGDS	6.1382	0.0861204	1635
ENSG00000135974	C2orf49	7.01959	0.0984914	1636
ENSG00000087269	NOP14	7.05106	0.0991601	1637
ENSG00000149761	NUDT22	6.67333	0.094697	1638
ENSG00000234616	JRK	-6.04377	0.0857743	1639
ENSG00000008130	NADK	6.64185	0.0943514	1640
ENSG00000196976	LAGE3	6.67333	0.0950862	1641
ENSG00000184445	KNTC1	-6.35855	0.0911344	1642
ENSG00000137221	TJAP1	7.27141	0.104402	1643
ENSG00000100056	ESS2	5.98081	0.0859096	1644
ENSG00000104356	POP1	5.76047	0.0829015	1645
ENSG00000140829	DHX38	6.4215	0.0924367	1646
ENSG00000269821	KCNQ1OT1	-5.41421	0.0779381	1647
ENSG00000095794	CREM	1.8572	0.0267448	1648
ENSG00000169093	ASMTL	7.01959	0.1012	1649
ENSG00000157020	SEC13	2.1405	0.0308643	1650
ENSG00000206341	NA	-4.97352	0.0717307	1651
ENSG00000140718	FTO	7.05106	0.101702	1652
ENSG00000108064	TFAM	7.86949	0.113761	1653
ENSG00000174780	SRP72	7.23993	0.104674	1654
ENSG00000133030	MPRIP	-6.8622	0.0994403	1655
ENSG00000172331	BPGM	6.4215	0.093185	1656
ENSG00000147099	HDAC8	6.39003	0.09289	1657
ENSG00000169155	ZBTB43	-5.76047	0.0840171	1658
ENSG00000128915	ICE2	6.89367	0.100656	1659
ENSG00000271383	LOC100996717	-7.11402	0.10391	1660
ENSG00000198876	DCAF12	6.92515	0.101191	1661
ENSG00000229474	PATL2	-6.07525	0.0888204	1662
ENSG00000168297	PXK	6.8622	0.10045	1663
ENSG00000137200	CMTR1	5.13091	0.0751469	1664
ENSG00000181026	AEN	7.20845	0.105895	1665
ENSG00000057252	SOAT1	5.91786	0.0869765	1666
ENSG00000023697	DERA	6.64185	0.0978517	1667
ENSG00000171634	BPTF	-7.64914	0.112721	1668
ENSG00000075856	SART3	6.76776	0.100099	1669
ENSG00000184831	APOO	5.66603	0.0838861	1670
ENSG00000188895	MSL1	-6.4215	0.0952414	1671
ENSG00000070961	ATP2B1	-6.98811	0.103847	1672
ENSG00000163611	SPICE1	7.30289	0.108853	1673
ENSG00000167513	CDT1	-6.67333	0.0997439	1674
ENSG00000177150	FAM210A	6.98811	0.104467	1675
ENSG00000153094	BCL2L11	6.83072	0.102123	1676
ENSG00000100926	TM9SF1	6.35855	0.0951061	1677
ENSG00000167112	TRUB2	2.07755	0.0310846	1678
ENSG00000183291	SELENOF	1.79424	0.0268692	1679
ENSG00000175155	YPEL2	-6.16968	0.0924367	1680
ENSG00000163807	KIAA1143	6.89367	0.103373	1681
ENSG00000179029	TMEM107	-6.10672	0.0916533	1682
ENSG00000089094	KDM2B	-6.10672	0.0917341	1683
ENSG00000113240	CLK4	-3.05336	0.0458947	1684
ENSG00000102974	CTCF	-6.32707	0.0951534	1685
ENSG00000122783	CYREN	6.48446	0.0977121	1686
ENSG00000114021	NIT2	1.88868	0.0285475	1687
ENSG00000185838	GNB1L	6.67333	0.10151	1688
ENSG00000115364	MRPL19	1.8572	0.0284007	1689
ENSG00000166889	PATL1	-5.94933	0.0910946	1690
ENSG00000123130	ACOT9	2.29789	0.0352184	1691
ENSG00000130348	QRSL1	7.27141	0.11197	1692
ENSG00000171316	CHD7	6.57889	0.101667	1693
ENSG00000112130	RNF8	6.98811	0.108042	1694
ENSG00000198026	ZNF335	7.23993	0.111959	1695
ENSG00000226752	CUTALP	-6.57889	0.101781	1696
ENSG00000173812	EIF1	0.818427	0.0127291	1697
ENSG00000163257	DCAF16	5.79194	0.0902095	1698
ENSG00000120437	ACAT2	2.10902	0.0328508	1699
ENSG00000198618	NA	4.94204	0.0774333	1700
ENSG00000163870	TPRA1	5.22534	0.0819274	1701
ENSG00000279483	NA	-0.818427	0.0128582	1702
ENSG00000196937	FAM3C	6.45298	0.101702	1703
ENSG00000151353	TMEM18	6.64185	0.105213	1704
ENSG00000249915	PDCD6	1.44799	0.0229376	1705
ENSG00000089022	MAPKAPK5	7.08254	0.112721	1706
ENSG00000122417	ODF2L	-7.01959	0.111959	1707
ENSG00000166803	PCLAF	-4.62726	0.0739872	1708
ENSG00000162623	TYW3	6.83072	0.109264	1709
ENSG00000165732	DDX21	1.41651	0.0226763	1710
ENSG00000257605	NA	6.35855	0.101929	1711
ENSG00000163877	SNIP1	6.35855	0.102005	1712
ENSG00000106628	POLD2	1.63685	0.0262591	1713
ENSG00000138801	PAPSS1	7.36584	0.118271	1714
ENSG00000160124	CCDC58	6.54742	0.105162	1715
ENSG00000166311	SMPD1	-6.07525	0.0977202	1716
ENSG00000159023	EPB41	-6.95663	0.111959	1717
ENSG00000136938	ANP32B	1.13321	0.0182393	1718
ENSG00000129103	SUMF2	1.88868	0.0304075	1719
ENSG00000181929	PRKAG1	7.39732	0.119106	1720
ENSG00000176407	KCMF1	6.83072	0.110031	1721
ENSG00000123415	SMUG1	6.92515	0.111558	1722
ENSG00000174282	ZBTB4	-6.29559	0.101601	1723
ENSG00000084073	ZMPSTE24	2.4238	0.0391411	1724
ENSG00000185515	BRCC3	5.66603	0.0918338	1725
ENSG00000171100	MTM1	5.76047	0.093532	1726
ENSG00000111912	NCOA7	7.20845	0.117417	1727
ENSG00000204165	CXorf65	-5.79194	0.0943856	1728
ENSG00000198917	SPOUT1	7.27141	0.118595	1729
ENSG00000168827	GFM1	7.64914	0.124795	1730
ENSG00000174109	C16orf91	7.39732	0.121213	1731
ENSG00000152382	TADA1	6.70481	0.11017	1732
ENSG00000136273	HUS1	6.70481	0.110399	1733
ENSG00000138660	AP1AR	7.1455	0.117735	1734
ENSG00000108344	PSMD3	7.11402	0.11736	1735
ENSG00000107758	PPP3CB	5.91786	0.0977121	1736
ENSG00000106484	MEST	5.69751	0.0944357	1737
ENSG00000120837	NFYB	6.73628	0.111663	1738
ENSG00000164284	GRPEL2	5.66603	0.0942686	1739
ENSG00000079335	CDC14A	-6.95663	0.115764	1740
ENSG00000182093	WRB	7.05106	0.117809	1741
ENSG00000087302	RTRAF	1.66833	0.0279798	1742
ENSG00000013441	CLK1	-1.16468	0.0195384	1743
ENSG00000163939	PBRM1	-6.01229	0.100947	1744
ENSG00000101247	NDUFAF5	6.04377	0.101566	1745
ENSG00000164323	CFAP97	7.01959	0.11847	1746
ENSG00000177548	RABEP2	4.50135	0.0759979	1747
ENSG00000241990	NA	3.36814	0.0568688	1748
ENSG00000122705	CLTA	1.8572	0.0313738	1749
ENSG00000166224	SGPL1	6.32707	0.107142	1750
ENSG00000198712	COX2	-0.692515	0.0117435	1751
ENSG00000184068	NA	4.50135	0.0763623	1752
ENSG00000165406	MARCH8	-6.73628	0.11428	1753
ENSG00000109881	CCDC34	-5.91786	0.10045	1754
ENSG00000117410	ATP6V0B	1.13321	0.0192501	1755
ENSG00000253352	NA	-6.54742	0.111317	1756
ENSG00000177666	PNPLA2	-6.79924	0.1156	1757
ENSG00000142937	RPS8	0.661037	0.0112607	1758
ENSG00000163874	ZC3H12A	5.91786	0.100947	1759
ENSG00000139687	RB1	6.89367	0.117735	1760
ENSG00000163608	NEPRO	5.79194	0.0991601	1761
ENSG00000101181	MTG2	6.89367	0.118158	1762
ENSG00000122687	MRM2	7.58619	0.130227	1763
ENSG00000108100	CCNY	-6.45298	0.110797	1764
ENSG00000110911	SLC11A2	5.91786	0.101667	1765
ENSG00000175931	UBE2O	-6.04377	0.103847	1766
ENSG00000166479	TMX3	6.61037	0.113631	1767
ENSG00000130748	TMEM160	7.11402	0.122375	1768
ENSG00000203880	PCMTD2	-6.48446	0.111948	1769
ENSG00000115138	POMC	4.91056	0.0849179	1770
ENSG00000100528	CNIH1	1.66833	0.0288511	1771
ENSG00000163930	BAP1	-6.16968	0.106789	1772
ENSG00000213753	CENPBD1P1	6.32707	0.109609	1773
ENSG00000138430	OLA1	1.73129	0.0300244	1774
ENSG00000049541	RFC2	6.92515	0.120165	1775
ENSG00000147316	MCPH1	7.08254	0.123221	1776
ENSG00000144401	METTL21A	6.64185	0.115579	1777
ENSG00000013810	TACC3	-6.01229	0.104674	1778
ENSG00000125449	ARMC7	-5.91786	0.103063	1779
ENSG00000084774	CAD	6.89367	0.120165	1780
ENSG00000198399	ITSN2	-2.29789	0.0401521	1781
ENSG00000123395	ATG101	6.61037	0.1156	1782
ENSG00000100711	ZFYVE21	6.07525	0.106397	1783
ENSG00000141524	TMC6	-1.8572	0.0325406	1784
ENSG00000124207	CSE1L	1.98311	0.0347724	1785
ENSG00000115806	GORASP2	1.73129	0.0304281	1786
ENSG00000116497	S100PBP	-6.48446	0.11402	1787
ENSG00000216895	LOC100506302	4.18657	0.0736392	1788
ENSG00000090661	CERS4	6.32707	0.111327	1789
ENSG00000149485	FADS1	-6.32707	0.111397	1790
ENSG00000089053	ANAPC5	2.17198	0.0382828	1791
ENSG00000006327	TNFRSF12A	-5.69751	0.10045	1792
ENSG00000123685	BATF3	6.01229	0.106085	1793
ENSG00000141564	RPTOR	6.29559	0.111197	1794
ENSG00000196705	ZNF431	5.47717	0.0967611	1795
ENSG00000138777	PPA2	1.60538	0.0283662	1796
ENSG00000143919	CAMKMT	5.09943	0.0902784	1797
ENSG00000037474	NSUN2	1.8572	0.0329959	1798
ENSG00000085563	ABCB1	-6.61037	0.117444	1799
ENSG00000176619	LMNB2	6.54742	0.116541	1800
ENSG00000119906	SLF2	-6.32707	0.112852	1801
ENSG00000126522	ASL	6.83072	0.121955	1802
ENSG00000126246	IGFLR1	7.1455	0.127603	1803
ENSG00000134152	KATNBL1	7.11402	0.127603	1804
ENSG00000164818	DNAAF5	7.23993	0.129916	1805
ENSG00000188611	ASAH2	2.4238	0.0435255	1806
ENSG00000176845	METRNL	-6.20116	0.111868	1807
ENSG00000169592	INO80E	2.89597	0.0522613	1808
ENSG00000131069	ACSS2	-6.51594	0.117759	1809
ENSG00000166483	WEE1	-6.1382	0.111397	1810
ENSG00000167384	ZNF180	6.70481	0.121822	1811
ENSG00000130489	SCO2	2.23494	0.0406485	1812
ENSG00000185728	YTHDF3	7.01959	0.127824	1813
ENSG00000062716	VMP1	1.88868	0.034412	1814
ENSG00000152234	ATP5F1A	1.13321	0.0206534	1815
ENSG00000096968	JAK2	5.79194	0.105664	1816
ENSG00000143393	PI4KB	7.52323	0.137343	1817
ENSG00000204406	MBD5	5.06795	0.0927216	1818
ENSG00000109118	PHF12	-6.67333	0.122139	1819
ENSG00000106591	MRPL32	1.66833	0.0305893	1820
ENSG00000001167	NFYA	5.09943	0.0935619	1821
ENSG00000186918	ZNF395	-6.54742	0.120815	1822
ENSG00000134970	TMED7	7.23993	0.133731	1823
ENSG00000124783	SSR1	1.60538	0.0296622	1824
ENSG00000143155	TIPRL	1.98311	0.0366719	1825
ENSG00000097007	ABL1	5.72899	0.106085	1826
ENSG00000170464	DNAJC18	-6.04377	0.111975	1827
ENSG00000018510	AGPS	6.45298	0.119827	1828
ENSG00000130844	ZNF331	-6.23264	0.115977	1829
ENSG00000197771	MCMBP	8.05836	0.150008	1830
ENSG00000189077	TMEM120A	2.04607	0.0382828	1831
ENSG00000170191	NANP	5.5716	0.104377	1832
ENSG00000133835	HSD17B4	7.80653	0.146277	1833
ENSG00000219928	NA	-0.818427	0.0153794	1834
ENSG00000004142	POLDIP2	7.74358	0.145615	1835
ENSG00000171490	RSL1D1	1.44799	0.0272335	1836
ENSG00000181915	ADO	5.38273	0.10138	1837
ENSG00000072274	TFRC	2.10902	0.0397928	1838
ENSG00000168818	STX18	5.06795	0.0956673	1839
ENSG00000115935	WIPF1	-1.25912	0.0237752	1840
ENSG00000092201	SUPT16H	1.82572	0.0344922	1841
ENSG00000119574	ZBTB45	5.8549	0.110664	1842
ENSG00000150995	ITPR1	4.97352	0.0940049	1843
ENSG00000157881	PANK4	-6.26411	0.11847	1844
ENSG00000121578	B4GALT4	5.82342	0.11017	1845
ENSG00000149262	INTS4	7.39732	0.140485	1846
ENSG00000178464	NA	-0.818427	0.0155721	1847
ENSG00000159199	ATP5MC1	1.41651	0.0269724	1848
ENSG00000068878	PSME4	7.68062	0.146439	1849
ENSG00000132323	ILKAP	7.64914	0.146277	1850
ENSG00000125733	TRIP10	5.82342	0.111558	1851
ENSG00000111737	RAB35	6.35855	0.121955	1852
ENSG00000164088	PPM1M	6.64185	0.127438	1853
ENSG00000100889	PCK2	5.91786	0.113548	1854
ENSG00000163154	TNFAIP8L2	-6.98811	0.134727	1855
ENSG00000213339	QTRT1	6.83072	0.131722	1856
ENSG00000168268	NT5DC2	5.5716	0.107522	1857
ENSG00000084090	STARD7	1.8572	0.0359558	1858
ENSG00000152117	LOC150776	-6.26411	0.121423	1859
ENSG00000182973	CNOT10	7.01959	0.136086	1860
ENSG00000133114	GPALPP1	7.23993	0.140485	1861
ENSG00000108819	PPP1R9B	-6.73628	0.130821	1862
ENSG00000126561	STAT5A	2.04607	0.0397806	1863
ENSG00000143748	NVL	7.01959	0.13669	1864
ENSG00000101856	PGRMC1	6.1382	0.119568	1865
ENSG00000111707	SUDS3	6.89367	0.134594	1866
ENSG00000108010	GLRX3	1.66833	0.0326234	1867
ENSG00000156958	GALK2	-6.20116	0.121423	1868
ENSG00000120254	MTHFD1L	6.01229	0.117873	1869
ENSG00000074696	HACD3	7.39732	0.145063	1870
ENSG00000223482	NUTM2A-AS1	6.48446	0.127189	1871
ENSG00000137492	THAP12	6.23264	0.122454	1872
ENSG00000168724	DNAJC21	-6.01229	0.118168	1873
ENSG00000164938	TP53INP1	-5.66603	0.111558	1874
ENSG00000161558	TMEM143	-6.01229	0.118595	1875
ENSG00000163510	CWC22	7.17697	0.141611	1876
ENSG00000119599	DCAF4	7.23993	0.142886	1877
ENSG00000022267	FHL1	6.26411	0.123929	1878
ENSG00000031823	RANBP3	1.69981	0.0336534	1879
ENSG00000185551	NR2F2	4.46987	0.0885509	1880
ENSG00000143164	DCAF6	7.1455	0.141567	1881
ENSG00000065357	DGKA	-1.76277	0.0349425	1882
ENSG00000215861	LOC653513	2.51824	0.0499891	1883
ENSG00000090989	EXOC1	-7.01959	0.139368	1884
ENSG00000072506	HSD17B10	1.47946	0.0293893	1885
ENSG00000128626	MRPS12	1.47946	0.0293953	1886
ENSG00000143183	TMCO1	1.69981	0.0338822	1887
ENSG00000197978	GOLGA6L9	3.21075	0.0640918	1888
ENSG00000197579	TOPORS	5.98081	0.119391	1889
ENSG00000118579	MED28	7.17697	0.14357	1890
ENSG00000155744	FAM126B	5.66603	0.113667	1891
ENSG00000157873	TNFRSF14	-7.49175	0.150323	1892
ENSG00000146476	ARMT1	-6.4215	0.129358	1893
ENSG00000093072	ADA2	-6.39003	0.128793	1894
ENSG00000261236	BOP1	6.16968	0.124482	1895
ENSG00000162076	FLYWCH2	6.76776	0.136603	1896
ENSG00000119596	YLPM1	-5.79194	0.11706	1897
ENSG00000176209	SMIM19	6.89367	0.139426	1898
ENSG00000120738	EGR1	-5.31978	0.107641	1899
ENSG00000104856	RELB	5.72899	0.116032	1900
ENSG00000116815	CD58	1.69981	0.0344781	1901
ENSG00000198791	CNOT7	1.69981	0.0344781	1902
ENSG00000140153	WDR20	7.20845	0.146511	1903
ENSG00000172725	CORO1B	-6.39003	0.130227	1904
ENSG00000177370	TIMM22	7.17697	0.146277	1905
ENSG00000198252	STYX	-6.54742	0.133562	1906
ENSG00000153786	ZDHHC7	-6.10672	0.124664	1907
ENSG00000150456	EEF1AKMT1	6.79924	0.138939	1908
ENSG00000113369	ARRDC3	-6.67333	0.136603	1909
ENSG00000164038	SLC9B2	6.95663	0.142403	1910
ENSG00000173193	PARP14	-6.1382	0.126042	1911
ENSG00000233016	SNHG7	-6.54742	0.135135	1912
ENSG00000044446	PHKA2	-4.09213	0.0848757	1913
ENSG00000249565	NA	2.1405	0.0444253	1914
ENSG00000131127	ZNF141	5.22534	0.108565	1915
ENSG00000137509	PRCP	2.04607	0.0425704	1916
ENSG00000181789	COPG1	1.76277	0.0367019	1917
ENSG00000185885	IFITM1	-1.00729	0.020992	1918
ENSG00000146802	TMEM168	5.98081	0.12488	1919
ENSG00000273604	EPOP	4.97352	0.103882	1920
ENSG00000007376	RPUSD1	5.82342	0.121782	1921
ENSG00000122483	CCDC18	-5.91786	0.12396	1922
ENSG00000230989	HSBP1	1.35355	0.0283662	1923
ENSG00000067082	KLF6	-2.04607	0.0429499	1924
ENSG00000151348	EXT2	7.83801	0.16516	1925
ENSG00000014641	MDH1	1.2906	0.0272015	1926
ENSG00000081154	PCNP	1.54242	0.0325192	1927
ENSG00000168591	TMUB2	6.70481	0.141389	1928
ENSG00000008294	SPAG9	-6.26411	0.132397	1929
ENSG00000228300	C19orf24	1.47946	0.031358	1930
ENSG00000121060	TRIM25	6.48446	0.137506	1931
ENSG00000158092	NCK1	7.08254	0.150227	1932
ENSG00000204843	DCTN1	6.61037	0.140485	1933
ENSG00000009413	REV3L	-6.07525	0.129115	1934
ENSG00000179523	NA	-6.51594	0.138553	1935
ENSG00000172493	AFF1	-5.35125	0.113916	1936
ENSG00000245680	ZNF585B	-5.8549	0.124913	1937
ENSG00000188938	FAM120AOS	-6.26411	0.133731	1938
ENSG00000141026	MED9	5.41421	0.115611	1939
ENSG00000141385	AFG3L2	6.29559	0.134594	1940
ENSG00000186283	TOR3A	6.35855	0.135964	1941
ENSG00000105248	YJU2	6.4215	0.137397	1942
ENSG00000156030	ELMSAN1	-6.98811	0.14984	1943
ENSG00000130717	UCK1	6.45298	0.138553	1944
ENSG00000064313	TAF2	5.54012	0.119332	1945
ENSG00000152944	MED21	6.61037	0.142403	1946
ENSG00000162639	HENMT1	7.36584	0.159026	1947
ENSG00000112167	SAYSD1	7.08254	0.153018	1948
ENSG00000147789	ZNF7	5.38273	0.116355	1949
ENSG00000100099	HPS4	-6.35855	0.137852	1950
ENSG00000111679	PTPN6	1.54242	0.0334966	1951
ENSG00000117318	ID3	1.98311	0.043097	1952
ENSG00000170113	NIPA1	6.73628	0.146623	1953
ENSG00000211456	SACM1L	1.95163	0.0425941	1954
ENSG00000125977	EIF2S2	1.22764	0.026806	1955
ENSG00000005700	IBTK	7.01959	0.154106	1956
ENSG00000118515	SGK1	6.35855	0.14005	1957
ENSG00000083099	LYRM2	7.17697	0.158083	1958
ENSG00000089009	RPL6	0.629559	0.0138771	1959
ENSG00000152778	IFIT5	7.39732	0.163728	1960
ENSG00000100596	SPTLC2	7.39732	0.163974	1961
ENSG00000076928	ARHGEF1	-1.51094	0.0335923	1962
ENSG00000123374	CDK2	6.57889	0.146277	1963
ENSG00000169249	ZRSR2	-5.79194	0.128889	1964
ENSG00000109586	GALNT7	5.72899	0.127596	1965
ENSG00000148110	MFSD14B	7.33436	0.163728	1966
ENSG00000132017	DCAF15	-4.37544	0.0976928	1967
ENSG00000182809	CRIP2	-5.98081	0.133562	1968
ENSG00000137871	ZNF280D	6.4215	0.14357	1969
ENSG00000121542	SEC22A	5.44569	0.121842	1970
ENSG00000131323	TRAF3	6.67333	0.149334	1971
ENSG00000173727	NA	-6.23264	0.139576	1972
ENSG00000132406	TMEM128	7.17697	0.160896	1973
ENSG00000196418	ZNF124	5.94933	0.133562	1974
ENSG00000152457	DCLRE1C	-6.51594	0.14631	1975
ENSG00000168566	SNRNP48	-6.67333	0.150008	1976
ENSG00000100441	KHNYN	5.79194	0.130227	1977
ENSG00000142507	PSMB6	1.13321	0.025493	1978
ENSG00000135341	MAP3K7	6.98811	0.157584	1979
ENSG00000237973	NA	-0.849905	0.0192338	1980
ENSG00000176142	TMEM39A	7.08254	0.160473	1981
ENSG00000197555	SIPA1L1	6.57889	0.149091	1982
ENSG00000124614	RPS10	-0.786949	0.0178672	1983
ENSG00000204267	TAP2	-6.1382	0.139368	1984
ENSG00000174177	CTU2	6.73628	0.153275	1985
ENSG00000131669	NINJ1	7.80653	0.177844	1986
ENSG00000106991	ENG	6.10672	0.139557	1987
ENSG00000135775	COG2	7.20845	0.165075	1988
ENSG00000260822	NA	-5.98081	0.137106	1989
ENSG00000089057	SLC23A2	4.43839	0.101781	1990
ENSG00000020129	NCDN	6.32707	0.14569	1991
ENSG00000101236	RNF24	-6.01229	0.138553	1992
ENSG00000107371	EXOSC3	1.76277	0.0406485	1993
ENSG00000197903	HIST1H2BK	-6.83072	0.157584	1994
ENSG00000204619	PPP1R11	1.69981	0.039244	1995
ENSG00000173207	CKS1B	6.61037	0.152975	1996
ENSG00000197746	PSAP	1.13321	0.0262591	1997
ENSG00000109689	STIM2	-6.83072	0.158649	1998
ENSG00000213593	TMX2	1.5739	0.0366257	1999
[truncated: 5,576 more rows]

## Sheet: PBMC
Ensembl_ID	symbol	log2FoldChange	padj	rank
ENSG00000143185	XCL2	12.6443	2.95583e-10	1
ENSG00000111537	IFNG	12.6443	2.95583e-10	2
ENSG00000143184	XCL1	12.5495	2.95583e-10	3
ENSG00000143333	RGS16	11.3483	2.95583e-10	4
ENSG00000049249	TNFRSF9	11.3167	2.95583e-10	5
ENSG00000109943	CRTAM	11.127	2.95583e-10	6
ENSG00000121966	CXCR4	-10.4	2.95583e-10	7
ENSG00000234883	MIR155HG	10.2103	2.95583e-10	8
ENSG00000153234	NR4A2	10.0838	2.95583e-10	9
ENSG00000122877	EGR2	9.92579	2.95583e-10	10
ENSG00000177494	ZBED2	9.92579	2.95583e-10	11
ENSG00000105835	NAMPT	9.83096	2.95583e-10	12
ENSG00000102172	SMS	9.6413	2.95583e-10	13
ENSG00000134460	IL2RA	9.54646	2.95583e-10	14
ENSG00000140105	WARS	9.48324	2.95583e-10	15
ENSG00000117560	FASLG	9.42002	2.95583e-10	16
ENSG00000102471	NDFIP2	9.10391	2.95583e-10	17
ENSG00000137101	CD72	8.69297	2.95583e-10	18
ENSG00000182162	P2RY8	-8.69297	2.95583e-10	19
ENSG00000065911	MTHFD2	9.16713	3.32822e-10	20
ENSG00000100453	GZMB	5.62672	2.95583e-10	21
ENSG00000168685	IL7R	-5.18417	2.95583e-10	22
ENSG00000275302	CCL4	5.05773	2.95583e-10	23
ENSG00000103522	IL21R	8.69297	5.2529e-10	24
ENSG00000096384	HSP90AB1	3.47719	2.95583e-10	25
ENSG00000085117	CD82	3.41397	2.95583e-10	26
ENSG00000164687	FABP5	8.69297	7.65644e-10	27
ENSG00000144381	HSPD1	3.31913	2.95583e-10	28
ENSG00000111640	GAPDH	3.2243	2.95583e-10	29
ENSG00000074800	ENO1	2.56048	2.95583e-10	30
ENSG00000109971	HSPA8	2.52886	2.95583e-10	31
ENSG00000184009	ACTG1	2.40242	2.95583e-10	32
ENSG00000134333	LDHA	2.14953	2.95583e-10	33
ENSG00000116288	PARK7	2.08631	2.95583e-10	34
ENSG00000182199	SHMT2	3.12947	4.47112e-10	35
ENSG00000271503	CCL5	-2.0547	2.95583e-10	36
ENSG00000181163	NPM1	1.95987	2.95583e-10	37
ENSG00000135486	HNRNPA1	1.70698	2.95583e-10	38
ENSG00000089157	RPLP0	1.32765	2.95583e-10	39
ENSG00000164466	SFXN1	3.16108	7.33333e-10	40
ENSG00000131462	TUBG1	7.9027	1.95419e-09	41
ENSG00000075624	ACTB	0.948324	2.95583e-10	42
ENSG00000122862	SRGN	1.64376	9.25437e-10	43
ENSG00000140968	IRF8	8.62975	5.77203e-09	44
ENSG00000116649	SRM	7.71304	7.24832e-09	45
ENSG00000171793	CTPS1	8.21881	8.51543e-09	46
ENSG00000265972	TXNIP	-10.1471	1.47132e-08	47
ENSG00000044574	HSPA5	3.19269	5.00401e-09	48
ENSG00000168334	XIRP1	8.88264	1.8649e-08	49
ENSG00000177370	TIMM22	7.99753	1.79349e-08	50
ENSG00000149925	ALDOA	1.4541	3.57027e-09	51
ENSG00000111669	TPI1	1.77021	4.70429e-09	52
ENSG00000145730	PAM	3.35075	1.28131e-08	53
ENSG00000196189	SEMA4A	8.15559	3.42719e-08	54
ENSG00000196230	TUBB	1.80182	8.71562e-09	55
ENSG00000154127	UBASH3B	8.09237	4.15532e-08	56
ENSG00000163346	PBXIP1	-8.88264	4.61249e-08	57
ENSG00000091972	CD200	9.48324	5.26206e-08	58
ENSG00000239672	NME1	8.66136	5.35073e-08	59
ENSG00000253522	MIR3142HG	7.93431	5.26206e-08	60
ENSG00000155090	KLF10	8.15559	5.99831e-08	61
ENSG00000053372	MRTO4	8.66136	6.59318e-08	62
ENSG00000106305	AIMP2	7.68143	5.85078e-08	63
ENSG00000227777	NA	7.42854	7.64127e-08	64
ENSG00000110955	ATP5F1B	1.58054	1.70823e-08	65
ENSG00000277632	CCL3	8.88264	1.03524e-07	66
ENSG00000104907	TRMT1	8.66136	1.01168e-07	67
ENSG00000006530	AGK	8.81941	1.20293e-07	68
ENSG00000010278	CD9	8.69297	1.21354e-07	69
ENSG00000187514	PTMA	1.23282	1.79349e-08	70
ENSG00000166780	C16orf45	8.06076	1.20396e-07	71
ENSG00000103257	SLC7A5	7.99753	1.20396e-07	72
ENSG00000181104	F2R	-7.46015	1.27799e-07	73
ENSG00000196262	PPIA	1.32765	2.43363e-08	74
ENSG00000123358	NR4A1	8.02914	1.58016e-07	75
ENSG00000145990	GFOD1	7.83948	1.92794e-07	76
ENSG00000166197	NOLC1	3.09786	8.66362e-08	77
ENSG00000170873	MTSS1	7.77626	2.23651e-07	78
ENSG00000072501	SMC1A	7.55498	2.26736e-07	79
ENSG00000067225	PKM	1.77021	5.35073e-08	80
ENSG00000169299	PGM2	7.87109	2.42527e-07	81
ENSG00000183010	PYCR1	7.55498	2.42527e-07	82
ENSG00000283554	LINC02341	7.55498	2.57967e-07	83
ENSG00000110876	SELPLG	-8.44008	3.45593e-07	84
ENSG00000166886	NAB2	7.20726	2.98301e-07	85
ENSG00000143870	PDIA6	8.97747	4.1606e-07	86
ENSG00000270164	LINC01480	7.64981	3.5634e-07	87
ENSG00000044115	CTNNA1	3.19269	1.96186e-07	88
ENSG00000137502	RAB30	7.99753	5.3569e-07	89
ENSG00000164056	SPRY1	7.83948	5.3569e-07	90
ENSG00000135919	SERPINE2	7.83948	5.3569e-07	91
ENSG00000168243	GNG4	7.6182	6.3212e-07	92
ENSG00000137331	IER3	7.68143	7.87591e-07	93
ENSG00000151651	ADAM8	-7.36532	7.58755e-07	94
ENSG00000174444	RPL4	1.13799	1.22488e-07	95
ENSG00000140284	SLC27A2	7.52337	8.14265e-07	96
ENSG00000168389	MFSD2A	7.96592	8.92972e-07	97
ENSG00000198520	ARMH1	7.17565	8.14265e-07	98
ENSG00000198734	F5	7.77626	1.04147e-06	99
ENSG00000166145	SPINT1	7.80787	1.05336e-06	100
ENSG00000120254	MTHFD1L	7.55498	1.05336e-06	101
ENSG00000166226	CCT2	3.03464	4.57291e-07	102
ENSG00000119508	NR4A3	7.27049	1.13506e-06	103
ENSG00000181788	SIAH2	7.17565	1.18853e-06	104
ENSG00000087008	ACOX3	7.68143	1.48614e-06	105
ENSG00000134001	EIF2S1	2.84497	5.5446e-07	106
ENSG00000111424	VDR	7.64981	1.52081e-06	107
ENSG00000127124	HIVEP3	7.20726	1.52071e-06	108
ENSG00000122986	HVCN1	7.11243	1.52081e-06	109
ENSG00000120158	RCL1	7.27049	1.83762e-06	110
ENSG00000235978	NA	6.98599	1.8031e-06	111
ENSG00000169554	ZEB2	6.85954	1.78624e-06	112
ENSG00000132341	RAN	1.58054	4.1606e-07	113
ENSG00000105374	NKG7	2.27598	6.03684e-07	114
ENSG00000123600	METTL8	7.23887	2.09548e-06	115
ENSG00000189046	ALKBH2	7.23887	2.1181e-06	116
ENSG00000164400	CSF2	6.06927	1.79284e-06	117
ENSG00000166451	CENPN	7.17565	2.15098e-06	118
ENSG00000257924	NA	7.14404	2.28433e-06	119
ENSG00000116874	WARS2	6.89116	2.22423e-06	120
ENSG00000267364	NA	-7.11243	2.39759e-06	121
ENSG00000186827	TNFRSF4	7.08082	2.39576e-06	122
ENSG00000117318	ID3	8.72458	3.11454e-06	123
ENSG00000135763	URB2	7.08082	2.66058e-06	124
ENSG00000171552	BCL2L1	8.40847	3.25653e-06	125
ENSG00000148925	BTBD10	7.04921	2.77653e-06	126
ENSG00000145194	ECE2	7.46015	3.19353e-06	127
ENSG00000111358	GTF2H3	6.92277	3.00067e-06	128
ENSG00000143942	CHAC2	7.14404	3.11454e-06	129
ENSG00000073111	MCM2	6.35377	2.82799e-06	130
ENSG00000067992	PDK3	6.98599	3.14555e-06	131
ENSG00000125741	OPA3	7.0176	3.23841e-06	132
ENSG00000136463	TACO1	6.92277	3.23841e-06	133
ENSG00000128059	PPAT	6.70149	3.17978e-06	134
ENSG00000114573	ATP6V1A	6.7331	3.23841e-06	135
ENSG00000105655	ISYNA1	-7.04921	3.3923e-06	136
ENSG00000109084	TMEM97	6.41699	3.11454e-06	137
ENSG00000132879	FBXO44	-7.23887	3.72754e-06	138
ENSG00000124787	RPP40	6.85954	3.66027e-06	139
ENSG00000169715	MT1E	6.82793	3.66027e-06	140
ENSG00000050730	TNIP3	6.16411	3.37334e-06	141
ENSG00000127334	DYRK2	-6.76471	3.74275e-06	142
ENSG00000159200	RCAN1	6.32216	3.72754e-06	143
ENSG00000023697	DERA	6.95438	4.17156e-06	144
ENSG00000128050	PAICS	8.81941	5.29367e-06	145
ENSG00000176853	FAM91A1	6.82793	4.10699e-06	146
ENSG00000181915	ADO	7.11243	4.33498e-06	147
ENSG00000170464	DNAJC18	6.38538	3.95651e-06	148
ENSG00000124784	RIOK1	8.02914	4.99473e-06	149
ENSG00000108561	C1QBP	1.67537	1.0497e-06	150
ENSG00000135318	NT5E	6.10089	3.89157e-06	151
ENSG00000121807	CCR2	-6.60666	4.27494e-06	152
ENSG00000100697	DICER1	-6.57505	4.27494e-06	153
ENSG00000031081	ARHGAP31	6.82793	4.481e-06	154
ENSG00000164253	WDR41	6.7331	4.43958e-06	155
ENSG00000104691	UBXN8	6.51183	4.32518e-06	156
ENSG00000163933	RFT1	6.70149	4.51498e-06	157
ENSG00000121486	TRMT1L	6.38538	4.31922e-06	158
ENSG00000175505	CLCF1	6.19572	4.33498e-06	159
ENSG00000136261	BZW2	8.53492	6.0406e-06	160
ENSG00000115828	QPCT	6.06927	4.33498e-06	161
ENSG00000165644	COMTD1	6.89116	4.99473e-06	162
ENSG00000101773	RBBP8	6.38538	4.62935e-06	163
ENSG00000163938	GNL3	2.75014	2.04631e-06	164
ENSG00000135336	ORC3	7.42854	5.5635e-06	165
ENSG00000088766	CRLS1	6.7331	5.26483e-06	166
ENSG00000121039	RDH10	6.63827	5.20354e-06	167
ENSG00000138018	SELENOI	6.25894	4.94905e-06	168
ENSG00000173465	SSSCA1	7.83948	6.46854e-06	169
ENSG00000112759	SLC29A1	6.79632	5.62107e-06	170
ENSG00000135931	ARMC9	6.51183	5.5635e-06	171
ENSG00000103047	TANGO6	6.10089	5.23225e-06	172
ENSG00000006757	PNPLA4	6.48022	5.60227e-06	173
ENSG00000116260	QSOX1	6.76471	5.87647e-06	174
ENSG00000115750	TAF1B	5.91122	5.22496e-06	175
ENSG00000120675	DNAJC15	6.35377	5.85193e-06	176
ENSG00000145736	GTF2H2	6.79632	6.46113e-06	177
ENSG00000186891	TNFRSF18	8.81941	8.92912e-06	178
ENSG00000276070	CCL4L2	6.1325	6.23962e-06	179
ENSG00000117450	PRDX1	1.48571	1.51267e-06	180
ENSG00000100342	APOL1	-6.54344	6.69165e-06	181
ENSG00000203993	ARRDC1-AS1	6.82793	7.15169e-06	182
ENSG00000139318	DUSP6	5.94283	6.23962e-06	183
ENSG00000132475	H3F3B	1.23282	1.33666e-06	184
ENSG00000229757	NA	6.82793	7.47038e-06	185
ENSG00000176407	KCMF1	6.22733	6.82798e-06	186
ENSG00000163811	WDR43	8.25042	9.22114e-06	187
ENSG00000174206	C12orf66	5.91122	6.64684e-06	188
ENSG00000179115	FARSA	8.81941	1.00154e-05	189
ENSG00000235304	LINC01281	6.51183	7.43364e-06	190
ENSG00000042286	AIFM2	6.25894	7.15138e-06	191
ENSG00000196290	NIF3L1	5.59511	6.68192e-06	192
ENSG00000170955	CAVIN3	6.32216	7.56527e-06	193
ENSG00000161249	DMKN	-6.95438	8.32783e-06	194
ENSG00000175592	FOSL1	6.32216	7.88207e-06	195
ENSG00000075415	SLC25A3	1.39088	1.74559e-06	196
ENSG00000090520	DNAJB11	8.69297	1.12509e-05	197
ENSG00000229644	NA	7.08082	9.3033e-06	198
ENSG00000123933	MXD4	5.53189	7.28605e-06	199
ENSG00000137070	IL11RA	-6.98599	9.3033e-06	200
ENSG00000173207	CKS1B	6.7331	8.97972e-06	201
ENSG00000102265	TIMP1	-8.66136	1.21413e-05	202
ENSG00000160183	TMPRSS3	5.62672	8.80405e-06	203
ENSG00000111796	KLRB1	-7.58659	1.24616e-05	204
ENSG00000011523	CEP68	-6.41699	1.11911e-05	205
ENSG00000221926	TRIM16	5.72156	1.0042e-05	206
ENSG00000120885	CLU	-6.4486	1.14545e-05	207
ENSG00000172878	METAP1D	6.06927	1.08008e-05	208
ENSG00000137841	PLCB2	-6.89116	1.25086e-05	209
ENSG00000068831	RASGRP2	-7.04921	1.28967e-05	210
ENSG00000122406	RPL5	1.04316	1.91139e-06	211
ENSG00000125245	GPR18	8.28203	1.57161e-05	212
ENSG00000115484	CCT4	2.6237	4.99473e-06	213
ENSG00000229162	NA	6.7331	1.28245e-05	214
ENSG00000168517	HEXIM2	6.25894	1.2133e-05	215
ENSG00000223865	HLA-DPB1	-6.54344	1.28245e-05	216
ENSG00000100263	RHBDD3	5.37384	1.06545e-05	217
ENSG00000138606	SHF	5.31062	1.06545e-05	218
ENSG00000111885	MAN1A1	6.22733	1.25086e-05	219
ENSG00000142347	MYO1F	-8.56653	1.73954e-05	220
ENSG00000105364	MRPL4	7.74465	1.58951e-05	221
ENSG00000183486	MX2	-6.98599	1.44244e-05	222
ENSG00000163702	IL17RC	5.34223	1.20997e-05	223
ENSG00000243440	LOC388813	5.50028	1.25086e-05	224
ENSG00000258116	NA	6.10089	1.48117e-05	225
ENSG00000106105	GARS	9.10391	2.23354e-05	226
ENSG00000144867	SRPRB	8.34525	2.13692e-05	227
ENSG00000178035	IMPDH2	2.37081	6.23962e-06	228
ENSG00000156261	CCT8	2.68692	7.47038e-06	229
ENSG00000230513	THAP7-AS1	4.80484	1.33953e-05	230
ENSG00000198755	RPL10A	1.07477	3.17978e-06	231
ENSG00000196455	PIK3R4	7.08082	2.12118e-05	232
ENSG00000091073	DTX2	5.72156	1.72038e-05	233
ENSG00000143851	PTPN7	2.37081	7.21841e-06	234
ENSG00000147576	ADHFE1	-6.89116	2.11125e-05	235
ENSG00000140398	NEIL1	-6.38538	1.97246e-05	236
ENSG00000189077	TMEM120A	8.34525	2.5928e-05	237
ENSG00000182481	KPNA2	9.16713	2.87831e-05	238
ENSG00000136997	MYC	3.19269	1.03842e-05	239
ENSG00000072274	TFRC	8.15559	2.6847e-05	240
ENSG00000112624	BICRAL	-6.51183	2.17245e-05	241
ENSG00000138166	DUSP5	6.06927	2.07552e-05	242
ENSG00000138363	ATIC	9.04069	3.23527e-05	243
ENSG00000172331	BPGM	6.35377	2.34751e-05	244
ENSG00000048162	NOP16	2.49725	9.45541e-06	245
ENSG00000135077	HAVCR2	8.66136	3.28082e-05	246
ENSG00000185158	LRRC37B	-6.16411	2.5928e-05	247
ENSG00000162377	COA7	6.10089	2.57216e-05	248
ENSG00000074842	MYDGF	8.69297	3.91047e-05	249
ENSG00000169583	CLIC3	-6.00605	2.71332e-05	250
ENSG00000165526	RPUSD4	7.08082	3.32528e-05	251
ENSG00000172172	MRPL13	8.50331	4.10895e-05	252
ENSG00000227218	NA	-6.29055	3.08261e-05	253
ENSG00000275772	NA	-6.19572	3.05478e-05	254
ENSG00000103121	CMC2	7.96592	4.11997e-05	255
ENSG00000124374	PAIP2B	-6.06927	3.26527e-05	256
ENSG00000167264	DUS2	6.82793	3.76307e-05	257
ENSG00000137168	PPIL1	8.62975	4.91673e-05	258
ENSG00000108518	PFN1	1.13799	6.64684e-06	259
ENSG00000167721	TSR1	8.34525	4.91301e-05	260
ENSG00000101361	NOP56	2.59209	1.58951e-05	261
ENSG00000266378	NA	-5.97444	3.74533e-05	262
ENSG00000121858	TNFSF10	3.06625	2.00277e-05	263
ENSG00000104299	INTS9	6.7331	4.40191e-05	264
ENSG00000124942	AHNAK	-3.41397	2.25675e-05	265
ENSG00000185862	EVI2B	-1.86504	1.25389e-05	266
ENSG00000197442	MAP3K5	-5.94283	4.07973e-05	267
ENSG00000034152	MAP2K3	2.90819	2.07061e-05	268
ENSG00000158050	DUSP2	2.46564	1.76563e-05	269
ENSG00000137154	RPS6	0.537384	3.86638e-06	270
ENSG00000103811	CTSH	5.40545	3.92153e-05	271
ENSG00000154640	BTG3	8.50331	6.26597e-05	272
ENSG00000153563	CD8A	1.42249	1.04942e-05	273
ENSG00000184164	CRELD2	8.28203	6.43692e-05	274
ENSG00000233461	NA	6.57505	5.1692e-05	275
ENSG00000127948	POR	8.34525	6.57658e-05	276
ENSG00000277301	LOC101929698	-5.65833	4.51301e-05	277
ENSG00000168496	FEN1	6.70149	5.44144e-05	278
ENSG00000166167	BTRC	6.76471	6.06721e-05	279
ENSG00000102178	UBL4A	6.85954	6.43692e-05	280
ENSG00000179144	GIMAP7	-1.67537	1.6875e-05	281
ENSG00000230155	NA	3.35075	3.45277e-05	282
ENSG00000124613	ZNF391	-5.94283	6.14251e-05	283
ENSG00000132842	AP3B1	7.14404	8.08056e-05	284
ENSG00000117395	EBNA1BP2	8.56653	9.77678e-05	285
ENSG00000107815	TWNK	7.08082	8.30021e-05	286
ENSG00000214706	IFRD2	8.56653	0.000103538	287
ENSG00000141337	ARSG	6.4486	7.99878e-05	288
ENSG00000198498	TMA16	7.80787	9.77678e-05	289
ENSG00000221946	FXYD7	-6.4486	8.08056e-05	290
ENSG00000128923	MINDY2	-6.48022	8.4634e-05	291
ENSG00000007376	RPUSD1	7.36532	9.78624e-05	292
ENSG00000125735	TNFSF14	8.4717	0.000112598	293
ENSG00000162496	DHRS3	8.50331	0.000113929	294
ENSG00000149212	SESN3	-8.09237	0.000112598	295
ENSG00000107937	GTPBP4	2.49725	3.49984e-05	296
ENSG00000166562	SEC11C	2.43403	3.42487e-05	297
ENSG00000175155	YPEL2	-6.00605	8.46626e-05	298
ENSG00000122729	ACO1	-6.25894	8.89169e-05	299
ENSG00000092199	HNRNPC	1.29604	1.8826e-05	300
ENSG00000141076	UTP4	8.69297	0.000134426	301
ENSG00000110104	CCDC86	7.87109	0.000128053	302
ENSG00000100242	SUN2	-7.99753	0.000132463	303
ENSG00000183199	NA	2.49725	4.28303e-05	304
ENSG00000151014	NOCT	-5.18417	8.93591e-05	305
ENSG00000082515	MRPL22	8.25042	0.000143869	306
ENSG00000211666	NA	-7.46015	0.000134426	307
ENSG00000175792	RUVBL1	8.50331	0.000155821	308
ENSG00000124155	PIGT	8.34525	0.000153878	309
ENSG00000085415	SEH1L	8.06076	0.000152786	310
ENSG00000169189	NSMCE1	8.50331	0.000161416	311
ENSG00000204954	C12orf73	6.51183	0.000126374	312
ENSG00000134987	WDR36	7.99753	0.000155821	313
ENSG00000127528	KLF2	-7.71304	0.000152786	314
ENSG00000125912	NCLN	8.15559	0.000162438	315
ENSG00000080824	HSP90AA1	1.32765	2.71332e-05	316
ENSG00000170379	TCAF2	-6.32216	0.00013052	317
ENSG00000125520	SLC2A4RG	-4.64679	9.83315e-05	318
ENSG00000136167	LCP1	1.64376	3.66286e-05	319
ENSG00000116221	MRPL37	7.96592	0.000178005	320
ENSG00000149084	HSD17B12	7.52337	0.000180845	321
ENSG00000155380	SLC16A1	8.12398	0.000200573	322
ENSG00000164691	TAGAP	1.77021	4.4022e-05	323
ENSG00000091140	DLD	8.59814	0.000214894	324
ENSG00000137996	RTCA	7.99753	0.00020163	325
ENSG00000146830	GIGYF1	3.82491	9.69404e-05	326
ENSG00000213585	VDAC1	2.71853	6.94027e-05	327
ENSG00000197724	PHF2	-6.98599	0.000178921	328
ENSG00000110063	DCPS	8.02914	0.000208266	329
ENSG00000147130	ZMYM3	-6.85954	0.000178005	330
ENSG00000181649	PHLDA2	5.87961	0.000152786	331
ENSG00000133624	ZNF767P	-6.19572	0.000163505	332
ENSG00000113448	PDE4D	-7.68143	0.000205891	333
ENSG00000184220	CMSS1	8.44008	0.00023362	334
ENSG00000120875	DUSP4	8.28203	0.000231785	335
ENSG00000137692	DCUN1D5	8.28203	0.000241527	336
ENSG00000083845	RPS5	1.04316	3.12514e-05	337
ENSG00000137038	DMAC1	8.02914	0.000244908	338
ENSG00000130227	XPO7	6.35377	0.000196228	339
ENSG00000004478	FKBP4	8.50331	0.000263889	340
ENSG00000132740	IGHMBP2	6.38538	0.000201394	341
ENSG00000245164	LINC00861	-3.57202	0.000113142	342
ENSG00000123989	CHPF	6.92277	0.000222019	343
ENSG00000153814	JAZF1	6.82793	0.000222019	344
ENSG00000102144	PGK1	1.48571	4.87919e-05	345
ENSG00000165282	PIGO	6.41699	0.000214894	346
ENSG00000160789	LMNA	7.96592	0.000271162	347
ENSG00000143127	ITGA10	-6.35377	0.00023079	348
ENSG00000037897	METTL1	7.87109	0.000288948	349
ENSG00000172123	SLFN12	-6.32216	0.000233858	350
ENSG00000197498	RPF2	8.28203	0.000309796	351
ENSG00000146731	CCT6A	2.9398	0.000112598	352
ENSG00000175727	MLXIP	-8.02914	0.000309796	353
ENSG00000163328	GPR155	-8.21881	0.000332501	354
ENSG00000188010	MORN2	5.50028	0.00023362	355
ENSG00000115053	NCL	1.39088	6.15072e-05	356
ENSG00000043093	DCUN1D1	6.7331	0.000301375	357
ENSG00000075914	EXOSC7	7.9027	0.000362647	358
ENSG00000107371	EXOSC3	7.87109	0.000366137	359
ENSG00000005100	DHX33	5.24739	0.000249244	360
ENSG00000079785	DDX1	2.68692	0.000128701	361
ENSG00000078687	TNRC6C	-6.54344	0.000319049	362
ENSG00000065665	SEC61A2	-6.25894	0.000309796	363
ENSG00000160818	GPATCH4	7.93431	0.000407158	364
ENSG00000139211	AMIGO2	5.97444	0.000309796	365
ENSG00000134107	BHLHE40	2.84497	0.000147651	366
ENSG00000087266	SH3BP2	6.92277	0.000385954	367
ENSG00000105197	TIMM50	8.40847	0.000472585	368
ENSG00000104490	NCALD	6.95438	0.000396459	369
ENSG00000184678	HIST2H2BE	5.65833	0.00032537	370
ENSG00000149428	HYOU1	7.52337	0.00044409	371
ENSG00000123685	BATF3	5.37384	0.000319049	372
ENSG00000112081	SRSF3	1.58054	9.78624e-05	373
ENSG00000198832	SELENOM	-7.52337	0.000472585	374
ENSG00000114686	MRPL3	2.6237	0.000165145	375
ENSG00000213024	NUP62	8.59814	0.000558572	376
ENSG00000140563	MCTP2	5.12095	0.000335011	377
ENSG00000153094	BCL2L11	7.96592	0.000536223	378
ENSG00000134802	SLC43A3	7.83948	0.000527737	379
ENSG00000112473	SLC39A7	5.87961	0.000396786	380
ENSG00000221988	PPT2	6.4486	0.000444597	381
ENSG00000134970	TMED7	7.52337	0.000527728	382
ENSG00000056558	TRAF1	1.92826	0.000136572	383
ENSG00000116741	RGS2	-8.56653	0.00061978	384
ENSG00000196305	IARS	8.31364	0.000629721	385
ENSG00000138663	COPS4	8.28203	0.00063266	386
ENSG00000197536	C5orf56	-7.46015	0.000615788	387
ENSG00000120314	WDR55	7.36532	0.000631503	388
ENSG00000065970	FOXJ2	6.1325	0.000528973	389
ENSG00000177721	ANXA2R	-7.39693	0.00063907	390
ENSG00000145779	TNFAIP8	2.68692	0.000233741	391
ENSG00000143401	ANP32E	8.85103	0.000770468	392
ENSG00000225783	MIAT	-6.4486	0.000571196	393
ENSG00000124145	SDC4	8.15559	0.000731277	394
ENSG00000105519	CAPS	-5.02612	0.000458807	395
ENSG00000148153	INIP	7.27049	0.000679458	396
ENSG00000166788	SAAL1	5.5635	0.000527728	397
ENSG00000167085	PHB	1.86504	0.000182171	398
ENSG00000163412	EIF4E3	-6.89116	0.000704382	399
ENSG00000163170	BOLA3	7.87109	0.000806655	400
ENSG00000106628	POLD2	2.56048	0.000266121	401
ENSG00000135046	ANXA1	-1.35926	0.000141552	402
ENSG00000131828	PDHA1	1.99148	0.000210034	403
ENSG00000168116	KIAA1586	5.87961	0.000626404	404
ENSG00000013441	CLK1	-1.35926	0.000149062	405
ENSG00000167775	CD320	8.1872	0.000900198	406
ENSG00000085377	PREP	8.53492	0.000979991	407
ENSG00000104635	SLC39A14	7.96592	0.000915449	408
ENSG00000138796	HADH	7.68143	0.000912404	409
ENSG00000100519	PSMC6	1.95987	0.000236637	410
ENSG00000155660	PDIA4	2.37081	0.000301375	411
ENSG00000176148	TCP11L1	6.98599	0.000892142	412
ENSG00000105447	GRWD1	7.99753	0.00102706	413
ENSG00000170899	GSTA4	5.97444	0.000787045	414
ENSG00000113088	GZMK	-7.39693	0.000989214	415
ENSG00000200087	SNORA73B	3.76169	0.000504279	416
ENSG00000135476	ESPL1	5.24739	0.000714754	417
ENSG00000167088	SNRPD1	2.30759	0.000317207	418
ENSG00000227081	NA	-1.13799	0.000164397	419
ENSG00000105671	DDX49	7.83948	0.00113484	420
ENSG00000073969	NSF	7.96592	0.00115516	421
ENSG00000154518	ATP5MC3	1.58054	0.00023079	422
ENSG00000160783	PMF1	7.71304	0.0012318	423
ENSG00000187522	HSPA14	8.09237	0.00131094	424
ENSG00000120697	ALG5	8.12398	0.00132163	425
ENSG00000123975	CKS2	7.74465	0.0012693	426
ENSG00000141664	ZCCHC2	-6.25894	0.00114808	427
ENSG00000151729	SLC25A4	7.77626	0.00142659	428
ENSG00000069849	ATP1B3	2.68692	0.000493934	429
ENSG00000102897	LYRM1	7.87109	0.00145753	430
ENSG00000067533	RRP15	7.55498	0.00140619	431
ENSG00000214110	NA	5.05773	0.000967059	432
ENSG00000100647	SUSD6	6.4486	0.00126227	433
ENSG00000183474	GTF2H2C	2.6237	0.000515184	434
ENSG00000114491	UMPS	8.06076	0.00160842	435
ENSG00000001629	ANKIB1	-6.35377	0.00127077	436
ENSG00000173545	ZNF622	8.02914	0.00167449	437
ENSG00000117877	CD3EAP	6.06927	0.00127339	438
ENSG00000160214	RRP1	7.9027	0.00167057	439
ENSG00000139168	ZCRB1	7.9027	0.00167057	440
ENSG00000011485	PPP5C	7.46015	0.0015803	441
ENSG00000015475	BID	-7.08082	0.00150316	442
ENSG00000037241	RPL26L1	7.52337	0.00161767	443
ENSG00000196268	ZNF493	-6.66988	0.00144939	444
ENSG00000184178	SCFD2	8.09237	0.00176386	445
ENSG00000007312	CD79B	7.6182	0.00167449	446
ENSG00000089009	RPL6	0.885103	0.000196228	447
ENSG00000197747	S100A10	-1.39088	0.000309796	448
ENSG00000099901	RANBP1	2.18115	0.000492476	449
ENSG00000100575	TIMM9	7.83948	0.00177723	450
ENSG00000080608	PUM3	2.11792	0.000490641	451
ENSG00000142765	SYTL1	-7.52337	0.00177335	452
ENSG00000173812	EIF1	0.979935	0.00023362	453
ENSG00000177954	RPS27	-0.853492	0.000205083	454
ENSG00000115009	CCL20	6.35377	0.00153008	455
ENSG00000112578	BYSL	7.77626	0.00188425	456
ENSG00000278730	NA	-6.00605	0.00146382	457
ENSG00000008283	CYB561	-7.17565	0.00175521	458
ENSG00000214160	ALG3	8.12398	0.00199828	459
ENSG00000137265	IRF4	7.80787	0.00193929	460
ENSG00000132768	DPH2	8.40847	0.00210867	461
ENSG00000145649	GZMA	-8.4717	0.00224298	462
ENSG00000112139	MDGA1	-5.81639	0.001547	463
ENSG00000137200	CMTR1	6.54344	0.00174877	464
ENSG00000165688	PMPCA	8.44008	0.00230098	465
ENSG00000175567	UCP2	1.54893	0.000424284	466
ENSG00000154642	C21orf91	7.93431	0.00222962	467
ENSG00000153391	INO80C	7.55498	0.00215932	468
ENSG00000172757	CFL1	1.01155	0.000293793	469
ENSG00000240038	AMY2B	-5.91122	0.00173761	470
ENSG00000183258	DDX41	8.12398	0.00245773	471
ENSG00000102871	TRADD	-7.87109	0.00238321	472
ENSG00000168538	TRAPPC11	5.87961	0.00178472	473
ENSG00000125821	DTD1	8.28203	0.00252469	474
ENSG00000157020	SEC13	1.92826	0.000588062	475
ENSG00000122008	POLK	7.11243	0.00220173	476
ENSG00000137955	RABGGTB	2.3392	0.00073588	477
ENSG00000262814	MRPL12	7.23887	0.00230448	478
ENSG00000170989	S1PR1	-3.7933	0.00120819	479
ENSG00000198924	DCLRE1A	6.03766	0.00193365	480
ENSG00000214026	MRPL23	7.3021	0.0023569	481
ENSG00000188001	TPRG1	-8.44008	0.00275208	482
ENSG00000102900	NUP93	8.09237	0.00263928	483
ENSG00000151287	TEX30	7.52337	0.00245773	484
ENSG00000110931	CAMKK2	6.00605	0.0019669	485
ENSG00000167604	NFKBID	8.28203	0.00273373	486
ENSG00000163832	ELP6	7.71304	0.00255648	487
ENSG00000145741	BTF3	0.948324	0.000331128	488
ENSG00000081307	UBA5	8.06076	0.0028378	489
ENSG00000096080	MRPS18A	7.33371	0.00260855	490
ENSG00000144034	TPRKB	7.87109	0.00283581	491
ENSG00000163002	NUP35	7.77626	0.00283581	492
ENSG00000125863	MKKS	7.77626	0.00289953	493
ENSG00000078237	TIGAR	5.46867	0.00205296	494
ENSG00000133027	PEMT	7.46015	0.00282639	495
ENSG00000085185	BCORL1	-5.87961	0.00222857	496
ENSG00000132463	GRSF1	2.43403	0.000940799	497
ENSG00000042088	TDP1	8.28203	0.00321819	498
ENSG00000102409	BEX4	-7.11243	0.0027659	499
ENSG00000121417	ZNF211	-6.63827	0.0026154	500
ENSG00000159388	BTG2	2.27598	0.000911749	501
ENSG00000150779	TIMM8B	7.96592	0.00321362	502
ENSG00000185989	RASA3	-7.46015	0.00301092	503
ENSG00000220205	VAMP2	-4.9629	0.00205465	504
ENSG00000111671	SPSB2	6.48022	0.00271318	505
ENSG00000197157	SND1	2.46564	0.00103483	506
ENSG00000124217	MOCS3	6.16411	0.002604	507
ENSG00000148296	SURF6	7.36532	0.00315171	508
ENSG00000101901	ALG13	7.68143	0.00330836	509
ENSG00000109046	WSB1	-1.70698	0.000737565	510
ENSG00000148841	ITPRIP	6.70149	0.00290615	511
ENSG00000160256	FAM207A	3.25591	0.00142807	512
ENSG00000162924	REL	7.87109	0.00351344	513
ENSG00000185800	DMWD	6.03766	0.00271318	514
ENSG00000133265	HSPBP1	8.21881	0.00373488	515
ENSG00000150768	DLAT	7.6182	0.00346869	516
ENSG00000167925	GHDC	4.48873	0.00210867	517
ENSG00000167747	C19orf48	7.83948	0.00373488	518
ENSG00000049449	RCN1	7.23887	0.00346869	519
ENSG00000110768	GTF2H1	8.37686	0.00402923	520
ENSG00000143751	SDE2	5.18417	0.00249827	521
ENSG00000263072	NA	4.71001	0.00232376	522
ENSG00000087903	RFX2	5.5635	0.00283581	523
ENSG00000164611	PTTG1	7.6182	0.00390576	524
ENSG00000155438	NIFK	2.18115	0.0011227	525
ENSG00000188322	SBK1	-5.81639	0.00301268	526
ENSG00000135446	CDK4	7.83948	0.00407713	527
ENSG00000275464	LOC102724159	3.03464	0.00166376	528
ENSG00000197081	IGF2R	7.11243	0.00394156	529
ENSG00000110092	CCND1	8.02914	0.00450873	530
ENSG00000065183	WDR3	7.93431	0.00450873	531
ENSG00000196591	HDAC2	2.43403	0.00139446	532
ENSG00000135372	NAT10	7.87109	0.0046007	533
ENSG00000167984	NLRC3	-7.6182	0.00450873	534
ENSG00000137054	POLR1E	6.92277	0.00409722	535
ENSG00000167881	SRP68	8.02914	0.00480158	536
ENSG00000203747	FCGR3A	-6.51183	0.00390576	537
ENSG00000148803	FUOM	7.42854	0.0045059	538
ENSG00000115604	IL18R1	8.15559	0.00502058	539
ENSG00000008018	PSMB1	1.23282	0.000766787	540
ENSG00000174177	CTU2	7.23887	0.00450873	541
ENSG00000186665	C17orf58	5.87961	0.00378161	542
ENSG00000110324	IL10RA	-8.50331	0.00558155	543
ENSG00000280721	NA	-7.08082	0.00466374	544
ENSG00000108509	CAMTA2	6.98599	0.0046205	545
ENSG00000147138	GPR174	6.85954	0.0046007	546
ENSG00000023734	STRAP	2.37081	0.00159648	547
ENSG00000125166	GOT2	2.3392	0.00158801	548
ENSG00000065150	IPO5	8.28203	0.00584584	549
ENSG00000173575	CHD2	-3.54041	0.00252469	550
ENSG00000165272	AQP3	-6.57505	0.00474308	551
ENSG00000168763	CNNM3	-6.10089	0.00450873	552
ENSG00000171861	MRM3	7.49176	0.00562592	553
ENSG00000100644	HIF1A	7.99753	0.00603672	554
ENSG00000136286	MYO1G	-7.42854	0.00562396	555
ENSG00000167280	ENGASE	-6.38538	0.00485253	556
ENSG00000197150	ABCB8	7.58659	0.00578241	557
ENSG00000168297	PXK	7.6182	0.00582029	558
ENSG00000167315	ACAA2	7.9027	0.00604968	559
ENSG00000168495	POLR3D	7.6182	0.00585404	560
ENSG00000135069	PSAT1	8.21881	0.00656984	561
ENSG00000111845	PAK1IP1	8.02914	0.00643458	562
ENSG00000041357	PSMA4	2.46564	0.00198937	563
ENSG00000136111	TBC1D4	8.31364	0.00672347	564
ENSG00000215251	FASTKD5	7.80787	0.00646166	565
ENSG00000108953	YWHAE	2.08631	0.00172721	566
ENSG00000115364	MRPL19	8.06076	0.00675335	567
ENSG00000198786	ND5	0.979935	0.000823261	568
ENSG00000145332	KLHL8	6.4486	0.00541948	569
ENSG00000254858	MPV17L2	7.77626	0.00656518	570
ENSG00000213096	ZNF254	-6.35377	0.00541948	571
ENSG00000150753	CCT5	2.65531	0.00226894	572
ENSG00000166986	MARS	1.83343	0.00157076	573
ENSG00000173692	PSMD1	2.46564	0.00213781	574
ENSG00000241490	LOC107986115	-6.60666	0.00574183	575
ENSG00000113621	TXNDC15	7.74465	0.00685981	576
ENSG00000204217	BMPR2	-6.76471	0.00599252	577
ENSG00000157514	TSC22D3	-1.95987	0.00174877	578
ENSG00000104885	DOT1L	6.48022	0.00579021	579
ENSG00000176994	SMCR8	-6.38538	0.00579021	580
ENSG00000231389	HLA-DPA1	-6.32216	0.00574183	581
ENSG00000158321	AUTS2	-7.33371	0.00671159	582
ENSG00000125630	POLR1B	8.15559	0.00749038	583
ENSG00000100714	MTHFD1	7.64981	0.0071157	584
ENSG00000182512	GLRX5	7.49176	0.00711673	585
ENSG00000247596	TWF2	2.21276	0.00212766	586
ENSG00000079134	THOC1	7.93431	0.00772397	587
ENSG00000118971	CCND2	1.70698	0.00166918	588
ENSG00000070785	EIF2B3	7.49176	0.00734395	589
ENSG00000155115	GTF3C6	1.86504	0.00183178	590
ENSG00000204842	ATXN2	7.36532	0.00724231	591
ENSG00000011590	ZBTB32	7.42854	0.00730813	592
ENSG00000166750	SLFN5	-2.71853	0.00270365	593
ENSG00000147443	DOK2	8.15559	0.00811607	594
ENSG00000168404	MLKL	7.74465	0.00771584	595
ENSG00000140367	UBE2Q2	-6.54344	0.00655413	596
ENSG00000086061	DNAJA1	1.4541	0.00145753	597
ENSG00000099204	ABLIM1	-7.14404	0.00719458	598
ENSG00000141682	PMAIP1	7.9027	0.0079622	599
ENSG00000113460	BRIX1	8.37686	0.00852833	600
ENSG00000147889	CDKN2A	3.91974	0.00402923	601
ENSG00000113048	MRPS27	8.1872	0.00848915	602
ENSG00000188191	PRKAR1B	7.33371	0.00776629	603
ENSG00000022567	SLC45A4	-5.81639	0.00620384	604
ENSG00000129292	PHF20L1	7.36532	0.00808267	605
ENSG00000168288	MMADHC	1.86504	0.00207594	606
ENSG00000138101	DTNB	-6.35377	0.0071157	607
ENSG00000213339	QTRT1	7.83948	0.00881372	608
ENSG00000178896	EXOSC4	7.36532	0.0083831	609
ENSG00000168214	RBPJ	2.02309	0.00230448	610
ENSG00000158717	RNF166	-6.66988	0.00766557	611
ENSG00000135390	ATP5MC2	1.13799	0.00131927	612
ENSG00000028137	TNFRSF1B	1.77021	0.00205465	613
ENSG00000090238	YPEL3	-8.21881	0.00957721	614
ENSG00000157593	SLC35B2	7.39693	0.0086421	615
ENSG00000133028	SCO1	7.46015	0.00873634	616
ENSG00000112419	PHACTR2	7.9027	0.00945393	617
ENSG00000232810	TNF	9.86257	0.0118081	618
ENSG00000241258	CRCP	6.19572	0.00745991	619
ENSG00000187193	MT1X	7.52337	0.00906545	620
ENSG00000235576	NA	-2.81336	0.00340668	621
ENSG00000171161	ZNF672	7.6182	0.00926606	622
ENSG00000138442	WDR12	8.37686	0.0102434	623
ENSG00000076053	RBM7	7.77626	0.00954976	624
ENSG00000169499	PLEKHA2	-6.54344	0.00823308	625
ENSG00000075336	TIMM21	8.06076	0.0101845	626
ENSG00000077585	GPR137B	5.97444	0.00764754	627
ENSG00000107968	MAP3K8	6.57505	0.00845332	628
ENSG00000198171	DDRGK1	7.39693	0.00954976	629
ENSG00000178764	ZHX2	-6.95438	0.00898826	630
ENSG00000174132	FAM174A	6.19572	0.00807506	631
ENSG00000143179	UCK2	7.42854	0.00971247	632
ENSG00000135698	MPHOSPH6	7.74465	0.0101845	633
ENSG00000144401	METTL21A	7.52337	0.00998651	634
ENSG00000198400	NTRK1	7.52337	0.00998651	635
ENSG00000112149	CD83	8.09237	0.0109547	636
ENSG00000125877	ITPA	1.99148	0.00270674	637
ENSG00000027697	IFNGR1	8.37686	0.0114978	638
ENSG00000196154	S100A4	-1.26443	0.00175751	639
ENSG00000212907	ND4L	0.695438	0.000967059	640
ENSG00000166224	SGPL1	7.42854	0.0103519	641
ENSG00000177889	UBE2N	2.0547	0.00288304	642
ENSG00000120526	NUDCD1	7.93431	0.0111728	643
ENSG00000172500	FIBP	8.09237	0.0114322	644
ENSG00000160404	TOR2A	7.14404	0.010195	645
ENSG00000165283	STOML2	1.92826	0.0027659	646
ENSG00000213593	TMX2	8.21881	0.0118843	647
ENSG00000100749	VRK1	7.99753	0.0116111	648
ENSG00000105135	ILVBL	7.58659	0.0110614	649
ENSG00000108384	RAD51C	7.83948	0.0114714	650
ENSG00000151332	MBIP	7.3021	0.0106885	651
ENSG00000040933	INPP4A	-6.95438	0.0103519	652
ENSG00000160972	PPP1R16A	5.21578	0.00780061	653
ENSG00000019485	PRDM11	-6.19572	0.00927145	654
ENSG00000008838	MED24	7.87109	0.0118081	655
ENSG00000116133	DHCR24	7.55498	0.0113559	656
ENSG00000130775	THEMIS2	-7.36532	0.0111012	657
ENSG00000074582	BCS1L	7.36532	0.0111317	658
ENSG00000167447	SMG8	7.71304	0.0117605	659
ENSG00000012061	ERCC1	7.80787	0.0119445	660
ENSG00000180448	ARHGAP45	-8.4717	0.0130475	661
ENSG00000103187	COTL1	2.0547	0.00316747	662
ENSG00000135521	LTV1	2.30759	0.00356589	663
ENSG00000156697	UTP14A	7.39693	0.0114322	664
ENSG00000123297	TSFM	7.77626	0.0120633	665
ENSG00000120805	ARL1	8.1872	0.0128704	666
ENSG00000132423	COQ3	5.87961	0.00929361	667
ENSG00000077348	EXOSC5	7.96592	0.0127151	668
ENSG00000005194	CIAPIN1	8.1872	0.0131605	669
ENSG00000135503	ACVR1B	5.12095	0.00823308	670
ENSG00000162599	NFIA	-6.16411	0.00994586	671
ENSG00000105676	ARMC6	7.46015	0.0121438	672
ENSG00000025772	TOMM34	8.40847	0.0137014	673
ENSG00000117751	PPP1R8	7.77626	0.0126964	674
ENSG00000111266	DUSP16	-6.79632	0.0111317	675
ENSG00000240652	NA	-0.916713	0.00150316	676
ENSG00000155906	RMND1	6.32216	0.0103708	677
ENSG00000132434	LANCL2	6.92277	0.0113925	678
ENSG00000175324	LSM1	7.64981	0.0126278	679
ENSG00000147400	CETN2	7.23887	0.0119706	680
ENSG00000167862	MRPL58	7.87109	0.013023	681
ENSG00000123395	ATG101	7.23887	0.0119917	682
ENSG00000178607	ERN1	-7.6182	0.0127151	683
ENSG00000105281	SLC1A5	2.49725	0.00419905	684
ENSG00000276550	HERC2P2	-7.0176	0.0118081	685
ENSG00000171307	ZDHHC16	7.49176	0.0126161	686
ENSG00000061273	HDAC7	7.96592	0.0134422	687
ENSG00000177192	PUS1	5.43706	0.0092061	688
ENSG00000139546	TARBP2	7.58659	0.0129117	689
ENSG00000084774	CAD	7.64981	0.0130241	690
ENSG00000256269	HMBS	7.77626	0.0132965	691
ENSG00000152818	UTRN	-6.92277	0.0118823	692
ENSG00000075975	MKRN2	8.06076	0.013851	693
ENSG00000145916	RMND5B	5.87961	0.0102425	694
ENSG00000112130	RNF8	7.68143	0.0134422	695
ENSG00000140379	BCL2A1	7.55498	0.0132225	696
ENSG00000166681	BEX3	6.51183	0.0114322	697
ENSG00000109762	SNX25	-6.00605	0.0105539	698
ENSG00000112763	BTN2A1	-7.14404	0.0126161	699
ENSG00000103126	AXIN1	-6.35377	0.0113392	700
ENSG00000109787	KLF3	-6.76471	0.0121347	701
ENSG00000072110	ACTN1	7.33371	0.0132225	702
ENSG00000138750	NUP54	7.96592	0.0144114	703
ENSG00000099992	TBC1D10A	-7.33371	0.0133388	704
ENSG00000108433	GOSR2	7.39693	0.0135444	705
ENSG00000117419	ERI3	7.36532	0.0135444	706
ENSG00000004864	SLC25A13	5.65833	0.0104135	707
ENSG00000185238	PRMT3	7.58659	0.0140113	708
ENSG00000187091	PLCD1	-6.79632	0.0125932	709
ENSG00000181722	ZBTB20	-7.39693	0.0137187	710
ENSG00000132965	ALOX5AP	-8.81941	0.0164581	711
ENSG00000143621	ILF2	1.95987	0.00365847	712
ENSG00000151292	CSNK1G3	7.77626	0.0145937	713
ENSG00000147383	NSDHL	7.77626	0.0146041	714
ENSG00000188389	PDCD1	7.52337	0.0141579	715
ENSG00000120333	MRPS14	7.74465	0.0145937	716
ENSG00000091483	FH	7.99753	0.0150995	717
ENSG00000132382	MYBBP1A	6.70149	0.012666	718
ENSG00000161981	SNRNP25	7.58659	0.0144355	719
ENSG00000172183	ISG20	-1.64376	0.00314216	720
ENSG00000138074	SLC5A6	7.6182	0.0146041	721
ENSG00000185669	SNAI3	-6.76471	0.0129749	722
ENSG00000151239	TWF1	6.70149	0.0128704	723
ENSG00000136021	SCYL2	7.04921	0.0135444	724
ENSG00000117597	DIEXF	8.28203	0.0159739	725
ENSG00000108588	CCDC47	7.83948	0.0151755	726
ENSG00000164751	PEX2	7.49176	0.0146041	727
ENSG00000017483	SLC38A5	7.71304	0.0151101	728
ENSG00000163468	CCT3	2.56048	0.00504987	729
ENSG00000123737	EXOSC9	7.49176	0.0148314	730
ENSG00000034677	RNF19A	2.30759	0.00457783	731
ENSG00000184903	IMMP2L	6.48022	0.0128609	732
ENSG00000177409	SAMD9L	-7.08082	0.0141116	733
ENSG00000204681	GABBR1	-6.10089	0.0122003	734
ENSG00000180822	PSMG4	7.33371	0.0147015	735
ENSG00000115446	UNC50	7.64981	0.01538	736
ENSG00000078319	NA	7.3021	0.0147015	737
ENSG00000132330	SCLY	6.95438	0.0140113	738
ENSG00000180992	MRPL14	7.87109	0.0158643	739
ENSG00000150787	PTS	7.71304	0.0155673	740
ENSG00000075131	TIPIN	7.33371	0.014924	741
ENSG00000152332	UHMK1	7.68143	0.0158126	742
ENSG00000169188	APEX2	7.52337	0.0154889	743
ENSG00000118197	DDX59	5.59511	0.0115471	744
ENSG00000128016	ZFP36	-8.28203	0.0171714	745
ENSG00000027847	B4GALT7	7.27049	0.0150952	746
ENSG00000125459	MSTO1	6.98599	0.0145937	747
ENSG00000177854	TMEM187	-6.35377	0.0133035	748
ENSG00000167642	SPINT2	-6.10089	0.0128525	749
ENSG00000176986	SEC24C	7.36532	0.015575	750
ENSG00000162694	EXTL2	7.58659	0.0161157	751
ENSG00000101126	ADNP	-7.27049	0.0154889	752
ENSG00000224660	SH3BP5-AS1	-6.98599	0.0149157	753
ENSG00000105656	ELL	-6.16411	0.0131681	754
ENSG00000156127	BATF	7.23887	0.0155245	755
ENSG00000104412	EMC2	7.20726	0.0155245	756
ENSG00000126822	PLEKHG3	-5.848	0.0126161	757
ENSG00000120705	ETF1	8.15559	0.0176125	758
ENSG00000100991	TRPC4AP	7.77626	0.0168511	759
ENSG00000197170	PSMD12	2.11792	0.00459426	760
ENSG00000153015	CWC27	7.27049	0.0158643	761
ENSG00000151689	INPP1	7.9027	0.0172446	762
ENSG00000164338	UTP15	7.55498	0.0166185	763
ENSG00000198841	KTI12	7.64981	0.0168511	764
ENSG00000159199	ATP5MC1	1.77021	0.00390576	765
ENSG00000152492	CCDC50	6.00605	0.0132965	766
ENSG00000109689	STIM2	-7.04921	0.0157286	767
ENSG00000167261	DPEP2	-6.51183	0.0145937	768
ENSG00000143889	HNRNPLL	7.68143	0.01724	769
ENSG00000175073	VCPIP1	-6.79632	0.0152676	770
ENSG00000130517	PGPEP1	-6.85954	0.0155245	771
ENSG00000101265	RASSF2	-6.7331	0.0152791	772
ENSG00000048028	USP28	-6.4486	0.0146613	773
ENSG00000088682	COQ9	7.55498	0.0173823	774
ENSG00000142528	ZNF473	6.48022	0.0149157	775
ENSG00000072756	TRNT1	7.46015	0.0172446	776
ENSG00000111913	RIPOR2	-2.37081	0.00553613	777
ENSG00000152969	JAKMIP1	7.23887	0.0169361	778
ENSG00000149218	ENDOD1	-6.22733	0.0145937	779
ENSG00000185697	MYBL1	-6.38538	0.0149853	780
ENSG00000090263	MRPS33	7.74465	0.0183188	781
ENSG00000183696	UPP1	-7.17565	0.0170199	782
ENSG00000177674	AGTRAP	-6.10089	0.0145937	783
ENSG00000171700	RGS19	7.33371	0.0176323	784
ENSG00000100418	DESI1	7.83948	0.0188827	785
ENSG00000196465	MYL6B	6.7331	0.016248	786
ENSG00000151150	ANK3	-6.92277	0.0167087	787
ENSG00000108528	SLC25A11	8.12398	0.0196156	788
ENSG00000230124	ACBD6	7.58659	0.0185477	789
ENSG00000120159	CAAP1	7.58659	0.0185862	790
ENSG00000203875	SNHG5	0.948324	0.00232586	791
ENSG00000174748	RPL15	0.821881	0.00202388	792
ENSG00000143314	MRPL24	7.87109	0.0194522	793
ENSG00000172888	ZNF621	-5.94283	0.0147015	794
ENSG00000100335	MIEF1	7.46015	0.0185424	795
ENSG00000173171	MTX1	7.17565	0.0178387	796
ENSG00000091127	PUS7	7.83948	0.0195083	797
ENSG00000106638	TBL2	6.54344	0.0163322	798
ENSG00000124571	XPO5	7.33371	0.0183188	799
ENSG00000141522	ARHGDIA	4.74162	0.0118843	800
ENSG00000143537	ADAM15	6.95438	0.0175132	801
ENSG00000058799	YIPF1	7.23887	0.0182336	802
ENSG00000197540	GZMM	6.82793	0.0172018	803
ENSG00000174840	PDE12	7.33371	0.0185424	804
ENSG00000196363	WDR5	7.0176	0.0178762	805
ENSG00000102763	VWA8	6.79632	0.017328	806
ENSG00000144182	LIPT1	-6.03766	0.015575	807
ENSG00000196531	NACA	0.853492	0.00220173	808
ENSG00000102580	DNAJC3	7.9027	0.0205728	809
ENSG00000198464	ZNF480	-6.35377	0.0165843	810
ENSG00000179271	GADD45GIP1	7.74465	0.020218	811
ENSG00000107651	SEC23IP	7.49176	0.0196156	812
ENSG00000135930	EIF4E2	7.77626	0.0204055	813
ENSG00000132313	MRPL35	7.27049	0.0190852	814
ENSG00000159685	CHCHD6	5.05773	0.0132895	815
ENSG00000225921	NOL7	2.27598	0.00599252	816
ENSG00000197601	FAR1	7.58659	0.0199832	817
ENSG00000070081	NUCB2	2.14953	0.00566833	818
ENSG00000176108	CHMP6	7.42854	0.0196076	819
ENSG00000136319	TTC5	7.08082	0.0187113	820
ENSG00000106462	EZH2	5.94283	0.0157286	821
ENSG00000118961	LDAH	6.41699	0.0169845	822
ENSG00000196937	FAM3C	6.7331	0.0178981	823
ENSG00000138835	RGS3	7.20726	0.0193367	824
ENSG00000119408	NEK6	5.75317	0.0155043	825
ENSG00000168010	ATG16L2	-7.04921	0.0190244	826
ENSG00000106605	BLVRA	6.98599	0.0189945	827
ENSG00000115756	HPCAL1	-6.57505	0.0178981	828
ENSG00000118217	ATF6	7.3021	0.0199097	829
ENSG00000181218	HIST3H2A	6.79632	0.0185424	830
ENSG00000137501	SYTL2	-6.79632	0.0185424	831
ENSG00000149483	TMEM138	7.77626	0.021217	832
ENSG00000132952	USPL1	-6.57505	0.0179981	833
ENSG00000076003	MCM6	8.31364	0.0228113	834
ENSG00000136868	SLC31A1	6.06927	0.0168511	835
ENSG00000099341	PSMD8	1.32765	0.00371091	836
ENSG00000164815	ORC5	7.46015	0.0210085	837
ENSG00000105849	TWISTNB	7.17565	0.0202645	838
ENSG00000184432	COPB2	1.95987	0.0055424	839
ENSG00000141378	PTRH2	7.80787	0.0220985	840
ENSG00000173200	PARP15	-6.95438	0.0197045	841
ENSG00000152382	TADA1	6.92277	0.0196156	842
ENSG00000075188	NUP37	7.42854	0.0210961	843
ENSG00000171503	ETFDH	7.20726	0.0205728	844
ENSG00000094914	AAAS	2.11792	0.00605345	845
ENSG00000101181	MTG2	7.49176	0.0215466	846
ENSG00000130724	CHMP2A	1.83343	0.00528082	847
ENSG00000104064	GABPB1	7.77626	0.0225134	848
ENSG00000256393	NA	-0.948324	0.00274789	849
ENSG00000227507	LTB	-2.40242	0.00696415	850
ENSG00000142599	RERE	-6.63827	0.0192555	851
ENSG00000225484	NUTM2B-AS1	6.92277	0.0201288	852
ENSG00000112237	CCNC	2.14953	0.00627337	853
ENSG00000146063	TRIM41	-6.32216	0.018503	854
ENSG00000116717	GADD45A	6.63827	0.0194424	855
ENSG00000241973	PI4KA	-6.63827	0.0195083	856
ENSG00000134851	TMEM165	7.42854	0.022047	857
ENSG00000196419	XRCC6	1.1696	0.00347538	858
ENSG00000167325	RRM1	7.77626	0.0231421	859
ENSG00000160688	FLAD1	8.1872	0.0244663	860
ENSG00000116791	CRYZ	7.46015	0.0222986	861
ENSG00000111602	TIMELESS	7.20726	0.021553	862
ENSG00000216895	LOC100506302	5.75317	0.0172446	863
ENSG00000179051	RCC2	7.46015	0.0223665	864
ENSG00000179820	MYADM	6.25894	0.0188077	865
ENSG00000046647	GEMIN8	7.3021	0.021949	866
ENSG00000032389	EIPR1	7.49176	0.0225481	867
ENSG00000087448	KLHL42	5.91122	0.0178387	868
ENSG00000133574	GIMAP4	-1.42249	0.00431038	869
ENSG00000197548	ATG7	6.38538	0.0193786	870
ENSG00000114737	CISH	6.25894	0.0190852	871
ENSG00000181610	MRPS23	2.08631	0.00638735	872
ENSG00000153395	LPCAT1	7.80787	0.0239882	873
ENSG00000040531	CTNS	5.31062	0.0163823	874
ENSG00000118894	EEF2KMT	6.60666	0.0204055	875
ENSG00000141873	SLC39A3	7.3021	0.0226594	876
ENSG00000135604	STX11	6.38538	0.0198361	877
ENSG00000058600	POLR3E	7.96592	0.024933	878
ENSG00000144591	GMPPA	7.58659	0.023834	879
ENSG00000077238	IL4R	7.49176	0.0235662	880
ENSG00000109445	ZNF330	7.68143	0.0241645	881
ENSG00000243678	NME2	4.80484	0.0151763	882
ENSG00000149541	B3GAT3	7.46015	0.0235662	883
ENSG00000177963	RIC8A	7.96592	0.0251691	884
ENSG00000126261	UBA2	7.20726	0.0228113	885
ENSG00000168016	TRANK1	-6.79632	0.021553	886
ENSG00000142864	SERBP1	1.20121	0.00383646	887
ENSG00000100417	PMM1	-6.35377	0.0203637	888
ENSG00000007923	DNAJC11	7.55498	0.0243149	889
ENSG00000141026	MED9	-6.29055	0.0203299	890
ENSG00000144589	STK11IP	7.3021	0.0237282	891
ENSG00000126246	IGFLR1	6.98599	0.0227298	892
ENSG00000197961	ZNF121	7.0176	0.0228551	893
ENSG00000213015	ZNF580	3.35075	0.0109547	894
ENSG00000100360	IFT27	7.39693	0.0242086	895
ENSG00000131475	VPS25	7.99753	0.0262418	896
ENSG00000128708	HAT1	8.4717	0.0278485	897
ENSG00000139514	SLC7A1	8.09237	0.0266381	898
ENSG00000119844	AFTPH	7.96592	0.0262418	899
ENSG00000225720	NA	6.82793	0.0224962	900
ENSG00000205060	SLC35B4	6.92277	0.0228113	901
ENSG00000155542	SETD9	-6.57505	0.0217438	902
ENSG00000139679	LPAR6	-6.66988	0.0220986	903
ENSG00000010270	STARD3NL	7.77626	0.0257752	904
ENSG00000143549	TPM3	1.13799	0.00378161	905
ENSG00000122550	KLHL7	-6.48022	0.0215466	906
ENSG00000078808	SDF4	6.95438	0.0232775	907
ENSG00000162385	MAGOH	6.57505	0.022047	908
ENSG00000168275	COA6	7.33371	0.0245942	909
ENSG00000165732	DDX21	1.89665	0.00636905	910
ENSG00000152270	PDE3B	-2.65531	0.00898826	911
ENSG00000114166	KAT2B	-6.29055	0.0213504	912
ENSG00000197785	ATAD3A	6.60666	0.0224962	913
ENSG00000138381	ASNSD1	8.44008	0.0291159	914
ENSG00000178935	ZNF552	5.279	0.0182336	915
ENSG00000179041	RRS1	6.92277	0.0239366	916
ENSG00000113552	GNPDA1	7.83948	0.0272038	917
ENSG00000120733	KDM3B	-6.76471	0.0235677	918
ENSG00000272779	NA	6.92277	0.0241733	919
ENSG00000133612	AGAP3	-6.19572	0.0217201	920
ENSG00000159842	ABR	-7.20726	0.0253658	921
ENSG00000006625	GGCT	7.3021	0.0257752	922
ENSG00000167799	NUDT8	6.4486	0.0228113	923
ENSG00000139146	SINHCAF	7.49176	0.0265362	924
ENSG00000162511	LAPTM5	-1.1696	0.00414772	925
ENSG00000049541	RFC2	7.52337	0.0270121	926
ENSG00000140650	PMM2	6.48022	0.0234667	927
ENSG00000166997	CNPY4	-6.10089	0.022392	928
ENSG00000133657	ATP13A3	7.6182	0.0280952	929
ENSG00000175416	CLTB	4.48873	0.0166572	930
ENSG00000124243	BCAS4	6.7331	0.0249862	931
ENSG00000164934	DCAF13	2.08631	0.00776629	932
ENSG00000247287	NA	-6.22733	0.0234667	933
ENSG00000162972	MAIP1	7.36532	0.0280103	934
ENSG00000101187	SLCO4A1	6.54344	0.0249667	935
ENSG00000065268	WDR18	7.20726	0.0279187	936
ENSG00000107669	ATE1	6.82793	0.0267226	937
ENSG00000183044	ABAT	6.54344	0.0256431	938
ENSG00000165280	VCP	1.26443	0.00497738	939
ENSG00000234327	LOC101928000	6.98599	0.0275448	940
ENSG00000107789	MINPP1	6.32216	0.0251655	941
ENSG00000106733	NMRK1	-7.42854	0.0296834	942
ENSG00000081760	AACS	-6.4486	0.0257752	943
ENSG00000171202	TMEM126A	7.87109	0.0314956	944
ENSG00000011007	ELOA	7.87109	0.0315095	945
ENSG00000126581	BECN1	7.93431	0.0317655	946
ENSG00000119812	FAM98A	7.14404	0.0286374	947
ENSG00000155100	OTUD6B	7.39693	0.0297056	948
ENSG00000135426	TESPA1	1.86504	0.00749038	949
ENSG00000114942	EEF1B2	0.885103	0.00356589	950
ENSG00000124225	PMEPA1	6.92277	0.0280614	951
ENSG00000170315	UBB	0.885103	0.00358963	952
ENSG00000166411	IDH3A	7.74465	0.0314956	953
ENSG00000101407	TTI1	6.22733	0.0253349	954
ENSG00000197894	ADH5	8.06076	0.0328832	955
ENSG00000205413	SAMD9	-6.76471	0.0276138	956
ENSG00000213145	CRIP1	-7.52337	0.0307672	957
ENSG00000154217	PITPNC1	-7.17565	0.0294238	958
ENSG00000171067	C11orf24	6.66988	0.0275542	959
ENSG00000102898	NUTF2	1.95987	0.00812739	960
ENSG00000197713	RPE	7.23887	0.0302147	961
ENSG00000198081	ZBTB14	6.35377	0.0265367	962
ENSG00000197265	GTF2E2	5.37384	0.0224962	963
ENSG00000163466	ARPC2	0.948324	0.00397071	964
ENSG00000117298	ECE1	7.27049	0.0306246	965
ENSG00000158109	TPRG1L	-6.4486	0.0271843	966
ENSG00000115204	MPV17	7.74465	0.032721	967
ENSG00000174456	C12orf76	-6.16411	0.0261203	968
ENSG00000204856	FAM216A	7.39693	0.0313957	969
ENSG00000164944	VIRMA	7.33371	0.0312202	970
ENSG00000087269	NOP14	7.20726	0.030768	971
ENSG00000204054	NA	7.36532	0.0314956	972
ENSG00000100055	CYTH4	-6.95438	0.0297591	973
ENSG00000064545	TMEM161A	6.95438	0.0298362	974
ENSG00000067365	METTL22	5.848	0.0250939	975
ENSG00000172575	RASGRP1	-7.08082	0.0305641	976
ENSG00000100365	NCF4	-6.7331	0.0291159	977
ENSG00000124275	MTRR	7.87109	0.0340488	978
ENSG00000079462	PAFAH1B3	7.23887	0.0315095	979
ENSG00000078699	CBFA2T2	-5.91122	0.0258337	980
ENSG00000154222	CC2D1B	6.4486	0.0281904	981
ENSG00000124608	AARS2	6.4486	0.0281904	982
ENSG00000168924	LETM1	6.32216	0.0276448	983
ENSG00000103550	KNOP1	6.51183	0.0284929	984
ENSG00000170260	ZNF212	7.33371	0.0321547	985
ENSG00000146776	ATXN7L1	-6.79632	0.0298201	986
ENSG00000100450	GZMH	6.92277	0.0304252	987
ENSG00000172115	CYCS	1.54893	0.0068154	988
ENSG00000178921	PFAS	7.14404	0.0314424	989
ENSG00000273038	NA	-6.25894	0.0275542	990
ENSG00000114302	PRKAR2A	-6.70149	0.0296834	991
ENSG00000117593	DARS2	7.27049	0.0323209	992
ENSG00000014138	POLA2	7.27049	0.0323209	993
ENSG00000174255	ZNF80	-6.48022	0.0288634	994
ENSG00000108829	LRRC59	7.11243	0.0317564	995
ENSG00000184831	APOO	6.76471	0.0302747	996
ENSG00000242114	MTFP1	6.57505	0.0294344	997
ENSG00000173511	VEGFB	-7.04921	0.0315907	998
ENSG00000102401	ARMCX3	8.09237	0.0362727	999
ENSG00000127191	TRAF2	7.52337	0.0337797	1000
ENSG00000130723	PRRC2B	-3.31913	0.0149157	1001
ENSG00000134905	CARS2	7.3021	0.0328832	1002
ENSG00000115758	ODC1	8.02914	0.0361578	1003
ENSG00000181847	TIGIT	2.21276	0.00997099	1004
ENSG00000140943	MBTPS1	7.39693	0.0333749	1005
ENSG00000078902	TOLLIP	7.3021	0.0330747	1006
ENSG00000064995	TAF11	6.76471	0.0307672	1007
ENSG00000164610	RP9	6.03766	0.0275163	1008
ENSG00000117143	UAP1	7.46015	0.0340475	1009
ENSG00000013561	RNF14	6.51183	0.0298362	1010
ENSG00000059573	ALDH18A1	8.06076	0.0370083	1011
ENSG00000186281	GPAT2	6.22733	0.0285938	1012
ENSG00000135838	NPL	7.23887	0.0332824	1013
ENSG00000103335	PIEZO1	-6.51183	0.0301903	1014
ENSG00000178951	ZBTB7A	-7.33371	0.0340475	1015
ENSG00000153044	CENPH	6.29055	0.02934	1016
ENSG00000171522	PTGER4	7.87109	0.0367258	1017
ENSG00000179918	SEPHS2	6.79632	0.0317655	1018
ENSG00000184588	PDE4B	-6.70149	0.0314536	1019
ENSG00000109452	INPP4B	7.49176	0.0352584	1020
ENSG00000166377	ATP9B	-6.92277	0.0326697	1021
ENSG00000166166	TRMT61A	6.29055	0.0297056	1022
ENSG00000224578	NA	5.02612	0.023834	1023
ENSG00000100319	ZMAT5	6.95438	0.033011	1024
ENSG00000164398	ACSL6	6.63827	0.0315907	1025
ENSG00000119231	SENP5	-6.29055	0.0299856	1026
ENSG00000173598	NUDT4	6.95438	0.0331506	1027
ENSG00000179523	NA	-6.82793	0.0325985	1028
ENSG00000014824	SLC30A9	6.57505	0.0314956	1029
ENSG00000092931	MFSD11	7.04921	0.0337797	1030
ENSG00000109133	TMEM33	7.6182	0.0367391	1031
ENSG00000179532	DNHD1	-6.4486	0.0313053	1032
ENSG00000181191	PJA1	6.51183	0.0317655	1033
ENSG00000196236	XPNPEP3	5.72156	0.0279187	1034
ENSG00000112511	PHF1	-6.7331	0.0328832	1035
ENSG00000183527	PSMG1	7.9027	0.0386788	1036
ENSG00000148362	PAXX	-1.13799	0.00557204	1037
ENSG00000136933	RABEPK	7.71304	0.0378263	1038
ENSG00000117906	RCN2	8.25042	0.0405923	1039
ENSG00000095319	NUP188	8.09237	0.0399797	1040
ENSG00000164494	PDSS2	5.24739	0.0259374	1041
ENSG00000173846	PLK3	7.77626	0.0385474	1042
ENSG00000198131	ZNF544	-6.57505	0.0326084	1043
ENSG00000273445	NA	-5.46867	0.0271543	1044
ENSG00000103591	AAGAB	8.06076	0.0400376	1045
ENSG00000145782	ATG12	7.39693	0.0367839	1046
ENSG00000204351	SKIV2L	7.46015	0.0371896	1047
ENSG00000162601	MYSM1	-6.29055	0.0314307	1048
ENSG00000189007	ADAT2	6.32216	0.0315907	1049
ENSG00000050393	MCUR1	7.20726	0.036093	1050
ENSG00000105829	BET1	7.52337	0.0378263	1051
ENSG00000176142	TMEM39A	6.4486	0.0324716	1052
ENSG00000275700	AATF	1.89665	0.0095672	1053
ENSG00000172932	ANKRD13D	-7.17565	0.0362566	1054
ENSG00000133106	EPSTI1	5.65833	0.0286412	1055
ENSG00000204520	MICA	7.33371	0.0373762	1056
ENSG00000064102	INTS13	8.15559	0.0416949	1057
ENSG00000101596	SMCHD1	-4.6784	0.024039	1058
ENSG00000001167	NFYA	-6.60666	0.0340153	1059
ENSG00000114738	MAPKAPK3	7.64981	0.0394045	1060
ENSG00000102312	PORCN	6.7331	0.0346869	1061
ENSG00000246223	LINC01550	-6.60666	0.0340475	1062
ENSG00000182628	SKA2	6.41699	0.0331522	1063
ENSG00000237181	NA	5.34223	0.0276589	1064
ENSG00000160124	CCDC58	6.10089	0.0315907	1065
ENSG00000116120	FARSB	7.96592	0.0412516	1066
ENSG00000148719	DNAJB12	7.49176	0.0389301	1067
ENSG00000047644	WWC3	-6.35377	0.0330513	1068
ENSG00000112996	MRPS30	7.27049	0.0378263	1069
ENSG00000113649	TCERG1	7.83948	0.040845	1070
ENSG00000132773	TOE1	7.17565	0.0375927	1071
ENSG00000232442	MHENCR	-6.29055	0.0331245	1072
ENSG00000140400	MAN2C1	7.0176	0.0370095	1073
ENSG00000114030	KPNA1	7.49176	0.0395678	1074
ENSG00000155876	RRAGA	2.02309	0.0106885	1075
ENSG00000023516	AKAP11	6.85954	0.0362566	1076
ENSG00000173540	GMPPB	7.3021	0.0388334	1077
ENSG00000276045	ORAI1	7.27049	0.0387674	1078
ENSG00000124762	CDKN1A	5.46867	0.0291776	1079
ENSG00000099194	SCD	6.03766	0.0322949	1080
ENSG00000006576	PHTF2	6.66988	0.036093	1081
ENSG00000184967	NOC4L	7.46015	0.0405923	1082
ENSG00000148985	PGAP2	6.92277	0.0377047	1083
ENSG00000005175	RPAP3	7.87109	0.0429648	1084
ENSG00000145725	PPIP5K2	5.97444	0.0326601	1085
ENSG00000112699	GMDS	7.08082	0.038752	1086
ENSG00000226979	LTA	8.34525	0.0457317	1087
ENSG00000134215	VAV3	6.54344	0.036267	1088
ENSG00000124496	TRERF1	-6.19572	0.0343412	1089
ENSG00000171634	BPTF	-7.20726	0.0399797	1090
ENSG00000169371	SNUPN	7.52337	0.041867	1091
ENSG00000126561	STAT5A	1.73859	0.00969198	1092
ENSG00000125779	PANK2	6.29055	0.0350765	1093
ENSG00000132963	POMP	1.73859	0.00971247	1094
ENSG00000184508	HDDC3	7.17565	0.040322	1095
ENSG00000171940	ZNF217	-6.38538	0.035882	1096
ENSG00000169710	FASN	7.0176	0.0394884	1097
ENSG00000148688	RPP30	7.49176	0.0421683	1098
ENSG00000124535	WRNIP1	6.35377	0.0358908	1099
ENSG00000172954	LCLAT1	6.48022	0.0367391	1100
ENSG00000169926	KLF13	-7.0176	0.0397881	1101
ENSG00000262902	NA	-0.821881	0.00466374	1102
ENSG00000136854	STXBP1	6.66988	0.0379141	1103
ENSG00000167083	GNGT2	6.29055	0.0358759	1104
ENSG00000130826	DKC1	2.46564	0.0141448	1105
ENSG00000117479	SLC19A2	5.94283	0.0341208	1106
ENSG00000170832	USP32	5.87961	0.0337797	1107
ENSG00000129083	COPB1	2.0547	0.0118081	1108
ENSG00000211799	NA	-6.03766	0.0347008	1109
ENSG00000138443	ABI2	-6.85954	0.0397034	1110
ENSG00000102760	RGCC	1.83343	0.0106132	1111
ENSG00000158716	DUSP23	7.46015	0.0431967	1112
ENSG00000271383	LOC100996717	-7.33371	0.0428157	1113
ENSG00000173727	NA	-5.62672	0.0328832	1114
ENSG00000005700	IBTK	7.27049	0.0425262	1115
ENSG00000108179	PPIF	7.04921	0.0412516	1116
ENSG00000184162	NR2C2AP	7.49176	0.0439367	1117
ENSG00000143093	STRIP1	7.08082	0.0416453	1118
ENSG00000083807	SLC27A5	6.32216	0.0373762	1119
ENSG00000168884	TNIP2	6.60666	0.0390769	1120
ENSG00000185504	FAAP100	-6.51183	0.0386366	1121
ENSG00000113108	APBB3	-6.32216	0.0376912	1122
ENSG00000123983	ACSL3	7.96592	0.0476695	1123
ENSG00000114999	TTL	5.848	0.0350053	1124
ENSG00000167106	FAM102A	-2.43403	0.0146041	1125
ENSG00000160326	SLC2A6	5.848	0.0352547	1126
ENSG00000173821	RNF213	-1.83343	0.0110603	1127
ENSG00000121964	GTDC1	6.38538	0.038752	1128
ENSG00000152455	SUV39H2	5.848	0.0355005	1129
ENSG00000100413	POLR3H	7.33371	0.0445481	1130
ENSG00000087053	MTMR2	7.55498	0.0459218	1131
ENSG00000132275	RRP8	7.14404	0.0434409	1132
ENSG00000114439	BBX	-7.99753	0.0487028	1133
ENSG00000162419	GMEB1	6.51183	0.0396885	1134
ENSG00000135316	SYNCRIP	1.92826	0.0117605	1135
ENSG00000145850	TIMD4	7.08082	0.0431967	1136
ENSG00000213722	DDAH2	-5.81639	0.0355005	1137
ENSG00000148660	CAMK2G	-7.04921	0.0431967	1138
ENSG00000103876	FAH	6.16411	0.0377797	1139
ENSG00000157911	PEX10	6.51183	0.0399797	1140
ENSG00000134242	PTPN22	1.89665	0.0116492	1141
ENSG00000198417	MT1F	7.39693	0.0456643	1142
ENSG00000188976	NOC2L	7.6182	0.0472344	1143
ENSG00000121064	SCPEP1	7.64981	0.0476071	1144
ENSG00000112343	TRIM38	-7.49176	0.0467005	1145
ENSG00000115541	HSPE1	1.20121	0.00749038	1146
ENSG00000188342	GTF2F2	7.52337	0.0469599	1147
ENSG00000150527	MIA2	6.98599	0.0440056	1148
ENSG00000173638	SLC19A1	6.51183	0.0412516	1149
ENSG00000017260	ATP2C1	7.42854	0.0472723	1150
ENSG00000064547	LPAR2	-6.25894	0.0400376	1151
ENSG00000077150	NFKB2	6.7331	0.0433961	1152
ENSG00000198612	COPS8	7.9027	0.0509436	1153
ENSG00000103351	CLUAP1	-6.00605	0.038752	1154
ENSG00000232815	NA	-4.86806	0.0314424	1155
ENSG00000175463	TBC1D10C	-7.36532	0.047661	1156
ENSG00000166228	PCBD1	7.20726	0.046684	1157
ENSG00000101255	TRIB3	6.06927	0.0393786	1158
ENSG00000162676	GFI1	6.7331	0.0438316	1159
ENSG00000012174	MBTPS2	6.89116	0.0449191	1160
ENSG00000275131	NA	-6.25894	0.0411241	1161
ENSG00000153310	FAM49B	1.77021	0.0116377	1162
ENSG00000137193	PIM1	-6.89116	0.0453831	1163
ENSG00000101442	ACTR5	7.39693	0.0487511	1164
ENSG00000152518	ZFP36L2	-1.48571	0.00980047	1165
ENSG00000210144	NA	-0.853492	0.00566833	1166
ENSG00000112695	COX7A2	0.948324	0.00631383	1167
ENSG00000132329	RAMP1	3.95135	0.0263193	1168
ENSG00000126953	TIMM8A	7.14404	0.0476071	1169
ENSG00000131591	C1orf159	7.11243	0.0474317	1170
ENSG00000164062	APEH	8.21881	0.0548865	1171
ENSG00000070756	PABPC1	0.916713	0.00617023	1172
ENSG00000184110	EIF3C	6.51183	0.0439367	1173
ENSG00000075240	GRAMD4	6.38538	0.0431967	1174
ENSG00000103549	RNF40	5.46867	0.0370095	1175
ENSG00000142657	PGD	2.14953	0.0147015	1176
ENSG00000164077	MON1A	6.95438	0.0476778	1177
ENSG00000165806	CASP7	7.55498	0.0518406	1178
ENSG00000229124	VIM-AS1	-5.91122	0.0405923	1179
ENSG00000116852	KIF21B	-6.1325	0.042164	1180
ENSG00000165118	C9orf64	5.75317	0.0397927	1181
ENSG00000131943	C19orf12	6.35377	0.0440056	1182
ENSG00000135392	DNAJC14	-6.03766	0.041867	1183
ENSG00000184887	BTBD6	-6.51183	0.0452397	1184
ENSG00000165929	TC2N	-2.6237	0.0182336	1185
ENSG00000157601	MX1	-7.39693	0.0515572	1186
ENSG00000128595	CALU	6.54344	0.0456289	1187
ENSG00000116922	C1orf109	7.33371	0.0512377	1188
ENSG00000164163	ABCE1	2.08631	0.0146041	1189
ENSG00000103512	NOMO1	6.19572	0.0433774	1190
ENSG00000265354	TIMM23	8.02914	0.0562279	1191
ENSG00000128654	MTX2	7.68143	0.0541949	1192
ENSG00000112406	HECA	-3.06625	0.0216447	1193
ENSG00000084092	NOA1	7.49176	0.0530384	1194
ENSG00000135976	ANKRD36	-7.17565	0.0508064	1195
ENSG00000175581	MRPL48	8.15559	0.057862	1196
ENSG00000155304	HSPA13	7.36532	0.0524254	1197
ENSG00000104980	TIMM44	7.49176	0.0534128	1198
ENSG00000069702	TGFBR3	-6.89116	0.0492039	1199
ENSG00000119729	RHOQ	-6.16411	0.0440749	1200
ENSG00000128791	TWSG1	-6.1325	0.0438727	1201
ENSG00000114026	OGG1	7.49176	0.0536787	1202
ENSG00000272655	NA	-4.14102	0.0296834	1203
ENSG00000088832	FKBP1A	1.39088	0.00997099	1204
ENSG00000215030	NA	-0.79027	0.00566833	1205
ENSG00000135624	CCT7	1.73859	0.0124885	1206
ENSG00000002822	MAD1L1	-6.29055	0.0453589	1207
ENSG00000189319	FAM53B	-6.16411	0.0445481	1208
ENSG00000110321	EIF4G2	1.13799	0.00823308	1209
ENSG00000131269	ABCB7	-6.79632	0.0492039	1210
ENSG00000125944	HNRNPR	2.02309	0.0146685	1211
ENSG00000164654	MIOS	5.91122	0.0431967	1212
ENSG00000159063	ALG8	7.36532	0.0538334	1213
ENSG00000104904	OAZ1	0.79027	0.00579021	1214
ENSG00000101152	DNAJC5	-6.4486	0.0473394	1215
ENSG00000179218	CALR	1.77021	0.013003	1216
ENSG00000177000	MTHFR	6.48022	0.047661	1217
ENSG00000164038	SLC9B2	6.4486	0.0474314	1218
ENSG00000104219	ZDHHC2	-6.41699	0.0472104	1219
ENSG00000253716	MINCR	6.41699	0.0473206	1220
ENSG00000198585	NUDT16	5.65833	0.041867	1221
ENSG00000247626	MARS2	6.10089	0.045187	1222
ENSG00000100294	MCAT	5.279	0.0391521	1223
ENSG00000104549	SQLE	2.24437	0.0166572	1224
ENSG00000172239	PAIP1	6.92277	0.0514175	1225
ENSG00000136810	TXN	1.1696	0.00869024	1226
ENSG00000092978	GPATCH2	6.32216	0.0471526	1227
ENSG00000185187	SIGIRR	-7.3021	0.0544831	1228
ENSG00000165046	LETM2	-4.99451	0.0372949	1229
ENSG00000143653	SCCPDH	7.71304	0.0576575	1230
ENSG00000117054	ACADM	2.37081	0.0177793	1231
ENSG00000104738	MCM4	5.848	0.0438727	1232
ENSG00000183207	RUVBL2	1.89665	0.0142555	1233
ENSG00000119673	ACOT2	6.92277	0.052169	1234
ENSG00000139990	DCAF5	-6.70149	0.0505841	1235
ENSG00000149809	TM7SF2	5.53189	0.0417757	1236
ENSG00000142207	URB1	6.06927	0.0458371	1237
ENSG00000185728	YTHDF3	7.49176	0.0565954	1238
ENSG00000111269	CREBL2	-6.82793	0.0517199	1239
ENSG00000100522	GNPNAT1	6.19572	0.0472104	1240
ENSG00000186625	KATNA1	6.10089	0.0465676	1241
ENSG00000183718	TRIM52	-7.23887	0.0553464	1242
ENSG00000167232	ZNF91	6.35377	0.0487028	1243
ENSG00000169660	HEXDC	-6.41699	0.0492089	1244
ENSG00000139405	RITA1	6.41699	0.0493061	1245
ENSG00000001497	LAS1L	6.76471	0.052234	1246
ENSG00000109381	ELF2	-7.04921	0.0544911	1247
ENSG00000166133	RPUSD2	6.95438	0.0538249	1248
ENSG00000113532	ST8SIA4	7.71304	0.0599192	1249
ENSG00000145439	CBR4	7.23887	0.0562971	1250
ENSG00000165417	GTF2A1	4.89967	0.0381413	1251
ENSG00000177150	FAM210A	7.17565	0.0558811	1252
ENSG00000102218	RP2	5.5635	0.0433977	1253
ENSG00000196961	AP2A1	6.19572	0.0483831	1254
ENSG00000164933	SLC25A32	7.71304	0.0605423	1255
ENSG00000128590	DNAJB9	7.52337	0.0590857	1256
ENSG00000187109	NAP1L1	0.853492	0.00671159	1257
ENSG00000039319	ZFYVE16	-6.51183	0.0513053	1258
ENSG00000163659	TIPARP	-6.38538	0.0503491	1259
ENSG00000112167	SAYSD1	7.55498	0.0596228	1260
ENSG00000167920	TMEM99	5.78478	0.0456643	1261
ENSG00000120437	ACAT2	8.12398	0.0642528	1262
ENSG00000059378	PARP12	-6.70149	0.0530725	1263
ENSG00000165629	ATP5F1C	1.89665	0.0150394	1264
ENSG00000165271	NOL6	7.55498	0.0599192	1265
ENSG00000107833	NPM3	6.00605	0.047661	1266
ENSG00000178105	DDX10	7.68143	0.0610773	1267
ENSG00000110906	KCTD10	6.32216	0.0503491	1268
ENSG00000104812	GYS1	6.89116	0.0548865	1269
ENSG00000168273	SMIM4	7.0176	0.0562632	1270
ENSG00000243811	APOBEC3D	2.56048	0.0205715	1271
ENSG00000173653	RCE1	7.3021	0.0589253	1272
ENSG00000153339	TRAPPC8	-7.42854	0.0600651	1273
ENSG00000119950	MXI1	-6.79632	0.0549682	1274
ENSG00000005156	LIG3	5.94283	0.0481563	1275
ENSG00000138758	SEPT11	7.49176	0.0608162	1276
ENSG00000144043	TEX261	7.71304	0.0628151	1277
ENSG00000136783	NIPSNAP3A	6.60666	0.0538249	1278
ENSG00000155636	RBM45	7.42854	0.0605435	1279
ENSG00000134077	THUMPD3	5.59511	0.0456643	1280
ENSG00000142751	GPN2	6.57505	0.0538334	1281
ENSG00000175354	PTPN2	7.64981	0.0626691	1282
ENSG00000106803	SEC61B	1.20121	0.00985528	1283
ENSG00000077782	FGFR1	5.53189	0.0454138	1284
ENSG00000165071	TMEM71	-6.66988	0.0548321	1285
ENSG00000128284	APOL3	-7.42854	0.061204	1286
ENSG00000101997	CCDC22	7.52337	0.0621721	1287
ENSG00000142252	GEMIN7	7.42854	0.0614296	1288
ENSG00000107140	TESK1	7.3021	0.0608162	1289
ENSG00000172466	ZNF24	7.71304	0.0647526	1290
ENSG00000083444	PLOD1	5.91122	0.049635	1291
ENSG00000100162	CENPM	6.66988	0.0560605	1292
ENSG00000127152	BCL11B	-6.79632	0.0571251	1293
ENSG00000158161	EYA3	6.70149	0.056356	1294
ENSG00000073921	PICALM	-6.63827	0.0559605	1295
ENSG00000120694	HSPH1	2.43403	0.0205715	1296
ENSG00000136247	ZDHHC4	-6.06927	0.0514217	1297
ENSG00000140694	PARN	7.27049	0.0616473	1298
ENSG00000088727	KIF9	5.72156	0.0485523	1299
ENSG00000033178	UBA6	6.79632	0.0577959	1300
ENSG00000184939	ZFP90	5.59511	0.0476778	1301
ENSG00000052749	RRP12	6.63827	0.0565954	1302
ENSG00000158470	B4GALT5	6.57505	0.0560605	1303
ENSG00000107874	CUEDC2	7.83948	0.0669271	1304
ENSG00000145287	PLAC8	-1.70698	0.0145937	1305
ENSG00000139644	TMBIM6	1.04316	0.00891991	1306
ENSG00000278845	MRPL45	7.17565	0.0616359	1307
ENSG00000163812	ZDHHC3	6.06927	0.052157	1308
ENSG00000232434	AJM1	2.52886	0.0217332	1309
ENSG00000163755	HPS3	-6.95438	0.0599192	1310
ENSG00000151806	GUF1	5.91122	0.0509436	1311
ENSG00000109083	IFT20	7.0176	0.0607482	1312
ENSG00000161677	JOSD2	7.39693	0.0641873	1313
ENSG00000068366	ACSL4	7.52337	0.065435	1314
ENSG00000168818	STX18	7.49176	0.0651705	1315
ENSG00000145293	ENOPH1	8.25042	0.0722999	1316
ENSG00000187097	ENTPD5	6.00605	0.0527527	1317
ENSG00000092847	AGO1	7.3021	0.0642812	1318
ENSG00000099810	MTAP	5.848	0.0516689	1319
ENSG00000070413	DGCR2	-6.92277	0.061204	1320
ENSG00000218510	LINC00339	7.14404	0.0632137	1321
ENSG00000196912	ANKRD36B	-7.20726	0.0640721	1322
ENSG00000144161	ZC3H8	7.52337	0.0669271	1323
ENSG00000038002	AGA	5.848	0.0520738	1324
ENSG00000185414	MRPL30	5.37384	0.0480413	1325
ENSG00000164300	SERINC5	-6.76471	0.0606209	1326
ENSG00000167969	ECI1	5.21578	0.0468291	1327
ENSG00000154813	DPH3	7.83948	0.0704513	1328
ENSG00000101928	MOSPD1	5.81639	0.0523738	1329
ENSG00000178057	NDUFAF3	7.93431	0.0714738	1330
ENSG00000164211	STARD4	1.67537	0.0150952	1331
ENSG00000135211	TMEM60	7.36532	0.0664106	1332
ENSG00000198604	BAZ1A	6.82793	0.0617131	1333
ENSG00000021300	PLEKHB1	-7.0176	0.0634336	1334
ENSG00000126767	ELK1	6.41699	0.0580109	1335
ENSG00000235559	NA	2.30759	0.0208721	1336
ENSG00000164332	UBLCP1	8.02914	0.0730678	1337
ENSG00000155561	NUP205	7.27049	0.0661937	1338
ENSG00000277161	PIGW	6.29055	0.0572861	1339
ENSG00000188725	SMIM15	7.83948	0.0714149	1340
ENSG00000006007	GDE1	7.83948	0.0714738	1341
ENSG00000126602	TRAP1	1.95987	0.0178981	1342
ENSG00000130204	TOMM40	6.60666	0.0604643	1343
ENSG00000134470	IL15RA	7.42854	0.0681901	1344
ENSG00000170919	NA	-6.32216	0.0582101	1345
ENSG00000127824	TUBA4A	1.70698	0.0157286	1346
ENSG00000141994	DUS3L	7.77626	0.0718323	1347
ENSG00000133313	CNDP2	1.86504	0.01724	1348
ENSG00000137074	APTX	7.9027	0.0730588	1349
ENSG00000162441	LZIC	7.42854	0.068711	1350
ENSG00000117616	RSRP1	-2.40242	0.0222426	1351
ENSG00000134440	NARS	1.86504	0.0172725	1352
ENSG00000112249	ASCC3	6.92277	0.0641873	1353
ENSG00000147586	MRPS28	6.92277	0.0644084	1354
ENSG00000080546	SESN1	-6.60666	0.0616048	1355
ENSG00000122873	CISD1	7.77626	0.0729094	1356
ENSG00000228232	NA	4.71001	0.0441716	1357
ENSG00000108106	UBE2S	4.26746	0.0400376	1358
ENSG00000157426	AASDH	6.03766	0.0566788	1359
ENSG00000131652	THOC6	7.39693	0.0696649	1360
ENSG00000255857	PXN-AS1	6.70149	0.0632137	1361
ENSG00000205339	IPO7	5.94283	0.0561938	1362
ENSG00000113845	TIMMDC1	1.92826	0.0182336	1363
ENSG00000092140	G2E3	-6.32216	0.0599192	1364
ENSG00000214013	GANC	-5.46867	0.0518705	1365
ENSG00000137574	TGS1	7.55498	0.0718387	1366
ENSG00000101654	RNMT	7.3021	0.0695084	1367
ENSG00000111653	ING4	-7.3021	0.0695084	1368
ENSG00000137364	TPMT	6.82793	0.0650825	1369
ENSG00000183605	SFXN4	6.66988	0.0636088	1370
ENSG00000165406	MARCH8	-6.41699	0.061204	1371
ENSG00000161277	THAP8	5.5635	0.053069	1372
ENSG00000067704	IARS2	8.37686	0.08003	1373
ENSG00000155463	OXA1L	8.06076	0.0773654	1374
ENSG00000149196	HIKESHI	1.92826	0.0185559	1375
ENSG00000064666	CNN2	-1.61215	0.0155245	1376
ENSG00000110060	PUS3	6.48022	0.0624975	1377
ENSG00000065526	SPEN	7.49176	0.0722854	1378
ENSG00000184384	MAML2	5.91122	0.0571251	1379
ENSG00000083844	ZNF264	-6.35377	0.0614296	1380
ENSG00000170915	PAQR8	-6.10089	0.0590713	1381
ENSG00000143919	CAMKMT	5.62672	0.0544911	1382
ENSG00000101220	C20orf27	7.71304	0.0748344	1383
ENSG00000166575	TMEM135	5.78478	0.0561938	1384
ENSG00000135002	RFK	6.89116	0.0671206	1385
ENSG00000104915	STX10	7.83948	0.0764287	1386
ENSG00000008710	PKD1	-6.29055	0.0613881	1387
ENSG00000162851	TFB2M	7.77626	0.0758901	1388
ENSG00000181924	COA4	1.64376	0.0160471	1389
ENSG00000167965	MLST8	6.70149	0.0654358	1390
ENSG00000114480	GBE1	6.89116	0.0673327	1391
ENSG00000145979	TBC1D7	6.25894	0.061204	1392
ENSG00000029639	TFB1M	7.68143	0.0752813	1393
ENSG00000172530	BANP	-6.82793	0.0669204	1394
ENSG00000094880	CDC23	6.54344	0.0641418	1395
ENSG00000269556	TMEM185A	6.19572	0.0610773	1396
ENSG00000034693	PEX3	7.04921	0.0695084	1397
ENSG00000205045	SLFN12L	-6.98599	0.0694457	1398
ENSG00000165156	ZHX1	5.75317	0.0574309	1399
ENSG00000116237	ICMT	6.4486	0.0647358	1400
ENSG00000273559	CWC25	7.74465	0.0779538	1401
ENSG00000127666	TICAM1	4.1094	0.0414565	1402
ENSG00000181555	SETD2	-7.17565	0.0724223	1403
ENSG00000204568	MRPS18B	1.77021	0.0178981	1404
ENSG00000004779	NDUFAB1	1.80182	0.0183188	1405
ENSG00000113812	ACTR8	5.87961	0.0599192	1406
ENSG00000099875	MKNK2	-6.29055	0.0641418	1407
ENSG00000176485	PLA2G16	-6.48022	0.0661018	1408
ENSG00000172661	WASHC2C	-7.58659	0.0776698	1409
ENSG00000170854	RIOX2	6.16411	0.0634336	1410
ENSG00000122378	FAM213A	7.23887	0.0745643	1411
ENSG00000169084	DHRSX	6.70149	0.0690329	1412
ENSG00000116138	DNAJC16	5.59511	0.0576575	1413
ENSG00000018610	CXorf56	5.94283	0.0614296	1414
ENSG00000145907	G3BP1	1.86504	0.0194366	1415
ENSG00000106028	SSBP1	1.86504	0.0194367	1416
ENSG00000121644	DESI2	7.14404	0.0745446	1417
ENSG00000020256	ZFP64	6.63827	0.0695084	1418
ENSG00000164938	TP53INP1	-6.29055	0.0661371	1419
ENSG00000170322	NFRKB	5.72156	0.0601836	1420
ENSG00000103061	SLC7A6OS	5.75317	0.060539	1421
ENSG00000160087	UBE2J2	7.58659	0.08003	1422
ENSG00000260822	NA	5.43706	0.0575484	1423
ENSG00000169718	DUS1L	7.27049	0.0771786	1424
ENSG00000198890	PRMT6	6.63827	0.0704801	1425
ENSG00000139921	TMX1	1.61215	0.0171244	1426
ENSG00000211795	NA	-6.22733	0.0662078	1427
ENSG00000138785	INTS12	7.46015	0.0794365	1428
ENSG00000144231	POLR2D	7.0176	0.0747519	1429
ENSG00000133243	BTBD2	-5.24739	0.0559352	1430
ENSG00000157379	DHRS1	-6.70149	0.0714738	1431
ENSG00000125457	MIF4GD	7.42854	0.079418	1432
ENSG00000076554	TPD52	6.4486	0.0691512	1433
ENSG00000117528	ABCD3	6.92277	0.0742599	1434
ENSG00000113407	TARS	2.0547	0.022047	1435
ENSG00000131732	ZCCHC9	7.46015	0.080049	1436
ENSG00000117036	ETV3	5.68994	0.0610773	1437
ENSG00000122783	CYREN	7.3021	0.0784368	1438
ENSG00000138095	LRPPRC	1.64376	0.0176721	1439
ENSG00000089692	LAG3	1.48571	0.0159739	1440
ENSG00000158062	UBXN11	-7.58659	0.0815869	1441
ENSG00000120451	SNX19	5.94283	0.0639243	1442
ENSG00000134594	RAB33A	5.75317	0.0619534	1443
ENSG00000156876	SASS6	6.32216	0.0681549	1444
ENSG00000135723	FHOD1	6.03766	0.0651705	1445
ENSG00000135114	OASL	-6.89116	0.0744915	1446
ENSG00000278259	MYO19	6.89116	0.0745643	1447
ENSG00000136738	STAM	6.51183	0.0704801	1448
ENSG00000277072	NA	-6.48022	0.0704513	1449
ENSG00000243927	MRPS6	-1.10638	0.0120292	1450
ENSG00000134265	NAPG	7.39693	0.0806434	1451
ENSG00000111667	USP5	7.39693	0.0809888	1452
ENSG00000148218	ALAD	7.71304	0.0844836	1453
ENSG00000175193	PARL	7.23887	0.0794365	1454
ENSG00000115289	PCGF1	7.0176	0.0770165	1455
ENSG00000219928	NA	-0.79027	0.00869066	1456
ENSG00000112992	NNT	6.85954	0.0755864	1457
ENSG00000133739	LRRCC1	5.5635	0.0614296	1458
ENSG00000228106	NA	7.0176	0.0776115	1459
ENSG00000153898	MCOLN2	7.46015	0.0825152	1460
ENSG00000175573	C11orf68	-6.00605	0.0664731	1461
ENSG00000139116	KIF21A	7.55498	0.0836418	1462
ENSG00000111679	PTPN6	1.32765	0.0147015	1463
ENSG00000104731	KLHDC4	7.3021	0.0809715	1464
ENSG00000158019	BABAM2	7.42854	0.0825152	1465
ENSG00000163923	RPL39L	6.19572	0.0688573	1466
ENSG00000164885	CDK5	7.39693	0.0823045	1467
ENSG00000028528	SNX1	1.73859	0.0194232	1468
ENSG00000101844	ATG4A	7.99753	0.0893492	1469
ENSG00000112306	RPS12	0.600605	0.00671159	1470
ENSG00000070061	ELP1	7.64981	0.0854911	1471
ENSG00000186854	TRABD2A	6.66988	0.0745643	1472
ENSG00000068024	HDAC4	-6.32216	0.0707536	1473
ENSG00000119718	EIF2B2	7.39693	0.082851	1474
ENSG00000204899	MZT1	7.39693	0.0832817	1475
ENSG00000108423	TUBD1	6.79632	0.0766889	1476
ENSG00000129255	MPDU1	6.89116	0.0777993	1477
ENSG00000125733	TRIP10	5.65833	0.0640049	1478
ENSG00000232119	MCTS1	1.83343	0.0207588	1479
ENSG00000213047	DENND1B	-6.76471	0.0766889	1480
ENSG00000122958	VPS26A	7.71304	0.0874965	1481
ENSG00000157045	NTAN1	6.25894	0.0710526	1482
ENSG00000141385	AFG3L2	6.1325	0.0696649	1483
ENSG00000164823	OSGIN2	-6.54344	0.0745643	1484
ENSG00000197142	ACSL5	7.55498	0.0861095	1485
ENSG00000119979	FAM45A	-6.89116	0.0787585	1486
ENSG00000264350	NA	4.74162	0.0542162	1487
ENSG00000107951	MTPAP	6.76471	0.077663	1488
ENSG00000111445	RFC5	6.51183	0.0750844	1489
ENSG00000229007	NA	2.30759	0.0266375	1490
ENSG00000198176	TFDP1	6.32216	0.0731434	1491
ENSG00000100804	PSMB5	1.99148	0.0230948	1492
ENSG00000156232	WHAMM	-6.66988	0.0773653	1493
ENSG00000125726	CD70	2.18115	0.0253714	1494
ENSG00000271109	LOC102723540	-5.81639	0.0677238	1495
ENSG00000240849	TMEM189	6.41699	0.0748344	1496
ENSG00000119392	GLE1	7.0176	0.0819395	1497
ENSG00000150433	TMEM218	6.38538	0.0747519	1498
ENSG00000112697	TMEM30A	7.33371	0.0861329	1499
ENSG00000158796	DEDD	6.54344	0.0769333	1500
ENSG00000140688	C16orf58	5.62672	0.0661667	1501
ENSG00000108021	FAM208B	7.0176	0.0826901	1502
ENSG00000138175	ARL3	7.71304	0.0909111	1503
ENSG00000185104	FAF1	-6.51183	0.0769333	1504
ENSG00000138172	CALHM2	-8.21881	0.0973554	1505
ENSG00000183918	SH2D1A	2.11792	0.0250939	1506
ENSG00000161057	PSMC2	2.21276	0.0262418	1507
ENSG00000107201	DDX58	-6.54344	0.0778033	1508
ENSG00000168917	SLC35G2	6.10089	0.0726599	1509
ENSG00000169964	TMEM42	-6.66988	0.0794365	1510
ENSG00000130706	ADRM1	1.51732	0.0181513	1511
ENSG00000172071	EIF2AK3	6.98599	0.083678	1512
ENSG00000147099	HDAC8	7.64981	0.0916919	1513
ENSG00000120725	SIL1	6.95438	0.0836418	1514
ENSG00000164284	GRPEL2	6.35377	0.0764287	1515
ENSG00000139323	POC1B	-6.63827	0.0798595	1516
ENSG00000182158	CREB3L2	6.00605	0.0722854	1517
ENSG00000196636	SDHAF3	7.58659	0.091321	1518
ENSG00000180917	CMTR2	6.25894	0.0756769	1519
ENSG00000164818	DNAAF5	5.97444	0.0722854	1520
ENSG00000182518	FAM104B	6.35377	0.0770374	1521
ENSG00000169100	SLC25A6	0.979935	0.0118823	1522
ENSG00000121058	COIL	6.51183	0.0789964	1523
ENSG00000124172	ATP5F1E	0.79027	0.00959747	1524
ENSG00000129003	VPS13C	-6.79632	0.082851	1525
ENSG00000176619	LMNB2	6.57505	0.0802558	1526
ENSG00000177054	ZDHHC13	6.54344	0.0798996	1527
ENSG00000033170	FUT8	6.19572	0.0756769	1528
ENSG00000110048	OSBP	6.35377	0.0776698	1529
ENSG00000134291	TMEM106C	1.92826	0.0235816	1530
ENSG00000159593	NAE1	1.86504	0.0228113	1531
ENSG00000141759	TXNL4A	7.58659	0.0927919	1532
ENSG00000242125	SNHG3	1.51732	0.0185899	1533
ENSG00000122435	TRMT13	6.41699	0.0787409	1534
ENSG00000196693	ZNF33B	-6.79632	0.0834475	1535
ENSG00000109534	GAR1	6.38538	0.07848	1536
ENSG00000188283	ZNF383	-6.41699	0.0788717	1537
ENSG00000113595	TRIM23	5.40545	0.0664696	1538
ENSG00000111231	GPN3	7.23887	0.0891733	1539
ENSG00000131979	GCH1	6.29055	0.0776698	1540
ENSG00000165392	WRN	-6.22733	0.0770165	1541
ENSG00000219481	NBPF1	-6.22733	0.0770165	1542
ENSG00000135912	TTLL4	6.66988	0.0825367	1543
ENSG00000197930	ERO1A	-7.20726	0.0893492	1544
ENSG00000143437	ARNT	7.20726	0.0895114	1545
ENSG00000068878	PSME4	7.36532	0.0915862	1546
ENSG00000184203	PPP1R2	1.26443	0.0157286	1547
ENSG00000133398	MED10	7.83948	0.0975768	1548
ENSG00000105171	POP4	1.89665	0.0236083	1549
ENSG00000144559	TAMM41	6.54344	0.0819968	1550
ENSG00000277791	PSMB3	1.10638	0.013869	1551
ENSG00000064703	DDX20	6.66988	0.0838781	1552
ENSG00000117676	RPS6KA1	1.89665	0.0239366	1553
ENSG00000151835	SACS	6.29055	0.0794365	1554
ENSG00000150054	MPP7	-6.06927	0.0769333	1555
ENSG00000165675	ENOX2	6.38538	0.0809888	1556
ENSG00000051620	HEBP2	-6.06927	0.0770165	1557
ENSG00000081985	IL12RB2	6.16411	0.0782746	1558
ENSG00000102910	LONP2	-6.51183	0.082851	1559
ENSG00000211667	NA	-3.41397	0.0436498	1560
ENSG00000085274	MYNN	6.66988	0.0852844	1561
ENSG00000173145	NOC3L	7.33371	0.0938623	1562
ENSG00000181929	PRKAG1	7.93431	0.10156	1563
ENSG00000241058	NSUN6	6.38538	0.0818717	1564
ENSG00000066294	CD84	2.14953	0.027635	1565
ENSG00000180425	C11orf71	6.7331	0.0865784	1566
ENSG00000141349	G6PC3	6.66988	0.085803	1567
ENSG00000163607	GTPBP8	7.17565	0.0923782	1568
ENSG00000113648	H2AFY	7.58659	0.0976942	1569
ENSG00000197857	ZNF44	-6.41699	0.0826901	1570
ENSG00000023191	RNH1	1.77021	0.0228113	1571
ENSG00000237945	LINC00649	-7.46015	0.0961353	1572
ENSG00000169925	BRD3	6.48022	0.0835744	1573
ENSG00000110435	PDHX	5.94283	0.0766974	1574
ENSG00000101193	GID8	7.3021	0.0944987	1575
ENSG00000229056	NA	-6.22733	0.0807466	1576
ENSG00000123562	MORF4L2	1.64376	0.0213225	1577
ENSG00000101811	CSTF2	3.2243	0.0418305	1578
ENSG00000174851	YIF1A	1.80182	0.0234667	1579
ENSG00000103489	XYLT1	-6.25894	0.0819698	1580
ENSG00000087111	PIGS	7.74465	0.101592	1581
ENSG00000163820	FYCO1	-6.54344	0.0858509	1582
ENSG00000189043	NDUFA4	0.916713	0.0120548	1583
ENSG00000152242	C18orf25	7.27049	0.0961353	1584
ENSG00000185721	DRG1	7.83948	0.103811	1585
ENSG00000104221	BRF2	4.55196	0.0603139	1586
ENSG00000115310	RTN4	-6.48022	0.0859846	1587
ENSG00000126003	PLAGL2	7.39693	0.0984298	1588
ENSG00000110660	SLC35F2	8.15559	0.108538	1589
ENSG00000153487	ING1	7.39693	0.098462	1590
ENSG00000135018	UBQLN1	1.77021	0.0235662	1591
ENSG00000101464	PIGU	6.32216	0.084405	1592
ENSG00000166260	COX11	7.42854	0.099182	1593
ENSG00000085511	MAP3K4	6.16411	0.0823269	1594
ENSG00000120800	UTP20	6.06927	0.0818717	1595
ENSG00000180398	MCFD2	7.14404	0.0965978	1596
ENSG00000241343	RPL36A	6.7331	0.0913179	1597
ENSG00000149150	SLC43A1	-5.848	0.0794365	1598
ENSG00000162980	ARL5A	5.65833	0.0769333	1599
ENSG00000091164	TXNL1	2.30759	0.0314956	1600
ENSG00000155097	ATP6V1C1	-6.60666	0.0904559	1601
ENSG00000163528	CHCHD4	6.76471	0.092655	1602
ENSG00000173473	SMARCC1	6.98599	0.0960216	1603
ENSG00000161010	MRNIP	-6.92277	0.0953206	1604
ENSG00000100605	ITPK1	6.60666	0.0917234	1605
ENSG00000156504	FAM122B	-6.25894	0.0869629	1606
ENSG00000105127	AKAP8	7.96592	0.111226	1607
ENSG00000128309	MPST	7.33371	0.102602	1608
ENSG00000157978	LDLRAP1	-7.3021	0.102743	1609
ENSG00000206560	ANKRD28	5.75317	0.0809715	1610
ENSG00000136149	NA	-0.758659	0.0106885	1611
ENSG00000169905	TOR1AIP2	6.95438	0.0984801	1612
ENSG00000197780	TAF13	5.21578	0.0738802	1613
ENSG00000115970	THADA	6.89116	0.0979258	1614
ENSG00000113734	BNIP1	6.48022	0.0923157	1615
ENSG00000123213	NLN	5.40545	0.0771786	1616
ENSG00000102109	PCSK1N	3.35075	0.0479001	1617
ENSG00000109911	ELP4	6.54344	0.094166	1618
ENSG00000179933	C14orf119	1.92826	0.0277915	1619
ENSG00000065154	OAT	1.86504	0.0268811	1620
ENSG00000198618	NA	4.80484	0.0692714	1621
ENSG00000108439	PNPO	7.08082	0.102287	1622
ENSG00000184047	DIABLO	6.92277	0.100195	1623
ENSG00000095380	NANS	7.11243	0.103173	1624
ENSG00000157326	DHRS4	6.89116	0.100119	1625
ENSG00000111716	LDHB	0.885103	0.0128741	1626
ENSG00000100983	GSS	7.74465	0.113409	1627
ENSG00000106348	IMPDH1	7.33371	0.107665	1628
ENSG00000145819	ARHGAP26	6.92277	0.101661	1629
ENSG00000241990	NA	3.35075	0.0493061	1630
ENSG00000055044	NOP58	2.11792	0.0311941	1631
ENSG00000170502	NUDT9	7.04921	0.103831	1632
ENSG00000184515	BEX5	6.79632	0.100154	1633
ENSG00000103245	NARFL	6.95438	0.102602	1634
ENSG00000088035	ALG6	7.74465	0.11435	1635
ENSG00000196704	AMZ2	7.36532	0.108924	1636
ENSG00000204387	C6orf48	-1.4541	0.0215466	1637
ENSG00000026751	SLAMF7	2.08631	0.0309607	1638
ENSG00000145220	LYAR	-1.04316	0.0155043	1639
ENSG00000105698	USF2	-7.36532	0.109542	1640
ENSG00000064607	SUGP2	-7.14404	0.106341	1641
ENSG00000101911	PRPS2	7.68143	0.114476	1642
ENSG00000171314	PGAM1	1.01155	0.0150952	1643
ENSG00000067334	DNTTIP2	2.0547	0.0306711	1644
ENSG00000130021	PUDP	7.49176	0.111975	1645
ENSG00000106399	RPA3	1.54893	0.0231734	1646
ENSG00000179091	CYC1	1.77021	0.0265367	1647
ENSG00000158122	AAED1	-6.54344	0.098462	1648
ENSG00000146842	TMEM209	7.20726	0.108798	1649
ENSG00000196498	NCOR2	3.57202	0.0539331	1650
ENSG00000161091	MFSD12	6.19572	0.0936107	1651
ENSG00000095066	HOOK2	-6.4486	0.0979258	1652
ENSG00000224237	NA	2.14953	0.0326697	1653
ENSG00000155961	RAB39B	6.10089	0.0927733	1654
ENSG00000145604	SKP2	6.06927	0.0923363	1655
ENSG00000075234	TTC38	7.55498	0.114945	1656
ENSG00000167613	LAIR1	-6.41699	0.0978679	1657
ENSG00000162892	IL24	-6.1325	0.0935599	1658
ENSG00000083635	NUFIP1	6.41699	0.0979258	1659
ENSG00000136754	ABI1	1.64376	0.0250939	1660
ENSG00000187630	DHRS4L2	6.76471	0.103428	1661
ENSG00000160226	C21orf2	2.59209	0.039667	1662
ENSG00000113761	ZNF346	-6.54344	0.100226	1663
ENSG00000236213	NA	-6.76471	0.103811	1664
ENSG00000197694	SPTAN1	-1.48571	0.0228113	1665
ENSG00000123728	RAP2C	7.04921	0.108287	1666
ENSG00000131018	SYNE1	-7.33371	0.112805	1667
ENSG00000115904	SOS1	-6.7331	0.103692	1668
ENSG00000137720	C11orf1	6.35377	0.0978679	1669
ENSG00000198837	DENND4B	-6.95438	0.107421	1670
ENSG00000160255	ITGB2	1.99148	0.030768	1671
ENSG00000122417	ODF2L	-7.39693	0.114438	1672
ENSG00000005022	SLC25A5	1.10638	0.0171244	1673
ENSG00000173327	MAP3K11	7.17565	0.111282	1674
ENSG00000008517	IL32	-0.885103	0.0137351	1675
ENSG00000166479	TMX3	7.14404	0.111463	1676
ENSG00000137075	RNF38	-6.57505	0.102653	1677
ENSG00000143748	NVL	7.11243	0.111282	1678
ENSG00000124181	PLCG1	-6.19572	0.0973418	1679
ENSG00000182973	CNOT10	7.04921	0.111192	1680
ENSG00000108559	NUP88	1.86504	0.0294344	1681
ENSG00000140374	ETFA	1.99148	0.0314424	1682
ENSG00000177465	ACOT4	6.57505	0.103811	1683
ENSG00000162928	PEX13	7.36532	0.116407	1684
ENSG00000100058	CRYBB2P1	6.7331	0.106431	1685
ENSG00000170836	PPM1D	-6.60666	0.104437	1686
ENSG00000171865	RNASEH1	7.27049	0.114945	1687
ENSG00000206190	ATP10A	-6.29055	0.0994966	1688
ENSG00000152147	GEMIN6	7.17565	0.113508	1689
ENSG00000121864	ZNF639	6.85954	0.108812	1690
ENSG00000120318	ARAP3	-5.75317	0.0913179	1691
ENSG00000237973	NA	-0.821881	0.0130514	1692
ENSG00000008083	JARID2	6.85954	0.108976	1693
ENSG00000136930	PSMB7	1.61215	0.0256431	1694
ENSG00000117620	SLC35A3	5.05773	0.0804799	1695
ENSG00000100410	PHF5A	5.87961	0.0935599	1696
ENSG00000111850	SMIM8	6.66988	0.106158	1697
ENSG00000070501	POLB	7.20726	0.11481	1698
ENSG00000170088	TMEM192	6.1325	0.0978679	1699
ENSG00000101350	KIF3B	7.33371	0.117154	1700
ENSG00000163840	DTX3L	-6.22733	0.0996074	1701
ENSG00000140995	DEF8	6.41699	0.102923	1702
ENSG00000115761	NOL10	7.04921	0.113347	1703
ENSG00000185515	BRCC3	5.94283	0.095621	1704
ENSG00000089351	GRAMD1A	7.20726	0.116237	1705
ENSG00000053770	AP5M1	7.71304	0.124429	1706
ENSG00000235954	TTC28-AS1	-7.08082	0.114655	1707
ENSG00000129235	TXNDC17	1.35926	0.022047	1708
ENSG00000166135	HIF1AN	7.68143	0.124715	1709
ENSG00000210140	NA	-5.02612	0.0818717	1710
ENSG00000090273	NUDC	1.58054	0.0258337	1711
ENSG00000020426	MNAT1	6.95438	0.11434	1712
ENSG00000086827	ZW10	5.91122	0.0973554	1713
ENSG00000091039	OSBPL8	6.85954	0.11303	1714
ENSG00000132635	PCED1A	6.63827	0.110009	1715
ENSG00000132507	EIF5A	1.23282	0.0204391	1716
ENSG00000162222	TTC9C	6.7331	0.11164	1717
ENSG00000186594	MIR22HG	-6.38538	0.105891	1718
ENSG00000135900	MRPL44	7.99753	0.132751	1719
ENSG00000132424	PNISR	-1.20121	0.020001	1720
ENSG00000177733	HNRNPA0	5.65833	0.0942474	1721
ENSG00000181513	ACBD4	5.94283	0.0989961	1722
ENSG00000152484	USP12	6.92277	0.115432	1723
ENSG00000105576	TNPO2	-6.22733	0.103927	1724
ENSG00000130489	SCO2	2.18115	0.0364071	1725
ENSG00000205809	KLRC2	-5.81639	0.0973554	1726
ENSG00000047188	YTHDC2	5.848	0.0979258	1727
ENSG00000054611	TBC1D22A	5.97444	0.100195	1728
ENSG00000151883	PARP8	-1.77021	0.0297056	1729
ENSG00000173486	FKBP2	1.39088	0.0233953	1730
ENSG00000023608	SNAPC1	6.70149	0.1131	1731
ENSG00000185813	PCYT2	-6.85954	0.115951	1732
ENSG00000163931	TKT	1.48571	0.0251498	1733
ENSG00000132199	ENOSF1	6.1325	0.103927	1734
ENSG00000033050	ABCF2	2.02309	0.0343212	1735
ENSG00000175467	SART1	6.03766	0.102562	1736
ENSG00000116353	MECR	7.46015	0.126766	1737
ENSG00000005436	GCFC2	6.63827	0.11303	1738
ENSG00000101557	USP14	1.86504	0.0317655	1739
ENSG00000117308	GALE	7.20726	0.123237	1740
ENSG00000108094	CUL2	7.6182	0.130295	1741
ENSG00000035115	SH3YL1	6.06927	0.104022	1742
ENSG00000117408	IPO13	6.66988	0.11434	1743
ENSG00000176463	SLCO3A1	-6.4486	0.110615	1744
ENSG00000135040	NAA35	6.38538	0.109542	1745
ENSG00000174173	TRMT10C	1.99148	0.0341758	1746
ENSG00000213949	ITGA1	-6.85954	0.117782	1747
ENSG00000084072	PPIE	7.71304	0.132441	1748
ENSG00000153975	ZUP1	6.03766	0.10372	1749
ENSG00000099940	SNAP29	6.41699	0.110396	1750
ENSG00000048405	ZNF800	7.23887	0.124715	1751
ENSG00000140386	SCAPER	-6.57505	0.113298	1752
ENSG00000135749	PCNX2	-6.66988	0.115432	1753
ENSG00000107745	MICU1	6.60666	0.11435	1754
ENSG00000185838	GNB1L	5.87961	0.101796	1755
ENSG00000129187	DCTD	7.80787	0.135622	1756
ENSG00000112312	GMNN	6.32216	0.110196	1757
ENSG00000115486	GGCX	5.46867	0.0957472	1758
ENSG00000100567	PSMA3	1.1696	0.0204915	1759
ENSG00000176476	SGF29	-7.17565	0.125741	1760
ENSG00000197136	PCNX3	-6.4486	0.113508	1761
ENSG00000054219	LY75	-6.25894	0.110196	1762
ENSG00000198301	SDAD1	7.58659	0.133677	1763
ENSG00000132819	RBM38	5.81639	0.102602	1764
ENSG00000168071	CCDC88B	-6.00605	0.106042	1765
ENSG00000121060	TRIM25	-6.54344	0.115951	1766
ENSG00000118308	LRMP	6.29055	0.111475	1767
ENSG00000257923	CUX1	5.02612	0.0893492	1768
ENSG00000153767	GTF2E1	5.59511	0.100195	1769
ENSG00000186352	ANKRD37	6.60666	0.118325	1770
ENSG00000164244	PRRC1	6.32216	0.113255	1771
ENSG00000091542	ALKBH5	7.83948	0.140673	1772
ENSG00000103042	SLC38A7	5.65833	0.101772	1773
ENSG00000129667	RHBDF2	-6.60666	0.119294	1774
ENSG00000113013	HSPA9	1.61215	0.029212	1775
ENSG00000163481	RNF25	-6.63827	0.120375	1776
ENSG00000162639	HENMT1	7.55498	0.13762	1777
ENSG00000125637	PSD4	6.85954	0.125441	1778
ENSG00000158480	SPATA2	5.46867	0.100154	1779
ENSG00000156711	MAPK13	5.68994	0.104428	1780
ENSG00000168028	RPSA	0.695438	0.012777	1781
ENSG00000170581	STAT2	-6.51183	0.11971	1782
ENSG00000066455	GOLGA5	7.20726	0.132502	1783
ENSG00000075568	TMEM131	6.32216	0.116237	1784
ENSG00000087302	RTRAF	1.70698	0.0313957	1785
ENSG00000100577	GSTZ1	5.97444	0.109993	1786
ENSG00000151726	ACSL1	6.06927	0.111745	1787
ENSG00000162961	DPY30	1.86504	0.0343412	1788
ENSG00000132510	KDM6B	7.0176	0.129527	1789
ENSG00000125505	MBOAT7	7.36532	0.135994	1790
ENSG00000148572	NRBF2	7.0176	0.129741	1791
ENSG00000214941	ZSWIM7	7.49176	0.138605	1792
ENSG00000115738	ID2	1.23282	0.0228113	1793
ENSG00000127995	CASD1	-6.10089	0.11303	1794
ENSG00000160741	CRTC2	-6.00605	0.111475	1795
ENSG00000275395	FCGBP	-5.72156	0.106576	1796
ENSG00000100711	ZFYVE21	6.41699	0.119551	1797
ENSG00000134748	PRPF38A	1.80182	0.0336837	1798
ENSG00000009844	VTA1	1.83343	0.0343412	1799
ENSG00000147416	ATP6V1B2	2.08631	0.0391591	1800
ENSG00000134375	TIMM17A	1.58054	0.0297056	1801
ENSG00000186106	ANKRD46	6.10089	0.114945	1802
ENSG00000166478	ZNF143	6.10089	0.114945	1803
ENSG00000132128	LRRC41	7.33371	0.138502	1804
ENSG00000129691	ASH2L	7.74465	0.146412	1805
ENSG00000014919	COX15	6.60666	0.124936	1806
ENSG00000182557	SPNS3	3.66685	0.0693549	1807
ENSG00000102054	RBBP7	1.89665	0.0358759	1808
ENSG00000142867	BCL10	6.00605	0.113685	1809
ENSG00000141968	VAV1	-6.41699	0.121499	1810
ENSG00000125812	GZF1	5.97444	0.113545	1811
ENSG00000134049	IER3IP1	7.58659	0.144713	1812
ENSG00000180329	CCDC43	6.85954	0.130901	1813
ENSG00000139131	YARS2	7.58659	0.144794	1814
ENSG00000135124	P2RX4	6.76471	0.129527	1815
ENSG00000211746	NA	-0.916713	0.0175727	1816
ENSG00000080845	DLGAP4	7.23887	0.13877	1817
ENSG00000131148	EMC8	7.23887	0.138807	1818
ENSG00000118900	UBN1	-6.19572	0.118818	1819
ENSG00000134697	GNL2	1.73859	0.0333749	1820
ENSG00000067560	RHOA	0.727049	0.0139704	1821
ENSG00000143398	PIP5K1A	5.62672	0.108287	1822
ENSG00000144655	CSRNP1	7.52337	0.145537	1823
ENSG00000108819	PPP1R9B	-6.79632	0.131761	1824
ENSG00000131323	TRAF3	6.85954	0.133259	1825
ENSG00000137135	ARHGEF39	5.848	0.114309	1826
ENSG00000116459	ATP5PB	1.35926	0.0265828	1827
ENSG00000116830	TTF2	7.33371	0.14343	1828
ENSG00000101150	TPD52L2	6.85954	0.134344	1829
ENSG00000137710	RDX	-6.32216	0.123952	1830
ENSG00000187954	CYHR1	-6.92277	0.135994	1831
ENSG00000126001	CEP250	5.46867	0.107519	1832
ENSG00000129472	RAB2B	7.04921	0.13877	1833
ENSG00000133059	DSTYK	-6.38538	0.125886	1834
ENSG00000074266	EED	7.74465	0.152801	1835
ENSG00000150977	RILPL2	1.51732	0.0299408	1836
ENSG00000104825	NFKBIB	6.7331	0.133063	1837
ENSG00000075790	BCAP29	7.39693	0.146562	1838
ENSG00000109917	ZPR1	7.83948	0.155533	1839
ENSG00000140263	SORD	6.22733	0.123645	1840
ENSG00000214655	ZSWIM8	4.80484	0.0954115	1841
ENSG00000095209	TMEM38B	7.52337	0.149798	1842
ENSG00000140577	CRTC3	-6.48022	0.129372	1843
ENSG00000075945	KIFAP3	5.62672	0.112479	1844
ENSG00000263001	GTF2I	6.54344	0.131382	1845
ENSG00000136271	DDX56	1.92826	0.0387674	1846
ENSG00000137871	ZNF280D	-6.51183	0.131103	1847
ENSG00000173137	ADCK5	-6.35377	0.1283	1848
ENSG00000170348	TMED10	1.99148	0.0402425	1849
ENSG00000242372	EIF6	1.35926	0.0274897	1850
ENSG00000211802	NA	-6.1325	0.12414	1851
ENSG00000167065	DUSP18	5.37384	0.108808	1852
ENSG00000135945	REV1	-6.60666	0.133851	1853
ENSG00000089195	TRMT6	7.80787	0.158208	1854
ENSG00000162783	IER5	5.5635	0.112907	1855
ENSG00000102158	MAGT1	7.52337	0.153096	1856
ENSG00000186166	CCDC84	-6.4486	0.131382	1857
ENSG00000114626	ABTB1	-3.00303	0.061204	1858
ENSG00000134597	RBMX2	7.04921	0.143777	1859
ENSG00000068097	HEATR6	5.62672	0.114945	1860
ENSG00000131873	CHSY1	7.08082	0.144689	1861
ENSG00000143971	ETAA1	-6.03766	0.123382	1862
ENSG00000006062	MAP3K14	-5.94283	0.121499	1863
ENSG00000167196	FBXO22	6.92277	0.141835	1864
ENSG00000074356	NCBP3	6.35377	0.130294	1865
ENSG00000135387	CAPRIN1	1.77021	0.0363114	1866
ENSG00000171302	CANT1	6.25894	0.128493	1867
ENSG00000083223	ZCCHC6	-6.48022	0.133311	1868
ENSG00000068308	OTUD5	7.04921	0.145089	1869
ENSG00000147654	EBAG9	1.58054	0.0326601	1870
ENSG00000198034	RPS4X	0.568994	0.0117605	1871
ENSG00000172469	MANEA	6.98599	0.144969	1872
ENSG00000189369	GSPT2	6.00605	0.124715	1873
ENSG00000103194	USP10	1.58054	0.0328832	1874
ENSG00000259956	RBM15B	7.52337	0.156547	1875
ENSG00000139505	MTMR6	6.95438	0.144724	1876
ENSG00000184863	RBM33	-7.20726	0.150023	1877
ENSG00000090372	STRN4	5.279	0.109989	1878
ENSG00000140365	COMMD4	7.23887	0.151173	1879
ENSG00000131931	THAP1	6.92277	0.144738	1880
ENSG00000213719	CLIC1	0.853492	0.0179137	1881
ENSG00000198169	ZNF251	5.94283	0.124753	1882
ENSG00000161638	ITGA5	-6.76471	0.14213	1883
ENSG00000137547	MRPL15	1.73859	0.0367391	1884
ENSG00000108306	FBXL20	-6.38538	0.13496	1885
ENSG00000103064	SLC7A6	6.85954	0.145077	1886
ENSG00000129317	PUS7L	-6.54344	0.138433	1887
ENSG00000114120	SLC25A36	-6.35377	0.134573	1888
ENSG00000171606	ZNF274	-6.76471	0.14343	1889
ENSG00000155158	TTC39B	-6.25894	0.132751	1890
ENSG00000113068	PFDN1	1.83343	0.0389142	1891
ENSG00000121073	SLC35B1	1.73859	0.0369166	1892
ENSG00000166471	TMEM41B	6.79632	0.1445	1893
ENSG00000057657	PRDM1	-6.82793	0.14528	1894
ENSG00000163932	PRKCD	4.9629	0.105891	1895
ENSG00000090487	SPG21	6.35377	0.135622	1896
ENSG00000165983	PTER	5.848	0.124855	1897
ENSG00000127452	FBXL12	5.40545	0.115432	1898
ENSG00000143353	LYPLAL1	5.12095	0.109426	1899
ENSG00000119421	NDUFA8	7.49176	0.160157	1900
ENSG00000132600	PRMT7	5.91122	0.126404	1901
ENSG00000140854	KATNB1	6.95438	0.148856	1902
ENSG00000147955	SIGMAR1	2.11792	0.0453589	1903
ENSG00000144579	CTDSP1	-7.11243	0.152456	1904
ENSG00000110330	BIRC2	6.10089	0.13094	1905
ENSG00000090470	PDCD7	-6.35377	0.136374	1906
ENSG00000047365	ARAP2	-7.36532	0.158173	1907
ENSG00000123908	AGO2	1.92826	0.0416453	1908
ENSG00000087995	METTL2A	6.70149	0.144969	1909
ENSG00000143315	PIGM	6.63827	0.143649	1910
ENSG00000107020	PLGRKT	7.39693	0.160157	1911
ENSG00000125870	SNRPB2	1.48571	0.0322526	1912
ENSG00000033030	ZCCHC8	6.00605	0.130477	1913
ENSG00000087502	ERGIC2	1.99148	0.0433495	1914
ENSG00000152234	ATP5F1A	0.916713	0.0199832	1915
ENSG00000249673	NOP14-AS1	7.14404	0.156004	1916
ENSG00000111786	SRSF9	7.11243	0.155487	1917
ENSG00000133835	HSD17B4	1.92826	0.042164	1918
ENSG00000157036	EXOG	5.75317	0.125886	1919
ENSG00000013275	PSMC4	1.77021	0.038752	1920
ENSG00000185753	CXorf38	7.52337	0.165333	1921
ENSG00000171863	RPS7	0.663827	0.0145937	1922
ENSG00000011198	ABHD5	6.60666	0.145713	1923
ENSG00000197302	ZNF720	4.93129	0.108812	1924
ENSG00000186908	ZDHHC17	5.34223	0.118086	1925
ENSG00000143772	ITPKB	7.27049	0.161439	1926
ENSG00000220842	NA	-4.9629	0.110227	1927
ENSG00000108100	CCNY	5.94283	0.132002	1928
ENSG00000198431	TXNRD1	6.54344	0.145794	1929
ENSG00000151882	CCL28	5.59511	0.124665	1930
ENSG00000197345	MRPL21	1.67537	0.037375	1931
ENSG00000100105	PATZ1	6.51183	0.145296	1932
ENSG00000173193	PARP14	-6.48022	0.144794	1933
ENSG00000177613	CSTF2T	7.77626	0.174269	1934
ENSG00000127022	CANX	1.26443	0.0283434	1935
ENSG00000108344	PSMD3	1.83343	0.0412516	1936
ENSG00000163882	POLR2H	1.64376	0.0370095	1937
ENSG00000062822	POLD1	6.79632	0.153096	1938
ENSG00000198198	SZT2	-6.19572	0.139684	1939
ENSG00000214114	MYCBP	6.98599	0.1579	1940
ENSG00000111641	NOP2	2.02309	0.0458371	1941
ENSG00000006634	DBF4	7.36532	0.167287	1942
ENSG00000227057	WDR46	1.61215	0.0367058	1943
ENSG00000068724	TTC7A	4.6784	0.10653	1944
ENSG00000116584	ARHGEF2	7.46015	0.169919	1945
ENSG00000113971	NPHP3	3.63524	0.082851	1946
ENSG00000057608	GDI2	1.83343	0.0418243	1947
ENSG00000074755	ZZEF1	6.48022	0.148199	1948
ENSG00000186132	C2orf76	5.40545	0.123665	1949
ENSG00000146576	C7orf26	-6.95438	0.159212	1950
ENSG00000168374	ARF4	1.92826	0.0441688	1951
ENSG00000116957	TBCE	-6.22733	0.142657	1952
ENSG00000123416	TUBA1B	1.13799	0.0261304	1953
ENSG00000144320	LNPK	-6.70149	0.154584	1954
ENSG00000244187	TMEM141	7.0176	0.16189	1955
ENSG00000151552	QDPR	6.92277	0.159804	1956
ENSG00000147403	RPL10	0.600605	0.013869	1957
ENSG00000206562	METTL6	6.89116	0.159224	1958
ENSG00000147454	SLC25A37	5.97444	0.138162	1959
ENSG00000205423	CNEP1R1	-6.16411	0.14271	1960
ENSG00000165055	METTL2B	6.22733	0.1445	1961
ENSG00000248124	NA	-6.1325	0.142536	1962
ENSG00000116670	MAD2L2	7.6182	0.177346	1963
ENSG00000103005	USB1	7.83948	0.182932	1964
ENSG00000143924	EML4	-2.0547	0.0479732	1965
ENSG00000123595	RAB9A	7.17565	0.167578	1966
ENSG00000105819	PMPCB	1.4541	0.0340571	1967
ENSG00000137767	SQOR	7.42854	0.174269	1968
ENSG00000074695	LMAN1	7.14404	0.167676	1969
ENSG00000001461	NIPAL3	-6.22733	0.146263	1970
ENSG00000106479	ZNF862	-5.87961	0.138341	1971
ENSG00000198736	MSRB1	7.27049	0.171153	1972
ENSG00000053254	FOXN3	7.36532	0.174257	1973
ENSG00000121542	SEC22A	6.29055	0.149238	1974
ENSG00000126746	ZNF384	6.38538	0.151623	1975
ENSG00000153140	CETN3	6.7331	0.16008	1976
ENSG00000221829	FANCG	5.62672	0.134429	1977
ENSG00000149308	NPAT	-6.41699	0.153339	1978
ENSG00000087263	OGFOD1	7.04921	0.1685	1979
ENSG00000134371	CDC73	7.3021	0.174577	1980
ENSG00000103266	STUB1	5.43706	0.130037	1981
ENSG00000197006	METTL9	7.64981	0.183003	1982
ENSG00000101310	SEC23B	7.64981	0.183003	1983
ENSG00000186230	ZNF749	3.82491	0.0915639	1984
ENSG00000159753	CARMIL2	4.1094	0.0984348	1985
ENSG00000004455	AK2	1.80182	0.0432166	1986
ENSG00000145687	SSBP2	-6.57505	0.157731	1987
ENSG00000135587	SMPD2	6.06927	0.145973	1988
ENSG00000182944	EWSR1	1.35926	0.0328832	1989
ENSG00000130348	QRSL1	5.97444	0.144738	1990
ENSG00000111737	RAB35	6.60666	0.160404	1991
ENSG00000153574	RPIA	6.1325	0.148994	1992
ENSG00000188690	UROS	7.39693	0.179928	1993
ENSG00000113269	RNF130	6.4486	0.157151	1994
ENSG00000123444	KBTBD4	-6.63827	0.161866	1995
ENSG00000214113	LYRM4	7.55498	0.184316	1996
ENSG00000125844	RRBP1	-6.06927	0.148162	1997
ENSG00000101224	CDC25B	-1.61215	0.0394045	1998
ENSG00000073536	NLE1	5.94283	0.145367	1999
[truncated: 5,502 more rows]

## Sheet: ranked_genes
Ensembl_ID	symbol	rank_PBMC	rank_K562	rank_combined
ENSG00000111537	IFNG	2	1	1
ENSG00000143185	XCL2	1	4	2
ENSG00000143184	XCL1	3	3	3
ENSG00000049249	TNFRSF9	5	5	4
ENSG00000109943	CRTAM	6	6	5
ENSG00000153234	NR4A2	9	8	6
ENSG00000105835	NAMPT	12	7	7
ENSG00000122877	EGR2	10	11	8
ENSG00000121966	CXCR4	7	15	9
ENSG00000100453	GZMB	21	2	10
ENSG00000134460	IL2RA	14	9	11
ENSG00000234883	MIR155HG	8	17	12
ENSG00000102471	NDFIP2	17	14	13
ENSG00000140105	WARS	15	18	14
ENSG00000164687	FABP5	27	10	15
ENSG00000085117	CD82	26	16	16
ENSG00000096384	HSP90AB1	25	20	17
ENSG00000168685	IL7R	22	23	18
ENSG00000143333	RGS16	4	44	19
ENSG00000109971	HSPA8	31	24	20
ENSG00000144381	HSPD1	28	28	21
ENSG00000111640	GAPDH	29	32	22
ENSG00000134333	LDHA	33	29	23
ENSG00000271503	CCL5	36	27	24
ENSG00000074800	ENO1	30	35	25
ENSG00000065911	MTHFD2	20	47	26
ENSG00000044574	HSPA5	48	22	27
ENSG00000181163	NPM1	37	34	28
ENSG00000184009	ACTG1	32	46	29
ENSG00000135486	HNRNPA1	38	41	30
ENSG00000154127	UBASH3B	56	25	31
ENSG00000075624	ACTB	42	42	32
ENSG00000091972	CD200	58	30	33
ENSG00000275302	CCL4	23	66	34
ENSG00000122862	SRGN	43	52	35
ENSG00000140968	IRF8	44	55	36
ENSG00000265972	TXNIP	47	54	37
ENSG00000067225	PKM	80	33	38
ENSG00000116288	PARK7	34	82	39
ENSG00000196230	TUBB	55	62	40
ENSG00000187514	PTMA	70	51	41
ENSG00000123358	NR4A1	75	48	42
ENSG00000277632	CCL3	66	60	43
ENSG00000253522	MIR3142HG	60	78	44
ENSG00000117560	FASLG	16	124	45
ENSG00000183010	PYCR1	82	63	46
ENSG00000166226	CCT2	102	50	47
ENSG00000103522	IL21R	24	132	48
ENSG00000168243	GNG4	92	64	49
ENSG00000227777	NA	64	95	50
ENSG00000132341	RAN	113	49	51
ENSG00000135919	SERPINE2	91	75	52
ENSG00000198734	F5	99	67	53
ENSG00000110955	ATP5F1B	65	103	54
ENSG00000196189	SEMA4A	54	116	55
ENSG00000168389	MFSD2A	97	74	56
ENSG00000106305	AIMP2	63	125	57
ENSG00000149925	ALDOA	51	137	58
ENSG00000166145	SPINT1	100	89	59
ENSG00000119508	NR4A3	103	98	60
ENSG00000186891	TNFRSF18	178	31	61
ENSG00000189046	ALKBH2	116	100	62
ENSG00000270164	LINC01480	87	147	63
ENSG00000164466	SFXN1	40	196	64
ENSG00000132475	H3F3B	184	57	65
ENSG00000164400	CSF2	117	127	66
ENSG00000163938	GNL3	164	86	67
ENSG00000159200	RCAN1	143	109	68
ENSG00000173465	SSSCA1	169	90	69
ENSG00000276070	CCL4L2	179	80	70
ENSG00000166197	NOLC1	77	185	71
ENSG00000186827	TNFRSF4	122	145	72
ENSG00000044115	CTNNA1	88	191	73
ENSG00000104907	TRMT1	67	213	74
ENSG00000053372	MRTO4	62	225	75
ENSG00000156261	CCT8	229	58	76
ENSG00000108561	C1QBP	150	138	77
ENSG00000143870	PDIA6	86	205	78
ENSG00000175505	CLCF1	159	143	79
ENSG00000135763	URB2	124	180	80
ENSG00000182481	KPNA2	238	68	81
ENSG00000175592	FOSL1	195	114	82
ENSG00000171793	CTPS1	46	264	83
ENSG00000031081	ARHGAP31	154	157	84
ENSG00000115828	QPCT	161	159	85
ENSG00000145194	ECE2	127	199	86
ENSG00000127528	KLF2	314	13	87
ENSG00000163346	PBXIP1	57	270	88
ENSG00000110104	CCDC86	302	36	89
ENSG00000006530	AGK	68	272	90
ENSG00000160183	TMPRSS3	203	142	91
ENSG00000117395	EBNA1BP2	285	61	92
ENSG00000145730	PAM	53	295	93
ENSG00000235978	NA	111	240	94
ENSG00000034152	MAP2K3	268	87	95
ENSG00000229644	NA	198	161	96
ENSG00000158050	DUSP2	269	96	97
ENSG00000182162	P2RY8	19	350	98
ENSG00000136261	BZW2	160	211	99
ENSG00000089157	RPLP0	39	334	100
ENSG00000136997	MYC	239	136	101
ENSG00000145736	GTF2H2	177	198	102
ENSG00000111424	VDR	107	280	103
ENSG00000115053	NCL	356	40	104
ENSG00000004478	FKBP4	340	72	105
ENSG00000169583	CLIC3	250	164	106
ENSG00000174444	RPL4	95	323	107
ENSG00000182199	SHMT2	35	384	108
ENSG00000283554	LINC02341	83	336	109
ENSG00000179144	GIMAP7	281	141	110
ENSG00000137101	CD72	18	406	111
ENSG00000143942	CHAC2	129	296	112
ENSG00000080824	HSP90AA1	316	115	113
ENSG00000155660	PDIA4	411	21	114
ENSG00000169189	NSMCE1	311	121	115
ENSG00000144867	SRPRB	227	209	116
ENSG00000128050	PAICS	145	292	117
ENSG00000198498	TMA16	289	149	118
ENSG00000239672	NME1	59	387	119
ENSG00000141337	ARSG	288	160	120
ENSG00000151651	ADAM8	94	354	121
ENSG00000166780	C16orf45	71	389	122
ENSG00000120875	DUSP4	335	131	123
ENSG00000104635	SLC39A14	408	59	124
ENSG00000069849	ATP1B3	429	39	125
ENSG00000163811	WDR43	187	283	126
ENSG00000117450	PRDX1	180	297	127
ENSG00000120158	RCL1	110	381	128
ENSG00000105447	GRWD1	413	79	129
ENSG00000111669	TPI1	52	443	130
ENSG00000225783	MIAT	393	102	131
ENSG00000229757	NA	185	318	132
ENSG00000111796	KLRB1	204	311	133
ENSG00000113088	GZMK	415	104	134
ENSG00000092199	HNRNPC	300	230	135
ENSG00000106105	GARS	226	316	136
ENSG00000167085	PHB	398	144	137
ENSG00000110876	SELPLG	84	459	138
ENSG00000142347	MYO1F	220	324	139
ENSG00000115009	CCL20	455	99	140
ENSG00000124942	AHNAK	265	290	141
ENSG00000074842	MYDGF	249	312	142
ENSG00000102144	PGK1	345	216	143
ENSG00000115484	CCT4	213	356	144
ENSG00000107937	GTPBP4	296	274	145
ENSG00000037897	METTL1	349	228	146
ENSG00000146731	CCT6A	352	238	147
ENSG00000127124	HIVEP3	108	484	148
ENSG00000125245	GPR18	212	383	149
ENSG00000188010	MORN2	355	242	150
ENSG00000111845	PAK1IP1	562	43	151
ENSG00000125735	TNFSF14	293	317	152
ENSG00000134802	SLC43A3	379	236	153
ENSG00000178035	IMPDH2	228	393	154
ENSG00000196305	IARS	385	237	155
ENSG00000140284	SLC27A2	96	528	156
ENSG00000135046	ANXA1	402	223	157
ENSG00000090520	DNAJB11	197	429	158
ENSG00000124145	SDC4	394	233	159
ENSG00000214706	IFRD2	287	341	160
ENSG00000102900	NUP93	483	153	161
ENSG00000214026	MRPL23	481	171	162
ENSG00000184164	CRELD2	274	379	163
ENSG00000196262	PPIA	74	579	164
ENSG00000011590	ZBTB32	592	65	165
ENSG00000211666	NA	307	351	166
ENSG00000150753	CCT5	572	92	167
ENSG00000164691	TAGAP	323	342	168
ENSG00000196154	S100A4	639	26	169
ENSG00000141682	PMAIP1	599	70	170
ENSG00000137692	DCUN1D5	336	335	171
ENSG00000121858	TNFSF10	263	411	172
ENSG00000048162	NOP16	245	437	173
ENSG00000221946	FXYD7	290	394	174
ENSG00000075415	SLC25A3	196	492	175
ENSG00000136167	LCP1	319	375	176
ENSG00000114573	ATP6V1A	135	561	177
ENSG00000187522	HSPA14	424	278	178
ENSG00000140379	BCL2A1	696	12	179
ENSG00000104299	INTS9	264	445	180
ENSG00000138363	ATIC	243	482	181
ENSG00000110324	IL10RA	543	193	182
ENSG00000262814	MRPL12	478	261	183
ENSG00000164056	SPRY1	90	651	184
ENSG00000025772	TOMM34	673	69	185
ENSG00000124784	RIOK1	149	604	186
ENSG00000103047	TANGO6	172	584	187
ENSG00000198755	RPL10A	231	533	188
ENSG00000112578	BYSL	456	319	189
ENSG00000213585	VDAC1	327	451	190
ENSG00000141076	UTP4	301	479	191
ENSG00000134001	EIF2S1	106	679	192
ENSG00000133265	HSPBP1	515	276	193
ENSG00000091140	DLD	324	469	194
ENSG00000158717	RNF166	611	189	195
ENSG00000166788	SAAL1	397	404	196
ENSG00000113460	BRIX1	600	202	197
ENSG00000160214	RRP1	439	364	198
ENSG00000131462	TUBG1	41	767	199
ENSG00000102265	TIMP1	202	609	200
ENSG00000075914	EXOSC7	358	462	201
ENSG00000112081	SRSF3	373	448	202
ENSG00000132768	DPH2	461	363	203
ENSG00000145779	TNFAIP8	391	436	204
ENSG00000227081	NA	419	414	205
ENSG00000166886	NAB2	85	753	206
ENSG00000167604	NFKBID	486	362	207
ENSG00000168495	POLR3D	560	288	208
ENSG00000183474	GTF2H2C	434	420	209
ENSG00000151689	INPP1	762	93	210
ENSG00000157514	TSC22D3	578	279	211
ENSG00000137265	IRF4	460	399	212
ENSG00000162924	REL	513	347	213
ENSG00000138442	WDR12	623	239	214
ENSG00000091127	PUS7	797	77	215
ENSG00000135077	HAVCR2	246	631	216
ENSG00000165272	AQP3	551	326	217
ENSG00000168763	CNNM3	552	329	218
ENSG00000232810	TNF	618	269	219
ENSG00000130775	THEMIS2	657	231	220
ENSG00000143179	UCK2	632	257	221
ENSG00000177954	RPS27	454	435	222
ENSG00000070785	EIF2B3	589	301	223
ENSG00000147576	ADHFE1	235	657	224
ENSG00000125877	ITPA	637	256	225
ENSG00000008018	PSMB1	540	360	226
ENSG00000169299	PGM2	81	825	227
ENSG00000197442	MAP3K5	267	647	228
ENSG00000175792	RUVBL1	308	611	229
ENSG00000077348	EXOSC5	668	254	230
ENSG00000151332	MBIP	651	300	231
ENSG00000171202	TMEM126A	944	19	232
ENSG00000177494	ZBED2	11	952	233
ENSG00000152270	PDE3B	911	53	234
ENSG00000156697	UTP14A	664	302	235
ENSG00000167642	SPINT2	749	218	236
ENSG00000143314	MRPL24	793	177	237
ENSG00000114686	MRPL3	375	596	238
ENSG00000166986	MARS	573	400	239
ENSG00000135604	STX11	877	97	240
ENSG00000102763	VWA8	806	169	241
ENSG00000131828	PDHA1	403	592	242
ENSG00000078319	NA	737	262	243
ENSG00000114491	UMPS	435	566	244
ENSG00000132965	ALOX5AP	711	294	245
ENSG00000087008	ACOX3	105	901	246
ENSG00000136111	TBC1D4	564	444	247
ENSG00000163468	CCT3	729	281	248
ENSG00000105374	NKG7	114	897	249
ENSG00000179041	RRS1	916	106	250
ENSG00000086061	DNAJA1	597	427	251
ENSG00000111913	RIPOR2	777	247	252
ENSG00000177889	UBE2N	642	388	253
ENSG00000075131	TIPIN	741	293	254
ENSG00000122986	HVCN1	109	935	255
ENSG00000149212	SESN3	295	750	256
ENSG00000105281	SLC1A5	684	370	257
ENSG00000280721	NA	544	515	258
ENSG00000119408	NEK6	825	235	259
ENSG00000164934	DCAF13	932	128	260
ENSG00000155100	OTUD6B	948	113	261
ENSG00000100714	MTHFD1	584	486	262
ENSG00000197170	PSMD12	760	310	263
ENSG00000235576	NA	621	457	264
ENSG00000160818	GPATCH4	364	717	265
ENSG00000165283	STOML2	646	447	266
ENSG00000183044	ABAT	938	156	267
ENSG00000100697	DICER1	153	947	268
ENSG00000099204	ABLIM1	598	518	269
ENSG00000100450	GZMH	987	129	270
ENSG00000128016	ZFP36	745	374	271
ENSG00000113048	MRPS27	602	524	272
ENSG00000107815	TWNK	286	844	273
ENSG00000137168	PPIL1	258	873	274
ENSG00000110063	DCPS	329	813	275
ENSG00000123975	CKS2	426	726	276
ENSG00000081307	UBA5	489	665	277
ENSG00000227507	LTB	850	306	278
ENSG00000028137	TNFRSF1B	613	551	279
ENSG00000151287	TEX30	484	680	280
ENSG00000225921	NOL7	816	352	281
ENSG00000100413	POLR3H	1130	45	282
ENSG00000096080	MRPS18A	490	691	283
ENSG00000177721	ANXA2R	390	796	284
ENSG00000080608	PUM3	451	742	285
ENSG00000102760	RGCC	1111	88	286
ENSG00000143621	ILF2	712	496	287
ENSG00000170989	S1PR1	479	739	288
ENSG00000120697	ALG5	425	795	289
ENSG00000067533	RRP15	431	804	290
ENSG00000166562	SEC11C	297	941	291
ENSG00000232442	MHENCR	1072	166	292
ENSG00000188001	TPRG1	482	757	293
ENSG00000122406	RPL5	211	1030	294
ENSG00000168214	RBPJ	610	632	295
ENSG00000145850	TIMD4	1136	110	296
ENSG00000180448	ARHGAP45	661	589	297
ENSG00000185238	PRMT3	708	548	298
ENSG00000162511	LAPTM5	925	340	299
ENSG00000140650	PMM2	927	339	300
ENSG00000165118	C9orf64	1181	85	301
ENSG00000134107	BHLHE40	366	904	302
ENSG00000173692	PSMD1	574	703	303
ENSG00000117419	ERI3	706	576	304
ENSG00000120526	NUDCD1	643	639	305
ENSG00000197747	S100A10	448	838	306
ENSG00000143889	HNRNPLL	769	522	307
ENSG00000164077	MON1A	1177	120	308
ENSG00000100644	HIF1A	554	748	309
ENSG00000101773	RBBP8	163	1140	310
ENSG00000114999	TTL	1124	184	311
ENSG00000165929	TC2N	1185	123	312
ENSG00000170873	MTSS1	78	1230	313
ENSG00000204954	C12orf73	312	996	314
ENSG00000107651	SEC23IP	812	511	315
ENSG00000130826	DKC1	1105	221	316
ENSG00000138101	DTNB	607	720	317
ENSG00000162694	EXTL2	751	580	318
ENSG00000188389	PDCD1	715	616	319
ENSG00000114942	EEF1B2	950	391	320
ENSG00000135446	CDK4	527	817	321
ENSG00000105849	TWISTNB	838	514	322
ENSG00000152518	ZFP36L2	1165	188	323
ENSG00000087053	MTMR2	1131	229	324
ENSG00000262902	NA	1102	260	325
ENSG00000105676	ARMC6	672	694	326
ENSG00000169188	APEX2	743	628	327
ENSG00000073969	NSF	421	954	328
ENSG00000125459	MSTO1	747	633	329
ENSG00000123737	EXOSC9	730	654	330
ENSG00000143653	SCCPDH	1230	154	331
ENSG00000197961	ZNF121	893	491	332
ENSG00000133027	PEMT	495	892	333
ENSG00000138074	SLC5A6	721	672	334
ENSG00000164398	ACSL6	1025	371	335
ENSG00000171552	BCL2L1	125	1282	336
ENSG00000049449	RCN1	519	890	337
ENSG00000101187	SLCO4A1	935	477	338
ENSG00000163933	RFT1	157	1255	339
ENSG00000132382	MYBBP1A	718	699	340
ENSG00000083845	RPS5	337	1081	341
ENSG00000185989	RASA3	503	915	342
ENSG00000143549	TPM3	905	521	343
ENSG00000142864	SERBP1	887	540	344
ENSG00000117877	CD3EAP	438	994	345
ENSG00000240652	NA	676	758	346
ENSG00000197157	SND1	506	932	347
ENSG00000087266	SH3BP2	367	1072	348
ENSG00000059573	ALDH18A1	1011	440	349
ENSG00000102401	ARMCX3	999	456	350
ENSG00000135521	LTV1	663	792	351
ENSG00000137501	SYTL2	831	624	352
ENSG00000167106	FAM102A	1125	331	353
ENSG00000105135	ILVBL	649	810	354
ENSG00000167088	SNRPD1	418	1044	355
ENSG00000139514	SLC7A1	898	569	356
ENSG00000103187	COTL1	662	820	357
ENSG00000104885	DOT1L	579	903	358
ENSG00000196531	NACA	808	675	359
ENSG00000112419	PHACTR2	617	868	360
ENSG00000088727	KIF9	1299	187	361
ENSG00000200087	SNORA73B	416	1073	362
ENSG00000167721	TSR1	260	1239	363
ENSG00000104904	OAZ1	1214	289	364
ENSG00000112149	CD83	636	870	365
ENSG00000100055	CYTH4	973	534	366
ENSG00000132963	POMP	1094	416	367
ENSG00000110092	CCND1	530	984	368
ENSG00000113552	GNPDA1	917	598	369
ENSG00000168016	TRANK1	886	629	370
ENSG00000181847	TIGIT	1004	512	371
ENSG00000163832	ELP6	487	1032	372
ENSG00000176108	CHMP6	819	701	373
ENSG00000105197	TIMM50	368	1160	374
ENSG00000183486	MX2	222	1312	375
ENSG00000115204	MPV17	967	568	376
ENSG00000154640	BTG3	272	1269	377
ENSG00000123297	TSFM	665	878	378
ENSG00000138663	COPS4	386	1161	379
ENSG00000166750	SLFN5	593	967	380
ENSG00000135624	CCT7	1206	355	381
ENSG00000153391	INO80C	468	1093	382
ENSG00000197536	C5orf56	387	1175	383
ENSG00000100418	DESI1	785	782	384
ENSG00000230124	ACBD6	789	786	385
ENSG00000136738	STAM	1448	130	386
ENSG00000151292	CSNK1G3	713	866	387
ENSG00000138381	ASNSD1	914	667	388
ENSG00000123600	METTL8	115	1473	389
ENSG00000155115	GTF3C6	590	1000	390
ENSG00000125821	DTD1	474	1120	391
ENSG00000101265	RASSF2	772	826	392
ENSG00000116260	QSOX1	174	1424	393
ENSG00000123989	CHPF	343	1257	394
ENSG00000005100	DHX33	360	1248	395
ENSG00000256269	HMBS	691	926	396
ENSG00000163328	GPR155	354	1266	397
ENSG00000100804	PSMB5	1492	146	398
ENSG00000108528	SLC25A11	788	861	399
ENSG00000196419	XRCC6	858	791	400
ENSG00000165280	VCP	939	711	401
ENSG00000183199	NA	304	1349	402
ENSG00000154642	C21orf91	467	1188	403
ENSG00000078237	TIGAR	494	1167	404
ENSG00000120694	HSPH1	1296	367	405
ENSG00000091164	TXNL1	1600	76	406
ENSG00000069702	TGFBR3	1199	478	407
ENSG00000183605	SFXN4	1370	307	408
ENSG00000107201	DDX58	1508	172	409
ENSG00000113734	BNIP1	1615	73	410
ENSG00000134470	IL15RA	1344	345	411
ENSG00000167965	MLST8	1390	303	412
ENSG00000113448	PDE4D	333	1361	413
ENSG00000140563	MCTP2	377	1323	414
ENSG00000196693	ZNF33B	1535	165	415
ENSG00000135069	PSAT1	561	1143	416
ENSG00000171522	PTGER4	1017	687	417
ENSG00000042088	TDP1	498	1210	418
ENSG00000167881	SRP68	536	1177	419
ENSG00000145907	G3BP1	1415	309	420
ENSG00000136810	TXN	1226	507	421
ENSG00000145287	PLAC8	1305	433	422
ENSG00000153563	CD8A	273	1467	423
ENSG00000151239	TWF1	723	1019	424
ENSG00000164163	ABCE1	1189	554	425
ENSG00000108518	PFN1	259	1491	426
ENSG00000108439	PNPO	1622	135	427
ENSG00000005194	CIAPIN1	669	1091	428
ENSG00000068366	ACSL4	1314	446	429
ENSG00000133313	CNDP2	1348	412	430
ENSG00000154217	PITPNC1	958	805	431
ENSG00000064547	LPAR2	1151	614	432
ENSG00000132313	MRPL35	814	955	433
ENSG00000254858	MPV17L2	570	1199	434
ENSG00000184220	CMSS1	334	1438	435
ENSG00000108509	CAMTA2	545	1236	436
ENSG00000065150	IPO5	549	1233	437
ENSG00000115970	THADA	1614	168	438
ENSG00000169926	KLF13	1101	681	439
ENSG00000108829	LRRC59	995	788	440
ENSG00000155304	HSPA13	1197	586	441
ENSG00000166377	ATP9B	1021	773	442
ENSG00000120314	WDR55	388	1412	443
ENSG00000164300	SERINC5	1326	476	444
ENSG00000124155	PIGT	309	1494	445
ENSG00000163002	NUP35	492	1311	446
ENSG00000133574	GIMAP4	869	936	447
ENSG00000023697	DERA	144	1667	448
ENSG00000134440	NARS	1352	468	449
ENSG00000081985	IL12RB2	1558	268	450
ENSG00000108384	RAD51C	650	1176	451
ENSG00000124496	TRERF1	1089	737	452
ENSG00000211667	NA	1560	266	453
ENSG00000265354	TIMM23	1191	636	454
ENSG00000278845	MRPL45	1307	526	455
ENSG00000056558	TRAF1	383	1460	456
ENSG00000139644	TMBIM6	1306	537	457
ENSG00000122873	CISD1	1356	488	458
ENSG00000197857	ZNF44	1570	277	459
ENSG00000185187	SIGIRR	1228	621	460
ENSG00000142252	GEMIN7	1288	565	461
ENSG00000148985	PGAP2	1083	771	462
ENSG00000162419	GMEB1	1134	721	463
ENSG00000117676	RPS6KA1	1553	304	464
ENSG00000197498	RPF2	351	1512	465
ENSG00000007923	DNAJC11	889	989	466
ENSG00000102871	TRADD	472	1408	467
ENSG00000099810	MTAP	1319	562	468
ENSG00000183207	RUVBL2	1233	649	469
ENSG00000026751	SLAMF7	1638	245	470
ENSG00000122729	ACO1	299	1586	471
ENSG00000136868	SLC31A1	835	1051	472
ENSG00000157379	DHRS1	1431	461	473
ENSG00000046647	GEMIN8	866	1028	474
ENSG00000101442	ACTR5	1164	731	475
ENSG00000128284	APOL3	1286	612	476
ENSG00000172331	BPGM	244	1656	477
ENSG00000176407	KCMF1	186	1721	478
ENSG00000078808	SDF4	907	1002	479
ENSG00000101220	C20orf27	1383	531	480
ENSG00000113013	HSPA9	1775	152	481
ENSG00000178951	ZBTB7A	1015	913	482
ENSG00000164338	UTP15	763	1182	483
ENSG00000111231	GPN3	1539	407	484
ENSG00000110060	PUS3	1377	574	485
ENSG00000172575	RASGRP1	976	975	486
ENSG00000175567	UCP2	466	1488	487
ENSG00000166228	PCBD1	1157	798	488
ENSG00000177370	TIMM22	50	1905	489
ENSG00000272779	NA	919	1041	490
ENSG00000086827	ZW10	1713	248	491
ENSG00000114737	CISH	871	1095	492
ENSG00000120254	MTHFD1L	101	1869	493
ENSG00000165071	TMEM71	1285	685	494
ENSG00000102897	LYRM1	430	1543	495
ENSG00000170464	DNAJC18	148	1827	496
ENSG00000175155	YPEL2	298	1680	497
ENSG00000181915	ADO	147	1837	498
ENSG00000111716	LDHB	1626	365	499
ENSG00000232119	MCTS1	1479	513	500
ENSG00000136933	RABEPK	1038	958	501
ENSG00000027697	IFNGR1	638	1360	502
ENSG00000173821	RNF213	1127	871	503
ENSG00000210144	NA	1166	834	504
ENSG00000173653	RCE1	1272	729	505
ENSG00000151806	GUF1	1311	698	506
ENSG00000198841	KTI12	764	1253	507
ENSG00000100162	CENPM	1292	736	508
ENSG00000186281	GPAT2	1012	1018	509
ENSG00000103351	CLUAP1	1154	877	510
ENSG00000052749	RRP12	1302	732	511
ENSG00000144231	POLR2D	1429	605	512
ENSG00000107020	PLGRKT	1911	126	513
ENSG00000275395	FCGBP	1796	241	514
ENSG00000171453	POLR1C	2003	37	515
ENSG00000173545	ZNF622	437	1603	516
ENSG00000149218	ENDOD1	779	1265	517
ENSG00000162851	TFB2M	1388	658	518
ENSG00000197601	FAR1	817	1231	519
ENSG00000231389	HLA-DPA1	581	1469	520
ENSG00000132773	TOE1	1071	980	521
ENSG00000103126	AXIN1	700	1352	522
ENSG00000153094	BCL2L11	378	1676	523
ENSG00000124275	MTRR	978	1077	524
ENSG00000170315	UBB	952	1103	525
ENSG00000178921	PFAS	989	1074	526
ENSG00000120159	CAAP1	790	1277	527
ENSG00000189077	TMEM120A	237	1831	528
ENSG00000205045	SLFN12L	1398	671	529
ENSG00000117318	ID3	123	1952	530
ENSG00000196465	MYL6B	786	1291	531
ENSG00000072274	TFRC	240	1838	532
ENSG00000178764	ZHX2	630	1449	533
ENSG00000115541	HSPE1	1146	938	534
ENSG00000027847	B4GALT7	746	1342	535
ENSG00000129003	VPS13C	1525	577	536
ENSG00000155438	NIFK	525	1580	537
ENSG00000161010	MRNIP	1604	502	538
ENSG00000108179	PPIF	1116	993	539
ENSG00000117308	GALE	1740	369	540
ENSG00000106628	POLD2	401	1713	541
ENSG00000173540	GMPPB	1077	1037	542
ENSG00000179958	DCTPP1	2002	112	543
ENSG00000107951	MTPAP	1488	627	544
ENSG00000040531	CTNS	874	1244	545
ENSG00000170854	RIOX2	1410	709	546
ENSG00000090273	NUDC	1711	409	547
ENSG00000134905	CARS2	1002	1118	548
ENSG00000076554	TPD52	1433	690	549
ENSG00000165806	CASP7	1178	945	550
ENSG00000157020	SEC13	475	1650	551
ENSG00000114026	OGG1	1202	924	552
ENSG00000137200	CMTR1	464	1664	553
ENSG00000137574	TGS1	1366	762	554
ENSG00000160972	PPP1R16A	653	1475	555
ENSG00000213145	CRIP1	957	1172	556
ENSG00000023734	STRAP	547	1583	557
ENSG00000136271	DDX56	1846	284	558
ENSG00000109534	GAR1	1536	597	559
ENSG00000100365	NCF4	977	1163	560
ENSG00000138835	RGS3	824	1317	561
ENSG00000181788	SIAH2	104	2041	562
ENSG00000012174	MBTPS2	1160	987	563
ENSG00000013441	CLK1	405	1743	564
ENSG00000185627	PSMD13	2057	91	565
ENSG00000162972	MAIP1	934	1216	566
ENSG00000173812	EIF1	453	1697	567
ENSG00000066294	CD84	1565	590	568
ENSG00000157978	LDLRAP1	1609	546	569
ENSG00000123685	BATF3	372	1793	570
ENSG00000126767	ELK1	1335	833	571
ENSG00000140400	MAN2C1	1073	1099	572
ENSG00000137074	APTX	1349	843	573
ENSG00000159685	CHCHD6	815	1380	574
ENSG00000173207	CKS1B	201	1996	575
ENSG00000175193	PARL	1454	746	576
ENSG00000134970	TMED7	382	1823	577
ENSG00000033050	ABCF2	1735	471	578
ENSG00000145979	TBC1D7	1392	814	579
ENSG00000114166	KAT2B	912	1296	580
ENSG00000130204	TOMM40	1343	869	581
ENSG00000155961	RAB39B	1654	558	582
ENSG00000007376	RPUSD1	292	1921	583
ENSG00000185504	FAAP100	1121	1098	584
ENSG00000168297	PXK	558	1663	585
ENSG00000004779	NDUFAB1	1405	818	586
ENSG00000129235	TXNDC17	1708	519	587
ENSG00000126003	PLAGL2	1588	646	588
ENSG00000169371	SNUPN	1091	1144	589
ENSG00000173200	PARP15	841	1398	590
ENSG00000101997	CCDC22	1287	953	591
ENSG00000006757	PNPLA4	173	2071	592
ENSG00000178607	ERN1	683	1567	593
ENSG00000135749	PCNX2	1753	500	594
ENSG00000008838	MED24	655	1601	595
ENSG00000115364	MRPL19	567	1689	596
ENSG00000173171	MTX1	796	1461	597
ENSG00000141994	DUS3L	1347	912	598
ENSG00000257924	NA	119	2143	599
ENSG00000134375	TIMM17A	1801	465	600
ENSG00000185721	DRG1	1585	686	601
ENSG00000132423	COQ3	667	1609	602
ENSG00000198520	ARMH1	98	2179	603
ENSG00000101350	KIF3B	1700	578	604
ENSG00000171865	RNASEH1	1687	591	605
ENSG00000113407	TARS	1435	849	606
ENSG00000103257	SLC7A5	72	2217	607
ENSG00000088832	FKBP1A	1204	1090	608
ENSG00000172954	LCLAT1	1100	1195	609
ENSG00000133706	LARS	2161	139	610
ENSG00000132434	LANCL2	678	1623	611
ENSG00000166135	HIF1AN	1709	594	612
ENSG00000115758	ODC1	1003	1301	613
ENSG00000109452	INPP4B	1020	1290	614
ENSG00000121073	SLC35B1	1892	418	615
ENSG00000163882	POLR2H	1937	377	616
ENSG00000014138	POLA2	993	1324	617
ENSG00000005022	SLC25A5	1673	645	618
ENSG00000101557	USP14	1739	583	619
ENSG00000115446	UNC50	736	1588	620
ENSG00000155380	SLC16A1	322	2004	621
ENSG00000115233	PSMD14	2008	321	622
ENSG00000131652	THOC6	1360	969	623
ENSG00000162129	CLPB	2113	220	624
ENSG00000163607	GTPBP8	1568	765	625
ENSG00000135912	TTLL4	1543	793	626
ENSG00000078699	CBFA2T2	980	1357	627
ENSG00000144591	GMPPA	879	1462	628
ENSG00000113845	TIMMDC1	1363	985	629
ENSG00000157601	MX1	1186	1162	630
ENSG00000107371	EXOSC3	359	1993	631
ENSG00000220842	NA	1927	428	632
ENSG00000185862	EVI2B	266	2092	633
ENSG00000164244	PRRC1	1771	593	634
ENSG00000020426	MNAT1	1712	656	635
ENSG00000134697	GNL2	1820	549	636
ENSG00000172115	CYCS	988	1383	637
ENSG00000197858	GPAA1	2027	346	638
ENSG00000175463	TBC1D10C	1156	1227	639
ENSG00000116120	FARSB	1066	1319	640
ENSG00000158470	B4GALT5	1303	1083	641
ENSG00000112130	RNF8	695	1694	642
ENSG00000166224	SGPL1	641	1750	643
ENSG00000182158	CREB3L2	1517	876	644
ENSG00000160193	WDR4	2110	286	645
ENSG00000105171	POP4	1549	848	646
ENSG00000089009	RPL6	447	1959	647
ENSG00000144401	METTL21A	634	1777	648
ENSG00000116922	C1orf109	1188	1226	649
ENSG00000150054	MPP7	1555	859	650
ENSG00000115761	NOL10	1703	715	651
ENSG00000135900	MRPL44	1719	700	652
ENSG00000163923	RPL39L	1466	960	653
ENSG00000277161	PIGW	1339	1092	654
ENSG00000177465	ACOT4	1683	751	655
ENSG00000152147	GEMIN6	1689	747	656
ENSG00000172172	MRPL13	252	2200	657
ENSG00000112511	PHF1	1035	1418	658
ENSG00000247287	NA	933	1521	659
ENSG00000113812	ACTR8	1406	1049	660
ENSG00000178105	DDX10	1267	1189	661
ENSG00000113532	ST8SIA4	1249	1208	662
ENSG00000091732	ZC3HC1	2020	438	663
ENSG00000123395	ATG101	682	1782	664
ENSG00000213339	QTRT1	608	1856	665
ENSG00000170855	TRIAP1	2072	396	666
ENSG00000084774	CAD	690	1780	667
ENSG00000184967	NOC4L	1082	1392	668
ENSG00000117298	ECE1	965	1515	669
ENSG00000153140	CETN3	1976	508	670
ENSG00000275700	AATF	1053	1433	671
ENSG00000135316	SYNCRIP	1135	1355	672
ENSG00000142207	URB1	1237	1262	673
ENSG00000151729	SLC25A4	428	2074	674
ENSG00000114480	GBE1	1391	1114	675
ENSG00000106803	SEC61B	1283	1223	676
ENSG00000198890	PRMT6	1425	1089	677
ENSG00000188725	SMIM15	1340	1178	678
ENSG00000103335	PIEZO1	1014	1511	679
ENSG00000174177	CTU2	541	1985	680
ENSG00000196937	FAM3C	823	1703	681
ENSG00000173846	PLK3	1042	1487	682
ENSG00000038002	AGA	1324	1213	683
ENSG00000165506	DNAAF2	2435	107	684
ENSG00000134242	PTPN22	1141	1404	685
ENSG00000134684	YARS	2323	226	686
ENSG00000198355	PIM3	2012	542	687
ENSG00000196912	ANKRD36B	1322	1234	688
ENSG00000129255	MPDU1	1477	1080	689
ENSG00000197302	ZNF720	1924	635	690
ENSG00000107140	TESK1	1289	1273	691
ENSG00000102172	SMS	13	2554	692
ENSG00000204387	C6orf48	1637	931	693
ENSG00000140577	CRTC3	1843	727	694
ENSG00000103005	USB1	1964	608	695
ENSG00000116221	MRPL37	320	2252	696
ENSG00000143924	EML4	1965	607	697
ENSG00000152382	TADA1	842	1732	698
ENSG00000108559	NUP88	1681	894	699
ENSG00000182810	DDX28	2104	472	700
ENSG00000069248	NUP133	2025	555	701
ENSG00000127022	CANX	1935	648	702
ENSG00000116852	KIF21B	1180	1411	703
ENSG00000100058	CRYBB2P1	1685	911	704
ENSG00000129187	DCTD	1756	840	705
ENSG00000118971	CCND2	588	2009	706
ENSG00000145439	CBR4	1250	1351	707
ENSG00000220205	VAMP2	504	2101	708
ENSG00000110660	SLC35F2	1589	1017	709
ENSG00000182307	C8orf33	2505	101	710
ENSG00000153574	RPIA	1992	615	711
ENSG00000087269	NOP14	971	1637	712
ENSG00000101181	MTG2	846	1762	713
ENSG00000140854	KATNB1	1902	708	714
ENSG00000159199	ATP5MC1	765	1848	715
ENSG00000144559	TAMM41	1550	1064	716
ENSG00000196405	EVL	2031	585	717
ENSG00000120438	TCP1	2469	151	718
ENSG00000165732	DDX21	910	1710	719
ENSG00000165271	NOL6	1265	1358	720
ENSG00000004455	AK2	1986	638	721
ENSG00000159131	GART	2203	421	722
ENSG00000213281	NRAS	2030	601	723
ENSG00000133243	BTBD2	1430	1202	724
ENSG00000246223	LINC01550	1062	1573	725
ENSG00000176148	TCP11L1	412	2230	726
ENSG00000180817	PPA1	2210	432	727
ENSG00000055044	NOP58	1631	1014	728
ENSG00000213593	TMX2	647	1999	729
ENSG00000216895	LOC100506302	863	1788	730
ENSG00000101596	SMCHD1	1058	1596	731
ENSG00000067992	PDK3	131	2525	732
ENSG00000147586	MRPS28	1354	1304	733
ENSG00000090238	YPEL3	614	2048	734
ENSG00000184831	APOO	996	1670	735
ENSG00000157778	PSMG3	2120	550	736
ENSG00000101310	SEC23B	1983	692	737
ENSG00000135976	ANKRD36	1195	1483	738
ENSG00000163659	TIPARP	1259	1422	739
ENSG00000179115	FARSA	189	2498	740
ENSG00000123416	TUBA1B	1953	735	741
ENSG00000137331	IER3	93	2595	742
ENSG00000184162	NR2C2AP	1117	1575	743
ENSG00000228106	NA	1459	1235	744
ENSG00000126246	IGFLR1	892	1803	745
ENSG00000168496	FEN1	278	2422	746
ENSG00000049541	RFC2	926	1775	747
ENSG00000172469	MANEA	1872	835	748
ENSG00000100577	GSTZ1	1786	922	749
ENSG00000139323	POC1B	1516	1197	750
ENSG00000128059	PPAT	134	2583	751
ENSG00000184110	EIF3C	1173	1552	752
ENSG00000143093	STRIP1	1118	1608	753
ENSG00000127666	TICAM1	1402	1326	754
ENSG00000100462	PRMT5	2200	530	755
ENSG00000198301	SDAD1	1763	971	756
ENSG00000181472	ZBTB2	2293	458	757
ENSG00000058729	RIOK2	2055	697	758
ENSG00000171634	BPTF	1090	1668	759
ENSG00000144034	TPRKB	491	2272	760
ENSG00000167264	DUS2	257	2507	761
ENSG00000109689	STIM2	767	1998	762
ENSG00000177054	ZDHHC13	1527	1240	763
ENSG00000129691	ASH2L	1805	964	764
ENSG00000167004	PDIA3	2342	430	765
ENSG00000271383	LOC100996717	1113	1660	766
ENSG00000065183	WDR3	531	2246	767
ENSG00000196636	SDHAF3	1518	1261	768
ENSG00000160124	CCDC58	1065	1715	769
ENSG00000167232	ZNF91	1243	1538	770
ENSG00000090372	STRN4	1878	910	771
ENSG00000275131	NA	1161	1627	772
ENSG00000198736	MSRB1	1972	823	773
ENSG00000100242	SUN2	303	2493	774
ENSG00000148572	NRBF2	1791	1007	775
ENSG00000140263	SORD	1840	959	776
ENSG00000085377	PREP	407	2393	777
ENSG00000187091	PLCD1	709	2091	778
ENSG00000176087	SLC35A4	2046	755	779
ENSG00000275464	LOC102724159	528	2276	780
ENSG00000088387	DOCK9	2035	784	781
ENSG00000164933	SLC25A32	1255	1566	782
ENSG00000139990	DCAF5	1235	1592	783
ENSG00000120725	SIL1	1514	1314	784
ENSG00000141026	MED9	890	1939	785
ENSG00000149428	HYOU1	371	2459	786
ENSG00000084676	NCOA1	2442	397	787
ENSG00000164332	UBLCP1	1337	1502	788
ENSG00000145819	ARHGAP26	1629	1211	789
ENSG00000149809	TM7SF2	1236	1611	790
ENSG00000139131	YARS2	1814	1035	791
ENSG00000048028	USP28	773	2077	792
ENSG00000135930	EIF4E2	813	2045	793
ENSG00000009844	VTA1	1799	1066	794
ENSG00000113068	PFDN1	1891	979	795
ENSG00000070501	POLB	1698	1173	796
ENSG00000100220	RTCB	2267	606	797
ENSG00000141543	EIF4A3	2292	581	798
ENSG00000182944	EWSR1	1989	884	799
ENSG00000168824	NSG1	2218	660	800
ENSG00000001167	NFYA	1059	1821	801
ENSG00000236213	NA	1664	1218	802
ENSG00000163931	TKT	1733	1153	803
ENSG00000145649	GZMA	462	2428	804
ENSG00000150768	DLAT	516	2375	805
ENSG00000167862	MRPL58	681	2211	806
ENSG00000164815	ORC5	837	2056	807
ENSG00000101844	ATG4A	1469	1429	808
ENSG00000184903	IMMP2L	732	2174	809
ENSG00000198130	HIBCH	2256	653	810
ENSG00000051620	HEBP2	1557	1359	811
ENSG00000221988	PPT2	381	2536	812
ENSG00000181924	COA4	1389	1530	813
ENSG00000112339	HBS1L	2276	644	814
ENSG00000205423	CNEP1R1	1960	962	815
ENSG00000101361	NOP56	261	2662	816
ENSG00000177150	FAM210A	1252	1675	817
ENSG00000155158	TTC39B	1890	1048	818
ENSG00000127463	EMC1	2438	506	819
ENSG00000105671	DDX49	420	2526	820
ENSG00000136240	KDELR2	2244	705	821
ENSG00000029639	TFB1M	1393	1558	822
ENSG00000126561	STAT5A	1092	1863	823
ENSG00000101146	RAE1	2275	683	824
ENSG00000120437	ACAT2	1262	1699	825
ENSG00000225720	NA	900	2061	826
ENSG00000179523	NA	1028	1935	827
ENSG00000074755	ZZEF1	1948	1016	828
ENSG00000122435	TRMT13	1534	1431	829
ENSG00000111859	NEDD9	2133	837	830
ENSG00000058799	YIPF1	802	2171	831
ENSG00000132849	PATJ	2392	582	832
ENSG00000174748	RPL15	792	2183	833
ENSG00000149084	HSD17B12	321	2655	834
ENSG00000064490	RFXANK	2209	769	835
ENSG00000180329	CCDC43	1813	1166	836
ENSG00000040933	INPP4A	652	2329	837
ENSG00000139579	NABP2	2488	494	838
ENSG00000176454	LPCAT4	2525	460	839
ENSG00000132879	FBXO44	138	2849	840
ENSG00000245164	LINC00861	342	2647	841
ENSG00000141349	G6PC3	1567	1427	842
ENSG00000129667	RHBDF2	1774	1228	843
ENSG00000106462	EZH2	821	2186	844
ENSG00000161021	MAML1	2205	803	845
ENSG00000178878	APOLD1	2217	794	846
ENSG00000148925	BTBD10	126	2889	847
ENSG00000061273	HDAC7	687	2337	848
ENSG00000154518	ATP5MC3	422	2602	849
ENSG00000011485	PPP5C	441	2588	850
ENSG00000101464	PIGU	1592	1439	851
ENSG00000157045	NTAN1	1482	1551	852
ENSG00000176142	TMEM39A	1052	1981	853
ENSG00000130724	CHMP2A	847	2188	854
ENSG00000139168	ZCRB1	440	2596	855
ENSG00000244038	DDOST	2823	215	856
ENSG00000106638	TBL2	798	2242	857
ENSG00000131873	CHSY1	1861	1180	858
ENSG00000164610	RP9	1008	2033	859
ENSG00000176853	FAM91A1	146	2895	860
ENSG00000067560	RHOA	1821	1229	861
ENSG00000100097	LGALS1	2628	423	862
ENSG00000185728	YTHDF3	1238	1813	863
ENSG00000143851	PTPN7	234	2818	864
ENSG00000041357	PSMA4	563	2492	865
ENSG00000120519	SLC10A7	2296	760	866
ENSG00000188690	UROS	1993	1063	867
ENSG00000204054	NA	972	2090	868
ENSG00000104064	GABPB1	848	2216	869
ENSG00000074356	NCBP3	1865	1200	870
ENSG00000122008	POLK	476	2594	871
ENSG00000005700	IBTK	1115	1956	872
ENSG00000165288	BRWD3	2708	366	873
ENSG00000120733	KDM3B	918	2158	874
ENSG00000153898	MCOLN2	1460	1617	875
ENSG00000189091	SF3B3	2300	780	876
ENSG00000037241	RPL26L1	443	2639	877
ENSG00000174851	YIF1A	1579	1503	878
ENSG00000128228	SDF2L1	2452	634	879
ENSG00000173727	NA	1114	1972	880
ENSG00000189007	ADAT2	1049	2040	881
ENSG00000132507	EIF5A	1716	1376	882
ENSG00000147443	DOK2	594	2499	883
ENSG00000100342	APOL1	181	2914	884
ENSG00000105373	NOP53	2258	839	885
ENSG00000108588	CCDC47	726	2371	886
ENSG00000171163	ZNF692	2241	857	887
ENSG00000134815	DHX34	2430	669	888
ENSG00000111647	UHRF1BP1L	2654	452	889
ENSG00000176994	SMCR8	580	2529	890
ENSG00000189339	SLC35E2B	2619	498	891
ENSG00000135587	SMPD2	1988	1130	892
ENSG00000051825	MPHOSPH9	2897	224	893
ENSG00000109084	TMEM97	137	2986	894
ENSG00000122783	CYREN	1438	1686	895
ENSG00000160256	FAM207A	512	2612	896
ENSG00000165406	MARCH8	1371	1753	897
ENSG00000138175	ARL3	1503	1622	898
ENSG00000149483	TMEM138	832	2293	899
ENSG00000196455	PIK3R4	232	2893	900
ENSG00000164038	SLC9B2	1218	1910	901
ENSG00000174255	ZNF80	994	2140	902
ENSG00000175467	SART1	1736	1415	903
ENSG00000065600	TMEM206	2815	337	904
ENSG00000170502	NUDT9	1632	1520	905
ENSG00000135698	MPHOSPH6	633	2520	906
ENSG00000168818	STX18	1315	1839	907
ENSG00000181722	ZBTB20	710	2448	908
ENSG00000135387	CAPRIN1	1866	1298	909
ENSG00000147099	HDAC8	1513	1657	910
ENSG00000163412	EIF4E3	399	2779	911
ENSG00000143919	CAMKMT	1382	1797	912
ENSG00000109133	TMEM33	1031	2151	913
ENSG00000114767	RRP9	2960	222	914
ENSG00000147130	ZMYM3	330	2857	915
ENSG00000014824	SLC30A9	1029	2163	916
ENSG00000153879	CEBPG	2895	305	917
ENSG00000166411	IDH3A	953	2251	918
ENSG00000109332	UBE2D3	2585	620	919
ENSG00000112167	SAYSD1	1260	1948	920
ENSG00000215030	NA	1205	2007	921
ENSG00000085415	SEH1L	310	2903	922
ENSG00000181104	F2R	73	3142	923
ENSG00000103591	AAGAB	1045	2175	924
ENSG00000172336	POP7	3064	158	925
ENSG00000109775	UFSP2	2453	772	926
ENSG00000186106	ANKRD46	1802	1426	927
ENSG00000170606	HSPA4	3112	119	928
ENSG00000184508	HDDC3	1095	2148	929
ENSG00000104490	NCALD	369	2875	930
ENSG00000137642	SORL1	3191	56	931
ENSG00000210140	NA	1710	1537	932
ENSG00000127452	FBXL12	1898	1350	933
ENSG00000167460	TPM4	2749	499	934
ENSG00000127948	POR	276	2973	935
ENSG00000182362	YBEY	2191	1061	936
ENSG00000214113	LYRM4	1996	1256	937
ENSG00000164284	GRPEL2	1515	1739	938
ENSG00000168275	COA6	909	2346	939
ENSG00000168003	SLC3A2	2019	1242	940
ENSG00000163655	GMPS	2787	475	941
ENSG00000115904	SOS1	1668	1595	942
ENSG00000110906	KCTD10	1268	2006	943
ENSG00000197451	HNRNPAB	2224	1052	944
ENSG00000188191	PRKAR1B	603	2679	945
ENSG00000181929	PRKAG1	1563	1720	946
ENSG00000011198	ABHD5	1923	1363	947
ENSG00000148943	LIN7C	2171	1116	948
ENSG00000219928	NA	1456	1834	949
ENSG00000164938	TP53INP1	1419	1874	950
ENSG00000140367	UBE2Q2	596	2700	951
ENSG00000169727	GPS1	2235	1062	952
ENSG00000077235	GTF3C1	2468	830	953
ENSG00000165629	ATP5F1C	1264	2037	954
ENSG00000112695	COX7A2	1167	2136	955
ENSG00000144802	NFKBIZ	2281	1026	956
ENSG00000129317	PUS7L	1887	1421	957
ENSG00000159388	BTG2	501	2807	958
ENSG00000249673	NOP14-AS1	1916	1394	959
ENSG00000165046	LETM2	1229	2083	960
ENSG00000153989	NUS1	2274	1039	961
ENSG00000253716	MINCR	1220	2095	962
ENSG00000136783	NIPSNAP3A	1278	2039	963
ENSG00000181610	MRPS23	872	2447	964
ENSG00000198618	NA	1621	1700	965
ENSG00000034677	RNF19A	731	2591	966
ENSG00000164818	DNAAF5	1520	1805	967
ENSG00000035687	ADSS	2684	642	968
ENSG00000176619	LMNB2	1526	1800	969
ENSG00000120705	ETF1	758	2570	970
ENSG00000125733	TRIP10	1478	1851	971
ENSG00000133028	SCO1	616	2713	972
ENSG00000116649	SRM	45	3285	973
ENSG00000113638	TTC33	2260	1075	974
ENSG00000167775	CD320	406	2930	975
ENSG00000105810	CDK6	2575	766	976
ENSG00000129315	CCNT1	2487	856	977
ENSG00000143401	ANP32E	392	2951	978
ENSG00000090006	LTBP4	2137	1207	979
ENSG00000187954	CYHR1	1831	1517	980
ENSG00000165983	PTER	1897	1453	981
ENSG00000151552	QDPR	1956	1395	982
ENSG00000164253	WDR41	155	3198	983
ENSG00000109519	GRPEL1	2892	464	984
ENSG00000137547	MRPL15	1884	1472	985
ENSG00000119328	FAM206A	2431	928	986
ENSG00000256393	NA	849	2521	987
ENSG00000131269	ABCB7	1210	2161	988
ENSG00000001497	LAS1L	1246	2126	989
ENSG00000139182	CLSTN3	2138	1237	990
ENSG00000241990	NA	1630	1748	991
ENSG00000122417	ODF2L	1672	1707	992
ENSG00000081760	AACS	943	2445	993
ENSG00000072110	ACTN1	702	2690	994
ENSG00000118246	FASTKD2	2604	789	995
ENSG00000123131	PRDX4	2616	778	996
ENSG00000068878	PSME4	1546	1849	997
ENSG00000100216	TOMM22	2172	1225	998
ENSG00000027075	PRKCH	2957	442	999
ENSG00000072401	UBE2D1	2127	1278	1000
ENSG00000070882	OSBPL3	2870	536	1001
ENSG00000153395	LPCAT1	873	2537	1002
ENSG00000165916	PSMC3	3226	186	1003
ENSG00000260822	NA	1423	1989	1004
ENSG00000111679	PTPN6	1463	1951	1005
ENSG00000196187	TMEM63A	3333	81	1006
ENSG00000006007	GDE1	1341	2076	1007
ENSG00000109083	IFT20	1312	2106	1008
ENSG00000155463	OXA1L	1374	2044	1009
ENSG00000141385	AFG3L2	1483	1940	1010
ENSG00000181649	PHLDA2	331	3092	1011
ENSG00000100883	SRP54	2538	886	1012
ENSG00000148803	FUOM	538	2886	1013
ENSG00000147679	UTP23	2839	587	1014
ENSG00000228232	NA	1357	2070	1015
ENSG00000134987	WDR36	313	3116	1016
ENSG00000185515	BRCC3	1704	1725	1017
ENSG00000130723	PRRC2B	1001	2433	1018
ENSG00000263528	IKBKE	2682	752	1019
ENSG00000148362	PAXX	1037	2398	1020
ENSG00000135945	REV1	1853	1585	1021
ENSG00000106153	CHCHD2	2975	467	1022
ENSG00000166479	TMX3	1676	1767	1023
ENSG00000172932	ANKRD13D	1054	2389	1024
ENSG00000185838	GNB1L	1755	1688	1025
ENSG00000101224	CDC25B	1998	1450	1026
ENSG00000168439	STIP1	2408	1040	1027
ENSG00000227057	WDR46	1943	1507	1028
ENSG00000147955	SIGMAR1	1903	1550	1029
ENSG00000159842	ABR	921	2534	1030
ENSG00000099849	RASSF7	2388	1071	1031
ENSG00000165813	CCDC186	2416	1050	1032
ENSG00000116863	ADPRHL2	2491	977	1033
ENSG00000160113	NR2F6	2865	603	1034
ENSG00000101407	TTI1	954	2515	1035
ENSG00000163597	SNHG16	3104	368	1036
ENSG00000164611	PTTG1	524	2949	1037
ENSG00000139505	MTMR6	1876	1598	1038
ENSG00000084733	RAB10	2942	545	1039
ENSG00000028310	BRD9	2354	1137	1040
ENSG00000050393	MCUR1	1050	2450	1041
ENSG00000106028	SSBP1	1416	2085	1042
ENSG00000256039	NA	2029	1476	1043
ENSG00000101126	ADNP	752	2754	1044
ENSG00000102317	RBM3	3255	253	1045
ENSG00000117640	MTFR1L	2022	1486	1046
ENSG00000170915	PAQR8	1381	2128	1047
ENSG00000153044	CENPH	1016	2497	1048
ENSG00000100647	SUSD6	433	3081	1049
ENSG00000182541	LIMK2	2524	990	1050
ENSG00000142765	SYTL1	452	3063	1051
ENSG00000141424	SLC39A6	2243	1275	1052
ENSG00000180198	RCC1	2399	1121	1053
ENSG00000110848	CD69	2647	874	1054
ENSG00000145741	BTF3	488	3033	1055
ENSG00000087302	RTRAF	1785	1742	1056
ENSG00000138614	INTS14	2594	934	1057
ENSG00000166974	MAPRE2	3153	378	1058
ENSG00000155926	SLA	3424	111	1059
ENSG00000130489	SCO2	1725	1812	1060
ENSG00000182973	CNOT10	1680	1860	1061
ENSG00000138375	SMARCAL1	2146	1396	1062
ENSG00000143748	NVL	1678	1864	1063
ENSG00000142599	RERE	851	2703	1064
ENSG00000100425	BRD1	2011	1546	1065
ENSG00000162385	MAGOH	908	2653	1066
ENSG00000163902	RPN1	2192	1369	1067
ENSG00000140157	NIPA2	2648	916	1068
ENSG00000113569	NUP155	2196	1379	1069
ENSG00000214900	LINC01588	3427	148	1070
ENSG00000073536	NLE1	1999	1577	1071
ENSG00000184840	TMED9	2053	1524	1072
ENSG00000100711	ZFYVE21	1797	1783	1073
ENSG00000165678	GHITM	3252	328	1074
ENSG00000116455	WDR77	3007	575	1075
ENSG00000196396	PTPN1	2098	1490	1076
ENSG00000100591	AHSA1	3047	544	1077
ENSG00000127334	DYRK2	142	3454	1078
ENSG00000172661	WASHC2C	1409	2189	1079
ENSG00000184384	MAML2	1379	2219	1080
ENSG00000129696	TTI2	2097	1505	1081
ENSG00000030066	NUP160	3295	308	1082
ENSG00000108883	EFTUD2	2993	610	1083
ENSG00000198856	OSTC	2311	1292	1084
ENSG00000173598	NUDT4	1027	2579	1085
ENSG00000105771	SMG9	2415	1193	1086
ENSG00000185298	CCDC137	2480	1128	1087
ENSG00000058668	ATP2B4	2451	1158	1088
ENSG00000101901	ALG13	509	3104	1089
ENSG00000135018	UBQLN1	1591	2023	1090
ENSG00000113194	FAF2	2339	1280	1091
ENSG00000017260	ATP2C1	1150	2476	1092
ENSG00000111445	RFC5	1489	2142	1093
ENSG00000125445	MRPS7	3124	509	1094
ENSG00000023191	RNH1	1571	2064	1095
ENSG00000175854	SWI5	2713	923	1096
ENSG00000099875	MKNK2	1407	2231	1097
ENSG00000112992	NNT	1457	2181	1098
ENSG00000145022	TCTA	2310	1337	1099
ENSG00000116237	ICMT	1400	2250	1100
ENSG00000100749	VRK1	648	3010	1101
ENSG00000131507	NDFIP1	3364	298	1102
ENSG00000116133	DHCR24	656	3009	1103
ENSG00000179218	CALR	1216	2449	1104
ENSG00000155097	ATP6V1C1	1601	2065	1105
ENSG00000103253	HAGHL	2470	1198	1106
ENSG00000085721	RRN3	2590	1079	1107
ENSG00000108064	TFAM	2016	1653	1108
ENSG00000108344	PSMD3	1936	1735	1109
ENSG00000237973	NA	1692	1980	1110
ENSG00000100029	PES1	2877	799	1111
ENSG00000130348	QRSL1	1990	1692	1112
ENSG00000264350	NA	1487	2197	1113
ENSG00000108819	PPP1R9B	1824	1862	1114
ENSG00000125037	EMC3	2785	902	1115
ENSG00000144043	TEX261	1277	2411	1116
ENSG00000108100	CCNY	1928	1764	1117
ENSG00000136169	SETDB2	2714	982	1118
ENSG00000213654	GPSM3	2842	854	1119
ENSG00000121060	TRIM25	1766	1931	1120
ENSG00000132305	IMMT	2434	1264	1121
ENSG00000172878	METAP1D	208	3491	1122
ENSG00000107738	VSIR	3128	572	1123
ENSG00000168288	MMADHC	606	3095	1124
ENSG00000170270	GON7	2947	754	1125
ENSG00000126067	PSMB2	3203	503	1126
ENSG00000134058	CDK7	3507	200	1127
ENSG00000102100	SLC35A2	2614	1094	1128
ENSG00000026025	VIM	3306	408	1129
ENSG00000125835	SNRPB	2828	888	1130
ENSG00000115946	PNO1	3246	473	1131
ENSG00000188976	NOC2L	1143	2576	1132
ENSG00000100519	PSMC6	410	3311	1133
ENSG00000109861	CTSC	2706	1015	1134
ENSG00000119231	SENP5	1026	2695	1135
ENSG00000105364	MRPL4	221	3502	1136
ENSG00000162639	HENMT1	1777	1947	1137
ENSG00000219545	UMAD1	2249	1478	1138
ENSG00000182628	SKA2	1063	2665	1139
ENSG00000167984	NLRC3	534	3195	1140
ENSG00000152234	ATP5F1A	1915	1815	1141
ENSG00000204604	ZNF468	2969	764	1142
ENSG00000125166	GOT2	548	3186	1143
ENSG00000240849	TMEM189	1496	2240	1144
ENSG00000162739	SLAMF6	3450	291	1145
ENSG00000100100	PIK3IP1	3257	487	1146
ENSG00000103274	NUBP1	3005	740	1147
ENSG00000198081	ZBTB14	962	2788	1148
ENSG00000102409	BEX4	499	3252	1149
ENSG00000133835	HSD17B4	1918	1833	1150
ENSG00000172239	PAIP1	1225	2528	1151
ENSG00000132603	NIP7	3487	267	1152
ENSG00000186625	KATNA1	1241	2516	1153
ENSG00000136490	LIMD2	2371	1388	1154
ENSG00000160226	C21orf2	1662	2098	1155
ENSG00000170260	ZNF212	985	2776	1156
ENSG00000120662	MTRF1	2387	1382	1157
ENSG00000109911	ELP4	1618	2156	1158
ENSG00000229007	NA	1490	2285	1159
ENSG00000105655	ISYNA1	136	3640	1160
ENSG00000164823	OSGIN2	1484	2292	1161
ENSG00000100575	TIMM9	450	3334	1162
ENSG00000117906	RCN2	1039	2746	1163
ENSG00000276550	HERC2P2	685	3103	1164
ENSG00000153310	FAM49B	1162	2630	1165
ENSG00000107679	PLEKHA1	2239	1556	1166
ENSG00000131323	TRAF3	1825	1971	1167
ENSG00000140332	TLE3	2425	1372	1168
ENSG00000136935	GOLGA1	3082	716	1169
ENSG00000131375	CAPN7	2312	1489	1170
ENSG00000184574	LPAR5	2465	1336	1171
ENSG00000110435	PDHX	1574	2232	1172
ENSG00000117448	AKR1A1	2601	1205	1173
ENSG00000061936	SFSWAP	2809	998	1174
ENSG00000162601	MYSM1	1048	2760	1175
ENSG00000131018	SYNE1	1667	2144	1176
ENSG00000187210	GCNT1	2307	1504	1177
ENSG00000126602	TRAP1	1342	2470	1178
ENSG00000095139	ARCN1	3320	493	1179
ENSG00000137871	ZNF280D	1847	1969	1180
ENSG00000115604	IL18R1	539	3278	1181
ENSG00000099330	OCEL1	2476	1345	1182
ENSG00000134851	TMEM165	857	2967	1183
ENSG00000136522	MRPL47	3385	441	1184
ENSG00000150867	PIP4K2A	2460	1366	1185
ENSG00000164209	SLC25A46	2702	1129	1186
ENSG00000137720	C11orf1	1669	2164	1187
ENSG00000147669	POLR2K	3344	489	1188
ENSG00000110074	FOXRED1	2521	1313	1189
ENSG00000137221	TJAP1	2194	1643	1190
ENSG00000088035	ALG6	1635	2205	1191
ENSG00000111737	RAB35	1991	1852	1192
ENSG00000173193	PARP14	1933	1911	1193
ENSG00000138095	LRPPRC	1439	2408	1194
ENSG00000117143	UAP1	1009	2839	1195
ENSG00000005844	ITGAL	3176	674	1196
ENSG00000239900	ADSL	3372	480	1197
ENSG00000167272	POP5	2580	1276	1198
ENSG00000196976	LAGE3	2219	1641	1199
ENSG00000100926	TM9SF1	2189	1677	1200
ENSG00000146063	TRIM41	854	3012	1201
ENSG00000165209	STRBP	2833	1036	1202
ENSG00000196323	ZBTB44	2593	1279	1203
ENSG00000101888	NXT2	2992	882	1204
ENSG00000169718	DUS1L	1424	2454	1205
ENSG00000113649	TCERG1	1070	2810	1206
ENSG00000144567	RETREG2	3254	626	1207
ENSG00000088682	COQ9	774	3110	1208
ENSG00000171161	ZNF672	622	3262	1209
ENSG00000196642	RABL6	2772	1117	1210
ENSG00000197620	CXorf40A	3698	192	1211
ENSG00000141968	VAV1	1810	2086	1212
ENSG00000010270	STARD3NL	904	2998	1213
ENSG00000204842	ATXN2	591	3315	1214
ENSG00000076242	MLH1	3388	525	1215
ENSG00000137955	RABGGTB	477	3436	1216
ENSG00000138785	INTS12	1428	2487	1217
ENSG00000135211	TMEM60	1332	2586	1218
ENSG00000170802	FOXN2	2532	1386	1219
ENSG00000159692	CTBP1	2773	1147	1220
ENSG00000102898	NUTF2	960	2961	1221
ENSG00000277791	PSMB3	1551	2370	1222
ENSG00000135372	NAT10	533	3394	1223
ENSG00000162980	ARL5A	1599	2331	1224
ENSG00000113810	SMC4	2691	1247	1225
ENSG00000066136	NFYC	2439	1501	1226
ENSG00000121542	SEC22A	1974	1970	1227
ENSG00000043143	JADE2	3138	807	1228
ENSG00000166949	SMAD3	3233	712	1229
ENSG00000113621	TXNDC15	576	3371	1230
ENSG00000123179	EBPL	2793	1155	1231
ENSG00000152818	UTRN	692	3258	1232
ENSG00000132463	GRSF1	497	3455	1233
ENSG00000114446	IFT57	2523	1432	1234
ENSG00000075336	TIMM21	626	3332	1235
ENSG00000153339	TRAPPC8	1273	2685	1236
ENSG00000241973	PI4KA	856	3102	1237
ENSG00000144895	EIF2A	2949	1020	1238
ENSG00000188322	SBK1	526	3444	1239
ENSG00000197785	ATAD3A	913	3057	1240
ENSG00000141101	NOB1	2866	1108	1241
ENSG00000136149	NA	1611	2366	1242
ENSG00000102390	PBDC1	2650	1333	1243
ENSG00000111912	NCOA7	2259	1727	1244
ENSG00000197694	SPTAN1	1665	2322	1245
ENSG00000205413	SAMD9	956	3031	1246
ENSG00000134330	IAH1	2543	1448	1247
ENSG00000110172	CHORDC1	3314	678	1248
ENSG00000164088	PPM1M	2143	1853	1249
ENSG00000066777	ARFGEF1	2659	1338	1250
ENSG00000185414	MRPL30	1325	2683	1251
ENSG00000002549	LAP3	2704	1306	1252
ENSG00000169660	HEXDC	1244	2767	1253
ENSG00000112759	SLC29A1	170	3843	1254
ENSG00000170836	PPM1D	1686	2335	1255
ENSG00000136717	BIN1	2572	1452	1256
ENSG00000101150	TPD52L2	1829	2198	1257
ENSG00000230989	HSBP1	2107	1923	1258
ENSG00000099992	TBC1D10A	704	3333	1259
ENSG00000099800	TIMM13	3707	333	1260
ENSG00000135390	ATP5MC2	612	3435	1261
ENSG00000023608	SNAPC1	1731	2325	1262
ENSG00000128654	MTX2	1192	2868	1263
ENSG00000132275	RRP8	1132	2929	1264
ENSG00000147274	RBMX	3807	255	1265
ENSG00000185885	IFITM1	2144	1918	1266
ENSG00000013810	TACC3	2285	1778	1267
ENSG00000138326	RPS24	2481	1582	1268
ENSG00000117054	ACADM	1231	2834	1269
ENSG00000140374	ETFA	1682	2386	1270
ENSG00000095209	TMEM38B	1842	2228	1271
ENSG00000122566	HNRNPA2B1	2922	1152	1272
ENSG00000266094	RASSF5	2561	1516	1273
ENSG00000120699	EXOSC8	3461	619	1274
ENSG00000204406	MBD5	2264	1818	1275
ENSG00000172269	DPAGT1	3227	858	1276
ENSG00000100280	AP1B1	3491	595	1277
ENSG00000079785	DDX1	361	3727	1278
ENSG00000119718	EIF2B2	1474	2617	1279
ENSG00000241666	NA	2821	1270	1280
ENSG00000137154	RPS6	270	3824	1281
ENSG00000134480	CCNH	3411	689	1282
ENSG00000143353	LYPLAL1	1899	2210	1283
ENSG00000163947	ARHGEF3	3300	809	1284
ENSG00000115840	SLC25A12	2522	1590	1285
ENSG00000068831	RASGRP2	210	3904	1286
ENSG00000147383	NSDHL	714	3401	1287
ENSG00000185129	PURA	2959	1156	1288
ENSG00000198176	TFDP1	1491	2626	1289
ENSG00000146677	NA	3493	625	1290
ENSG00000102241	HTATSF1	3307	812	1291
ENSG00000141378	PTRH2	840	3279	1292
ENSG00000185104	FAF1	1504	2615	1293
ENSG00000130706	ADRM1	1511	2609	1294
ENSG00000084623	EIF3I	3400	722	1295
ENSG00000015475	BID	442	3681	1296
ENSG00000188352	FOCAD	2827	1297	1297
ENSG00000100865	CINP	3882	246	1298
ENSG00000174173	TRMT10C	1746	2382	1299
ENSG00000131732	ZCCHC9	1436	2693	1300
ENSG00000073111	MCM2	130	4001	1301
ENSG00000164252	AGGF1	3090	1047	1302
ENSG00000083720	OXCT1	3437	704	1303
ENSG00000104964	AES	3760	382	1304
ENSG00000132676	DAP3	3284	860	1305
ENSG00000158941	CCAR2	2126	2018	1306
ENSG00000168256	NKIRAS2	3022	1122	1307
ENSG00000134748	PRPF38A	1798	2348	1308
ENSG00000070756	PABPC1	1172	2975	1309
ENSG00000204713	TRIM27	3486	661	1310
ENSG00000175166	PSMD2	3428	723	1311
ENSG00000100526	CDKN3	3739	413	1312
ENSG00000105576	TNPO2	1724	2429	1313
ENSG00000142657	PGD	1176	2978	1314
ENSG00000160209	PDXK	3193	961	1315
ENSG00000169714	CNBP	3641	516	1316
ENSG00000163170	BOLA3	400	3758	1317
ENSG00000132424	PNISR	1720	2441	1318
ENSG00000095319	NUP188	1040	3122	1319
ENSG00000175215	CTDSP2	2900	1263	1320
ENSG00000158122	AAED1	1648	2518	1321
ENSG00000138623	SEMA7A	3976	194	1322
ENSG00000089195	TRMT6	1854	2319	1323
ENSG00000242088	NA	2756	1417	1324
ENSG00000111224	PARP11	3202	972	1325
ENSG00000153029	MR1	3070	1105	1326
ENSG00000167895	TMC8	3933	252	1327
ENSG00000107758	PPP3CB	2450	1736	1328
ENSG00000151353	TMEM18	2485	1704	1329
ENSG00000183520	UTP11	2822	1367	1330
ENSG00000172183	ISG20	720	3470	1331
ENSG00000082074	FYB1	3871	320	1332
ENSG00000108669	CYTH1	3788	403	1333
ENSG00000078142	PIK3C3	2567	1626	1334
ENSG00000058600	POLR3E	878	3316	1335
ENSG00000141646	SMAD4	2184	2011	1336
ENSG00000132199	ENOSF1	1734	2463	1337
ENSG00000168884	TNIP2	1120	3077	1338
ENSG00000197971	MBP	3598	600	1339
ENSG00000100567	PSMA3	1759	2440	1340
ENSG00000137710	RDX	1830	2372	1341
ENSG00000156398	SFXN2	3700	505	1342
ENSG00000146802	TMEM168	2287	1919	1343
ENSG00000101152	DNAJC5	1215	2994	1344
ENSG00000196329	GIMAP5	3621	588	1345
ENSG00000117133	RPF1	3429	781	1346
ENSG00000104738	MCM4	1232	2979	1347
ENSG00000115977	AAK1	2176	2036	1348
ENSG00000140006	WDR89	3188	1027	1349
ENSG00000165156	ZHX1	1399	2821	1350
ENSG00000147065	MSN	3074	1148	1351
ENSG00000169554	ZEB2	112	4113	1352
ENSG00000141522	ARHGDIA	800	3426	1353
ENSG00000135596	MICAL1	2168	2059	1354
ENSG00000197555	SIPA1L1	2253	1982	1355
ENSG00000068912	ERLEC1	3294	942	1356
ENSG00000101182	PSMA7	2952	1284	1357
ENSG00000127311	HELB	2765	1471	1358
ENSG00000177963	RIC8A	884	3355	1359
ENSG00000196547	MAN2A2	2761	1481	1360
ENSG00000176095	IP6K1	2183	2060	1361
ENSG00000198026	ZNF335	2548	1695	1362
ENSG00000074201	CLNS1A	3215	1029	1363
ENSG00000165060	FXN	2234	2013	1364
ENSG00000023572	GLRX2	3504	744	1365
ENSG00000100099	HPS4	2298	1950	1366
ENSG00000054654	SYNE2	3165	1085	1367
ENSG00000240463	NA	2965	1285	1368
ENSG00000171314	PGAM1	1643	2608	1369
ENSG00000168906	MAT2A	2034	2218	1370
ENSG00000184432	COPB2	839	3414	1371
ENSG00000001461	NIPAL3	1970	2286	1372
ENSG00000079134	THOC1	587	3671	1373
ENSG00000123472	ATPAF1	2155	2103	1374
ENSG00000067334	DNTTIP2	1644	2616	1375
ENSG00000128335	APOL2	2069	2192	1376
ENSG00000168827	GFM1	2531	1730	1377
ENSG00000143971	ETAA1	1862	2400	1378
ENSG00000165688	PMPCA	465	3800	1379
ENSG00000105186	ANKRD27	2767	1499	1380
ENSG00000133657	ATP13A3	929	3337	1381
ENSG00000213983	AP1G2	3944	325	1382
ENSG00000023287	RB1CC1	3145	1131	1383
ENSG00000180917	CMTR2	1519	2758	1384
ENSG00000131943	C19orf12	1182	3098	1385
ENSG00000113504	SLC12A7	3228	1054	1386
ENSG00000125611	CHCHD5	3412	872	1387
ENSG00000077984	CST7	3434	851	1388
ENSG00000100650	SRSF5	2936	1353	1389
ENSG00000121766	ZCCHC17	2739	1557	1390
ENSG00000065427	KARS	2157	2146	1391
ENSG00000187531	SIRT7	2693	1610	1392
ENSG00000218426	NA	2918	1390	1393
ENSG00000182208	MOB2	2197	2112	1394
ENSG00000120333	MRPS14	716	3594	1395
ENSG00000139116	KIF21A	1462	2854	1396
ENSG00000104915	STX10	1386	2932	1397
ENSG00000137731	FXYD2	3667	652	1398
ENSG00000164211	STARD4	1331	2988	1399
ENSG00000204386	NEU1	3623	696	1400
ENSG00000101745	ANKRD12	3187	1136	1401
ENSG00000152495	CAMK4	3425	898	1402
ENSG00000108010	GLRX3	2459	1867	1403
ENSG00000156711	MAPK13	1780	2546	1404
ENSG00000132109	TRIM21	2891	1436	1405
ENSG00000172062	SMN1	3552	776	1406
ENSG00000148248	SURF4	3635	695	1407
ENSG00000170542	SERPINB9	2725	1605	1408
ENSG00000125457	MIF4GD	1432	2902	1409
ENSG00000107949	BCCIP	3359	978	1410
ENSG00000161204	ABCF3	3954	385	1411
ENSG00000168591	TMUB2	2413	1928	1412
ENSG00000123728	RAP2C	1666	2676	1413
ENSG00000172757	CFL1	469	3873	1414
ENSG00000112200	ZNF451	2023	2326	1415
ENSG00000099341	PSMD8	836	3514	1416
ENSG00000185917	SETD4	3339	1011	1417
ENSG00000095794	CREM	2710	1648	1418
ENSG00000160688	FLAD1	860	3499	1419
ENSG00000092201	SUPT16H	2519	1841	1420
ENSG00000100056	ESS2	2716	1644	1421
ENSG00000107742	SPOCK2	3352	1008	1422
ENSG00000126746	ZNF384	1975	2391	1423
ENSG00000213024	NUP62	376	3996	1424
ENSG00000053254	FOXN3	1973	2401	1425
ENSG00000065268	WDR18	936	3441	1426
ENSG00000136270	TBRG4	3542	836	1427
ENSG00000154813	DPH3	1328	3050	1428
ENSG00000214160	ALG3	459	3920	1429
ENSG00000072506	HSD17B10	2495	1885	1430
ENSG00000158161	EYA3	1294	3089	1431
ENSG00000143374	TARS2	3497	891	1432
ENSG00000147416	ATP6V1B2	1800	2590	1433
ENSG00000206341	NA	2740	1651	1434
ENSG00000167065	DUSP18	1852	2540	1435
ENSG00000116830	TTF2	1828	2565	1436
ENSG00000167747	C19orf48	518	3877	1437
ENSG00000179532	DNHD1	1032	3364	1438
ENSG00000026950	BTN3A1	3152	1246	1439
ENSG00000178209	PLEC	3855	547	1440
ENSG00000123562	MORF4L2	1577	2826	1441
ENSG00000132432	SEC61G	3588	819	1442
ENSG00000013275	PSMC4	1920	2488	1443
ENSG00000120129	DUSP1	2280	2131	1444
ENSG00000108094	CUL2	1741	2671	1445
ENSG00000174109	C16orf91	2681	1731	1446
ENSG00000150995	ITPR1	2570	1843	1447
ENSG00000099326	MZF1	2917	1497	1448
ENSG00000137364	TPMT	1369	3045	1449
ENSG00000116874	WARS2	120	4296	1450
ENSG00000111707	SUDS3	2559	1866	1451
ENSG00000155744	FAM126B	2544	1891	1452
ENSG00000124383	MPHOSPH10	3673	763	1453
ENSG00000090432	MUL1	2316	2122	1454
ENSG00000100307	CBX7	3311	1127	1455
ENSG00000189306	RRP7A	4012	431	1456
ENSG00000197081	IGF2R	529	3914	1457
ENSG00000105607	GCDH	3463	983	1458
ENSG00000188938	FAM120AOS	2510	1938	1459
ENSG00000172409	CLP1	2412	2038	1460
ENSG00000131467	PSME3	2021	2431	1461
ENSG00000183943	PRKX	3265	1190	1462
ENSG00000150977	RILPL2	1836	2624	1463
ENSG00000165055	METTL2B	1961	2501	1464
ENSG00000148690	FRA10AC1	2348	2117	1465
ENSG00000134265	NAPG	1451	3016	1466
ENSG00000139146	SINHCAF	924	3544	1467
ENSG00000197183	NOL4L	3583	889	1468
ENSG00000139921	TMX1	1426	3047	1469
ENSG00000114209	PDCD10	3523	951	1470
ENSG00000136156	ITM2B	2134	2341	1471
ENSG00000136628	EPRS	2125	2357	1472
ENSG00000198937	CCDC167	3370	1112	1473
ENSG00000173418	NAA20	4147	338	1474
ENSG00000056586	RC3H2	2261	2225	1475
ENSG00000109917	ZPR1	1839	2648	1476
ENSG00000083444	PLOD1	1291	3199	1477
ENSG00000203875	SNHG5	791	3701	1478
ENSG00000257815	LINC01481	3292	1201	1479
ENSG00000204856	FAM216A	969	3525	1480
ENSG00000100124	ANKRD54	2449	2050	1481
ENSG00000105248	YJU2	2560	1942	1482
ENSG00000136718	IMP4	4036	466	1483
ENSG00000254986	DPP3	4245	259	1484
ENSG00000117528	ABCD3	1434	3071	1485
ENSG00000229474	PATL2	2843	1662	1486
ENSG00000138750	NUP54	703	3805	1487
ENSG00000170430	MGMT	4305	203	1488
ENSG00000104825	NFKBIB	1837	2677	1489
ENSG00000110321	EIF4G2	1209	3305	1490
ENSG00000152942	RAD17	2324	2191	1491
ENSG00000180992	MRPL14	739	3777	1492
ENSG00000167920	TMEM99	1261	3257	1493
ENSG00000171603	CLSTN1	3652	867	1494
ENSG00000183354	KIAA2026	3055	1466	1495
ENSG00000077238	IL4R	880	3644	1496
ENSG00000188342	GTF2F2	1147	3382	1497
ENSG00000085662	AKR1B1	2182	2350	1498
ENSG00000109606	DHX15	3362	1171	1499
ENSG00000130779	CLIP1	2335	2201	1500
ENSG00000054983	GALC	2489	2053	1501
ENSG00000082515	MRPL22	306	4237	1502
ENSG00000143751	SDE2	521	4023	1503
ENSG00000087470	DNM1L	2082	2464	1504
ENSG00000125637	PSD4	1778	2769	1505
ENSG00000145782	ATG12	1046	3506	1506
ENSG00000104695	PPP2CB	2279	2275	1507
ENSG00000125910	S1PR4	4062	495	1508
ENSG00000132541	RIDA	2076	2482	1509
ENSG00000112406	HECA	1193	3367	1510
ENSG00000005175	RPAP3	1084	3477	1511
ENSG00000142327	RNPEPL1	3789	774	1512
ENSG00000099901	RANBP1	449	4118	1513
ENSG00000127870	RNF6	3083	1485	1514
ENSG00000157593	SLC35B2	615	3953	1515
ENSG00000109046	WSB1	510	4060	1516
ENSG00000162298	SYVN1	2166	2405	1517
ENSG00000129083	COPB1	1108	3469	1518
ENSG00000251474	RPL32P3	3221	1356	1519
ENSG00000125901	MRPS26	3630	957	1520
ENSG00000127191	TRAF2	1000	3590	1521
ENSG00000138073	PREB	3988	602	1522
ENSG00000111605	CPSF6	3261	1330	1523
ENSG00000279483	NA	2890	1702	1524
ENSG00000111653	ING4	1368	3225	1525
ENSG00000175581	MRPL48	1196	3399	1526
ENSG00000135426	TESPA1	949	3648	1527
ENSG00000120837	NFYB	2860	1738	1528
ENSG00000114626	ABTB1	1858	2745	1529
ENSG00000171928	TVP23B	4177	426	1530
ENSG00000143727	ACP1	2512	2093	1531
ENSG00000050130	JKAMP	3617	992	1532
ENSG00000112237	CCNC	853	3756	1533
ENSG00000117000	RLF	2454	2159	1534
ENSG00000216285	NA	3734	879	1535
ENSG00000167700	MFSD3	2333	2281	1536
ENSG00000168701	TMEM208	2378	2236	1537
ENSG00000104812	GYS1	1269	3347	1538
ENSG00000116752	BCAS2	4117	504	1539
ENSG00000005436	GCFC2	1738	2884	1540
ENSG00000175110	MRPS22	4160	463	1541
ENSG00000229162	NA	214	4414	1542
ENSG00000145982	FARS2	2122	2512	1543
ENSG00000162517	PEF1	2128	2506	1544
ENSG00000150776	NKAPD1	2087	2549	1545
ENSG00000198843	SELENOT	3182	1454	1546
ENSG00000159063	ALG8	1213	3424	1547
ENSG00000152332	UHMK1	742	3899	1548
ENSG00000132819	RBM38	1764	2879	1549
ENSG00000177666	PNPLA2	2887	1757	1550
ENSG00000087502	ERGIC2	1914	2731	1551
ENSG00000214114	MYCBP	1940	2705	1552
ENSG00000119487	MAPKAP1	2061	2597	1553
ENSG00000211787	NA	3088	1572	1554
ENSG00000225484	NUTM2B-AS1	852	3819	1555
ENSG00000197147	LRRC8B	3792	881	1556
ENSG00000081019	RSBN1	3913	761	1557
ENSG00000123444	KBTBD4	1995	2682	1558
ENSG00000136286	MYO1G	555	4122	1559
ENSG00000051108	HERPUD1	3867	816	1560
ENSG00000163930	BAP1	2912	1772	1561
ENSG00000129245	FXR2	2440	2247	1562
ENSG00000106049	HIBADH	3148	1541	1563
ENSG00000232956	SNHG15	3346	1344	1564
ENSG00000170584	NUDCD2	4184	510	1565
ENSG00000071462	BUD23	3312	1384	1566
ENSG00000119596	YLPM1	2800	1897	1567
ENSG00000215256	DHRS4-AS1	3204	1496	1568
ENSG00000187193	MT1X	620	4082	1569
ENSG00000119041	GTF3C3	3336	1370	1570
ENSG00000109919	MTCH2	3101	1607	1571
ENSG00000163634	THOC7	3991	718	1572
ENSG00000166200	COPS2	4046	663	1573
ENSG00000167842	MIS12	2503	2208	1574
ENSG00000130748	TMEM160	2944	1768	1575
ENSG00000137070	IL11RA	200	4513	1576
ENSG00000196591	HDAC2	532	4184	1577
ENSG00000113312	TTC1	3125	1594	1578
ENSG00000258297	NA	3433	1287	1579
ENSG00000017483	SLC38A5	728	3993	1580
ENSG00000160783	PMF1	423	4300	1581
ENSG00000141380	SS18	2304	2421	1582
ENSG00000235505	LOC643733	2018	2707	1583
ENSG00000121579	NAA50	2426	2301	1584
ENSG00000259956	RBM15B	1875	2852	1585
ENSG00000076003	MCM6	834	3894	1586
ENSG00000102119	EMD	2433	2295	1587
ENSG00000127084	FGD3	3395	1335	1588
ENSG00000134809	TIMM10	3248	1482	1589
ENSG00000116871	MAP7D1	2479	2255	1590
ENSG00000126581	BECN1	946	3793	1591
ENSG00000168301	KCTD6	2147	2592	1592
ENSG00000125912	NCLN	315	4425	1593
ENSG00000280077	NA	3127	1614	1594
ENSG00000095066	HOOK2	1652	3091	1595
ENSG00000148153	INIP	396	4348	1596
ENSG00000161036	LRWD1	2364	2384	1597
ENSG00000125944	HNRNPR	1211	3541	1598
ENSG00000104131	EIF3J	3440	1316	1599
ENSG00000076053	RBM7	624	4134	1600
ENSG00000162928	PEX13	1684	3075	1601
ENSG00000169241	SLC50A1	2367	2392	1602
ENSG00000197345	MRPL21	1931	2828	1603
ENSG00000101255	TRIB3	1158	3605	1604
ENSG00000149716	ORAOV1	2414	2354	1605
ENSG00000164366	CCDC127	2461	2307	1606
ENSG00000236552	RPL13AP5	2436	2333	1607
ENSG00000147604	RPL7	2000	2770	1608
ENSG00000158019	BABAM2	1465	3307	1609
ENSG00000196504	PRPF40A	2719	2057	1610
ENSG00000175354	PTPN2	1282	3495	1611
ENSG00000150637	CD226	2175	2604	1612
ENSG00000204560	DHX16	4041	738	1613
ENSG00000014919	COX15	1806	2976	1614
ENSG00000120805	ARL1	666	4119	1615
ENSG00000114738	MAPKAPK3	1060	3729	1616
ENSG00000119979	FAM45A	1486	3303	1617
ENSG00000160563	MED27	2164	2629	1618
ENSG00000067704	IARS2	1373	3421	1619
ENSG00000136840	ST6GALNAC4	2064	2730	1620
ENSG00000141556	TBCD	2231	2563	1621
ENSG00000170348	TMED10	1849	2945	1622
ENSG00000213523	SRA1	4304	490	1623
ENSG00000108021	FAM208B	1502	3297	1624
ENSG00000173486	FKBP2	1730	3073	1625
ENSG00000126953	TIMM8A	1169	3635	1626
ENSG00000110108	TMEM109	3458	1348	1627
ENSG00000101193	GID8	1575	3235	1628
ENSG00000196498	NCOR2	1650	3163	1629
ENSG00000100991	TRPC4AP	759	4055	1630
ENSG00000153037	SRP19	3413	1401	1631
ENSG00000158669	GPAT4	3691	1123	1632
ENSG00000145012	LPP	4405	415	1633
ENSG00000161654	LSM12	2536	2284	1634
ENSG00000170275	CRTAP	3825	995	1635
ENSG00000133639	BTG1	3657	1164	1636
ENSG00000181467	RAP2B	3222	1599	1637
ENSG00000124172	ATP5F1E	1524	3300	1638
ENSG00000178057	NDUFAF3	1330	3494	1639
ENSG00000185009	AP3M1	3291	1536	1640
ENSG00000175324	LSM1	679	4150	1641
ENSG00000171497	PPID	3742	1088	1642
ENSG00000146576	C7orf26	1950	2882	1643
ENSG00000235559	NA	1336	3497	1644
ENSG00000139687	RB1	3075	1760	1645
ENSG00000134308	YWHAQ	3645	1192	1646
ENSG00000104549	SQLE	1224	3614	1647
ENSG00000149313	AASDHPPT	4209	630	1648
ENSG00000074695	LMAN1	1969	2872	1649
ENSG00000165671	NSD1	3417	1425	1650
ENSG00000119574	ZBTB45	3001	1842	1651
ENSG00000154174	TOMM70	2083	2761	1652
ENSG00000101856	PGRMC1	2980	1865	1653
ENSG00000074266	EED	1835	3011	1654
ENSG00000198604	BAZ1A	1333	3515	1655
ENSG00000181191	PJA1	1033	3816	1656
ENSG00000100889	PCK2	2997	1854	1657
ENSG00000127152	BCL11B	1293	3559	1658
ENSG00000136699	SMPD4	2777	2075	1659
ENSG00000125844	RRBP1	1997	2861	1660
ENSG00000135473	PAN2	4302	563	1661
ENSG00000143641	GALNT2	3897	968	1662
ENSG00000020129	NCDN	2875	1991	1663
ENSG00000122140	MRPS2	3324	1544	1664
ENSG00000172965	MIR4435-2HG	2462	2409	1665
ENSG00000254838	GVINP1	3653	1220	1666
ENSG00000183918	SH2D1A	1506	3369	1667
ENSG00000125977	EIF2S2	2925	1955	1668
ENSG00000197457	STMN3	4364	517	1669
ENSG00000130717	UCK1	2941	1944	1670
ENSG00000134954	ETS1	3884	1003	1671
ENSG00000108651	UTP6	2858	2030	1672
ENSG00000106268	NUDT1	2573	2324	1673
ENSG00000145293	ENOPH1	1316	3581	1674
ENSG00000128595	CALU	1187	3713	1675
ENSG00000161813	LARP4	4569	332	1676
ENSG00000213719	CLIC1	1881	3021	1677
ENSG00000226979	LTA	1087	3817	1678
ENSG00000100596	SPTLC2	2946	1961	1679
ENSG00000237749	NA	2085	2824	1680
ENSG00000127824	TUBA4A	1346	3566	1681
ENSG00000152778	IFIT5	2953	1960	1682
ENSG00000128708	HAT1	897	4017	1683
ENSG00000110911	SLC11A2	3157	1765	1684
ENSG00000126062	TMEM115	2605	2321	1685
ENSG00000131844	MCCC2	2885	2042	1686
ENSG00000090989	EXOC1	3045	1884	1687
ENSG00000185650	ZFP36L1	2851	2082	1688
ENSG00000011007	ELOA	945	3992	1689
ENSG00000100528	CNIH1	3168	1771	1690
ENSG00000160741	CRTC2	1795	3146	1691
ENSG00000118705	RPN2	2717	2227	1692
ENSG00000123146	ADGRE5	2233	2711	1693
ENSG00000111252	SH2B3	2105	2841	1694
ENSG00000123983	ACSL3	1123	3823	1695
ENSG00000162702	ZNF281	2291	2656	1696
ENSG00000106991	ENG	2964	1987	1697
ENSG00000226380	NA	2136	2816	1698
ENSG00000148840	PPRC1	4426	529	1699
ENSG00000094631	HDAC6	2255	2706	1700
ENSG00000152455	SUV39H2	1129	3835	1701
ENSG00000171566	PLRG1	3590	1375	1702
ENSG00000186908	ZDHHC17	1925	3049	1703
ENSG00000164134	NAA15	3375	1600	1704
ENSG00000249115	HAUS5	2240	2735	1705
ENSG00000175606	TMEM70	3655	1321	1706
ENSG00000065548	ZC3H15	3600	1378	1707
ENSG00000204899	MZT1	1475	3503	1708
ENSG00000160336	ZNF761	2902	2087	1709
ENSG00000186575	NF2	3985	1006	1710
ENSG00000147471	PLPBP	4143	855	1711
ENSG00000244879	NA	2951	2047	1712
ENSG00000100345	MYH9	3501	1498	1713
ENSG00000179918	SEPHS2	1018	3982	1714
ENSG00000171863	RPS7	1922	3080	1715
ENSG00000159593	NAE1	1531	3474	1716
ENSG00000182179	UBA7	4463	543	1717
ENSG00000131013	PPIL4	2208	2800	1718
ENSG00000106399	RPA3	1646	3363	1719
ENSG00000065970	FOXJ2	389	4622	1720
ENSG00000070366	SMG6	3394	1619	1721
ENSG00000106591	MRPL32	3194	1820	1722
ENSG00000189043	NDUFA4	1583	3431	1723
ENSG00000198612	COPS8	1153	3861	1724
ENSG00000171302	CANT1	1867	3150	1725
ENSG00000067365	METTL22	975	4043	1726
ENSG00000121350	PYROXD1	2062	2958	1727
ENSG00000100281	HMGXB4	2141	2880	1728
ENSG00000146143	PRIM2	2722	2300	1729
ENSG00000145604	SKP2	1655	3375	1730
ENSG00000010165	METTL13	3899	1133	1731
ENSG00000100983	GSS	1627	3405	1732
ENSG00000171100	MTM1	3308	1726	1733
ENSG00000142507	PSMB6	3061	1978	1734
ENSG00000103121	CMC2	255	4787	1735
ENSG00000224237	NA	1653	3392	1736
ENSG00000087263	OGFOD1	1979	3067	1737
ENSG00000185624	P4HB	2899	2147	1738
ENSG00000155189	AGPAT5	2582	2465	1739
ENSG00000087157	PGS1	2646	2406	1740
ENSG00000138660	AP1AR	3318	1734	1741
ENSG00000143155	TIPRL	3235	1825	1742
ENSG00000164062	APEH	1171	3889	1743
ENSG00000142937	RPS8	3304	1758	1744
ENSG00000205707	ETFRF1	2142	2921	1745
ENSG00000161057	PSMC2	1507	3558	1746
ENSG00000145041	DCAF1	2369	2699	1747
ENSG00000167110	GOLGA2	2806	2263	1748
ENSG00000144580	CNOT9	3761	1309	1749
ENSG00000144021	CIAO1	2627	2444	1750
ENSG00000261236	BOP1	3178	1895	1751
ENSG00000135002	RFK	1385	3689	1752
ENSG00000141425	RPRD1A	3831	1243	1753
ENSG00000068305	MEF2A	2158	2917	1754
ENSG00000091483	FH	717	4359	1755
ENSG00000101365	IDH3B	2610	2466	1756
ENSG00000196961	AP2A1	1254	3826	1757
ENSG00000148843	PDCD11	4382	702	1758
ENSG00000109445	ZNF330	881	4206	1759
ENSG00000168374	ARF4	1951	3139	1760
ENSG00000079263	SP140	2254	2837	1761
ENSG00000136243	NUPL2	2198	2894	1762
ENSG00000172500	FIBP	644	4448	1763
ENSG00000115520	COQ10B	2574	2523	1764
ENSG00000169288	MRPL1	4386	713	1765
ENSG00000101391	CDK5RAP1	3827	1274	1766
ENSG00000269609	RPARP-AS1	4316	785	1767
ENSG00000079462	PAFAH1B3	979	4123	1768
ENSG00000174780	SRP72	3448	1654	1769
ENSG00000237190	CDKN2AIPNL	4579	523	1770
ENSG00000198839	ZNF277	2795	2310	1771
ENSG00000112699	GMDS	1086	4021	1772
ENSG00000137817	PARP6	2154	2954	1773
ENSG00000054611	TBC1D22A	1728	3383	1774
ENSG00000151883	PARP8	1729	3384	1775
ENSG00000118217	ATF6	829	4287	1776
ENSG00000138018	SELENOI	168	4956	1777
ENSG00000120942	UBIAD1	2973	2152	1778
ENSG00000069667	RORA	4511	617	1779
ENSG00000152492	CCDC50	766	4364	1780
ENSG00000158290	CUL4B	2386	2748	1781
ENSG00000197635	DPP4	2058	3078	1782
ENSG00000119203	CPSF3	3561	1578	1783
ENSG00000188452	CERKL	3016	2125	1784
ENSG00000076928	ARHGEF1	3185	1962	1785
ENSG00000064995	TAF11	1007	4142	1786
ENSG00000142867	BCL10	1809	3340	1787
ENSG00000072818	ACAP1	2540	2610	1788
ENSG00000065413	ANKRD44	4635	520	1789
ENSG00000232858	NA	3952	1203	1790
ENSG00000067082	KLF6	3232	1924	1791
ENSG00000094841	UPRT	3772	1385	1792
ENSG00000211746	NA	1816	3343	1793
ENSG00000101911	PRPS2	1642	3519	1794
ENSG00000132334	PTPRE	4198	965	1795
ENSG00000166471	TMEM41B	1893	3270	1796
ENSG00000131475	VPS25	896	4271	1797
ENSG00000147168	IL2RG	2658	2509	1798
ENSG00000120896	SORBS3	4819	349	1799
ENSG00000136021	SCYL2	724	4446	1800
ENSG00000164347	GFM2	2429	2744	1801
ENSG00000181523	SGSH	4271	907	1802
ENSG00000089048	ESF1	3077	2105	1803
ENSG00000172057	ORMDL3	2886	2296	1804
ENSG00000090263	MRPS33	781	4403	1805
ENSG00000018699	TTC27	4547	640	1806
ENSG00000113648	H2AFY	1569	3620	1807
ENSG00000149196	HIKESHI	1375	3815	1808
ENSG00000277149	TYW1B	3574	1618	1809
ENSG00000051596	THOC3	2813	2380	1810
ENSG00000159023	EPB41	3479	1717	1811
ENSG00000154727	GABPA	2372	2829	1812
ENSG00000197903	HIST1H2BK	3207	1994	1813
ENSG00000079332	SAR1A	2789	2416	1814
ENSG00000115816	CEBPZ	3681	1525	1815
ENSG00000125863	MKKS	493	4714	1816
ENSG00000125454	SLC25A19	4098	1113	1817
ENSG00000164405	UQCRQ	3201	2010	1818
ENSG00000128626	MRPS12	3326	1886	1819
ENSG00000205339	IPO7	1362	3853	1820
ENSG00000122042	UBL3	3059	2157	1821
ENSG00000119844	AFTPH	899	4320	1822
ENSG00000184047	DIABLO	1623	3599	1823
ENSG00000130772	MED18	5004	219	1824
ENSG00000221963	APOL6	4975	249	1825
ENSG00000140830	TXNL4B	2602	2623	1826
ENSG00000158062	UBXN11	1441	3784	1827
ENSG00000123136	DDX39A	3796	1434	1828
ENSG00000175768	TOMM5	2666	2564	1829
ENSG00000170515	PA2G4	2945	2291	1830
ENSG00000089053	ANAPC5	3447	1791	1831
ENSG00000105829	BET1	1051	4188	1832
ENSG00000061794	MRPS35	3224	2016	1833
ENSG00000139372	TDG	4400	845	1834
ENSG00000164951	PDP1	2221	3025	1835
ENSG00000168872	DDX19A	2655	2593	1836
ENSG00000012061	ERCC1	660	4589	1837
ENSG00000167315	ACAA2	559	4690	1838
ENSG00000112343	TRIM38	1145	4114	1839
ENSG00000172831	CES2	3033	2226	1840
ENSG00000137055	PLAA	4647	613	1841
ENSG00000114857	NKTR	2579	2688	1842
ENSG00000226067	NA	2334	2935	1843
ENSG00000122705	CLTA	3525	1749	1844
ENSG00000137509	PRCP	3358	1916	1845
ENSG00000119723	COQ6	2816	2460	1846
ENSG00000100209	HSCB	2222	3056	1847
ENSG00000182934	SRPRA	4811	470	1848
ENSG00000111641	NOP2	1941	3345	1849
ENSG00000164674	SYTL3	4832	455	1850
ENSG00000048140	TSPAN17	4189	1104	1851
ENSG00000075945	KIFAP3	1844	3449	1852
ENSG00000123992	DNPEP	2473	2820	1853
ENSG00000112977	DAP	2080	3215	1854
ENSG00000197448	GSTK1	2148	3147	1855
ENSG00000262477	NA	2690	2606	1856
ENSG00000275066	SYNRG	4639	659	1857
ENSG00000089012	SIRPG	2170	3129	1858
ENSG00000084090	STARD7	3443	1858	1859
ENSG00000087088	BAX	2794	2508	1860
ENSG00000088833	NSFL1C	2577	2725	1861
ENSG00000242125	SNHG3	1533	3770	1862
ENSG00000167380	ZNF226	4303	1001	1863
ENSG00000113263	ITK	2033	3272	1864
ENSG00000197006	METTL9	1982	3323	1865
ENSG00000120370	GORAB	3158	2150	1866
ENSG00000170379	TCAF2	317	4992	1867
ENSG00000116062	MSH6	2135	3177	1868
ENSG00000186810	CXCR3	3784	1528	1869
ENSG00000111196	MAGOHB	2026	3290	1870
ENSG00000115738	ID2	1793	3523	1871
ENSG00000168944	CEP120	2825	2494	1872
ENSG00000171490	RSL1D1	3485	1836	1873
ENSG00000198522	GPN1	4471	853	1874
ENSG00000115514	TXNDC9	2612	2715	1875
ENSG00000071994	PDCD2	3995	1334	1876
ENSG00000233306	NA	3115	2215	1877
ENSG00000119285	HEATR1	2784	2547	1878
ENSG00000188486	H2AFX	3929	1406	1879
ENSG00000099290	WASHC2A	2698	2638	1880
ENSG00000069998	HDHD5	2186	3151	1881
ENSG00000143162	CREG1	2090	3249	1882
ENSG00000084073	ZMPSTE24	3619	1724	1883
ENSG00000119772	DNMT3A	2591	2755	1884
ENSG00000235954	TTC28-AS1	1707	3643	1885
ENSG00000103064	SLC7A6	1886	3466	1886
ENSG00000123908	AGO2	1908	3447	1887
ENSG00000184182	UBE2F	2742	2613	1888
ENSG00000151503	NCAPD3	4313	1043	1889
ENSG00000172493	AFF1	3422	1936	1890
ENSG00000163755	HPS3	1310	4050	1891
ENSG00000280194	NA	2694	2666	1892
ENSG00000163344	PMVK	4285	1076	1893
ENSG00000158716	DUSP23	1112	4254	1894
ENSG00000103061	SLC7A6OS	1421	3948	1895
ENSG00000117118	SDHB	2359	3013	1896
ENSG00000152465	NMT2	3930	1442	1897
ENSG00000270069	NA	5223	150	1898
ENSG00000198818	SFT2D1	3779	1597	1899
ENSG00000173209	AHSA2P	2514	2864	1900
ENSG00000143379	SETDB1	3857	1523	1901
ENSG00000158747	NBL1	2968	2413	1902
ENSG00000113391	FAM172A	2420	2964	1903
ENSG00000006744	ELAC2	3852	1533	1904
ENSG00000036054	TBC1D23	2974	2412	1905
ENSG00000179271	GADD45GIP1	811	4577	1906
ENSG00000006625	GGCT	922	4467	1907
ENSG00000008517	IL32	1675	3716	1908
ENSG00000107902	LHPP	2095	3296	1909
ENSG00000133398	MED10	1548	3844	1910
ENSG00000176476	SGF29	1760	3632	1911
ENSG00000168675	LDLRAD4	3229	2165	1912
ENSG00000175073	VCPIP1	770	4625	1913
ENSG00000111786	SRSF9	1917	3479	1914
ENSG00000179091	CYC1	1647	3750	1915
ENSG00000144635	DYNC1LI1	3889	1510	1916
ENSG00000114354	TFG	2338	3062	1917
ENSG00000119446	RBM18	3143	2260	1918
ENSG00000138777	PPA2	3612	1796	1919
ENSG00000102753	KPNA3	4440	970	1920
ENSG00000065883	CDK13	2884	2530	1921
ENSG00000138172	CALHM2	1505	3909	1922
ENSG00000115540	MOB4	2930	2486	1923
ENSG00000281103	TRG-AS1	4016	1400	1924
ENSG00000158042	MRPL17	2598	2819	1925
ENSG00000138029	HADHB	2983	2435	1926
ENSG00000108666	C17orf75	5254	167	1927
ENSG00000197142	ACSL5	1485	3937	1928
ENSG00000135968	GCC2	2406	3017	1929
ENSG00000014641	MDH1	3499	1926	1930
ENSG00000244398	NA	4716	710	1931
ENSG00000004142	POLDIP2	3593	1835	1932
ENSG00000165660	ABRAXAS2	3118	2311	1933
ENSG00000196363	WDR5	805	4624	1934
ENSG00000148308	GTF3C5	4101	1329	1935
ENSG00000157870	FAM213B	2850	2582	1936
ENSG00000159479	MED8	4587	852	1937
ENSG00000249915	PDCD6	3736	1705	1938
ENSG00000127914	AKAP9	2728	2714	1939
ENSG00000124203	ZNF831	2976	2469	1940
ENSG00000149761	NUDT22	3812	1638	1941
ENSG00000146842	TMEM209	1649	3802	1942
ENSG00000129636	ITFG1	2528	2924	1943
ENSG00000117616	RSRP1	1351	4103	1944
ENSG00000138430	OLA1	3680	1774	1945
ENSG00000080822	CLDND1	2265	3193	1946
ENSG00000074706	IPCEF1	2471	2992	1947
ENSG00000213080	NA	2001	3463	1948
ENSG00000074370	ATP2A3	2928	2539	1949
ENSG00000184281	TSSC4	2477	2995	1950
ENSG00000187109	NAP1L1	1257	4217	1951
ENSG00000185591	SP1	3114	2362	1952
ENSG00000162496	DHRS3	294	5184	1953
ENSG00000143499	SMYD2	4661	822	1954
ENSG00000116459	ATP5PB	1827	3660	1955
ENSG00000140395	WDR61	4011	1477	1956
ENSG00000183431	SF3A3	2934	2557	1957
ENSG00000116161	CACYBP	3466	2028	1958
ENSG00000176623	RMDN1	2638	2858	1959
ENSG00000179950	PUF60	3477	2019	1960
ENSG00000128655	PDE11A	2565	2938	1961
ENSG00000169592	INO80E	3695	1808	1962
ENSG00000198431	TXNRD1	1929	3576	1963
ENSG00000178074	C2orf69	3113	2394	1964
ENSG00000113597	TRAPPC13	3084	2425	1965
ENSG00000151690	MFSD6	2201	3308	1966
ENSG00000115539	PDCL3	3480	2032	1967
ENSG00000132670	PTPRA	4218	1294	1968
ENSG00000168071	CCDC88B	1765	3749	1969
ENSG00000100823	APEX1	2977	2544	1970
ENSG00000132792	CTNNBL1	3079	2442	1971
ENSG00000215717	TMEM167B	3180	2342	1972
ENSG00000033011	ALG1	4575	950	1973
ENSG00000138801	PAPSS1	3814	1714	1974
ENSG00000010017	RANBP9	2177	3352	1975
ENSG00000211456	SACM1L	3575	1954	1976
ENSG00000101654	RNMT	1367	4163	1977
ENSG00000137193	PIM1	1163	4368	1978
ENSG00000119929	CUTC	2165	3368	1979
ENSG00000138674	SEC31A	2214	3319	1980
ENSG00000247828	TMEM161B-AS1	4377	1157	1981
ENSG00000128590	DNAJB9	1256	4281	1982
ENSG00000173762	CD7	2705	2832	1983
ENSG00000164919	COX6C	2775	2764	1984
ENSG00000166598	HSP90B1	4232	1310	1985
ENSG00000152242	C18orf25	1584	3959	1986
ENSG00000224411	NA	3409	2134	1987
ENSG00000132406	TMEM128	3571	1973	1988
ENSG00000140995	DEF8	1702	3846	1989
ENSG00000108465	CDK5RAP3	4185	1365	1990
ENSG00000163807	KIAA1143	3869	1681	1991
ENSG00000176444	CLK2	4242	1315	1992
ENSG00000122257	RBBP6	2180	3381	1993
ENSG00000121578	B4GALT4	3721	1845	1994
ENSG00000186501	TMEM222	4646	920	1995
ENSG00000163877	SNIP1	3858	1712	1996
ENSG00000187630	DHRS4L2	1661	3910	1997
ENSG00000174953	DHX36	3529	2043	1998
ENSG00000093144	ECHDC1	3446	2132	1999
[truncated: 3,392 more rows]
