# Supplementary material for: Gene Expression-Based Identification of Antigen-Responsive CD8+ T Cells on a Single-Cell Level
Source: Front Immunol. 2019 Nov 6;10:2568. doi: 10.3389/fimmu.2019.02568 (PMC6851025; doi:10.3389/fimmu.2019.02568)
Supplement: Table S4 — Differentially expressed genes in cognate antigen-responsive CD8+ T cells from donors 4–6. [file Table_4.xlsx]

## Sheet: donor #4
Ensembl_ID	symbol	log2FoldChange	padj	Rank
ENSG00000049249	TNFRSF9	11.7164	1.37411e-09	1
ENSG00000109943	CRTAM	11.3375	1.37411e-09	2
ENSG00000143184	XCL1	10.8638	1.37411e-09	3
ENSG00000122877	EGR2	10.0742	1.37411e-09	4
ENSG00000225783	MIAT	-9.06367	1.47442e-09	5
ENSG00000153234	NR4A2	9.85318	2.18142e-09	6
ENSG00000143185	XCL2	5.77927	1.37411e-09	7
ENSG00000096384	HSP90AB1	2.71594	1.37411e-09	8
ENSG00000111640	GAPDH	2.43172	1.37411e-09	9
ENSG00000143333	RGS16	9.56896	5.93854e-09	10
ENSG00000111537	IFNG	10.6427	8.6209e-09	11
ENSG00000109971	HSPA8	1.958	2.18142e-09	12
ENSG00000089157	RPLP0	1.51587	2.18142e-09	13
ENSG00000271503	CCL5	-2.05275	6.49912e-09	14
ENSG00000067225	PKM	2.17907	3.51265e-08	15
ENSG00000182199	SHMT2	9.79002	1.69185e-07	16
ENSG00000106628	POLD2	8.55837	2.01793e-07	17
ENSG00000186891	TNFRSF18	8.36889	2.01793e-07	18
ENSG00000120875	DUSP4	9.25315	2.9766e-07	19
ENSG00000283554	LINC02341	8.65312	4.47893e-07	20
ENSG00000265972	TXNIP	-9.72686	5.43558e-07	21
ENSG00000177494	ZBED2	9.75844	5.6236e-07	22
ENSG00000150764	DIXDC1	8.46363	5.06241e-07	23
ENSG00000175463	TBC1D10C	-8.77944	5.6236e-07	24
ENSG00000077585	GPR137B	8.65312	5.6236e-07	25
ENSG00000186827	TNFRSF4	8.24257	5.43558e-07	26
ENSG00000070882	OSBPL3	9.47421	7.87282e-07	27
ENSG00000173465	SSSCA1	8.49521	7.42337e-07	28
ENSG00000168243	GNG4	8.24257	8.49197e-07	29
ENSG00000122873	CISD1	8.24257	1.06721e-06	30
ENSG00000164687	FABP5	8.55837	1.1167e-06	31
ENSG00000102393	GLA	8.62154	2.70827e-06	32
ENSG00000111424	VDR	8.05308	2.60249e-06	33
ENSG00000149476	TKFC	8.08466	2.70827e-06	34
ENSG00000120254	MTHFD1L	7.95834	2.70827e-06	35
ENSG00000145730	PAM	9.41105	3.44501e-06	36
ENSG00000135127	BICDL1	8.93734	3.44501e-06	37
ENSG00000095794	CREM	8.11624	3.18672e-06	38
ENSG00000178562	CD28	8.93734	4.31003e-06	39
ENSG00000183010	PYCR1	7.67411	3.82264e-06	40
ENSG00000119508	NR4A3	7.61095	3.99363e-06	41
ENSG00000100462	PRMT5	7.89518	4.3543e-06	42
ENSG00000171791	BCL2	8.11624	5.1222e-06	43
ENSG00000162496	DHRS3	7.54779	5.1222e-06	44
ENSG00000099194	SCD	8.11624	6.77716e-06	45
ENSG00000127452	FBXL12	7.80044	7.1518e-06	46
ENSG00000060642	PIGV	7.76886	7.1518e-06	47
ENSG00000186648	CARMIL3	7.73728	7.1518e-06	48
ENSG00000117597	DIEXF	7.29515	6.77716e-06	49
ENSG00000178896	EXOSC4	7.48463	1.20899e-05	50
ENSG00000137265	IRF4	9.72686	1.639e-05	51
ENSG00000107140	TESK1	8.30573	1.5246e-05	52
ENSG00000141378	PTRH2	7.80044	1.56229e-05	53
ENSG00000140379	BCL2A1	7.51621	1.55781e-05	54
ENSG00000065911	MTHFD2	9.37947	2.91641e-05	55
ENSG00000184178	SCFD2	6.47405	2.0542e-05	56
ENSG00000234883	MIR155HG	9.28473	3.29046e-05	57
ENSG00000205707	ETFRF1	6.0635	2.18425e-05	58
ENSG00000134333	LDHA	1.57904	6.07608e-06	59
ENSG00000167604	NFKBID	8.77944	3.47062e-05	60
ENSG00000181788	SIAH2	8.46363	3.86067e-05	61
ENSG00000145779	TNFAIP8	2.7791	1.31266e-05	62
ENSG00000164815	ORC5	8.08466	3.93e-05	63
ENSG00000178096	BOLA1	8.05308	4.1261e-05	64
ENSG00000251301	LINC02384	-7.70569	4.1261e-05	65
ENSG00000128284	APOL3	-7.48463	5.27189e-05	66
ENSG00000143878	RHOB	5.30556	3.77062e-05	67
ENSG00000141556	TBCD	-7.38989	5.27189e-05	68
ENSG00000140105	WARS	9.34789	7.02256e-05	69
ENSG00000103490	PYCARD	-7.64253	6.71403e-05	70
ENSG00000000938	FGR	-7.16882	8.44035e-05	71
ENSG00000151651	ADAM8	-7.13724	8.52379e-05	72
ENSG00000154640	BTG3	8.8426	0.000108849	73
ENSG00000105835	NAMPT	9.09525	0.000113174	74
ENSG00000175899	A2M	-7.64253	9.67395e-05	75
ENSG00000167851	CD300A	-7.13724	9.60161e-05	76
ENSG00000100577	GSTZ1	7.10566	9.67395e-05	77
ENSG00000156873	PHKG2	-7.0425	0.00010468	78
ENSG00000144354	CDCA7	-6.94776	0.00010468	79
ENSG00000011478	QPCTL	7.92676	0.000119949	80
ENSG00000162924	REL	8.6847	0.000133055	81
ENSG00000180448	ARHGAP45	-8.71628	0.000145391	82
ENSG00000089820	ARHGAP4	-7.61095	0.000136027	83
ENSG00000152193	RNF219	7.32673	0.00014463	84
ENSG00000099204	ABLIM1	-7.32673	0.00014463	85
ENSG00000133321	RARRES3	-8.93734	0.000182858	86
ENSG00000277734	NA	1.32639	2.78348e-05	87
ENSG00000163346	PBXIP1	-8.81102	0.000196449	88
ENSG00000138231	DBR1	7.61095	0.000170392	89
ENSG00000237499	LOC100130476	-8.11624	0.000184492	90
ENSG00000112182	BACH2	8.17941	0.000189597	91
ENSG00000108561	C1QBP	9.5058	0.000237085	92
ENSG00000108511	HOXB6	6.75827	0.000170985	93
ENSG00000213930	GALT	-7.16882	0.000182858	94
ENSG00000142765	SYTL1	-6.94776	0.000191735	95
ENSG00000141968	VAV1	-6.78985	0.000194586	96
ENSG00000178035	IMPDH2	3.12649	9.67395e-05	97
ENSG00000130340	SNX9	9.12683	0.000284384	98
ENSG00000001630	CYP51A1	3.6002	0.000113174	99
ENSG00000197948	FCHSD1	-6.91618	0.00023083	100
ENSG00000106479	ZNF862	-6.78985	0.00023319	101
ENSG00000107938	EDRF1	-6.63195	0.00023319	102
ENSG00000100564	PIGH	-6.63195	0.000237778	103
ENSG00000260196	NA	6.72669	0.000246422	104
ENSG00000153094	BCL2L11	9.22157	0.00035249	105
ENSG00000125351	UPF3B	-6.66353	0.000266808	106
ENSG00000136143	SUCLA2	7.57937	0.000303508	107
ENSG00000099860	GADD45B	8.58995	0.000354542	108
ENSG00000160124	CCDC58	7.48463	0.000315255	109
ENSG00000116288	PARK7	1.76852	7.51317e-05	110
ENSG00000270605	NA	-6.60037	0.000280822	111
ENSG00000104228	TRIM35	-6.60037	0.000280822	112
ENSG00000105088	OLFM2	3.56862	0.000154049	113
ENSG00000246526	LINC002481	-6.44247	0.000295633	114
ENSG00000197147	LRRC8B	7.54779	0.000352829	115
ENSG00000131381	RBSN	-6.47405	0.000315255	116
ENSG00000179526	SHARPIN	-6.85302	0.000349369	117
ENSG00000181036	FCRL6	-6.60037	0.000348432	118
ENSG00000104856	RELB	8.14782	0.000435117	119
ENSG00000031003	FAM13B	-6.85302	0.00036681	120
ENSG00000135486	HNRNPA1	1.38955	7.48997e-05	121
ENSG00000119714	GPR68	-6.53721	0.00035249	122
ENSG00000204131	NHSL2	-6.53721	0.000354542	123
ENSG00000141298	SSH2	-6.60037	0.000364244	124
ENSG00000230747	NA	-6.91618	0.000383134	125
ENSG00000170322	NFRKB	-6.34772	0.000354542	126
ENSG00000139631	CSAD	-6.78985	0.000383134	127
ENSG00000112242	E2F3	-6.75827	0.000383134	128
ENSG00000165338	HECTD2	8.43205	0.000480105	129
ENSG00000138642	HERC6	-6.44247	0.00037236	130
ENSG00000197457	STMN3	-7.2004	0.000424159	131
ENSG00000263528	IKBKE	-6.28456	0.00037236	132
ENSG00000080608	PUM3	8.43205	0.000514286	133
ENSG00000188283	ZNF383	-6.47405	0.000419974	134
ENSG00000198839	ZNF277	-6.44247	0.000428876	135
ENSG00000125814	NAPB	-6.34772	0.000423552	136
ENSG00000076248	UNG	-6.28456	0.00041972	137
ENSG00000123609	NMI	-6.3793	0.0004309	138
ENSG00000133067	LGR6	-6.28456	0.000428171	139
ENSG00000197857	ZNF44	-6.3793	0.000435117	140
ENSG00000117020	AKT3	-6.3793	0.000435117	141
ENSG00000109956	B3GAT1	-6.85302	0.000471034	142
ENSG00000145912	NHP2	8.27415	0.000579311	143
ENSG00000176083	ZNF683	-8.65312	0.000611524	144
ENSG00000198464	ZNF480	-6.44247	0.00045687	145
ENSG00000198270	TMEM116	-6.47405	0.000462317	146
ENSG00000163840	DTX3L	-6.31614	0.000453948	147
ENSG00000196305	IARS	9.06367	0.000755375	148
ENSG00000126561	STAT5A	9.0005	0.000757345	149
ENSG00000175573	C11orf68	-6.78985	0.000594359	150
ENSG00000103257	SLC7A5	8.71628	0.000782252	151
ENSG00000164332	UBLCP1	8.58995	0.000781384	152
ENSG00000122729	ACO1	-6.50563	0.000594359	153
ENSG00000061273	HDAC7	8.77944	0.000863144	154
ENSG00000145990	GFOD1	7.95834	0.00081206	155
ENSG00000198677	TTC37	-6.09508	0.000638115	156
ENSG00000151466	SCLT1	-6.09508	0.000638115	157
ENSG00000187189	TSPYL4	-6.0635	0.000639423	158
ENSG00000178573	MAF	-7.10566	0.000755375	159
ENSG00000181610	MRPS23	8.46363	0.000899802	160
ENSG00000172725	CORO1B	-7.13724	0.00077795	161
ENSG00000072121	ZFYVE26	-6.47405	0.000710404	162
ENSG00000180964	TCEAL8	-6.97934	0.000774329	163
ENSG00000111669	TPI1	1.76852	0.000196449	164
ENSG00000260711	NA	-6.56879	0.000736539	165
ENSG00000110324	IL10RA	-9.15841	0.00104352	166
ENSG00000169239	CA5B	-5.90559	0.000689289	167
ENSG00000105516	DBP	-5.90559	0.000689289	168
ENSG00000105197	TIMM50	8.55837	0.00104953	169
ENSG00000186480	INSIG1	9.03208	0.00111896	170
ENSG00000127586	CHTF18	-6.00034	0.000748781	171
ENSG00000163481	RNF25	8.17941	0.00104953	172
ENSG00000124256	ZBP1	-5.96876	0.00077795	173
ENSG00000180209	MYLPF	7.42147	0.000975585	174
ENSG00000109320	NFKB1	2.74752	0.000364244	175
ENSG00000099991	CABIN1	-5.71611	0.000782252	176
ENSG00000136280	CCM2	-8.36889	0.00114718	177
ENSG00000134460	IL2RA	8.62154	0.00118485	178
ENSG00000107949	BCCIP	8.62154	0.0012313	179
ENSG00000135069	PSAT1	8.93734	0.00129802	180
ENSG00000102898	NUTF2	8.46363	0.00122991	181
ENSG00000184545	DUSP8	-6.69511	0.000975585	182
ENSG00000053372	MRTO4	8.27415	0.00122991	183
ENSG00000105281	SLC1A5	8.71628	0.00131547	184
ENSG00000172349	IL16	-8.52679	0.00133388	185
ENSG00000100284	TOM1	-6.00034	0.000966243	186
ENSG00000143324	XPR1	-6.31614	0.00106007	187
ENSG00000219481	NBPF1	-5.74769	0.000975585	188
ENSG00000127528	KLF2	-6.56879	0.00116633	189
ENSG00000182162	P2RY8	-8.0215	0.00144279	190
ENSG00000134759	ELP2	6.69511	0.00120823	191
ENSG00000049449	RCN1	6.78985	0.00126445	192
ENSG00000166451	CENPN	7.13724	0.00144549	193
ENSG00000145390	USP53	-5.4003	0.00111318	194
ENSG00000129657	SEC14L1	7.67411	0.00162032	195
ENSG00000182858	ALG12	-5.52663	0.00120823	196
ENSG00000135776	ABCB10	-6.60037	0.00144549	197
ENSG00000085117	CD82	2.65278	0.000638115	198
ENSG00000198728	LDB1	7.35831	0.00178772	199
ENSG00000256667	NA	-7.07408	0.00189375	200
ENSG00000143314	MRPL24	8.71628	0.00237318	201
ENSG00000173846	PLK3	8.71628	0.00239939	202
ENSG00000109466	KLHL2	8.05308	0.00226189	203
ENSG00000078687	TNRC6C	-6.63195	0.00199062	204
ENSG00000133657	ATP13A3	8.43205	0.00269104	205
ENSG00000123358	NR4A1	8.14782	0.0026584	206
ENSG00000129355	CDKN2D	-5.96876	0.00196959	207
ENSG00000071462	BUD23	8.62154	0.00285184	208
ENSG00000103591	AAGAB	8.6847	0.00294732	209
ENSG00000100450	GZMH	-3.4423	0.00118781	210
ENSG00000144867	SRPRB	8.87418	0.00315365	211
ENSG00000160271	RALGDS	-7.8636	0.00294732	212
ENSG00000074800	ENO1	1.61062	0.000613798	213
ENSG00000175414	ARL10	4.73711	0.00189375	214
ENSG00000075415	SLC25A3	1.45271	0.000605245	215
ENSG00000157557	ETS2	8.65312	0.00366684	216
ENSG00000136522	MRPL47	8.58995	0.00365814	217
ENSG00000044115	CTNNA1	2.58962	0.00111896	218
ENSG00000107738	VSIR	2.36855	0.00104352	219
ENSG00000171469	ZNF561	-6.41089	0.00285184	220
ENSG00000136161	RCBTB2	-9.09525	0.00409449	221
ENSG00000110925	CSRNP2	-6.56879	0.00303731	222
ENSG00000198825	INPP5F	8.14782	0.00377133	223
ENSG00000117143	UAP1	8.62154	0.00410013	224
ENSG00000073111	MCM2	8.43205	0.0040304	225
ENSG00000168016	TRANK1	-8.0215	0.0038586	226
ENSG00000137601	NEK1	-6.82143	0.00333408	227
ENSG00000163468	CCT3	2.55804	0.00131547	228
ENSG00000048162	NOP16	8.14782	0.00421244	229
ENSG00000137642	SORL1	-8.40047	0.00442501	230
ENSG00000136111	TBC1D4	8.65312	0.00462804	231
ENSG00000010278	CD9	5.96876	0.00319913	232
ENSG00000115806	GORASP2	8.71628	0.00489541	233
ENSG00000076043	REXO2	7.98992	0.00459613	234
ENSG00000052802	MSMO1	9.0005	0.00528568	235
ENSG00000112972	HMGCS1	7.67411	0.00452829	236
ENSG00000113643	RARS	8.55837	0.00506207	237
ENSG00000117281	CD160	8.96892	0.00532736	238
ENSG00000179820	MYADM	-6.3793	0.00388159	239
ENSG00000167984	NLRC3	-7.61095	0.00465934	240
ENSG00000122862	SRGN	1.23165	0.000755375	241
ENSG00000167618	LAIR2	8.43205	0.00520602	242
ENSG00000139514	SLC7A1	8.40047	0.00528568	243
ENSG00000007944	MYLIP	-4.64237	0.00294732	244
ENSG00000100578	KIAA0586	-3.75811	0.00241612	245
ENSG00000197077	KIAA1671	-6.53721	0.00422873	246
ENSG00000144381	HSPD1	2.30539	0.00150632	247
ENSG00000213585	VDAC1	2.40013	0.00159948	248
ENSG00000100055	CYTH4	-7.95834	0.00535665	249
ENSG00000163795	ZNF513	-5.68453	0.00390416	250
ENSG00000060762	MPC1	8.6847	0.00597593	251
ENSG00000239569	NA	-4.73711	0.00336416	252
ENSG00000186174	BCL9L	-5.62137	0.00405048	253
ENSG00000168214	RBPJ	2.36855	0.00172096	254
ENSG00000180776	ZDHHC20	8.05308	0.00599973	255
ENSG00000176092	CRYBG2	-6.00034	0.0045526	256
ENSG00000135617	PRADC1	6.31614	0.00479389	257
ENSG00000166226	CCT2	2.49488	0.00195067	258
ENSG00000147421	HMBOX1	-6.60037	0.00520602	259
ENSG00000173692	PSMD1	2.65278	0.00209463	260
ENSG00000104549	SQLE	9.18999	0.00733963	261
ENSG00000175193	PARL	8.0215	0.00651045	262
ENSG00000064687	ABCA7	-8.0215	0.00651045	263
ENSG00000116741	RGS2	9.34789	0.00758743	264
ENSG00000185278	ZBTB37	-6.34772	0.00518625	265
ENSG00000102317	RBM3	2.55804	0.0021094	266
ENSG00000168575	SLC20A2	-6.2214	0.00542259	267
ENSG00000276045	ORAI1	8.05308	0.0072615	268
ENSG00000113845	TIMMDC1	8.55837	0.007719	269
ENSG00000256771	ZNF253	-6.18982	0.0056083	270
ENSG00000136238	RAC1	8.49521	0.007719	271
ENSG00000189238	NA	-6.3793	0.00592057	272
ENSG00000119421	NDUFA8	8.27415	0.00769973	273
ENSG00000086061	DNAJA1	2.7791	0.00265103	274
ENSG00000089048	ESF1	8.36889	0.00804968	275
ENSG00000142347	MYO1F	-9.03208	0.00886537	276
ENSG00000132475	H3F3B	1.16849	0.00114718	277
ENSG00000126882	FAM78A	-7.45305	0.00733963	278
ENSG00000143622	RIT1	-6.41089	0.00651045	279
ENSG00000164167	LSM6	8.43205	0.00861636	280
ENSG00000225079	NA	-5.77927	0.00595952	281
ENSG00000004961	HCCS	7.98992	0.00825606	282
ENSG00000168028	RPSA	1.01058	0.00104953	283
ENSG00000154767	XPC	-7.51621	0.00782242	284
ENSG00000122406	RPL5	0.979002	0.00102383	285
ENSG00000196262	PPIA	1.20007	0.00128539	286
ENSG00000167085	PHB	7.95834	0.00865505	287
ENSG00000134001	EIF2S1	8.65312	0.00951059	288
ENSG00000070756	PABPC1	1.26323	0.00144279	289
ENSG00000239672	NME1	8.36889	0.0100002	290
ENSG00000164253	WDR41	6.66353	0.00842519	291
ENSG00000165775	FUNDC2	8.33731	0.0106026	292
ENSG00000185477	GPRIN3	7.51621	0.00958119	293
ENSG00000139266	MARCH9	-6.41089	0.00819124	294
ENSG00000175215	CTDSP2	-8.33731	0.0107092	295
ENSG00000133265	HSPBP1	7.73728	0.0106262	296
ENSG00000125877	ITPA	8.36889	0.0117306	297
ENSG00000125753	VASP	8.40047	0.0118886	298
ENSG00000152558	TMEM123	2.74752	0.00390416	299
ENSG00000084623	EIF3I	2.49488	0.00355327	300
ENSG00000181513	ACBD4	-4.98975	0.0072615	301
ENSG00000120662	MTRF1	-6.3793	0.00946345	302
ENSG00000250317	SMIM20	7.76886	0.0117306	303
ENSG00000171552	BCL2L1	8.71628	0.0131622	304
ENSG00000068308	OTUD5	-6.94776	0.0104942	305
ENSG00000085998	POMGNT1	-5.81085	0.00886537	306
ENSG00000226979	LTA	8.81102	0.013549	307
ENSG00000067334	DNTTIP2	8.77944	0.013567	308
ENSG00000145907	G3BP1	2.52646	0.00395551	309
ENSG00000068366	ACSL4	8.05308	0.0127096	310
ENSG00000140853	NLRC5	-8.52679	0.013651	311
ENSG00000120899	PTK2B	-8.46363	0.013567	312
ENSG00000181722	ZBTB20	-7.67411	0.0124294	313
ENSG00000128708	HAT1	9.03208	0.0155736	314
ENSG00000105983	LMBR1	-3.47388	0.00599973	315
ENSG00000013275	PSMC4	2.33697	0.0041394	316
ENSG00000107175	CREB3	8.62154	0.0153873	317
ENSG00000114331	ACAP2	-7.61095	0.0138544	318
ENSG00000147044	CASK	-5.96876	0.0109851	319
ENSG00000196696	PDXDC2P-NPIPB14P	-3.69494	0.00690361	320
ENSG00000183011	NAA38	-7.98992	0.0150168	321
ENSG00000197536	C5orf56	-7.67411	0.0144867	322
ENSG00000135018	UBQLN1	8.46363	0.0160139	323
ENSG00000182054	IDH2	-8.62154	0.0163985	324
ENSG00000086598	TMED2	2.21065	0.0042367	325
ENSG00000167202	TBC1D2B	-7.35831	0.0141067	326
ENSG00000173812	EIF1	1.13691	0.00223805	327
ENSG00000160007	ARHGAP35	-7.57937	0.0151273	328
ENSG00000132510	KDM6B	4.92659	0.00987574	329
ENSG00000116679	IVNS1ABP	8.55837	0.0173274	330
ENSG00000079974	RABL2B	-5.90559	0.0120039	331
ENSG00000132661	NXT1	8.33731	0.0171003	332
ENSG00000125735	TNFSF14	2.55804	0.00526371	333
ENSG00000153339	TRAPPC8	-5.96876	0.0126896	334
ENSG00000138802	SEC24B	-6.34772	0.0135166	335
ENSG00000116120	FARSB	8.87418	0.0190029	336
ENSG00000140395	WDR61	8.77944	0.0190029	337
ENSG00000230551	NA	-6.53721	0.01448	338
ENSG00000166435	XRRA1	-6.91618	0.0153275	339
ENSG00000188452	CERKL	-7.95834	0.0177329	340
ENSG00000086015	MAST2	7.61095	0.0170347	341
ENSG00000105220	GPI	2.40013	0.00560999	342
ENSG00000111641	NOP2	8.52679	0.02052	343
ENSG00000130826	DKC1	8.87418	0.0219906	344
ENSG00000133574	GIMAP4	-9.8216	0.0245453	345
ENSG00000131844	MCCC2	8.71628	0.02195	346
ENSG00000151498	ACAD8	8.8426	0.0224153	347
ENSG00000141030	COPS3	8.55837	0.0218637	348
ENSG00000142327	RNPEPL1	-7.51621	0.01949	349
ENSG00000102897	LYRM1	7.10566	0.0184843	350
ENSG00000117448	AKR1A1	2.49488	0.00651045	351
ENSG00000115758	ODC1	8.8426	0.0233317	352
ENSG00000135341	MAP3K7	7.61095	0.0202481	353
ENSG00000104814	MAP4K1	-7.54779	0.0202119	354
ENSG00000111196	MAGOHB	8.33731	0.0224579	355
ENSG00000115233	PSMD14	8.58995	0.0231407	356
ENSG00000011523	CEP68	-6.34772	0.0171003	357
ENSG00000182179	UBA7	-7.42147	0.0201408	358
ENSG00000187514	PTMA	0.979002	0.00266009	359
ENSG00000112149	CD83	9.09525	0.0248611	360
ENSG00000171302	CANT1	7.13724	0.0196362	361
ENSG00000138430	OLA1	9.0005	0.0249084	362
ENSG00000137101	CD72	8.62154	0.0239766	363
ENSG00000110917	MLEC	7.98992	0.0224435	364
ENSG00000100528	CNIH1	8.74786	0.0246123	365
ENSG00000008018	PSMB1	2.08433	0.00595495	366
ENSG00000157540	DYRK1A	-7.45305	0.0214193	367
ENSG00000143436	MRPL9	8.0215	0.0232149	368
ENSG00000120805	ARL1	6.91618	0.0202119	369
ENSG00000141543	EIF4A3	2.58962	0.00758743	370
ENSG00000276241	NA	-3.47388	0.0103584	371
ENSG00000144655	CSRNP1	7.98992	0.0238497	372
ENSG00000127418	FGFRL1	-5.87401	0.0176275	373
ENSG00000232810	TNF	9.91634	0.0299199	374
ENSG00000160219	GAB3	-8.08466	0.0244437	375
ENSG00000072274	TFRC	8.52679	0.0259059	376
ENSG00000141568	FOXK2	8.49521	0.0259094	377
ENSG00000123131	PRDX4	7.35831	0.0225312	378
ENSG00000143793	C1orf35	8.55837	0.0262386	379
ENSG00000114446	IFT57	8.08466	0.0247875	380
ENSG00000104972	LILRB1	-8.0215	0.0246123	381
ENSG00000184220	CMSS1	8.11624	0.0249084	382
ENSG00000026297	RNASET2	-7.07408	0.0218249	383
ENSG00000204590	GNL1	7.98992	0.024784	384
ENSG00000028137	TNFRSF1B	1.8001	0.00561521	385
ENSG00000165071	TMEM71	-6.78985	0.0212576	386
ENSG00000185187	SIGIRR	-7.38989	0.0231407	387
ENSG00000198355	PIM3	2.52646	0.00798592	388
ENSG00000169220	RGS14	-7.2004	0.0228004	389
ENSG00000128595	CALU	7.8636	0.0250766	390
ENSG00000074603	DPP8	-7.35831	0.0235976	391
ENSG00000145715	RASA1	-7.35831	0.0236031	392
ENSG00000133943	DGLUCY	-7.23198	0.0233062	393
ENSG00000172366	MCRIP2	7.73728	0.0252431	394
ENSG00000134086	VHL	7.98992	0.0261887	395
ENSG00000132434	LANCL2	8.0215	0.0265404	396
ENSG00000160214	RRP1	7.80044	0.0259812	397
ENSG00000067208	EVI5	6.91618	0.0230773	398
ENSG00000188389	PDCD1	7.73728	0.0258833	399
ENSG00000111679	PTPN6	1.57904	0.00535665	400
ENSG00000056050	HPF1	8.11624	0.0276382	401
ENSG00000159199	ATP5MC1	2.52646	0.00867553	402
ENSG00000155096	AZIN1	8.65312	0.0299547	403
ENSG00000078403	MLLT10	-7.13724	0.0247938	404
ENSG00000160789	LMNA	7.67411	0.0268151	405
ENSG00000166289	PLEKHF1	-6.41089	0.0224153	406
ENSG00000155090	KLF10	8.33731	0.0291874	407
ENSG00000204287	HLA-DRA	-7.32673	0.0256873	408
ENSG00000025772	TOMM34	8.27415	0.0291923	409
ENSG00000101444	AHCY	8.21099	0.0291923	410
ENSG00000100804	PSMB5	8.65312	0.0313313	411
ENSG00000114767	RRP9	8.24257	0.0299547	412
ENSG00000028310	BRD9	8.0215	0.0291923	413
ENSG00000107560	RAB11FIP2	-5.11608	0.0186809	414
ENSG00000106554	CHCHD3	7.98992	0.0291923	415
ENSG00000060982	BCAT1	6.69511	0.0244836	416
ENSG00000185085	INTS5	-6.2214	0.0231407	417
ENSG00000107537	PHYH	8.0215	0.0299234	418
ENSG00000152484	USP12	8.05308	0.0303836	419
ENSG00000135870	RC3H1	7.70569	0.0291944	420
ENSG00000169252	ADRB2	-7.07408	0.026847	421
ENSG00000235576	NA	-1.38955	0.00528325	422
ENSG00000092931	MFSD11	7.80044	0.0297386	423
ENSG00000122417	ODF2L	-7.64253	0.0291923	424
ENSG00000175216	CKAP5	8.74786	0.0335046	425
ENSG00000156515	HK1	8.55837	0.0329673	426
ENSG00000125912	NCLN	7.57937	0.0293779	427
ENSG00000125458	NT5C	8.05308	0.0312525	428
ENSG00000177426	TGIF1	2.43172	0.00948279	429
ENSG00000182544	MFSD5	7.48463	0.0291923	430
ENSG00000117000	RLF	7.48463	0.0291923	431
ENSG00000139546	TARBP2	7.73728	0.0305505	432
ENSG00000048028	USP28	-7.70569	0.0305505	433
ENSG00000138363	ATIC	8.36889	0.0335046	434
ENSG00000184277	TM2D3	8.24257	0.0330819	435
ENSG00000117450	PRDX1	1.54746	0.00629328	436
ENSG00000134153	EMC7	7.8636	0.0320285	437
ENSG00000149925	ALDOA	1.26323	0.00517189	438
ENSG00000125875	TBC1D20	8.17941	0.0335046	439
ENSG00000198498	TMA16	7.61095	0.0312525	440
ENSG00000254858	MPV17L2	7.13724	0.0293152	441
ENSG00000065268	WDR18	7.89518	0.0325062	442
ENSG00000143158	MPC2	8.08466	0.0335046	443
ENSG00000075884	ARHGAP15	-7.42147	0.0307951	444
ENSG00000198841	KTI12	7.67411	0.0321026	445
ENSG00000166886	NAB2	7.89518	0.0330819	446
ENSG00000256537	SMIM10L1	8.46363	0.0356734	447
ENSG00000169139	UBE2V2	7.73728	0.0329673	448
ENSG00000115339	GALNT3	-6.8846	0.0296189	449
ENSG00000140564	FURIN	8.17941	0.0351962	450
ENSG00000132768	DPH2	8.33731	0.0360283	451
ENSG00000137628	DDX60	-7.26356	0.0316033	452
ENSG00000197019	SERTAD1	8.46363	0.0369181	453
ENSG00000163328	GPR155	-6.75827	0.0296467	454
ENSG00000105810	CDK6	8.43205	0.0371366	455
ENSG00000115946	PNO1	8.0215	0.0357338	456
ENSG00000124942	AHNAK	-8.77944	0.0393578	457
ENSG00000204386	NEU1	7.98992	0.0359655	458
ENSG00000100726	TELO2	7.67411	0.0347346	459
ENSG00000068305	MEF2A	-7.01092	0.0320049	460
ENSG00000170037	CNTROB	8.0215	0.0368305	461
ENSG00000113088	GZMK	-7.48463	0.0346085	462
ENSG00000166311	SMPD1	-6.25298	0.0291923	463
ENSG00000135473	PAN2	-6.2214	0.0291923	464
ENSG00000169217	CD2BP2	8.81102	0.0417714	465
ENSG00000149428	HYOU1	7.45305	0.0353526	466
ENSG00000151729	SLC25A4	-6.63195	0.0316033	467
ENSG00000196365	LONP1	8.62154	0.0413134	468
ENSG00000163811	WDR43	8.11624	0.0389998	469
ENSG00000107890	ANKRD26	-6.78985	0.0329673	470
ENSG00000179918	SEPHS2	-6.50563	0.0316033	471
ENSG00000134285	FKBP11	-8.30573	0.0404785	472
ENSG00000165416	SUGT1	8.33731	0.0407292	473
ENSG00000155926	SLA	1.57904	0.007719	474
ENSG00000065057	NTHL1	-5.96876	0.029263	475
ENSG00000164002	EXO5	7.10566	0.0352039	476
ENSG00000171617	ENC1	-5.87401	0.0291874	477
ENSG00000125245	GPR18	7.83202	0.0389836	478
ENSG00000136108	CKAP2	6.34772	0.0317103	479
ENSG00000160209	PDXK	-6.60037	0.0330819	480
ENSG00000151806	GUF1	6.63195	0.0334806	481
ENSG00000177556	ATOX1	8.17941	0.0415081	482
ENSG00000145649	GZMA	-9.6637	0.0492852	483
ENSG00000214706	IFRD2	8.62154	0.0440982	484
ENSG00000204397	CARD16	-7.95834	0.0407667	485
ENSG00000189190	ZNF600	-7.76886	0.0398685	486
ENSG00000196352	CD55	8.30573	0.0426732	487
ENSG00000141682	PMAIP1	8.58995	0.0444444	488
ENSG00000126012	KDM5C	3.63178	0.0188703	489
ENSG00000162971	TYW5	8.0215	0.0421606	490
ENSG00000152495	CAMK4	-7.35831	0.0387551	491
ENSG00000100949	RABGGTA	-6.82143	0.0361383	492
ENSG00000114423	CBLB	2.71594	0.0144096	493
ENSG00000115138	POMC	8.46363	0.0450417	494
ENSG00000177105	RHOG	2.05275	0.0109851	495
ENSG00000126602	TRAP1	7.92676	0.0426732	496
ENSG00000164244	PRRC1	7.67411	0.0413134	497
ENSG00000148187	MRRF	8.62154	0.0467043	498
ENSG00000106591	MRPL32	8.74786	0.0478087	499
ENSG00000276293	PIP4K2B	-6.8846	0.0378569	500
ENSG00000243449	C4orf48	7.98992	0.0440982	501
ENSG00000010322	NISCH	-8.14782	0.0450417	502
ENSG00000272763	NA	-5.36872	0.0297339	503
ENSG00000171793	CTPS1	8.0215	0.0446132	504
ENSG00000163154	TNFAIP8L2	-6.78985	0.0377706	505
ENSG00000118217	ATF6	7.73728	0.0431148	506
ENSG00000163125	RPRD2	-7.38989	0.0412774	507
ENSG00000227777	NA	7.35831	0.0412229	508
ENSG00000100575	TIMM9	8.11624	0.0455358	509
ENSG00000101574	METTL4	7.2004	0.0404365	510
ENSG00000156709	AIFM1	-6.3793	0.0358557	511
ENSG00000100209	HSCB	6.85302	0.038581	512
ENSG00000111796	KLRB1	-6.50563	0.036638	513
ENSG00000265354	TIMM23	8.46363	0.0478087	514
ENSG00000023445	BIRC3	1.958	0.0110926	515
ENSG00000164885	CDK5	7.51621	0.0425814	516
ENSG00000082068	WDR70	-7.23198	0.0410239	517
ENSG00000147854	UHRF2	-6.94776	0.0394258	518
ENSG00000100162	CENPM	7.61095	0.0440982	519
ENSG00000170919	NA	-5.0845	0.0297697	520
ENSG00000271383	LOC100996717	-7.16882	0.0420676	521
ENSG00000134108	ARL8B	8.36889	0.0493233	522
ENSG00000125656	CLPP	8.08466	0.0478087	523
ENSG00000121073	SLC35B1	8.49521	0.0502865	524
ENSG00000132153	DHX30	8.62154	0.0510869	525
ENSG00000169710	FASN	7.42147	0.0440982	526
ENSG00000174780	SRP72	8.27415	0.0492852	527
ENSG00000084072	PPIE	-6.91618	0.0412229	528
ENSG00000171223	JUNB	2.6212	0.0156323	529
ENSG00000130723	PRRC2B	-5.81085	0.0346788	530
ENSG00000128590	DNAJB9	8.17941	0.0488457	531
ENSG00000135426	TESPA1	8.49521	0.0510869	532
ENSG00000279088	NA	-7.48463	0.0450417	533
ENSG00000196642	RABL6	7.76886	0.0472587	534
ENSG00000246922	UBAP1L	-5.02133	0.0305505	535
ENSG00000125249	RAP2A	-6.00034	0.036716	536
ENSG00000112419	PHACTR2	8.21099	0.0502853	537
ENSG00000136997	MYC	7.95834	0.0487753	538
ENSG00000069849	ATP1B3	2.05275	0.0126085	539
ENSG00000066557	LRRC40	6.47405	0.0398685	540
ENSG00000115568	ZNF142	7.45305	0.045984	541
ENSG00000184428	TOP1MT	-6.69511	0.0413134	542
ENSG00000006744	ELAC2	-6.72669	0.041533	543
ENSG00000198846	TOX	-6.60037	0.0407667	544
ENSG00000078061	ARAF	8.62154	0.0536082	545
ENSG00000070761	CFAP20	-6.85302	0.0426732	546
ENSG00000136810	TXN	2.02117	0.0126085	547
ENSG00000104885	DOT1L	7.45305	0.0467043	548
ENSG00000175567	UCP2	1.61062	0.0101313	549
ENSG00000162736	NCSTN	8.62154	0.0543691	550
ENSG00000156671	SAMD8	7.61095	0.0487753	551
ENSG00000115966	ATF2	8.21099	0.0527494	552
ENSG00000136932	TRMO	-6.82143	0.0440982	553
ENSG00000185728	YTHDF3	-6.78985	0.0440982	554
ENSG00000181104	F2R	-7.32673	0.0478314	555
ENSG00000197081	IGF2R	8.27415	0.0542094	556
ENSG00000072786	STK10	-8.40047	0.0550831	557
ENSG00000117036	ETV3	-5.93717	0.0389998	558
ENSG00000085511	MAP3K4	7.61095	0.0508138	559
ENSG00000179051	RCC2	7.98992	0.0536086	560
ENSG00000057935	MTA3	6.75827	0.0455051	561
ENSG00000261824	LINC00662	-6.09508	0.0413182	562
ENSG00000163349	HIPK1	-7.16882	0.0487753	563
ENSG00000115159	GPD2	8.05308	0.0549181	564
ENSG00000104320	NBN	-7.35831	0.0502853	565
ENSG00000115084	SLC35F5	6.31614	0.0432196	566
ENSG00000166233	ARIH1	-7.45305	0.0510869	567
ENSG00000106459	NRF1	-7.42147	0.0510869	568
ENSG00000256269	HMBS	8.33731	0.0574969	569
ENSG00000141258	SGSM2	-6.50563	0.0451487	570
ENSG00000068654	POLR1A	6.72669	0.0467043	571
ENSG00000213145	CRIP1	-7.54779	0.0527333	572
ENSG00000185989	RASA3	-7.29515	0.0510869	573
ENSG00000109689	STIM2	-7.29515	0.0513439	574
ENSG00000127152	BCL11B	-7.13724	0.0502865	575
ENSG00000187688	TRPV2	-7.07408	0.0499788	576
ENSG00000187840	EIF4EBP1	8.46363	0.0598078	577
ENSG00000116133	DHCR24	8.87418	0.0627399	578
ENSG00000159596	TMEM69	8.30573	0.0588207	579
ENSG00000251474	RPL32P3	5.96876	0.0424007	580
ENSG00000074582	BCS1L	7.26356	0.0519033	581
ENSG00000179195	ZNF664	7.76886	0.0559138	582
ENSG00000075790	BCAP29	7.8636	0.0569004	583
ENSG00000204977	TRIM13	8.40047	0.060985	584
ENSG00000279759	NA	-3.09491	0.0225312	585
ENSG00000073050	XRCC1	-6.31614	0.045984	586
ENSG00000139668	WDFY2	-6.18982	0.0451487	587
ENSG00000196405	EVL	-8.81102	0.0643297	588
ENSG00000132603	NIP7	8.24257	0.0601955	589
ENSG00000149136	SSRP1	7.80044	0.0570346	590
ENSG00000112893	MAN2A1	-6.53721	0.0478087	591
ENSG00000029639	TFB1M	6.53721	0.0478087	592
ENSG00000132199	ENOSF1	8.24257	0.0604271	593
ENSG00000183386	FHL3	7.48463	0.054896	594
ENSG00000138190	EXOC6	-6.25298	0.0460255	595
ENSG00000164258	NDUFS4	8.46363	0.063091	596
ENSG00000158321	AUTS2	-7.45305	0.0556828	597
ENSG00000175792	RUVBL1	7.8636	0.0588207	598
ENSG00000142867	BCL10	8.05308	0.0605333	599
ENSG00000158805	ZNF276	-6.72669	0.0506605	600
ENSG00000174840	PDE12	7.10566	0.0536086	601
ENSG00000174446	SNAPC5	7.54779	0.0570346	602
ENSG00000170525	PFKFB3	-6.75827	0.0510869	603
ENSG00000114316	USP4	8.05308	0.0609505	604
ENSG00000006282	SPATA20	-6.28456	0.0475929	605
ENSG00000198055	GRK6	-5.43188	0.0411722	606
ENSG00000132912	DCTN4	-6.3793	0.0487753	607
ENSG00000120694	HSPH1	2.4633	0.0188703	608
ENSG00000140280	LYSMD2	-6.94776	0.0532608	609
ENSG00000127124	HIVEP3	7.8636	0.0605333	610
ENSG00000164114	MAP9	7.61095	0.0588207	611
ENSG00000136279	DBNL	2.17907	0.0169277	612
ENSG00000196169	KIF19	-6.12666	0.0478087	613
ENSG00000180817	PPA1	2.43172	0.0190029	614
ENSG00000145349	CAMK2D	7.73728	0.0605333	615
ENSG00000124523	SIRT5	-6.2214	0.0488457	616
ENSG00000116161	CACYBP	2.40013	0.0188538	617
ENSG00000139722	VPS37B	7.07408	0.055647	618
ENSG00000100906	NFKBIA	1.45271	0.0114287	619
ENSG00000157978	LDLRAP1	-6.75827	0.0536086	620
ENSG00000154001	PPP2R5E	-6.03192	0.0478779	621
ENSG00000092929	UNC13D	-7.67411	0.0609505	622
ENSG00000151131	C12orf45	7.83202	0.0627399	623
ENSG00000177030	DEAF1	-6.85302	0.0549181	624
ENSG00000242372	EIF6	2.27381	0.018261	625
ENSG00000007255	TRAPPC6A	-7.45305	0.0598693	626
ENSG00000104889	RNASEH2A	7.80044	0.0627399	627
ENSG00000105732	ZNF574	6.66353	0.0536082	628
ENSG00000143258	USP21	-7.23198	0.0583422	629
ENSG00000138834	MAPK8IP3	-6.09508	0.0492852	630
ENSG00000178685	PARP10	-7.48463	0.0605333	631
ENSG00000132376	INPP5K	7.76886	0.0628987	632
ENSG00000183337	BCOR	8.21099	0.0665245	633
ENSG00000116830	TTF2	6.44247	0.0522399	634
ENSG00000120158	RCL1	6.60037	0.0536086	635
ENSG00000131127	ZNF141	-6.18982	0.0502831	636
ENSG00000153107	ANAPC1	6.63195	0.0540302	637
ENSG00000129484	PARP2	6.50563	0.0530318	638
ENSG00000101751	POLI	-6.63195	0.0541368	639
ENSG00000196591	HDAC2	2.74752	0.0224435	640
ENSG00000135185	TMEM243	-7.13724	0.0583422	641
ENSG00000087111	PIGS	6.69511	0.0549181	642
ENSG00000150995	ITPR1	7.16882	0.0588207	643
ENSG00000166750	SLFN5	-8.62154	0.0707826	644
ENSG00000165714	BORCS5	7.42147	0.0611154	645
ENSG00000198755	RPL10A	0.947421	0.00780414	646
ENSG00000123810	B9D2	-5.65295	0.0467043	647
ENSG00000263753	LINC00667	8.58995	0.0710186	648
ENSG00000078043	PIAS2	-6.50563	0.0538186	649
ENSG00000139579	NABP2	7.95834	0.0658587	650
ENSG00000120705	ETF1	8.30573	0.0688088	651
ENSG00000107960	STN1	-6.60037	0.054763	652
ENSG00000198740	ZNF652	-6.85302	0.0573037	653
ENSG00000137770	CTDSPL2	-6.94776	0.0583422	654
ENSG00000185917	SETD4	8.11624	0.0683405	655
ENSG00000090238	YPEL3	-8.46363	0.0712943	656
ENSG00000111911	HINT3	7.95834	0.0671382	657
ENSG00000125037	EMC3	8.36889	0.0706958	658
ENSG00000012983	MAP4K5	7.10566	0.0605333	659
ENSG00000141425	RPRD1A	-6.69511	0.0570397	660
ENSG00000163788	SNRK	-6.34772	0.0542094	661
ENSG00000107862	GBF1	6.66353	0.0570346	662
ENSG00000138382	METTL5	8.17941	0.0700229	663
ENSG00000261971	NA	-6.2214	0.0532608	664
ENSG00000004866	ST7	7.32673	0.0628987	665
ENSG00000198876	DCAF12	8.08466	0.0694634	666
ENSG00000196313	POM121	7.29515	0.0627399	667
ENSG00000165806	CASP7	7.92676	0.0683405	668
ENSG00000004487	KDM1A	7.61095	0.0656606	669
ENSG00000140718	FTO	-6.66353	0.0578051	670
ENSG00000139679	LPAR6	-8.58995	0.0745188	671
ENSG00000028839	TBPL1	-6.28456	0.054763	672
ENSG00000164713	BRI3	7.51621	0.065555	673
ENSG00000134046	MBD2	7.8636	0.0688088	674
ENSG00000171604	CXXC5	6.28456	0.0550831	675
ENSG00000165782	PIP4P1	6.03192	0.0529022	676
ENSG00000171608	PIK3CD	-8.0215	0.0706331	677
ENSG00000241127	YAE1D1	6.25298	0.0551468	678
ENSG00000103522	IL21R	7.57937	0.0669085	679
ENSG00000276136	NA	-4.76869	0.0421358	680
ENSG00000184708	EIF4ENIF1	7.76886	0.0686827	681
ENSG00000163516	ANKZF1	-8.77944	0.0778051	682
ENSG00000213465	ARL2	7.95834	0.0706331	683
ENSG00000248559	NA	-5.05291	0.0451487	684
ENSG00000107937	GTPBP4	7.01092	0.0627981	685
ENSG00000010295	IFFO1	-6.31614	0.0566105	686
ENSG00000170471	RALGAPB	7.80044	0.0700134	687
ENSG00000144559	TAMM41	8.14782	0.0732843	688
ENSG00000137171	KLC4	-6.50563	0.0587314	689
ENSG00000168209	DDIT4	7.07408	0.0640908	690
ENSG00000174444	RPL4	0.947421	0.00860284	691
ENSG00000108883	EFTUD2	8.11624	0.0739076	692
ENSG00000038002	AGA	-6.50563	0.0598078	693
ENSG00000176155	CCDC57	-6.47405	0.0598078	694
ENSG00000136824	SMC2	7.95834	0.0739076	695
ENSG00000165813	CCDC186	-7.38989	0.0688088	696
ENSG00000112245	PTP4A1	8.74786	0.0817278	697
ENSG00000181163	NPM1	1.07374	0.0100398	698
ENSG00000128050	PAICS	8.81102	0.0832222	699
ENSG00000100243	CYB5R3	8.6847	0.0821962	700
ENSG00000159176	CSRP1	8.21099	0.0778051	701
ENSG00000100596	SPTLC2	7.8636	0.0745188	702
ENSG00000102710	SUPT20H	-7.64253	0.0724403	703
ENSG00000147174	GCNA	-6.0635	0.0574969	704
ENSG00000164163	ABCE1	8.24257	0.0787145	705
ENSG00000167895	TMC8	-7.38989	0.0706028	706
ENSG00000184381	PLA2G6	-7.16882	0.0686234	707
ENSG00000004478	FKBP4	7.92676	0.075942	708
ENSG00000143889	HNRNPLL	8.46363	0.0811054	709
ENSG00000178764	ZHX2	-6.56879	0.0630655	710
ENSG00000204217	BMPR2	8.33731	0.0802885	711
ENSG00000261236	BOP1	7.48463	0.0721232	712
ENSG00000163412	EIF4E3	-6.50563	0.0627399	713
ENSG00000106991	ENG	6.75827	0.065555	714
ENSG00000136940	PDCL	-6.25298	0.0607155	715
ENSG00000134056	MRPS36	8.33731	0.0811054	716
ENSG00000112282	MED23	-7.45305	0.0726252	717
ENSG00000131669	NINJ1	8.36889	0.081768	718
ENSG00000167766	ZNF83	-6.53721	0.0640908	719
ENSG00000127463	EMC1	-6.85302	0.0672441	720
ENSG00000129158	SERGEF	-7.23198	0.0710186	721
ENSG00000116455	WDR77	7.67411	0.0753962	722
ENSG00000155097	ATP6V1C1	7.73728	0.0760242	723
ENSG00000198933	TBKBP1	-5.96876	0.0588207	724
ENSG00000090905	TNRC6A	-7.2004	0.0710186	725
ENSG00000043143	JADE2	-7.61095	0.0751618	726
ENSG00000113504	SLC12A7	-6.47405	0.063955	727
ENSG00000142230	SAE1	8.30573	0.0823108	728
ENSG00000159063	ALG8	6.82143	0.0677295	729
ENSG00000044446	PHKA2	-6.31614	0.0627399	730
ENSG00000163006	CCDC138	-6.44247	0.0640908	731
ENSG00000172667	ZMAT3	-6.12666	0.060985	732
ENSG00000070495	JMJD6	8.33731	0.083422	733
ENSG00000106635	BCL7B	7.92676	0.0796765	734
ENSG00000117758	STX12	-6.78985	0.0683081	735
ENSG00000221823	PPP3R1	7.01092	0.0707282	736
ENSG00000093072	ADA2	-6.34772	0.0640908	737
ENSG00000186395	KRT10	8.0215	0.0811992	738
ENSG00000108179	PPIF	8.52679	0.0865383	739
ENSG00000172336	POP7	8.05308	0.081768	740
ENSG00000138035	PNPT1	7.61095	0.0773314	741
ENSG00000022267	FHL1	-6.00034	0.060985	742
ENSG00000215712	TMEM242	-6.2214	0.0633921	743
ENSG00000018699	TTC27	7.61095	0.0775548	744
ENSG00000186162	CIDECP	-6.2214	0.0635358	745
ENSG00000014123	UFL1	-6.60037	0.0674069	746
ENSG00000182150	ERCC6L2	-6.56879	0.0671074	747
ENSG00000178802	MPI	8.17941	0.0835815	748
ENSG00000178188	SH2B1	-5.52663	0.0565081	749
ENSG00000139289	PHLDA1	7.2004	0.0736713	750
ENSG00000108826	MRPL27	8.08466	0.082835	751
ENSG00000023734	STRAP	9.09525	0.093345	752
ENSG00000160216	AGPAT3	8.14782	0.0839962	753
ENSG00000034152	MAP2K3	1.45271	0.0149835	754
ENSG00000044574	HSPA5	2.49488	0.0257623	755
ENSG00000123143	PKN1	-7.48463	0.0773314	756
ENSG00000114554	PLXNA1	7.54779	0.078048	757
ENSG00000170315	UBB	0.915841	0.00948279	758
ENSG00000104472	CHRAC1	8.0215	0.0832222	759
ENSG00000184164	CRELD2	7.45305	0.0773314	760
ENSG00000185507	IRF7	-7.32673	0.0761788	761
ENSG00000128694	OSGEPL1	-6.0635	0.0630655	762
ENSG00000091592	NLRP1	-8.58995	0.0894324	763
ENSG00000155868	MED7	7.73728	0.0805914	764
ENSG00000178163	ZNF518B	-6.28456	0.065555	765
ENSG00000180739	S1PR5	-9.09525	0.0949313	766
ENSG00000146285	SCML4	-7.45305	0.0778051	767
ENSG00000135482	ZC3H10	-6.03192	0.0630655	768
ENSG00000205629	LCMT1	-6.69511	0.0700134	769
ENSG00000235859	NA	-7.10566	0.0745188	770
ENSG00000168569	TMEM223	-7.16882	0.0753546	771
ENSG00000156261	CCT8	2.05275	0.0216509	772
ENSG00000166889	PATL1	7.16882	0.0759497	773
ENSG00000134215	VAV3	7.23198	0.0767146	774
ENSG00000162664	ZNF326	7.35831	0.0783824	775
ENSG00000163170	BOLA3	7.80044	0.0832222	776
ENSG00000188785	ZNF548	-5.74769	0.0615428	777
ENSG00000064726	BTBD1	7.32673	0.0789574	778
ENSG00000163798	SLC4A1AP	-6.50563	0.070247	779
ENSG00000148840	PPRC1	7.38989	0.0798245	780
ENSG00000153944	MSI2	-6.2214	0.0672527	781
ENSG00000034677	RNF19A	1.73694	0.0188703	782
ENSG00000067057	PFKP	8.55837	0.0934105	783
ENSG00000108509	CAMTA2	7.64253	0.083422	784
ENSG00000119777	TMEM214	-6.3793	0.0697406	785
ENSG00000205045	SLFN12L	-7.80044	0.085309	786
ENSG00000135362	PRR5L	-7.32673	0.0801419	787
ENSG00000163913	IFT122	6.09508	0.0669085	788
ENSG00000131873	CHSY1	8.21099	0.0901568	789
ENSG00000165006	UBAP1	7.51621	0.0825947	790
ENSG00000023572	GLRX2	7.95834	0.0876668	791
ENSG00000164934	DCAF13	7.8636	0.0867194	792
ENSG00000167491	GATAD2A	7.54779	0.0834555	793
ENSG00000113460	BRIX1	8.0215	0.0888337	794
ENSG00000145191	EIF2B5	-6.85302	0.0760242	795
ENSG00000163872	YEATS2	-6.31614	0.0700954	796
ENSG00000047056	WDR37	-6.85302	0.0763944	797
ENSG00000140153	WDR20	7.98992	0.0895069	798
ENSG00000278540	ACACA	6.47405	0.0725542	799
ENSG00000135124	P2RX4	7.42147	0.0832222	800
ENSG00000175213	ZNF408	-6.03192	0.0676932	801
ENSG00000188690	UROS	6.53721	0.0733849	802
ENSG00000167315	ACAA2	-6.8846	0.0773418	803
ENSG00000149658	YTHDF1	-6.25298	0.0703395	804
ENSG00000164896	FASTK	8.46363	0.0952574	805
ENSG00000064115	TM7SF3	7.2004	0.0811054	806
ENSG00000167862	MRPL58	7.8636	0.0888978	807
ENSG00000211812	NA	6.53721	0.0739076	808
ENSG00000271601	LIX1L	-6.41089	0.0725849	809
ENSG00000260708	NA	-6.03192	0.0683081	810
ENSG00000198001	IRAK4	-7.23198	0.0821559	811
ENSG00000142864	SERBP1	1.92642	0.02195	812
ENSG00000156697	UTP14A	6.72669	0.0767146	813
ENSG00000148248	SURF4	1.67378	0.0191268	814
ENSG00000205413	SAMD9	-7.16882	0.082835	815
ENSG00000006555	TTC22	-6.34772	0.0733849	816
ENSG00000139173	TMEM117	7.10566	0.0821958	817
ENSG00000131389	SLC6A6	-7.67411	0.0887789	818
ENSG00000168818	STX18	-6.63195	0.0774028	819
ENSG00000120696	KBTBD7	-5.87401	0.0686234	820
ENSG00000173653	RCE1	7.67411	0.0897456	821
ENSG00000150687	PRSS23	-6.28456	0.0739076	822
ENSG00000172716	SLFN11	-6.34772	0.0750534	823
ENSG00000068903	SIRT2	-7.29515	0.0862658	824
ENSG00000037241	RPL26L1	7.29515	0.0864371	825
ENSG00000159873	CCDC117	7.32673	0.0868548	826
ENSG00000146426	TIAM2	7.16882	0.0850067	827
ENSG00000052749	RRP12	6.82143	0.0811492	828
ENSG00000127334	DYRK2	-6.8846	0.0820567	829
ENSG00000171202	TMEM126A	6.8846	0.0821962	830
ENSG00000176986	SEC24C	-6.3793	0.0761788	831
ENSG00000144909	OSBPL11	-6.3793	0.0761788	832
ENSG00000021574	SPAST	-6.2214	0.0743483	833
ENSG00000138686	BBS7	7.64253	0.0913795	834
ENSG00000170275	CRTAP	-7.2004	0.0863778	835
ENSG00000132953	XPO4	-6.3793	0.0767146	836
ENSG00000128394	APOBEC3F	7.45305	0.0897456	837
ENSG00000130775	THEMIS2	-7.01092	0.0846781	838
ENSG00000157036	EXOG	6.50563	0.0789	839
ENSG00000106803	SEC61B	1.76852	0.0214731	840
ENSG00000026950	BTN3A1	-9.03208	0.109702	841
ENSG00000116260	QSOX1	7.45305	0.090547	842
ENSG00000172819	RARG	6.91618	0.0840886	843
ENSG00000177409	SAMD9L	-6.72669	0.0819412	844
ENSG00000148841	ITPRIP	6.28456	0.076562	845
ENSG00000198964	SGMS1	-6.72669	0.0821559	846
ENSG00000183978	COA3	7.64253	0.0934105	847
ENSG00000105287	PRKD2	-6.53721	0.0799372	848
ENSG00000140632	GLYR1	-6.15824	0.0753498	849
ENSG00000114686	MRPL3	8.46363	0.103738	850
ENSG00000184047	DIABLO	7.32673	0.0899229	851
ENSG00000198855	FICD	-5.62137	0.0690266	852
ENSG00000169926	KLF13	-7.38989	0.0909101	853
ENSG00000188021	UBQLN2	-6.3793	0.0784804	854
ENSG00000125952	MAX	-6.94776	0.0854757	855
ENSG00000131115	ZNF227	-6.28456	0.0773314	856
ENSG00000132024	CC2D1A	7.2004	0.0886578	857
ENSG00000132952	USPL1	-6.53721	0.0805914	858
ENSG00000146731	CCT6A	2.21065	0.0273135	859
ENSG00000165861	ZFYVE1	-6.25298	0.0774087	860
ENSG00000166881	NEMP1	8.0215	0.0993478	861
ENSG00000245060	LINC00847	-6.53721	0.0811054	862
ENSG00000185019	UBOX5	5.77927	0.0718666	863
ENSG00000183508	FAM46C	-6.50563	0.0811492	864
ENSG00000076321	KLHL20	-6.18982	0.0773418	865
ENSG00000170340	B3GNT2	-6.56879	0.0821962	866
ENSG00000118855	MFSD1	8.58995	0.107661	867
ENSG00000173928	SWSAP1	-5.87401	0.0736619	868
ENSG00000131375	CAPN7	-6.85302	0.0861679	869
ENSG00000114395	CYB561D2	7.67411	0.0965189	870
ENSG00000196693	ZNF33B	-5.43188	0.0683405	871
ENSG00000216937	CCDC7	-6.3793	0.0806042	872
ENSG00000104825	NFKBIB	7.51621	0.0952574	873
ENSG00000121210	TMEM131L	-6.82143	0.0868548	874
ENSG00000185905	C16orf54	-8.05308	0.102666	875
ENSG00000171310	CHST11	7.8636	0.100321	876
ENSG00000196839	ADA	-6.44247	0.0822432	877
ENSG00000118007	STAG1	-6.63195	0.0846781	878
ENSG00000107959	PITRM1	8.43205	0.108127	879
ENSG00000123607	TTC21B	-6.2214	0.0799342	880
ENSG00000130204	TOMM40	7.73728	0.0996559	881
ENSG00000132406	TMEM128	-6.50563	0.0838901	882
ENSG00000132604	TERF2	-6.25298	0.0808781	883
ENSG00000106105	GARS	2.49488	0.0322723	884
ENSG00000125534	PPDPF	6.91618	0.0897456	885
ENSG00000124574	ABCC10	-6.28456	0.0817278	886
ENSG00000079335	CDC14A	-7.13724	0.0929147	887
ENSG00000138095	LRPPRC	4.01075	0.0522399	888
ENSG00000136908	DPM2	8.14782	0.106489	889
ENSG00000172932	ANKRD13D	-7.10566	0.0934105	890
ENSG00000066739	ATG2B	8.43205	0.111167	891
ENSG00000025293	PHF20	-7.45305	0.0983666	892
ENSG00000143621	ILF2	2.21065	0.0291923	893
ENSG00000096968	JAK2	-6.41089	0.0846781	894
ENSG00000129566	TEP1	-6.25298	0.0826818	895
ENSG00000157796	WDR19	-6.50563	0.0860585	896
ENSG00000173327	MAP3K11	-6.85302	0.0906994	897
ENSG00000111845	PAK1IP1	7.95834	0.105509	898
ENSG00000139211	AMIGO2	7.01092	0.0934105	899
ENSG00000169131	ZNF354A	6.97934	0.0934105	900
ENSG00000103365	GGA2	-6.97934	0.0934105	901
ENSG00000008517	IL32	-1.01058	0.013549	902
ENSG00000138750	NUP54	8.30573	0.11137	903
ENSG00000164691	TAGAP	2.52646	0.0339281	904
ENSG00000155506	LARP1	8.05308	0.108255	905
ENSG00000185298	CCDC137	5.74769	0.0773418	906
ENSG00000132591	ERAL1	7.16882	0.0964663	907
ENSG00000196204	RNF216P1	6.28456	0.0846667	908
ENSG00000130159	ECSIT	-6.0635	0.0819412	909
ENSG00000089022	MAPKAPK5	7.67411	0.103738	910
ENSG00000227507	LTB	-6.0635	0.0821958	911
ENSG00000165916	PSMC3	1.76852	0.0239766	912
ENSG00000163950	SLBP	8.33731	0.113112	913
ENSG00000163131	CTSS	-7.35831	0.0998693	914
ENSG00000205542	TMSB4X	-0.821099	0.0111579	915
ENSG00000125482	TTF1	7.89518	0.1076	916
ENSG00000141219	C17orf80	-6.53721	0.0892162	917
ENSG00000164611	PTTG1	7.76886	0.106489	918
ENSG00000143570	SLC39A1	7.67411	0.10531	919
ENSG00000172671	ZFAND4	6.09508	0.0837118	920
ENSG00000009844	VTA1	8.08466	0.11133	921
ENSG00000145860	RNF145	-6.25298	0.0861679	922
ENSG00000125779	PANK2	-5.87401	0.0811054	923
ENSG00000057657	PRDM1	7.67411	0.106065	924
ENSG00000173559	NABP1	-7.35831	0.101813	925
ENSG00000168003	SLC3A2	1.70536	0.0235976	926
ENSG00000166401	SERPINB8	7.16882	0.099253	927
ENSG00000197818	SLC9A8	-6.12666	0.0848446	928
ENSG00000167261	DPEP2	-5.84243	0.0809177	929
ENSG00000196214	ZNF766	-6.91618	0.0958895	930
ENSG00000115128	SF3B6	1.61062	0.022348	931
ENSG00000170915	PAQR8	-6.66353	0.0924784	932
ENSG00000084652	TXLNA	8.40047	0.116773	933
ENSG00000004766	VPS50	-6.69511	0.0931057	934
ENSG00000002549	LAP3	8.30573	0.116607	935
ENSG00000167208	SNX20	-7.83202	0.110424	936
ENSG00000085231	AK6	8.05308	0.113684	937
ENSG00000161048	NAPEPLD	-6.2214	0.0886578	938
ENSG00000136270	TBRG4	8.0215	0.114562	939
ENSG00000102172	SMS	8.17941	0.117224	940
ENSG00000162688	AGL	6.8846	0.099044	941
ENSG00000102158	MAGT1	8.40047	0.120995	942
ENSG00000137817	PARP6	-6.75827	0.0975569	943
ENSG00000262814	MRPL12	3.53704	0.0510869	944
ENSG00000153207	AHCTF1	-6.3793	0.0921578	945
ENSG00000109519	GRPEL1	8.46363	0.122467	946
ENSG00000134330	IAH1	8.27415	0.119844	947
ENSG00000108039	XPNPEP1	-6.53721	0.0947322	948
ENSG00000182446	NPLOC4	-7.26356	0.10531	949
ENSG00000196968	FUT11	-6.91618	0.10034	950
ENSG00000121964	GTDC1	7.45305	0.108255	951
ENSG00000235750	KIAA0040	-6.66353	0.0969109	952
ENSG00000163945	UVSSA	-6.09508	0.0886578	953
ENSG00000106211	HSPB1	2.27381	0.0330819	954
ENSG00000163382	NAXE	8.43205	0.122995	955
ENSG00000123416	TUBA1B	4.80027	0.0702304	956
ENSG00000056558	TRAF1	1.70536	0.0249701	957
ENSG00000124596	OARD1	-6.50563	0.0952574	958
ENSG00000149187	CELF1	-7.45305	0.109404	959
ENSG00000094631	HDAC6	-6.63195	0.0974183	960
ENSG00000232593	NA	-6.34772	0.0934105	961
ENSG00000172766	NAA16	-6.34772	0.0934105	962
ENSG00000198832	SELENOM	-7.45305	0.109702	963
ENSG00000134779	TPGS2	-7.10566	0.105044	964
ENSG00000152382	TADA1	8.21099	0.121467	965
ENSG00000114021	NIT2	7.92676	0.117327	966
ENSG00000187994	RINL	-6.18982	0.0917448	967
ENSG00000198252	STYX	-7.07408	0.10514	968
ENSG00000187961	KLHL17	5.17924	0.0769928	969
ENSG00000221821	C6orf226	6.82143	0.101549	970
ENSG00000105486	LIG1	-6.15824	0.09191	971
ENSG00000197461	PDGFA	6.72669	0.100545	972
ENSG00000242802	AP5Z1	-7.23198	0.1083	973
ENSG00000224877	NDUFAF8	8.21099	0.123355	974
ENSG00000104218	CSPP1	-6.44247	0.0972103	975
ENSG00000112695	COX7A2	1.35797	0.020551	976
ENSG00000068323	TFE3	6.44247	0.0976617	977
ENSG00000006634	DBF4	8.46363	0.128411	978
ENSG00000197858	GPAA1	8.49521	0.129792	979
ENSG00000121671	CRY2	-6.0635	0.0934105	980
ENSG00000087460	GNAS	1.23165	0.0190029	981
ENSG00000101665	SMAD7	2.71594	0.0420836	982
ENSG00000132612	VPS4A	8.27415	0.128322	983
ENSG00000130764	LRRC47	7.83202	0.121467	984
ENSG00000177830	CHID1	6.78985	0.105473	985
ENSG00000163602	RYBP	7.38989	0.115447	986
ENSG00000236618	PITPNA-AS1	-3.31598	0.051887	987
ENSG00000164483	SAMD3	-8.36889	0.131083	988
ENSG00000108578	BLMH	7.23198	0.113684	989
ENSG00000052126	PLEKHA5	-6.15824	0.0969244	990
ENSG00000167785	ZNF558	-6.12666	0.0965189	991
ENSG00000146007	ZMAT2	7.92676	0.125383	992
ENSG00000172965	MIR4435-2HG	7.67411	0.121467	993
ENSG00000112081	SRSF3	1.42113	0.0225312	994
ENSG00000185344	ATP6V0A2	7.8636	0.124848	995
ENSG00000125977	EIF2S2	1.73694	0.0277102	996
ENSG00000123575	FAM199X	8.0215	0.128411	997
ENSG00000210077	NA	-4.48446	0.0718073	998
ENSG00000198909	MAP3K3	-6.94776	0.111579	999
ENSG00000277632	CCL3	9.22157	0.148442	1000
ENSG00000075188	NUP37	8.11624	0.130931	1001
ENSG00000109929	SC5D	8.6847	0.14025	1002
ENSG00000196396	PTPN1	7.61095	0.122995	1003
ENSG00000112685	EXOC2	8.52679	0.138055	1004
ENSG00000141506	PIK3R5	-7.07408	0.114562	1005
ENSG00000128872	TMOD2	-5.90559	0.095983	1006
ENSG00000123146	ADGRE5	1.958	0.0320285	1007
ENSG00000197114	ZGPAT	-3.72652	0.060985	1008
ENSG00000115523	GNLY	-9.44263	0.154731	1009
ENSG00000166012	TAF1D	8.43205	0.138202	1010
ENSG00000122122	SASH3	-8.40047	0.13772	1011
ENSG00000204389	HSPA1A	-6.97934	0.11448	1012
ENSG00000138835	RGS3	6.18982	0.101746	1013
ENSG00000132382	MYBBP1A	7.67411	0.126253	1014
ENSG00000153391	INO80C	7.89518	0.129897	1015
ENSG00000090520	DNAJB11	7.89518	0.129897	1016
ENSG00000049245	VAMP3	-6.8846	0.113684	1017
ENSG00000179222	MAGED1	8.08466	0.133556	1018
ENSG00000129933	MAU2	-7.45305	0.123128	1019
ENSG00000100865	CINP	8.11624	0.134126	1020
ENSG00000100304	TTLL12	7.07408	0.117017	1021
ENSG00000123505	AMD1	8.49521	0.140575	1022
ENSG00000205268	PDE7A	-7.0425	0.116678	1023
ENSG00000175115	PACS1	-7.64253	0.126659	1024
ENSG00000154889	MPPE1	-7.01092	0.116305	1025
ENSG00000160131	VMA21	8.05308	0.133625	1026
ENSG00000129235	TXNDC17	8.05308	0.133644	1027
ENSG00000140332	TLE3	-6.94776	0.115511	1028
ENSG00000188001	TPRG1	-6.94776	0.115541	1029
ENSG00000099800	TIMM13	2.27381	0.0378259	1030
ENSG00000124160	NCOA5	7.38989	0.122995	1031
ENSG00000117395	EBNA1BP2	2.68436	0.0446947	1032
ENSG00000198925	ATG9A	-7.80044	0.13023	1033
ENSG00000213654	GPSM3	-4.83185	0.0811054	1034
ENSG00000139505	MTMR6	7.48463	0.125652	1035
ENSG00000152270	PDE3B	-7.13724	0.119986	1036
ENSG00000196912	ANKRD36B	-7.23198	0.121899	1037
ENSG00000147654	EBAG9	-6.3793	0.107661	1038
ENSG00000070718	AP3M2	7.92676	0.134126	1039
ENSG00000108384	RAD51C	7.48463	0.126659	1040
ENSG00000064933	PMS1	-7.35831	0.12474	1041
ENSG00000107262	BAG1	-6.34772	0.107661	1042
ENSG00000119041	GTF3C3	8.11624	0.13772	1043
ENSG00000159479	MED8	8.40047	0.142643	1044
ENSG00000132436	FIGNL1	-5.65295	0.0967193	1045
ENSG00000165506	DNAAF2	7.73728	0.133162	1046
ENSG00000116977	LGALS8	-7.23198	0.124665	1047
ENSG00000092531	SNAP23	-8.36889	0.144323	1048
ENSG00000147416	ATP6V1B2	8.46363	0.14606	1049
ENSG00000197362	ZNF786	-5.87401	0.101549	1050
ENSG00000120053	GOT1	8.52679	0.147542	1051
ENSG00000168476	REEP4	8.27415	0.143251	1052
ENSG00000112159	MDN1	8.24257	0.143068	1053
ENSG00000113013	HSPA9	1.89484	0.0330819	1054
ENSG00000055332	EIF2AK2	-6.78985	0.118737	1055
ENSG00000100347	SAMM50	7.95834	0.139363	1056
ENSG00000125901	MRPS26	8.17941	0.143251	1057
ENSG00000005812	FBXL3	8.30573	0.145759	1058
ENSG00000060069	CTDP1	7.64253	0.134239	1059
ENSG00000156026	MCU	-6.15824	0.1083	1060
ENSG00000114742	WDR48	-6.12666	0.107801	1061
ENSG00000166228	PCBD1	8.0215	0.141243	1062
ENSG00000106771	TMEM245	-6.56879	0.115733	1063
ENSG00000125166	GOT2	8.62154	0.152289	1064
ENSG00000176108	CHMP6	6.03192	0.10698	1065
ENSG00000104388	RAB2A	2.87385	0.0510945	1066
ENSG00000161791	FMNL3	-6.50563	0.115776	1067
ENSG00000004455	AK2	7.83202	0.1395	1068
ENSG00000151353	TMEM18	7.95834	0.141908	1069
ENSG00000185880	TRIM69	8.71628	0.155458	1070
ENSG00000169093	ASMTL	6.2214	0.111397	1071
ENSG00000109079	TNFAIP1	5.87401	0.10531	1072
ENSG00000225921	NOL7	1.958	0.0351073	1073
ENSG00000196954	CASP4	-7.83202	0.14054	1074
ENSG00000012061	ERCC1	8.05308	0.144583	1075
ENSG00000088179	PTPN4	-8.58995	0.154364	1076
ENSG00000109606	DHX15	1.89484	0.0341221	1077
ENSG00000145216	FIP1L1	8.14782	0.146839	1078
ENSG00000161202	DVL3	8.11624	0.146404	1079
ENSG00000168067	MAP4K2	-6.75827	0.121987	1080
ENSG00000095059	DHPS	2.49488	0.0450417	1081
ENSG00000116005	PCYOX1	-6.15824	0.111397	1082
ENSG00000140367	UBE2Q2	7.07408	0.128411	1083
ENSG00000196914	ARHGEF12	7.13724	0.13023	1084
ENSG00000089693	MLF2	2.30539	0.0421358	1085
ENSG00000075240	GRAMD4	6.63195	0.121467	1086
ENSG00000143870	PDIA6	8.30573	0.152589	1087
ENSG00000106344	RBM28	8.11624	0.149521	1088
ENSG00000163882	POLR2H	8.27415	0.152596	1089
ENSG00000141127	PRPSAP2	6.78985	0.125246	1090
ENSG00000066044	ELAVL1	7.73728	0.142742	1091
ENSG00000141452	RMC1	-6.44247	0.119071	1092
ENSG00000140157	NIPA2	7.89518	0.146287	1093
ENSG00000135108	FBXO21	-6.50563	0.120557	1094
ENSG00000105717	PBX4	-6.56879	0.122089	1095
ENSG00000116337	AMPD2	-6.3793	0.118618	1096
ENSG00000185238	PRMT3	7.42147	0.138341	1097
ENSG00000132432	SEC61G	1.67378	0.0312525	1098
ENSG00000172046	USP19	-6.66353	0.124451	1099
ENSG00000165359	INTS6L	7.73728	0.144583	1100
ENSG00000035141	FAM136A	-7.23198	0.135218	1101
ENSG00000101577	LPIN2	-6.56879	0.122995	1102
ENSG00000149716	ORAOV1	8.17941	0.153451	1103
ENSG00000153774	CFDP1	8.21099	0.154054	1104
ENSG00000151835	SACS	-6.34772	0.119445	1105
ENSG00000137168	PPIL1	6.66353	0.125626	1106
ENSG00000137075	RNF38	8.30573	0.156613	1107
ENSG00000166780	C16orf45	7.32673	0.138202	1108
ENSG00000125459	MSTO1	3.72652	0.0703837	1109
ENSG00000188895	MSL1	-7.67411	0.145111	1110
ENSG00000055044	NOP58	2.52646	0.0478314	1111
ENSG00000181035	SLC25A42	-6.63195	0.125652	1112
ENSG00000172086	KRCC1	-7.51621	0.142643	1113
ENSG00000010165	METTL13	7.67411	0.146287	1114
ENSG00000248124	NA	-6.94776	0.132501	1115
ENSG00000183020	AP2A2	-3.69494	0.0706028	1116
ENSG00000115207	GTF3C2	7.70569	0.147419	1117
ENSG00000183520	UTP11	8.24257	0.157852	1118
ENSG00000184939	ZFP90	-6.60037	0.12672	1119
ENSG00000145041	DCAF1	-6.31614	0.121509	1120
ENSG00000140750	ARHGAP17	-6.3793	0.122995	1121
ENSG00000120159	CAAP1	8.14782	0.157169	1122
ENSG00000099992	TBC1D10A	-5.87401	0.11448	1123
ENSG00000163964	PIGX	6.25298	0.121899	1124
ENSG00000128928	IVD	-6.47405	0.126305	1125
ENSG00000168101	NUDT16L1	-6.3793	0.124599	1126
ENSG00000115993	TRAK2	6.3793	0.124665	1127
ENSG00000178537	SLC25A20	-6.63195	0.13023	1128
ENSG00000198060	MARCH5	-7.01092	0.138233	1129
ENSG00000121064	SCPEP1	-6.72669	0.132703	1130
ENSG00000116604	MEF2D	6.97934	0.138018	1131
ENSG00000119723	COQ6	-4.70553	0.0931057	1132
ENSG00000219545	UMAD1	7.70569	0.152589	1133
ENSG00000107829	FBXW4	-6.97934	0.138657	1134
ENSG00000204267	TAP2	-6.47405	0.128681	1135
ENSG00000102760	RGCC	2.30539	0.045984	1136
ENSG00000183878	UTY	-7.07408	0.141251	1137
ENSG00000270647	TAF15	-6.8846	0.137483	1138
ENSG00000089818	NECAP1	-6.41089	0.128258	1139
ENSG00000023909	GCLM	-6.53721	0.130833	1140
ENSG00000261799	NA	-5.71611	0.11448	1141
ENSG00000170473	PYM1	-6.82143	0.136772	1142
ENSG00000115998	C2orf42	-6.56879	0.131859	1143
ENSG00000124659	TBCC	-8.05308	0.162266	1144
ENSG00000169499	PLEKHA2	-7.26356	0.146839	1145
ENSG00000119318	RAD23B	-6.15824	0.12492	1146
ENSG00000184897	H1FX	-5.2424	0.106489	1147
ENSG00000130517	PGPEP1	-6.63195	0.134825	1148
ENSG00000197903	HIST1H2BK	-3.85285	0.078535	1149
ENSG00000143337	TOR1AIP1	8.49521	0.173245	1150
ENSG00000107929	LARP4B	8.24257	0.168217	1151
ENSG00000137133	HINT2	7.8636	0.160766	1152
ENSG00000155903	RASA2	-7.54779	0.154351	1153
ENSG00000139437	TCHP	-6.53721	0.134239	1154
ENSG00000188177	ZC3H6	-6.53721	0.134404	1155
ENSG00000178971	CTC1	-7.35831	0.152589	1156
ENSG00000150054	MPP7	-6.44247	0.133625	1157
ENSG00000131503	ANKHD1	-5.65295	0.117327	1158
ENSG00000177042	TMEM80	-6.63195	0.13772	1159
ENSG00000243364	EFNA4	6.60037	0.137483	1160
ENSG00000196544	BORCS6	5.71611	0.119955	1161
ENSG00000141076	UTP4	8.43205	0.177249	1162
ENSG00000168036	CTNNB1	-6.97934	0.146839	1163
ENSG00000113194	FAF2	7.07408	0.149144	1164
ENSG00000185591	SP1	-6.85302	0.144583	1165
ENSG00000103381	CPPED1	-6.00034	0.12672	1166
ENSG00000178607	ERN1	-6.50563	0.137483	1167
ENSG00000132341	RAN	1.10533	0.0233617	1168
ENSG00000083099	LYRM2	-6.91618	0.146228	1169
ENSG00000094975	SUCO	-6.12666	0.129597	1170
ENSG00000233559	NA	-6.00034	0.126996	1171
ENSG00000100591	AHSA1	2.08433	0.044406	1172
ENSG00000134802	SLC43A3	7.98992	0.171318	1173
ENSG00000145819	ARHGAP26	8.11624	0.174066	1174
ENSG00000180488	MIGA1	-6.82143	0.1463	1175
ENSG00000112139	MDGA1	-5.17924	0.111316	1176
ENSG00000164168	TMEM184C	7.2004	0.154783	1177
ENSG00000253738	OTUD6B-AS1	8.36889	0.179934	1178
ENSG00000005801	ZNF195	7.61095	0.163759	1179
ENSG00000126524	SBDS	8.27415	0.178149	1180
ENSG00000168303	MPLKIP	7.95834	0.171472	1181
ENSG00000104522	TSTA3	2.43172	0.052501	1182
ENSG00000102974	CTCF	-6.91618	0.149397	1183
ENSG00000166949	SMAD3	-8.33731	0.18019	1184
ENSG00000130695	CEP85	-6.50563	0.140674	1185
ENSG00000126001	CEP250	-6.47405	0.14025	1186
ENSG00000145781	COMMD10	7.57937	0.164376	1187
ENSG00000075711	DLG1	-6.69511	0.145346	1188
ENSG00000077150	NFKB2	7.51621	0.163178	1189
ENSG00000162639	HENMT1	-7.13724	0.155058	1190
ENSG00000167112	TRUB2	7.73728	0.168761	1191
ENSG00000129465	RIPK3	-6.3793	0.139163	1192
ENSG00000166225	FRS2	-6.82143	0.149144	1193
ENSG00000183576	SETD3	7.70569	0.168696	1194
ENSG00000068120	COASY	7.83202	0.172539	1195
ENSG00000164252	AGGF1	7.01092	0.155058	1196
ENSG00000232119	MCTS1	8.08466	0.178945	1197
ENSG00000131374	TBC1D5	-6.56879	0.145399	1198
ENSG00000018510	AGPS	6.94776	0.154641	1199
ENSG00000167775	CD320	7.76886	0.173245	1200
ENSG00000079999	KEAP1	8.40047	0.187426	1201
ENSG00000147133	TAF1	-6.91618	0.154351	1202
ENSG00000117691	NENF	7.23198	0.161569	1203
ENSG00000067369	TP53BP1	5.93717	0.132703	1204
ENSG00000178951	ZBTB7A	-7.57937	0.169558	1205
ENSG00000142657	PGD	8.30573	0.185966	1206
ENSG00000138078	PREPL	-6.15824	0.138357	1207
ENSG00000197170	PSMD12	2.40013	0.0540371	1208
ENSG00000102265	TIMP1	-5.43188	0.122814	1209
ENSG00000164209	SLC25A46	7.2004	0.163055	1210
ENSG00000169871	TRIM56	-7.92676	0.180056	1211
ENSG00000121775	TMEM39B	7.01092	0.159411	1212
ENSG00000197892	KIF13B	7.45305	0.170133	1213
ENSG00000108590	MED31	7.8636	0.1798	1214
ENSG00000175104	TRAF6	-6.25298	0.143118	1215
ENSG00000197579	TOPORS	7.35831	0.169558	1216
ENSG00000142507	PSMB6	1.45271	0.0334958	1217
ENSG00000170855	TRIAP1	-6.28456	0.14493	1218
ENSG00000123472	ATPAF1	8.0215	0.185017	1219
ENSG00000108528	SLC25A11	6.69511	0.154731	1220
ENSG00000103061	SLC7A6OS	-5.87401	0.135831	1221
ENSG00000115541	HSPE1	1.26323	0.0292963	1222
ENSG00000167552	TUBA1A	2.36855	0.0551476	1223
ENSG00000032389	EIPR1	7.98992	0.186361	1224
ENSG00000128951	DUT	-6.94776	0.162188	1225
ENSG00000088832	FKBP1A	1.57904	0.0368853	1226
ENSG00000134014	ELP3	-6.34772	0.148442	1227
ENSG00000135976	ANKRD36	-7.92676	0.185567	1228
ENSG00000268001	CARD8-AS1	-6.00034	0.140555	1229
ENSG00000214765	SEPT7P2	-6.75827	0.15842	1230
ENSG00000196459	TRAPPC2	-7.38989	0.173325	1231
ENSG00000117751	PPP1R8	7.61095	0.178727	1232
ENSG00000104886	PLEKHJ1	-7.64253	0.179515	1233
ENSG00000065000	AP3D1	-6.97934	0.1644	1234
ENSG00000184584	TMEM173	7.8636	0.185284	1235
ENSG00000111554	MDM1	-6.56879	0.154783	1236
ENSG00000240652	NA	-4.45288	0.10514	1237
ENSG00000155657	TTN	-6.31614	0.149144	1238
ENSG00000185122	HSF1	7.76886	0.183796	1239
ENSG00000181904	C5orf24	7.10566	0.168217	1240
ENSG00000090054	SPTLC1	-6.12666	0.145346	1241
ENSG00000119431	HDHD3	-5.71611	0.135831	1242
ENSG00000170584	NUDCD2	7.98992	0.190891	1243
ENSG00000065613	SLK	7.61095	0.181864	1244
ENSG00000100258	LMF2	-6.25298	0.150361	1245
ENSG00000224631	NA	-4.45288	0.107104	1246
ENSG00000229474	PATL2	-6.78985	0.163361	1247
ENSG00000111860	CEP85L	-6.44247	0.155058	1248
ENSG00000214517	PPME1	8.11624	0.195397	1249
ENSG00000177981	ASB8	-7.0425	0.169886	1250
ENSG00000148834	GSTO1	2.30539	0.055647	1251
ENSG00000189007	ADAT2	7.89518	0.190574	1252
ENSG00000119720	NRDE2	-6.60037	0.15942	1253
ENSG00000160445	ZER1	-6.97934	0.168696	1254
ENSG00000116688	MFN2	8.24257	0.199775	1255
ENSG00000108262	GIT1	2.21065	0.0536086	1256
ENSG00000152944	MED21	6.56879	0.159411	1257
ENSG00000105339	DENND3	-4.76869	0.115776	1258
ENSG00000084112	SSH1	-6.41089	0.156193	1259
ENSG00000107679	PLEKHA1	-8.30573	0.202522	1260
ENSG00000138764	CCNG2	6.2214	0.151724	1261
ENSG00000141429	GALNT1	8.05308	0.196655	1262
ENSG00000157741	UBN2	-6.25298	0.152742	1263
ENSG00000005893	LAMP2	8.58995	0.209859	1264
ENSG00000151532	VTI1A	8.52679	0.209859	1265
ENSG00000183484	GPR132	-6.28456	0.154783	1266
ENSG00000228929	NA	-4.4213	0.109325	1267
ENSG00000090006	LTBP4	3.06333	0.075942	1268
ENSG00000130935	NOL11	8.33731	0.207324	1269
ENSG00000067704	IARS2	7.73728	0.192562	1270
ENSG00000182985	CADM1	-5.87401	0.146287	1271
ENSG00000150776	NKAPD1	7.89518	0.196655	1272
ENSG00000138785	INTS12	7.89518	0.196655	1273
ENSG00000080839	RBL1	-6.41089	0.159688	1274
ENSG00000066322	ELOVL1	8.33731	0.207828	1275
ENSG00000084070	SMAP2	2.30539	0.0574969	1276
ENSG00000107669	ATE1	-6.66353	0.166256	1277
ENSG00000137414	FAM8A1	-7.35831	0.183796	1278
ENSG00000146859	TMEM140	-6.3793	0.15942	1279
ENSG00000278053	DDX52	-6.56879	0.164241	1280
ENSG00000167280	ENGASE	-6.44247	0.161162	1281
ENSG00000081014	AP4E1	-6.25298	0.156613	1282
ENSG00000253719	ATXN7L3B	8.24257	0.206946	1283
ENSG00000235453	SMIM27	-5.2424	0.13189	1284
ENSG00000124207	CSE1L	7.83202	0.197083	1285
ENSG00000125457	MIF4GD	7.35831	0.185218	1286
ENSG00000100483	VCPKMT	8.14782	0.205148	1287
ENSG00000188725	SMIM15	-6.41089	0.161569	1288
ENSG00000181038	METTL23	8.43205	0.212572	1289
ENSG00000131368	MRPS25	7.95834	0.201837	1290
ENSG00000136149	NA	-4.61078	0.117129	1291
ENSG00000129691	ASH2L	6.91618	0.176036	1292
ENSG00000134308	YWHAQ	1.29481	0.0329673	1293
ENSG00000147813	NAPRT	-7.26356	0.185284	1294
ENSG00000103707	MTFMT	-6.31614	0.161194	1295
ENSG00000119673	ACOT2	7.8636	0.20077	1296
ENSG00000177200	CHD9	-6.25298	0.159688	1297
ENSG00000157426	AASDH	6.12666	0.156961	1298
ENSG00000120438	TCP1	2.08433	0.0536086	1299
ENSG00000138413	IDH1	-6.44247	0.165713	1300
ENSG00000075826	SEC31B	-6.75827	0.174066	1301
ENSG00000189319	FAM53B	-7.45305	0.192001	1302
ENSG00000178977	LINC00324	-6.31614	0.163073	1303
ENSG00000013375	PGM3	-5.33714	0.138202	1304
ENSG00000120451	SNX19	-6.18982	0.160391	1305
ENSG00000169583	CLIC3	-7.48463	0.1941	1306
ENSG00000117868	ESYT2	8.43205	0.219412	1307
ENSG00000170634	ACYP2	-5.84243	0.152447	1308
ENSG00000186111	PIP5K1C	-6.28456	0.164241	1309
ENSG00000154814	OXNAD1	-6.00034	0.156961	1310
ENSG00000167106	FAM102A	-7.42147	0.19457	1311
ENSG00000165169	DYNLT3	7.98992	0.209541	1312
ENSG00000116857	TMEM9	8.08466	0.21308	1313
ENSG00000183864	TOB2	7.70569	0.203308	1314
ENSG00000131013	PPIL4	-6.2214	0.16425	1315
ENSG00000164088	PPM1M	8.49521	0.22453	1316
ENSG00000011405	PIK3C2A	7.51621	0.198706	1317
ENSG00000183401	CCDC159	-6.56879	0.173701	1318
ENSG00000144580	CNOT9	7.83202	0.207324	1319
ENSG00000183751	TBL3	8.55837	0.226774	1320
ENSG00000101407	TTI1	7.13724	0.189179	1321
ENSG00000197724	PHF2	-6.34772	0.168477	1322
ENSG00000139146	SINHCAF	7.64253	0.203257	1323
ENSG00000137714	FDX1	7.38989	0.196987	1324
ENSG00000186654	PRR5	-6.0635	0.161771	1325
ENSG00000187091	PLCD1	-6.41089	0.171346	1326
ENSG00000124802	EEF1E1	7.38989	0.197576	1327
ENSG00000164466	SFXN1	7.95834	0.21308	1328
ENSG00000129680	MAP7D3	7.48463	0.200435	1329
ENSG00000115464	USP34	-7.26356	0.19466	1330
ENSG00000088356	PDRG1	-6.50563	0.174674	1331
ENSG00000100983	GSS	8.58995	0.230797	1332
ENSG00000113456	RAD1	7.83202	0.210845	1333
ENSG00000175309	PHYKPL	-7.35831	0.19811	1334
ENSG00000105676	ARMC6	7.54779	0.203232	1335
ENSG00000163931	TKT	2.24223	0.060385	1336
ENSG00000213203	GIMAP1	-7.76886	0.209444	1337
ENSG00000099337	KCNK6	7.89518	0.21308	1338
ENSG00000188603	CLN3	-4.70553	0.127021	1339
ENSG00000186063	AIDA	3.4423	0.093031	1340
ENSG00000134684	YARS	1.76852	0.0478314	1341
ENSG00000136856	SLC2A8	7.2004	0.194839	1342
ENSG00000187653	NA	-4.32656	0.117327	1343
ENSG00000227345	PARG	6.03192	0.1644	1344
ENSG00000103479	RBL2	-7.57937	0.20696	1345
ENSG00000186687	LYRM7	7.61095	0.207828	1346
ENSG00000118579	MED28	7.83202	0.213878	1347
ENSG00000127580	WDR24	5.30556	0.145154	1348
ENSG00000154642	C21orf91	7.54779	0.206733	1349
ENSG00000103187	COTL1	1.86326	0.0510869	1350
ENSG00000179832	MROH1	-6.69511	0.183796	1351
ENSG00000142002	DPP9	-7.29515	0.200588	1352
ENSG00000213079	SCAF8	7.51621	0.206975	1353
ENSG00000144589	STK11IP	-6.60037	0.181802	1354
ENSG00000100445	SDR39U1	-7.54779	0.208036	1355
ENSG00000175224	ATG13	-6.82143	0.188286	1356
ENSG00000131475	VPS25	8.40047	0.23372	1357
ENSG00000116062	MSH6	-7.10566	0.197709	1358
ENSG00000065526	SPEN	1.57904	0.0440982	1359
ENSG00000219665	ZNF433-AS1	6.0635	0.169558	1360
ENSG00000108344	PSMD3	7.61095	0.21342	1361
ENSG00000130522	JUND	2.90543	0.0816801	1362
ENSG00000140526	ABHD2	3.41072	0.0961056	1363
ENSG00000062716	VMP1	1.83168	0.051887	1364
ENSG00000134686	PHC2	-5.93717	0.168217	1365
ENSG00000071564	TCF3	-6.94776	0.197083	1366
ENSG00000075413	MARK3	-7.83202	0.222655	1367
ENSG00000084774	CAD	7.48463	0.21358	1368
ENSG00000259823	LYPD8	-4.4213	0.126305	1369
ENSG00000253729	PRKDC	8.05308	0.230382	1370
ENSG00000104490	NCALD	5.93717	0.169886	1371
ENSG00000143748	NVL	-6.3793	0.182556	1372
ENSG00000152240	HAUS1	-6.34772	0.181855	1373
ENSG00000100647	SUSD6	8.24257	0.236222	1374
ENSG00000215252	GOLGA8B	-6.53721	0.187426	1375
ENSG00000147383	NSDHL	8.0215	0.230653	1376
ENSG00000135070	ISCA1	8.49521	0.244509	1377
ENSG00000162545	CAMK2N1	5.93717	0.171646	1378
ENSG00000105443	CYTH2	-7.07408	0.204824	1379
ENSG00000160294	MCM3AP	-6.18982	0.179515	1380
ENSG00000127526	SLC35E1	-6.18982	0.180281	1381
ENSG00000201638	NA	-2.93701	0.0856349	1382
ENSG00000181827	RFX7	-6.15824	0.1798	1383
ENSG00000122482	ZNF644	7.13724	0.209062	1384
ENSG00000138375	SMARCAL1	-6.12666	0.179515	1385
ENSG00000087157	PGS1	-6.12666	0.179515	1386
ENSG00000076662	ICAM3	-3.53704	0.103738	1387
ENSG00000279396	NA	-7.32673	0.215281	1388
ENSG00000163703	CRELD1	-6.50563	0.191198	1389
ENSG00000173193	PARP14	-6.97934	0.205354	1390
ENSG00000119004	CYP20A1	-7.51621	0.221624	1391
ENSG00000183199	NA	3.15807	0.0934105	1392
ENSG00000183444	NA	3.63178	0.1076	1393
ENSG00000138663	COPS4	8.58995	0.254537	1394
ENSG00000197063	MAFG	7.10566	0.210845	1395
ENSG00000151779	NBAS	7.70569	0.228922	1396
ENSG00000154719	MRPL39	8.24257	0.245513	1397
ENSG00000240230	COX19	-7.54779	0.224878	1398
ENSG00000185404	SP140L	-6.53721	0.194839	1399
ENSG00000130349	C6orf203	-6.41089	0.191198	1400
ENSG00000110200	ANAPC15	3.72652	0.111316	1401
ENSG00000161981	SNRNP25	-6.2214	0.185966	1402
ENSG00000242259	C22orf39	-6.94776	0.208891	1403
ENSG00000164961	WASHC5	7.61095	0.228922	1404
ENSG00000143753	DEGS1	8.46363	0.255064	1405
ENSG00000103353	UBFD1	5.52663	0.166603	1406
ENSG00000211767	NA	-4.48446	0.135218	1407
ENSG00000167553	TUBA1C	7.54779	0.22776	1408
ENSG00000198417	MT1F	7.61095	0.229814	1409
ENSG00000181915	ADO	8.0215	0.24255	1410
ENSG00000168286	THAP11	-7.51621	0.227376	1411
ENSG00000211766	NA	-4.4213	0.134297	1412
ENSG00000136891	TEX10	-6.75827	0.20559	1413
ENSG00000136104	RNASEH2B	-6.72669	0.204774	1414
ENSG00000112130	RNF8	7.70569	0.235297	1415
ENSG00000181472	ZBTB2	7.48463	0.228633	1416
ENSG00000121892	PDS5A	8.36889	0.257488	1417
ENSG00000188976	NOC2L	7.76886	0.23903	1418
ENSG00000186166	CCDC84	7.07408	0.217715	1419
ENSG00000164169	PRMT9	-6.18982	0.190574	1420
ENSG00000185669	SNAI3	-6.12666	0.188858	1421
ENSG00000150961	SEC24D	7.10566	0.219074	1422
ENSG00000111801	BTN3A3	-8.52679	0.262908	1423
ENSG00000149485	FADS1	7.48463	0.230797	1424
ENSG00000115827	DCAF17	6.91618	0.21328	1425
ENSG00000148803	FUOM	7.45305	0.230148	1426
ENSG00000119321	FKBP15	-7.26356	0.224397	1427
ENSG00000029725	RABEP1	7.8636	0.242936	1428
ENSG00000110619	CARS	8.14782	0.251754	1429
ENSG00000163510	CWC22	6.60037	0.204138	1430
ENSG00000145050	MANF	6.34772	0.196655	1431
ENSG00000148343	MIGA2	-6.18982	0.192309	1432
ENSG00000159110	IFNAR2	7.80044	0.242931	1433
ENSG00000128915	ICE2	-6.41089	0.199775	1434
ENSG00000274020	LINC01138	-6.75827	0.210823	1435
ENSG00000116809	ZBTB17	-6.18982	0.193349	1436
ENSG00000015532	XYLT2	-6.15824	0.192555	1437
ENSG00000138443	ABI2	-6.69511	0.209444	1438
ENSG00000185009	AP3M1	7.23198	0.226327	1439
ENSG00000214367	HAUS3	-6.25298	0.195941	1440
ENSG00000169019	COMMD8	8.0215	0.251754	1441
ENSG00000108510	MED13	7.95834	0.250612	1442
ENSG00000117592	PRDX6	1.83168	0.0577754	1443
ENSG00000142252	GEMIN7	-6.50563	0.205291	1444
ENSG00000131269	ABCB7	-6.2214	0.196655	1445
ENSG00000196177	ACADSB	-6.41089	0.202907	1446
ENSG00000112667	DNPH1	2.87385	0.0909927	1447
ENSG00000160783	PMF1	1.61062	0.0510869	1448
ENSG00000138134	STAMBPL1	-6.34772	0.201597	1449
ENSG00000100697	DICER1	-6.41089	0.204295	1450
ENSG00000168404	MLKL	-6.60037	0.21055	1451
ENSG00000175893	ZDHHC21	-6.2214	0.198641	1452
ENSG00000105612	DNASE2	-6.18982	0.197709	1453
ENSG00000064545	TMEM161A	7.45305	0.238383	1454
ENSG00000065029	ZNF76	-6.53721	0.209444	1455
ENSG00000113648	H2AFY	8.33731	0.267408	1456
ENSG00000124201	ZNFX1	2.4633	0.0790405	1457
ENSG00000134313	KIDINS220	-6.75827	0.217009	1458
ENSG00000186834	HEXIM1	-7.45305	0.239476	1459
ENSG00000074370	ATP2A3	-7.76886	0.249809	1460
ENSG00000231767	NA	-3.12649	0.10067	1461
ENSG00000131002	TXLNGY	-7.01092	0.226043	1462
ENSG00000072501	SMC1A	-6.41089	0.206946	1463
ENSG00000076053	RBM7	7.42147	0.239859	1464
ENSG00000105875	WDR91	-6.41089	0.207457	1465
ENSG00000148291	SURF2	5.71611	0.18556	1466
ENSG00000057757	PITHD1	8.36889	0.271871	1467
ENSG00000143515	ATP8B2	-6.3793	0.207324	1468
ENSG00000100485	SOS2	-6.28456	0.204295	1469
ENSG00000135679	MDM2	7.48463	0.244044	1470
ENSG00000163029	SMC6	6.69511	0.218707	1471
ENSG00000082512	TRAF5	-5.96876	0.19518	1472
ENSG00000198642	KLHL9	8.36889	0.273936	1473
ENSG00000185624	P4HB	1.958	0.0640908	1474
ENSG00000173402	DAG1	-6.09508	0.199511	1475
ENSG00000177485	ZBTB33	6.18982	0.203281	1476
ENSG00000117560	FASLG	2.43172	0.0799342	1477
ENSG00000274967	NA	3.47388	0.11448	1478
ENSG00000167460	TPM4	7.95834	0.263056	1479
ENSG00000119471	HSDL2	-6.25298	0.206733	1480
ENSG00000198952	SMG5	7.67411	0.253975	1481
ENSG00000137074	APTX	6.69511	0.221624	1482
ENSG00000223501	VPS52	7.8636	0.260555	1483
ENSG00000198162	MAN1A2	8.11624	0.268985	1484
ENSG00000135446	CDK4	2.43172	0.0805914	1485
ENSG00000172175	MALT1	-6.75827	0.223985	1486
ENSG00000154930	ACSS1	-6.56879	0.217715	1487
ENSG00000165102	HGSNAT	8.52679	0.282882	1488
ENSG00000136250	AOAH	-7.92676	0.263056	1489
ENSG00000175606	TMEM70	7.61095	0.25274	1490
ENSG00000101199	ARFGAP1	8.17941	0.271871	1491
ENSG00000059573	ALDH18A1	7.73728	0.258292	1492
ENSG00000133704	IPO8	8.17941	0.273652	1493
ENSG00000136536	MARCH7	-7.32673	0.245513	1494
ENSG00000172869	DMXL1	-6.34772	0.21308	1495
ENSG00000141552	ANAPC11	1.57904	0.0530318	1496
ENSG00000115295	CLIP4	-6.15824	0.206927	1497
ENSG00000156232	WHAMM	-6.34772	0.213351	1498
ENSG00000106261	ZKSCAN1	-7.07408	0.238626	1499
ENSG00000143401	ANP32E	1.86326	0.0628987	1500
ENSG00000122507	BBS9	-5.74769	0.19518	1501
ENSG00000163866	SMIM12	8.0215	0.272497	1502
ENSG00000092871	RFFL	-6.2214	0.211383	1503
ENSG00000128059	PPAT	-6.15824	0.209444	1504
ENSG00000276550	HERC2P2	-7.23198	0.246153	1505
ENSG00000110344	UBE4A	-7.13724	0.242936	1506
ENSG00000213903	LTB4R	-6.00034	0.204264	1507
ENSG00000149084	HSD17B12	7.67411	0.261347	1508
ENSG00000070366	SMG6	6.56879	0.223985	1509
ENSG00000113369	ARRDC3	8.14782	0.278062	1510
ENSG00000187608	ISG15	-7.70569	0.263056	1511
ENSG00000196436	NPIPB15	-3.47388	0.118618	1512
ENSG00000123415	SMUG1	7.64253	0.261044	1513
ENSG00000108474	PIGL	-6.12666	0.209444	1514
ENSG00000128191	DGCR8	-6.50563	0.22242	1515
ENSG00000116698	SMG7	-7.13724	0.245513	1516
ENSG00000146083	RNF44	-7.0425	0.242882	1517
ENSG00000123562	MORF4L2	8.65312	0.298941	1518
ENSG00000136044	APPL2	-6.41089	0.221624	1519
ENSG00000122884	P4HA1	6.34772	0.219698	1520
ENSG00000182934	SRPRA	2.02117	0.0700229	1521
ENSG00000272282	NA	-7.48463	0.259483	1522
ENSG00000204231	RXRB	-6.66353	0.231126	1523
ENSG00000127616	SMARCA4	-6.53721	0.226991	1524
ENSG00000163348	PYGO2	-7.0425	0.244718	1525
ENSG00000183155	RABIF	-7.01092	0.243765	1526
ENSG00000196557	CACNA1H	-4.54762	0.15842	1527
ENSG00000100281	HMGXB4	-5.93717	0.206927	1528
ENSG00000073849	ST6GAL1	-7.45305	0.260555	1529
ENSG00000158545	ZC3H18	-6.82143	0.238621	1530
ENSG00000002919	SNX11	-6.66353	0.233374	1531
ENSG00000165233	CARD19	-7.07408	0.247819	1532
ENSG00000175274	TP53I11	7.89518	0.277229	1533
ENSG00000103266	STUB1	-5.81085	0.20424	1534
ENSG00000132879	FBXO44	-7.10566	0.249808	1535
ENSG00000225648	SBDSP1	8.0215	0.282229	1536
ENSG00000013306	SLC25A39	2.4633	0.0868548	1537
ENSG00000142039	CCDC97	7.92676	0.279526	1538
ENSG00000124406	ATP8A1	-7.35831	0.25995	1539
ENSG00000244462	RBM12	7.76886	0.274983	1540
ENSG00000135250	SRPK2	-7.73728	0.273943	1541
ENSG00000175662	TOM1L2	-6.18982	0.219278	1542
ENSG00000123908	AGO2	2.11591	0.0750091	1543
ENSG00000142166	IFNAR1	-6.50563	0.231263	1544
ENSG00000074755	ZZEF1	-5.58979	0.198803	1545
ENSG00000135778	NTPCR	6.47405	0.230284	1546
ENSG00000075975	MKRN2	-6.2214	0.221741	1547
ENSG00000123329	ARHGAP9	-1.32639	0.0472768	1548
ENSG00000112531	QKI	-3.72652	0.133162	1549
ENSG00000143641	GALNT2	7.64253	0.274238	1550
ENSG00000128791	TWSG1	-5.93717	0.21308	1551
ENSG00000081019	RSBN1	-7.32673	0.263037	1552
ENSG00000130714	POMT1	7.92676	0.284791	1553
ENSG00000126768	TIMM17B	8.05308	0.29017	1554
ENSG00000173914	RBM4B	-6.97934	0.251754	1555
ENSG00000132718	SYT11	-6.56879	0.236949	1556
ENSG00000189306	RRP7A	7.92676	0.286911	1557
ENSG00000107371	EXOSC3	7.80044	0.282882	1558
ENSG00000122140	MRPS2	7.48463	0.271561	1559
ENSG00000107099	DOCK8	-1.45271	0.0527494	1560
ENSG00000018610	CXorf56	6.56879	0.23894	1561
ENSG00000122203	KIAA1191	6.97934	0.253932	1562
ENSG00000157637	SLC38A10	-6.63195	0.241419	1563
ENSG00000128228	SDF2L1	8.08466	0.294347	1564
ENSG00000080845	DLGAP4	2.74752	0.100035	1565
ENSG00000168275	COA6	2.43172	0.0888337	1566
ENSG00000136738	STAM	6.47405	0.236666	1567
ENSG00000259366	NA	-7.07408	0.258864	1568
ENSG00000115484	CCT4	2.27381	0.0832222	1569
ENSG00000163344	PMVK	7.8636	0.287863	1570
ENSG00000139428	MMAB	7.0425	0.258292	1571
ENSG00000116198	CEP104	-6.28456	0.230653	1572
ENSG00000080298	RFX3	-5.90559	0.217009	1573
ENSG00000166986	MARS	1.38955	0.0510869	1574
ENSG00000005059	MCUB	-7.10566	0.261347	1575
ENSG00000075856	SART3	6.69511	0.246871	1576
ENSG00000165943	MOAP1	-6.82143	0.251754	1577
ENSG00000141480	ARRB2	-7.95834	0.293923	1578
ENSG00000110330	BIRC2	7.92676	0.29299	1579
ENSG00000006652	IFRD1	-6.69511	0.247819	1580
ENSG00000091947	TMEM101	8.21099	0.30416	1581
ENSG00000166471	TMEM41B	-6.18982	0.229743	1582
ENSG00000157881	PANK4	-6.15824	0.229879	1583
ENSG00000167232	ZNF91	-7.0425	0.262908	1584
ENSG00000107902	LHPP	-5.05291	0.188858	1585
ENSG00000134900	TPP2	7.32673	0.274001	1586
ENSG00000106355	LSM5	1.958	0.0733423	1587
ENSG00000164187	LMBRD2	-5.58979	0.20978	1588
ENSG00000253710	ALG11	5.17924	0.19457	1589
ENSG00000140320	BAHD1	7.80044	0.293331	1590
ENSG00000214194	SMIM30	7.89518	0.296981	1591
ENSG00000198836	OPA1	-6.69511	0.25274	1592
ENSG00000176896	TCEANC	-6.09508	0.230208	1593
ENSG00000127952	STYXL1	7.73728	0.292308	1594
ENSG00000119929	CUTC	-6.56879	0.24859	1595
ENSG00000177733	HNRNPA0	7.45305	0.282882	1596
ENSG00000049618	ARID1B	-7.80044	0.296423	1597
ENSG00000182185	RAD51B	-4.73711	0.180381	1598
ENSG00000118412	CASP8AP2	6.44247	0.246153	1599
ENSG00000172977	KAT5	-6.85302	0.262731	1600
ENSG00000094914	AAAS	6.47405	0.248453	1601
ENSG00000151239	TWF1	7.57937	0.291442	1602
ENSG00000147400	CETN2	-6.44247	0.247819	1603
ENSG00000159111	MRPL10	-8.52679	0.328345	1604
ENSG00000168564	CDKN2AIP	-6.85302	0.264589	1605
ENSG00000177738	LOC648987	-6.34772	0.245513	1606
ENSG00000138399	FASTKD1	-6.44247	0.250058	1607
ENSG00000125352	RNF113A	-7.01092	0.272847	1608
ENSG00000158050	DUSP2	1.61062	0.0627399	1609
ENSG00000109919	MTCH2	7.89518	0.307666	1610
ENSG00000084733	RAB10	1.958	0.0763607	1611
ENSG00000215305	VPS16	7.73728	0.302299	1612
ENSG00000165355	FBXO33	7.57937	0.296805	1613
ENSG00000165417	GTF2A1	7.92676	0.310749	1614
ENSG00000138629	UBL7	7.92676	0.311591	1615
ENSG00000119718	EIF2B2	8.08466	0.318036	1616
ENSG00000119397	CNTRL	-7.57937	0.298241	1617
ENSG00000132388	UBE2G1	8.0215	0.315668	1618
ENSG00000162511	LAPTM5	-1.04216	0.0412229	1619
ENSG00000165915	SLC39A13	-7.13724	0.282536	1620
ENSG00000037757	MRI1	-5.62137	0.222735	1621
ENSG00000147535	PLPP5	7.38989	0.293331	1622
ENSG00000213020	ZNF611	-3.66336	0.145658	1623
ENSG00000100028	SNRPD3	2.11591	0.0843869	1624
ENSG00000132294	EFR3A	7.80044	0.311241	1625
ENSG00000069329	VPS35	-7.29515	0.29119	1626
ENSG00000126246	IGFLR1	7.64253	0.305364	1627
ENSG00000120685	PROSER1	6.60037	0.264199	1628
ENSG00000102893	PHKB	-6.3793	0.255403	1629
ENSG00000146729	NIPSNAP2	8.17941	0.327659	1630
ENSG00000187764	SEMA4D	1.89484	0.0761788	1631
ENSG00000110719	TCIRG1	-7.42147	0.298694	1632
ENSG00000160285	LSS	-6.09508	0.245513	1633
ENSG00000276180	HIST1H4I	-3.53704	0.142643	1634
ENSG00000010818	HIVEP2	8.21099	0.331434	1635
ENSG00000109381	ELF2	-7.26356	0.293396	1636
ENSG00000151553	FAM160B1	-6.50563	0.263056	1637
ENSG00000103222	ABCC1	7.67411	0.31056	1638
ENSG00000234420	ZNF37BP	-6.44247	0.261044	1639
ENSG00000236439	NA	-3.28439	0.133212	1640
ENSG00000142937	RPS8	0.789518	0.0320285	1641
ENSG00000135723	FHOD1	7.64253	0.310626	1642
ENSG00000057252	SOAT1	6.56879	0.267408	1643
ENSG00000105671	DDX49	7.64253	0.311329	1644
ENSG00000096060	FKBP5	8.33731	0.340674	1645
ENSG00000158201	ABHD3	-7.10566	0.29119	1646
ENSG00000179295	PTPN11	7.61095	0.312688	1647
ENSG00000130592	LSP1	-1.20007	0.0493233	1648
ENSG00000136159	NUDT15	-6.3793	0.262908	1649
ENSG00000139116	KIF21A	1.98959	0.0820567	1650
ENSG00000111802	TDP2	-6.63195	0.273652	1651
ENSG00000033011	ALG1	7.98992	0.329722	1652
ENSG00000037637	FBXO42	-6.25298	0.258292	1653
ENSG00000135720	DYNC1LI2	-6.72669	0.278062	1654
ENSG00000258199	NA	-3.31598	0.137483	1655
ENSG00000136436	CALCOCO2	8.49521	0.352317	1656
ENSG00000149269	PAK1	3.66336	0.152213	1657
ENSG00000129103	SUMF2	1.83168	0.0761653	1658
ENSG00000173933	RBM4	-3.12649	0.13023	1659
ENSG00000196712	NF1	-6.25298	0.261347	1660
ENSG00000280649	NA	-3.69494	0.154454	1661
ENSG00000214113	LYRM4	7.67411	0.321861	1662
ENSG00000211764	NA	-2.96859	0.12474	1663
ENSG00000121716	PILRB	-3.66336	0.154351	1664
ENSG00000028203	VEZT	-7.0425	0.297038	1665
ENSG00000117139	KDM5B	-6.2214	0.262908	1666
ENSG00000204054	NA	3.18965	0.134825	1667
ENSG00000155158	TTC39B	-7.01092	0.296981	1668
ENSG00000115241	PPM1G	1.98959	0.0843869	1669
ENSG00000146433	TMEM181	-7.16882	0.30416	1670
ENSG00000159023	EPB41	-7.29515	0.309551	1671
ENSG00000140259	MFAP1	-6.31614	0.268154	1672
ENSG00000120437	ACAT2	2.24223	0.0952574	1673
ENSG00000111642	CHD4	1.76852	0.0753498	1674
ENSG00000225733	FGD5-AS1	-6.72669	0.287438	1675
ENSG00000101752	MIB1	-6.09508	0.260555	1676
ENSG00000136603	SKIL	-6.97934	0.298743	1677
ENSG00000182004	SNRPE	1.23165	0.0527494	1678
ENSG00000135632	SMYD5	-6.03192	0.258478	1679
ENSG00000116863	ADPRHL2	8.05308	0.346	1680
ENSG00000223482	NUTM2A-AS1	7.76886	0.334755	1681
ENSG00000169018	FEM1B	-6.15824	0.265487	1682
ENSG00000163644	PPM1K	-7.2004	0.310983	1683
ENSG00000110011	DNAJC4	-6.91618	0.298942	1684
ENSG00000116221	MRPL37	6.53721	0.282882	1685
ENSG00000182141	ZNF708	-6.2214	0.269551	1686
ENSG00000166619	BLCAP	8.05308	0.349999	1687
ENSG00000132356	PRKAA1	-7.13724	0.31056	1688
ENSG00000134910	STT3A	2.05275	0.0895812	1689
ENSG00000186591	UBE2H	-6.50563	0.284117	1690
ENSG00000064201	TSPAN32	-6.41089	0.280058	1691
ENSG00000152359	POC5	5.90559	0.258278	1692
ENSG00000123636	BAZ2B	-6.28456	0.275123	1693
ENSG00000185236	RAB11B	7.64253	0.334864	1694
ENSG00000196233	LCOR	-6.85302	0.300446	1695
ENSG00000145675	PIK3R1	-6.47405	0.284094	1696
ENSG00000072042	RDH11	1.89484	0.0832222	1697
ENSG00000231609	LOC100132215	-4.4213	0.194695	1698
ENSG00000139343	SNRPF	1.51587	0.0668336	1699
ENSG00000175581	MRPL48	-6.8846	0.303784	1700
ENSG00000162894	FCMR	-7.13724	0.315634	1701
ENSG00000028277	POU2F2	7.8636	0.348001	1702
ENSG00000168273	SMIM4	7.57937	0.336305	1703
ENSG00000175768	TOMM5	4.45288	0.197709	1704
ENSG00000117360	PRPF3	-7.0425	0.31304	1705
ENSG00000116213	WRAP73	-6.41089	0.285184	1706
ENSG00000130856	ZNF236	-6.47405	0.288058	1707
ENSG00000102100	SLC35A2	5.90559	0.262908	1708
ENSG00000126457	PRMT1	1.67378	0.0745188	1709
ENSG00000132467	UTP3	-6.3793	0.285184	1710
ENSG00000177225	GATD1	-6.41089	0.28661	1711
ENSG00000117481	NSUN4	-5.87401	0.262908	1712
ENSG00000184575	XPOT	2.36855	0.106065	1713
ENSG00000105866	SP4	-6.97934	0.313277	1714
ENSG00000005302	MSL3	-7.29515	0.327659	1715
ENSG00000242114	MTFP1	3.37914	0.152282	1716
ENSG00000134644	PUM1	-6.91618	0.31208	1717
ENSG00000100908	EMC9	7.54779	0.341694	1718
ENSG00000162601	MYSM1	-6.94776	0.314808	1719
ENSG00000130311	DDA1	1.76852	0.0801963	1720
ENSG00000137574	TGS1	-6.09508	0.276457	1721
ENSG00000101935	AMMECR1	-6.09508	0.276457	1722
ENSG00000198900	TOP1	2.02117	0.0917448	1723
ENSG00000152102	FAM168B	-7.0425	0.319771	1724
ENSG00000142330	CAPN10	-5.68453	0.258303	1725
ENSG00000117226	GBP3	-6.82143	0.310281	1726
ENSG00000178741	COX5A	1.61062	0.0732843	1727
ENSG00000134444	KIAA1468	-6.41089	0.292329	1728
ENSG00000100325	ASCC2	-7.01092	0.319771	1729
ENSG00000111850	SMIM8	6.8846	0.315135	1730
ENSG00000108599	AKAP10	-6.97934	0.320854	1731
ENSG00000108840	HDAC5	7.89518	0.363112	1732
ENSG00000071655	MBD3	2.27381	0.105044	1733
ENSG00000116852	KIF21B	-6.50563	0.300656	1734
ENSG00000179144	GIMAP7	-1.01058	0.0467043	1735
ENSG00000180900	SCRIB	-5.46346	0.252661	1736
ENSG00000144840	RABL3	-5.81085	0.268985	1737
ENSG00000105726	ATP13A1	7.26356	0.336381	1738
ENSG00000104047	DTWD1	6.3793	0.29572	1739
ENSG00000050748	MAPK9	-6.28456	0.291442	1740
ENSG00000148175	STOM	-7.83202	0.363324	1741
ENSG00000165644	COMTD1	7.10566	0.329822	1742
ENSG00000117543	DPH5	-6.66353	0.310281	1743
ENSG00000081721	DUSP12	7.16882	0.334429	1744
ENSG00000099725	PRKY	-7.70569	0.360628	1745
ENSG00000111912	NCOA7	6.3793	0.300291	1746
ENSG00000135541	AHI1	1.6422	0.0773418	1747
ENSG00000188986	NELFB	-6.28456	0.296364	1748
ENSG00000173137	ADCK5	-6.66353	0.314506	1749
ENSG00000123066	MED13L	-6.56879	0.310281	1750
ENSG00000074935	TUBE1	6.75827	0.319771	1751
ENSG00000155304	HSPA13	6.41089	0.303784	1752
ENSG00000179950	PUF60	2.02117	0.0958895	1753
ENSG00000157350	ST3GAL2	-6.60037	0.313277	1754
ENSG00000182481	KPNA2	2.43172	0.115447	1755
ENSG00000119403	PHF19	-5.58979	0.266821	1756
ENSG00000212907	ND4L	0.757937	0.0362908	1757
ENSG00000110880	CORO1C	-6.00034	0.287438	1758
ENSG00000124541	RRP36	-6.50563	0.311698	1759
ENSG00000160752	FDPS	1.67378	0.0801963	1760
ENSG00000099817	POLR2E	1.57904	0.0760242	1761
ENSG00000136816	TOR1B	7.70569	0.371043	1762
ENSG00000111266	DUSP16	-6.44247	0.310281	1763
ENSG00000078140	UBE2K	7.80044	0.377766	1764
ENSG00000145016	RUBCN	-6.03192	0.292329	1765
ENSG00000168374	ARF4	1.83168	0.0889693	1766
ENSG00000204954	C12orf73	-6.25298	0.30416	1767
ENSG00000073861	TBX21	-6.50563	0.318036	1768
ENSG00000007080	CCDC124	1.45271	0.0710186	1769
ENSG00000100099	HPS4	6.8846	0.337054	1770
ENSG00000015676	NUDCD3	7.26356	0.35633	1771
ENSG00000152219	ARL14EP	-6.94776	0.341128	1772
ENSG00000100416	TRMU	-6.25298	0.307112	1773
ENSG00000006459	KDM7A	-6.18982	0.30416	1774
ENSG00000133935	ERG28	2.27381	0.111839	1775
ENSG00000103653	CSK	-8.14782	0.400875	1776
ENSG00000204842	ATXN2	-6.8846	0.340674	1777
ENSG00000168944	CEP120	-6.15824	0.30528	1778
ENSG00000263335	NA	-5.43188	0.269323	1779
ENSG00000235587	NA	2.87385	0.142643	1780
ENSG00000146535	GNA12	7.48463	0.372293	1781
ENSG00000197555	SIPA1L1	7.07408	0.352461	1782
ENSG00000160049	DFFA	6.56879	0.327659	1783
ENSG00000106144	CASP2	-6.56879	0.328238	1784
ENSG00000172543	CTSW	-2.52646	0.126305	1785
ENSG00000085377	PREP	8.08466	0.404465	1786
ENSG00000143149	ALDH9A1	-6.28456	0.314567	1787
ENSG00000145287	PLAC8	-6.41089	0.32105	1788
ENSG00000137145	DENND4C	-6.47405	0.324255	1789
ENSG00000182944	EWSR1	1.48429	0.0745188	1790
ENSG00000178952	TUFM	1.61062	0.0808781	1791
ENSG00000100749	VRK1	6.94776	0.348896	1792
ENSG00000137841	PLCB2	-6.53721	0.328345	1793
ENSG00000078237	TIGAR	6.28456	0.315875	1794
ENSG00000198563	DDX39B	-3.37914	0.169899	1795
ENSG00000116786	PLEKHM2	-6.18982	0.311568	1796
ENSG00000067248	DHX29	-6.53721	0.329153	1797
ENSG00000071889	FAM3A	7.51621	0.378827	1798
ENSG00000221978	CCNL2	-8.43205	0.426101	1799
ENSG00000234176	NA	3.15807	0.159688	1800
ENSG00000100503	NIN	-6.91618	0.351198	1801
ENSG00000166938	DIS3L	6.63195	0.338185	1802
ENSG00000075426	FOSL2	7.98992	0.40876	1803
ENSG00000144567	RETREG2	-6.72669	0.344406	1804
ENSG00000182541	LIMK2	-6.25298	0.321861	1805
ENSG00000166454	ATMIN	-6.82143	0.351198	1806
ENSG00000224578	NA	4.4213	0.227635	1807
ENSG00000160218	TRAPPC10	-7.26356	0.374042	1808
ENSG00000125447	GGA3	-7.07408	0.364908	1809
ENSG00000003509	NDUFAF7	8.17941	0.422742	1810
ENSG00000115520	COQ10B	-6.25298	0.323519	1811
ENSG00000178209	PLEC	-7.42147	0.384198	1812
ENSG00000136878	USP20	-6.2214	0.322355	1813
ENSG00000101843	PSMD10	2.11591	0.109654	1814
ENSG00000172757	CFL1	0.789518	0.0410918	1815
ENSG00000103335	PIEZO1	-7.32673	0.381667	1816
ENSG00000239306	RBM14	2.02117	0.10531	1817
ENSG00000132670	PTPRA	7.64253	0.398438	1818
ENSG00000196588	MKL1	7.45305	0.38869	1819
ENSG00000108854	SMURF2	-6.78985	0.354832	1820
ENSG00000281103	TRG-AS1	-7.10566	0.371602	1821
ENSG00000163728	TTC14	-7.80044	0.408475	1822
ENSG00000181924	COA4	7.83202	0.414026	1823
ENSG00000102900	NUP93	7.57937	0.400875	1824
ENSG00000066427	ATXN3	7.92676	0.421489	1825
ENSG00000147955	SIGMAR1	7.35831	0.391542	1826
ENSG00000184432	COPB2	2.11591	0.112676	1827
ENSG00000198945	L3MBTL3	-6.82143	0.363324	1828
ENSG00000129636	ITFG1	7.80044	0.416426	1829
ENSG00000092847	AGO1	6.63195	0.354227	1830
ENSG00000175455	CCDC14	-6.41089	0.343682	1831
ENSG00000122694	GLIPR2	-6.78985	0.36412	1832
ENSG00000136273	HUS1	6.66353	0.35767	1833
ENSG00000028116	VRK2	7.29515	0.391709	1834
ENSG00000181467	RAP2B	-6.2214	0.33439	1835
ENSG00000189043	NDUFA4	1.23165	0.0662491	1836
ENSG00000137038	DMAC1	7.51621	0.406513	1837
ENSG00000179958	DCTPP1	7.54779	0.408385	1838
ENSG00000014641	MDH1	2.36855	0.128411	1839
ENSG00000099901	RANBP1	2.17907	0.118155	1840
ENSG00000117054	ACADM	7.95834	0.432107	1841
ENSG00000015133	CCDC88C	-7.51621	0.408423	1842
ENSG00000123395	ATG101	3.82127	0.207828	1843
ENSG00000149923	PPP4C	2.21065	0.120272	1844
ENSG00000112096	SOD2	7.73728	0.421026	1845
ENSG00000071205	ARHGAP10	-5.84243	0.319771	1846
ENSG00000023041	ZDHHC6	-7.45305	0.40852	1847
ENSG00000118705	RPN2	1.51587	0.0832222	1848
ENSG00000143507	DUSP10	7.64253	0.420063	1849
ENSG00000125944	HNRNPR	1.958	0.107661	1850
ENSG00000113384	GOLPH3	-6.12666	0.337054	1851
ENSG00000155307	SAMSN1	1.29481	0.0712395	1852
ENSG00000137504	CREBZF	-7.51621	0.414125	1853
ENSG00000168255	POLR2J3	-3.15807	0.174066	1854
ENSG00000100364	KIAA0930	-6.00034	0.331639	1855
ENSG00000236859	NIFK-AS1	-6.18982	0.342299	1856
ENSG00000078596	ITM2A	7.95834	0.440637	1857
ENSG00000165732	DDX21	2.11591	0.117154	1858
ENSG00000233864	TTTY15	-6.28456	0.348001	1859
ENSG00000175197	DDIT3	7.45305	0.41374	1860
ENSG00000027697	IFNGR1	7.51621	0.417799	1861
ENSG00000198792	TMEM184B	-6.78985	0.377763	1862
ENSG00000240463	NA	-4.2634	0.237478	1863
ENSG00000069956	MAPK6	-5.77927	0.324036	1864
ENSG00000171488	LRRC8C	7.83202	0.439213	1865
ENSG00000117859	OSBPL9	7.92676	0.444527	1866
ENSG00000054523	KIF1B	-6.85302	0.385924	1867
ENSG00000144579	CTDSP1	-7.54779	0.42571	1868
ENSG00000006025	OSBPL7	-6.31614	0.356773	1869
ENSG00000171490	RSL1D1	1.70536	0.0964663	1870
ENSG00000085978	ATG16L1	-6.91618	0.391709	1871
ENSG00000110536	PTPMT1	-3.50546	0.198774	1872
ENSG00000100523	DDHD1	-6.91618	0.393103	1873
ENSG00000170802	FOXN2	-6.75827	0.384198	1874
ENSG00000104897	SF3A2	-3.63178	0.206522	1875
ENSG00000113522	RAD50	4.95817	0.282085	1876
ENSG00000162642	C1orf52	-6.75827	0.385876	1877
ENSG00000169967	MAP3K2	-6.82143	0.39084	1878
ENSG00000005007	UPF1	-7.23198	0.415774	1879
ENSG00000196735	HLA-DQA1	7.61095	0.43921	1880
ENSG00000078589	P2RY10	-7.35831	0.425508	1881
ENSG00000197976	AKAP17A	7.98992	0.46255	1882
ENSG00000165632	TAF3	-6.25298	0.362524	1883
ENSG00000110048	OSBP	-5.96876	0.346767	1884
ENSG00000166801	FAM111A	-7.07408	0.413543	1885
ENSG00000156990	RPUSD3	7.80044	0.456578	1886
ENSG00000017260	ATP2C1	8.17941	0.48037	1887
ENSG00000041988	THAP3	-6.31614	0.371602	1888
ENSG00000139687	RB1	-6.72669	0.396388	1889
ENSG00000031698	SARS	1.83168	0.108255	1890
ENSG00000173456	RNF26	6.09508	0.360752	1891
ENSG00000255819	NA	-3.03175	0.179515	1892
ENSG00000172939	OXSR1	-6.44247	0.381667	1893
ENSG00000163322	ABRAXAS1	-3.63178	0.215281	1894
ENSG00000001561	ENPP4	-6.12666	0.36343	1895
ENSG00000257815	LINC01481	-5.43188	0.322355	1896
ENSG00000133606	MKRN1	-7.38989	0.43921	1897
ENSG00000095380	NANS	7.89518	0.470602	1898
ENSG00000149929	HIRIP3	-6.12666	0.366312	1899
ENSG00000130844	ZNF331	-6.78985	0.406577	1900
ENSG00000114302	PRKAR2A	-7.01092	0.420063	1901
ENSG00000112339	HBS1L	7.8636	0.471768	1902
ENSG00000111335	OAS2	-6.47405	0.388568	1903
ENSG00000209082	NA	-4.29498	0.258478	1904
ENSG00000214110	NA	4.61078	0.278146	1905
ENSG00000198899	ATP6	0.663195	0.0401539	1906
ENSG00000100605	ITPK1	2.27381	0.138202	1907
ENSG00000188765	NA	-3.15807	0.192335	1908
ENSG00000145365	TIFA	-6.47405	0.396596	1909
ENSG00000117640	MTFR1L	-6.66353	0.408385	1910
ENSG00000106399	RPA3	1.45271	0.0890534	1911
ENSG00000100902	PSMA6	4.23182	0.259624	1912
ENSG00000051108	HERPUD1	1.83168	0.112676	1913
ENSG00000072858	SIDT1	-6.31614	0.388651	1914
ENSG00000047849	MAP4	1.54746	0.0952574	1915
ENSG00000127481	UBR4	-7.64253	0.470716	1916
ENSG00000196154	S100A4	-1.07374	0.0662491	1917
ENSG00000111913	RIPOR2	-3.15807	0.19518	1918
ENSG00000167088	SNRPD1	1.42113	0.0882402	1919
ENSG00000134453	RBM17	1.76852	0.10996	1920
ENSG00000149150	SLC43A1	-6.25298	0.389622	1921
ENSG00000152818	UTRN	-7.54779	0.470547	1922
ENSG00000163719	MTMR14	6.41089	0.400229	1923
ENSG00000085449	WDFY1	-6.78985	0.424803	1924
ENSG00000170989	S1PR1	-2.65278	0.16628	1925
ENSG00000126088	UROD	2.30539	0.144965	1926
ENSG00000119878	CRIPT	7.70569	0.485528	1927
ENSG00000115904	SOS1	-7.23198	0.456655	1928
ENSG00000256338	NA	6.18982	0.391542	1929
ENSG00000007541	PIGQ	-6.25298	0.396596	1930
ENSG00000168872	DDX19A	7.42147	0.470716	1931
ENSG00000168288	MMADHC	2.21065	0.14025	1932
ENSG00000237190	CDKN2AIPNL	6.15824	0.390848	1933
ENSG00000134058	CDK7	6.82143	0.43485	1934
ENSG00000120910	PPP3CC	6.72669	0.429081	1935
ENSG00000071243	ING3	7.26356	0.463552	1936
ENSG00000131116	ZNF428	-3.28439	0.210226	1937
ENSG00000125449	ARMC7	-6.00034	0.384251	1938
ENSG00000166260	COX11	-6.56879	0.421489	1939
ENSG00000168538	TRAPPC11	-6.09508	0.391176	1940
ENSG00000109452	INPP4B	3.47388	0.223376	1941
ENSG00000101654	RNMT	7.51621	0.483471	1942
ENSG00000182180	MRPS16	1.92642	0.124582	1943
ENSG00000099783	HNRNPM	1.958	0.12672	1944
ENSG00000099849	RASSF7	-7.54779	0.489881	1945
ENSG00000148019	CEP78	-7.16882	0.46583	1946
ENSG00000117625	RCOR3	-6.72669	0.43772	1947
ENSG00000177721	ANXA2R	-7.76886	0.505555	1948
ENSG00000182718	ANXA2	1.70536	0.111167	1949
ENSG00000272333	KMT2B	-6.56879	0.428733	1950
ENSG00000156171	DRAM2	-6.53721	0.426748	1951
ENSG00000083845	RPS5	0.821099	0.0536086	1952
ENSG00000141101	NOB1	2.05275	0.134713	1953
ENSG00000164933	SLC25A32	-6.75827	0.443545	1954
ENSG00000163902	RPN1	1.38955	0.0913795	1955
ENSG00000072506	HSD17B10	1.958	0.128812	1956
ENSG00000125844	RRBP1	7.80044	0.513288	1957
ENSG00000139433	GLTP	-6.34772	0.418638	1958
ENSG00000079785	DDX1	2.36855	0.156271	1959
ENSG00000092439	TRPM7	7.61095	0.503144	1960
ENSG00000099308	MAST3	7.73728	0.512499	1961
ENSG00000089682	RBM41	-6.12666	0.406577	1962
ENSG00000100412	ACO2	3.09491	0.205781	1963
ENSG00000160185	UBASH3A	-6.53721	0.43485	1964
ENSG00000186716	BCR	-6.25298	0.416546	1965
ENSG00000186577	SMIM29	-8.46363	0.564943	1966
ENSG00000173486	FKBP2	1.61062	0.107594	1967
ENSG00000256393	NA	-4.38972	0.294699	1968
ENSG00000139636	LMBR1L	-6.0635	0.40757	1969
ENSG00000210140	NA	-4.32656	0.29119	1970
ENSG00000142784	WDTC1	7.98992	0.538288	1971
ENSG00000160753	RUSC1	7.45305	0.502217	1972
ENSG00000180376	CCDC66	7.51621	0.506911	1973
ENSG00000196586	MYO6	7.10566	0.480085	1974
ENSG00000180992	MRPL14	-6.85302	0.463698	1975
ENSG00000178605	GTPBP6	7.45305	0.504421	1976
ENSG00000135390	ATP5MC2	0.821099	0.055647	1977
ENSG00000100221	JOSD1	2.33697	0.15842	1978
ENSG00000090273	NUDC	1.8001	0.122089	1979
ENSG00000143319	ISG20L2	-7.01092	0.475728	1980
ENSG00000078808	SDF4	2.27381	0.154351	1981
ENSG00000107854	TNKS2	-7.0425	0.478138	1982
ENSG00000149541	B3GAT3	-6.12666	0.416546	1983
ENSG00000137275	RIPK1	-4.67395	0.318036	1984
ENSG00000162813	BPNT1	-6.18982	0.421218	1985
ENSG00000276070	CCL4L2	4.48446	0.30566	1986
ENSG00000134375	TIMM17A	2.05275	0.14031	1987
ENSG00000086232	EIF2AK1	-6.50563	0.44475	1988
ENSG00000180822	PSMG4	4.95817	0.339005	1989
ENSG00000157450	RNF111	6.63195	0.454209	1990
ENSG00000008838	MED24	-6.41089	0.439213	1991
ENSG00000054654	SYNE2	-1.13691	0.0781589	1992
ENSG00000077238	IL4R	7.70569	0.529786	1993
ENSG00000174748	RPL15	0.694776	0.0478087	1994
ENSG00000141858	SAMD1	7.23198	0.498553	1995
ENSG00000091039	OSBPL8	-7.42147	0.512871	1996
ENSG00000170873	MTSS1	7.95834	0.550125	1997
ENSG00000131778	CHD1L	-7.32673	0.507618	1998
ENSG00000196526	AFAP1	5.87401	0.407848	1999
[truncated: 3,816 more rows]

## Sheet: donor #5
Ensembl_ID	symbol	log2FoldChange	padj	Rank
ENSG00000049249	TNFRSF9	11.2882	6.02443e-10	1
ENSG00000122877	EGR2	10.8492	6.02443e-10	2
ENSG00000153234	NR4A2	10.3475	6.02443e-10	3
ENSG00000137101	CD72	9.81445	6.02443e-10	4
ENSG00000123358	NR4A1	8.93648	6.02443e-10	5
ENSG00000111537	IFNG	5.7068	6.02443e-10	6
ENSG00000145730	PAM	9.5636	1.11718e-09	7
ENSG00000109943	CRTAM	4.86019	6.02443e-10	8
ENSG00000143184	XCL1	4.79748	6.02443e-10	9
ENSG00000143185	XCL2	4.51527	6.02443e-10	10
ENSG00000096384	HSP90AB1	3.04154	6.02443e-10	11
ENSG00000111640	GAPDH	2.75933	6.02443e-10	12
ENSG00000109971	HSPA8	2.53984	6.02443e-10	13
ENSG00000271503	CCL5	-2.38306	6.02443e-10	14
ENSG00000074800	ENO1	2.3517	6.02443e-10	15
ENSG00000089157	RPLP0	2.0695	6.02443e-10	16
ENSG00000177494	ZBED2	9.50089	4.06255e-09	17
ENSG00000075624	ACTB	1.19153	6.02443e-10	18
ENSG00000134333	LDHA	1.97543	1.05341e-09	19
ENSG00000239672	NME1	8.52885	5.75586e-09	20
ENSG00000028137	TNFRSF1B	2.32035	2.4894e-09	21
ENSG00000090104	RGS1	9.5636	1.0961e-08	22
ENSG00000136111	TBC1D4	10.0339	1.6979e-08	23
ENSG00000102471	NDFIP2	8.87376	4.09243e-08	24
ENSG00000085117	CD82	9.12461	4.6009e-08	25
ENSG00000116288	PARK7	2.32035	1.50448e-08	26
ENSG00000069849	ATP1B3	2.8534	1.88406e-08	27
ENSG00000198825	INPP5F	8.62292	8.49668e-08	28
ENSG00000182481	KPNA2	9.25004	9.14839e-08	29
ENSG00000166780	C16orf45	8.52885	1.25609e-07	30
ENSG00000119508	NR4A3	8.43478	1.25609e-07	31
ENSG00000172543	CTSW	-8.71698	1.4401e-07	32
ENSG00000100453	GZMB	2.41442	4.09243e-08	33
ENSG00000154642	C21orf91	8.43478	1.4401e-07	34
ENSG00000180817	PPA1	9.46953	1.6713e-07	35
ENSG00000143333	RGS16	9.09326	1.63184e-07	36
ENSG00000164687	FABP5	6.05172	1.25609e-07	37
ENSG00000067225	PKM	2.00679	4.30035e-08	38
ENSG00000136997	MYC	8.59156	1.88324e-07	39
ENSG00000169621	PROKR1	8.81105	3.03394e-07	40
ENSG00000168243	GNG4	8.90512	3.08496e-07	41
ENSG00000139173	TMEM117	8.05851	5.98361e-07	42
ENSG00000140968	IRF8	8.62292	6.77133e-07	43
ENSG00000235576	NA	-9.31275	7.76132e-07	44
ENSG00000120805	ARL1	8.15257	6.95772e-07	45
ENSG00000168439	STIP1	9.18732	7.91891e-07	46
ENSG00000225783	MIAT	-8.62292	8.26131e-07	47
ENSG00000135486	HNRNPA1	1.5678	1.70775e-07	48
ENSG00000103522	IL21R	8.5602	9.34848e-07	49
ENSG00000168334	XIRP1	8.12122	8.95943e-07	50
ENSG00000110104	CCDC86	8.24664	9.34848e-07	51
ENSG00000277161	PIGW	8.08986	9.91405e-07	52
ENSG00000139514	SLC7A1	8.71698	1.31288e-06	53
ENSG00000151651	ADAM8	-8.40342	1.28463e-06	54
ENSG00000177383	MAGEF1	8.24664	1.31288e-06	55
ENSG00000138363	ATIC	8.49749	1.44166e-06	56
ENSG00000121966	CXCR4	-10.0653	1.87521e-06	57
ENSG00000087053	MTMR2	8.81105	1.76387e-06	58
ENSG00000178035	IMPDH2	2.91611	6.45175e-07	59
ENSG00000168214	RBPJ	9.62631	2.3937e-06	60
ENSG00000184203	PPP1R2	2.97883	7.81576e-07	61
ENSG00000180739	S1PR5	-8.62292	2.42816e-06	62
ENSG00000164626	KCNK5	8.08986	2.41692e-06	63
ENSG00000128590	DNAJB9	8.40342	2.56702e-06	64
ENSG00000148985	PGAP2	7.71359	2.42583e-06	65
ENSG00000170222	ADPRM	7.43139	2.46286e-06	66
ENSG00000227777	NA	7.93308	2.707e-06	67
ENSG00000163882	POLR2H	8.08986	2.84418e-06	68
ENSG00000234883	MIR155HG	8.96783	3.39017e-06	69
ENSG00000166557	TMED3	8.52885	3.77186e-06	70
ENSG00000155380	SLC16A1	7.33732	3.39017e-06	71
ENSG00000137818	RPLP1	0.846614	4.45284e-07	72
ENSG00000115758	ODC1	8.93648	4.82653e-06	73
ENSG00000166452	AKIP1	7.52545	4.16594e-06	74
ENSG00000107020	PLGRKT	7.24325	4.21656e-06	75
ENSG00000131269	ABCB7	7.14918	4.54149e-06	76
ENSG00000183010	PYCR1	7.74495	4.92828e-06	77
ENSG00000160818	GPATCH4	8.15257	5.5623e-06	78
ENSG00000091127	PUS7	8.49749	5.84735e-06	79
ENSG00000136738	STAM	7.30596	5.84735e-06	80
ENSG00000065183	WDR3	8.21529	6.65323e-06	81
ENSG00000108561	C1QBP	2.8534	2.39546e-06	82
ENSG00000070756	PABPC1	1.50509	1.31288e-06	83
ENSG00000112759	SLC29A1	7.61952	6.75255e-06	84
ENSG00000040531	CTNS	6.77291	6.31297e-06	85
ENSG00000198246	SLC29A3	7.18054	6.75255e-06	86
ENSG00000155189	AGPAT5	6.83562	6.9995e-06	87
ENSG00000168685	IL7R	-9.09326	9.60695e-06	88
ENSG00000156261	CCT8	2.97883	3.1711e-06	89
ENSG00000182162	P2RY8	-7.4941	8.30732e-06	90
ENSG00000100462	PRMT5	7.27461	8.34963e-06	91
ENSG00000184009	ACTG1	1.59916	1.9633e-06	92
ENSG00000145912	NHP2	8.24664	1.03121e-05	93
ENSG00000162836	ACP6	6.58477	9.09812e-06	94
ENSG00000111669	TPI1	1.53645	2.42816e-06	95
ENSG00000141298	SSH2	-7.65088	1.21061e-05	96
ENSG00000109911	ELP4	6.17714	1.04524e-05	97
ENSG00000168389	MFSD2A	6.45935	1.1373e-05	98
ENSG00000100714	MTHFD1	8.15257	1.55179e-05	99
ENSG00000198400	NTRK1	7.11782	1.52729e-05	100
ENSG00000048052	HDAC9	8.05851	1.93781e-05	101
ENSG00000105835	NAMPT	9.12461	2.39203e-05	102
ENSG00000154640	BTG3	8.68563	2.51878e-05	103
ENSG00000108883	EFTUD2	8.05851	2.37212e-05	104
ENSG00000273604	EPOP	7.52545	2.33205e-05	105
ENSG00000165948	IFI27L1	6.96104	2.20484e-05	106
ENSG00000181036	FCRL6	-9.21868	3.03863e-05	107
ENSG00000175899	A2M	-7.99579	2.89793e-05	108
ENSG00000107742	SPOCK2	-7.7763	2.95752e-05	109
ENSG00000155090	KLF10	8.278	3.15732e-05	110
ENSG00000174444	RPL4	1.25424	4.82653e-06	111
ENSG00000162851	TFB2M	7.05511	3.29522e-05	112
ENSG00000120254	MTHFD1L	7.40003	3.70939e-05	113
ENSG00000156508	EEF1A1	0.595765	2.9892e-06	114
ENSG00000138095	LRPPRC	8.30936	4.23519e-05	115
ENSG00000164011	ZNF691	7.36867	3.80024e-05	116
ENSG00000187514	PTMA	1.22289	6.31297e-06	117
ENSG00000237441	RGL2	-7.11782	3.80024e-05	118
ENSG00000064687	ABCA7	-7.11782	3.80701e-05	119
ENSG00000140563	MCTP2	-7.02376	4.0749e-05	120
ENSG00000052749	RRP12	7.52545	4.39459e-05	121
ENSG00000174851	YIF1A	8.68563	5.18216e-05	122
ENSG00000106028	SSBP1	2.66526	1.59394e-05	123
ENSG00000044574	HSPA5	2.53984	1.52139e-05	124
ENSG00000008517	IL32	-1.41102	1.00658e-05	125
ENSG00000173011	TADA2B	-6.89833	5.02004e-05	126
ENSG00000044115	CTNNA1	9.93987	7.61753e-05	127
ENSG00000228106	NA	4.60934	3.73979e-05	128
ENSG00000159063	ALG8	8.30936	7.12287e-05	129
ENSG00000117281	CD160	2.88476	2.57137e-05	130
ENSG00000196152	ZNF79	6.80426	6.27175e-05	131
ENSG00000164889	SLC4A2	4.57798	4.28757e-05	132
ENSG00000160219	GAB3	-8.24664	7.77021e-05	133
ENSG00000134375	TIMM17A	8.99919	8.6966e-05	134
ENSG00000172348	RCAN2	-6.74155	6.62818e-05	135
ENSG00000115267	IFIH1	-6.7102	6.91624e-05	136
ENSG00000280128	NA	-6.64748	6.93116e-05	137
ENSG00000133067	LGR6	-6.64748	6.97094e-05	138
ENSG00000161638	ITGA5	-7.18054	7.75002e-05	139
ENSG00000141556	TBCD	-6.89833	7.71765e-05	140
ENSG00000081059	TCF7	-7.55681	8.89069e-05	141
ENSG00000109534	GAR1	7.30596	8.79753e-05	142
ENSG00000184220	CMSS1	7.30596	8.8373e-05	143
ENSG00000141642	ELAC1	5.92629	7.17721e-05	144
ENSG00000086712	TXLNG	6.9924	8.6966e-05	145
ENSG00000214113	LYRM4	7.46274	9.37479e-05	146
ENSG00000147576	ADHFE1	-6.7102	8.6966e-05	147
ENSG00000261971	NA	-6.83562	9.01292e-05	148
ENSG00000250312	ZNF718	-6.77291	8.98328e-05	149
ENSG00000108479	GALK1	6.96104	9.71637e-05	150
ENSG00000169583	CLIC3	-6.58477	9.91011e-05	151
ENSG00000167984	NLRC3	-7.58817	0.000115753	152
ENSG00000105185	PDCD5	8.52885	0.000142209	153
ENSG00000131196	NFATC1	7.93308	0.000133842	154
ENSG00000134460	IL2RA	7.08647	0.000123915	155
ENSG00000179981	TSHZ1	-6.74155	0.000119	156
ENSG00000078804	TP53INP2	6.33392	0.000113016	157
ENSG00000018610	CXorf56	6.83562	0.000122033	158
ENSG00000229474	PATL2	-9.0619	0.000163805	159
ENSG00000102898	NUTF2	3.22967	5.8831e-05	160
ENSG00000122862	SRGN	1.2856	2.39203e-05	161
ENSG00000025772	TOMM34	7.7763	0.000145341	162
ENSG00000183508	FAM46C	-6.4907	0.000122033	163
ENSG00000204568	MRPS18B	8.7797	0.000183907	164
ENSG00000129355	CDKN2D	-6.86698	0.00014765	165
ENSG00000162341	TPCN2	7.55681	0.000163805	166
ENSG00000167261	DPEP2	-6.80426	0.000148634	167
ENSG00000182199	SHMT2	8.99919	0.000198304	168
ENSG00000109189	USP46	-6.30257	0.000139884	169
ENSG00000229757	NA	3.26103	7.26842e-05	170
ENSG00000172375	C2CD2L	-6.33392	0.000142209	171
ENSG00000196693	ZNF33B	-6.39664	0.000145341	172
ENSG00000165929	TC2N	-7.52545	0.000182137	173
ENSG00000165660	ABRAXAS2	7.68223	0.000187068	174
ENSG00000113448	PDE4D	-7.46274	0.000183907	175
ENSG00000130340	SNX9	7.68223	0.000196389	176
ENSG00000137414	FAM8A1	-6.17714	0.000158514	177
ENSG00000144381	HSPD1	2.91611	7.63285e-05	178
ENSG00000145990	GFOD1	8.46614	0.000224518	179
ENSG00000127152	BCL11B	-7.30596	0.000198304	180
ENSG00000150054	MPP7	-7.21189	0.000198304	181
ENSG00000133574	GIMAP4	-2.13221	5.89833e-05	182
ENSG00000198900	TOP1	8.5602	0.000245089	183
ENSG00000204576	PRR3	6.67884	0.00020008	184
ENSG00000139579	NABP2	8.71698	0.000266182	185
ENSG00000115484	CCT4	9.3441	0.000292236	186
ENSG00000103490	PYCARD	-6.30257	0.00022301	187
ENSG00000162623	TYW3	6.86698	0.000250753	188
ENSG00000169016	E2F6	5.39324	0.00020008	189
ENSG00000010295	IFFO1	-6.96104	0.000279866	190
ENSG00000198715	GLMP	7.71359	0.000312913	191
ENSG00000047579	DTNBP1	-5.92629	0.000245089	192
ENSG00000089820	ARHGAP4	-6.2085	0.000265102	193
ENSG00000197965	MPZL1	6.14579	0.000265551	194
ENSG00000134108	ARL8B	9.25004	0.00040366	195
ENSG00000063601	MTMR1	-5.95765	0.000265102	196
ENSG00000115233	PSMD14	8.74834	0.000398096	197
ENSG00000172215	CXCR6	-6.58477	0.000306186	198
ENSG00000164691	TAGAP	2.03814	9.60946e-05	199
ENSG00000170915	PAQR8	-6.61613	0.000315834	200
ENSG00000159023	EPB41	-7.71359	0.000368619	201
ENSG00000090520	DNAJB11	8.7797	0.00042392	202
ENSG00000153179	RASSF3	-6.27121	0.00030549	203
ENSG00000111711	GOLT1B	8.5602	0.000424602	204
ENSG00000131797	CLUHP3	5.92629	0.000306186	205
ENSG00000172965	MIR4435-2HG	8.21529	0.000427141	206
ENSG00000177150	FAM210A	6.92969	0.000369709	207
ENSG00000113088	GZMK	-7.14918	0.000383291	208
ENSG00000196262	PPIA	1.16017	6.37386e-05	209
ENSG00000170265	ZNF282	5.07968	0.000279866	210
ENSG00000166166	TRMT61A	7.08647	0.000396254	211
ENSG00000117298	ECE1	7.52545	0.00042392	212
ENSG00000204160	ZDHHC18	-5.95765	0.0003428	213
ENSG00000115159	GPD2	8.71698	0.000501928	214
ENSG00000075415	SLC25A3	1.53645	8.85918e-05	215
ENSG00000109929	SC5D	7.4941	0.000447056	216
ENSG00000126602	TRAP1	8.21529	0.000501928	217
ENSG00000138593	SECISBP2L	6.55342	0.000401098	218
ENSG00000061273	HDAC7	7.61952	0.000474444	219
ENSG00000117450	PRDX1	1.94408	0.000123915	220
ENSG00000081307	UBA5	8.30936	0.000540739	221
ENSG00000244005	NFS1	8.12122	0.000528667	222
ENSG00000065802	ASB1	6.96104	0.000500528	223
ENSG00000152270	PDE3B	-6.52206	0.000481323	224
ENSG00000065911	MTHFD2	9.18732	0.000688172	225
ENSG00000198755	RPL10A	1.12882	8.85918e-05	226
ENSG00000080824	HSP90AA1	1.44238	0.000118749	227
ENSG00000166886	NAB2	7.90173	0.000682298	228
ENSG00000157778	PSMG3	5.67545	0.000500528	229
ENSG00000077238	IL4R	8.40342	0.000755582	230
ENSG00000007923	DNAJC11	6.33392	0.000585884	231
ENSG00000157514	TSC22D3	-8.99919	0.000936442	232
ENSG00000172172	MRPL13	8.74834	0.000956455	233
ENSG00000134250	NOTCH2	-6.67884	0.000756626	234
ENSG00000123131	PRDX4	8.59156	0.000990394	235
ENSG00000090006	LTBP4	8.74834	0.0010232	236
ENSG00000213203	GIMAP1	-8.12122	0.000979368	237
ENSG00000131242	RAB11FIP4	-6.08308	0.000747669	238
ENSG00000164483	SAMD3	-8.40342	0.00109549	239
ENSG00000203747	FCGR3A	-8.59156	0.00113025	240
ENSG00000160789	LMNA	7.7763	0.00102447	241
ENSG00000106723	SPIN1	-6.7102	0.000886221	242
ENSG00000035687	ADSS	8.52885	0.00113025	243
ENSG00000188389	PDCD1	8.5602	0.00114318	244
ENSG00000115946	PNO1	8.65427	0.00115664	245
ENSG00000276241	NA	-8.18393	0.00110383	246
ENSG00000144867	SRPRB	8.74834	0.00121327	247
ENSG00000155438	NIFK	8.87376	0.00123141	248
ENSG00000122406	RPL5	1.00339	0.000139884	249
ENSG00000169252	ADRB2	-7.87037	0.00113025	250
ENSG00000172349	IL16	-7.74495	0.00112231	251
ENSG00000225720	NA	8.43478	0.00123982	252
ENSG00000140284	SLC27A2	8.49749	0.00127222	253
ENSG00000116455	WDR77	8.49749	0.00127391	254
ENSG00000162694	EXTL2	8.46614	0.00126933	255
ENSG00000023734	STRAP	2.3517	0.000353136	256
ENSG00000119203	CPSF3	6.83562	0.00102957	257
ENSG00000105171	POP4	8.71698	0.00132414	258
ENSG00000112208	BAG2	7.55681	0.00115664	259
ENSG00000103591	AAGAB	8.74834	0.00134311	260
ENSG00000135272	MDFIC	8.52885	0.00132258	261
ENSG00000068024	HDAC4	-7.02376	0.00111799	262
ENSG00000124256	ZBP1	-7.08647	0.00113025	263
ENSG00000260806	NA	6.33392	0.00101541	264
ENSG00000116649	SRM	8.37207	0.00134311	265
ENSG00000116741	RGS2	9.18732	0.00152124	266
ENSG00000162600	OMA1	6.7102	0.00111799	267
ENSG00000103043	VAC14	5.92629	0.00099498	268
ENSG00000136717	BIN1	-7.90173	0.00135055	269
ENSG00000176049	JAKMIP2	-6.39664	0.00109549	270
ENSG00000198783	ZNF830	-6.83562	0.00123023	271
ENSG00000132256	TRIM5	8.52885	0.00155156	272
ENSG00000141543	EIF4A3	2.72798	0.000497081	273
ENSG00000133561	GIMAP6	-8.59156	0.00157558	274
ENSG00000106049	HIBADH	7.18054	0.00134311	275
ENSG00000159842	ABR	-6.55342	0.00132414	276
ENSG00000117036	ETV3	5.76951	0.00116923	277
ENSG00000006459	KDM7A	-6.86698	0.00140024	278
ENSG00000115750	TAF1B	-6.2085	0.00129877	279
ENSG00000092871	RFFL	-6.2085	0.00129877	280
ENSG00000197858	GPAA1	8.5602	0.00181726	281
ENSG00000188566	NDOR1	-6.23986	0.00133473	282
ENSG00000155926	SLA	2.44577	0.000543582	283
ENSG00000048162	NOP16	8.52885	0.00198612	284
ENSG00000070882	OSBPL3	9.09326	0.00212805	285
ENSG00000253522	MIR3142HG	8.12122	0.00193096	286
ENSG00000215440	NPEPL1	-3.82544	0.000953904	287
ENSG00000144043	TEX261	8.40342	0.00214121	288
ENSG00000127334	DYRK2	-7.52545	0.00193096	289
ENSG00000134575	ACP2	6.9924	0.00179473	290
ENSG00000160214	RRP1	7.46274	0.00193096	291
ENSG00000140400	MAN2C1	-6.58477	0.00172013	292
ENSG00000283554	LINC02341	8.34071	0.00222555	293
ENSG00000137309	HMGA1	8.278	0.0022492	294
ENSG00000108588	CCDC47	6.92969	0.00189731	295
ENSG00000103187	COTL1	2.5712	0.000712246	296
ENSG00000048405	ZNF800	7.05511	0.00197404	297
ENSG00000137692	DCUN1D5	8.62292	0.00247234	298
ENSG00000140264	SERF2	1.06611	0.000313714	299
ENSG00000181035	SLC25A42	-6.02036	0.00181726	300
ENSG00000142186	SCYL1	8.15257	0.00254234	301
ENSG00000168028	RPSA	1.09746	0.000347766	302
ENSG00000149925	ALDOA	1.31695	0.000424602	303
ENSG00000197019	SERTAD1	8.49749	0.00301266	304
ENSG00000167895	TMC8	-7.96444	0.00282655	305
ENSG00000136933	RABEPK	6.39664	0.00241885	306
ENSG00000137547	MRPL15	8.96783	0.00346634	307
ENSG00000079999	KEAP1	8.59156	0.00332259	308
ENSG00000120875	DUSP4	8.15257	0.00315831	309
ENSG00000135521	LTV1	8.21529	0.00332956	310
ENSG00000204428	LY6G5C	-6.02036	0.00254412	311
ENSG00000127528	KLF2	-7.36867	0.0031354	312
ENSG00000101266	CSNK2A1	8.81105	0.00379483	313
ENSG00000112624	BICRAL	-6.64748	0.00287509	314
ENSG00000131828	PDHA1	8.68563	0.00377244	315
ENSG00000163170	BOLA3	8.34071	0.00363529	316
ENSG00000102760	RGCC	7.93308	0.00352272	317
ENSG00000124203	ZNF831	-6.74155	0.00300673	318
ENSG00000277734	NA	1.00339	0.000448287	319
ENSG00000106628	POLD2	8.59156	0.00385386	320
ENSG00000128626	MRPS12	8.34071	0.00374322	321
ENSG00000133265	HSPBP1	8.12122	0.00369633	322
ENSG00000135362	PRR5L	-7.83901	0.00357369	323
ENSG00000143641	GALNT2	8.05851	0.00377461	324
ENSG00000187676	B3GLCT	6.55342	0.00317413	325
ENSG00000260733	NA	-4.35849	0.0021173	326
ENSG00000110660	SLC35F2	7.21189	0.00357369	327
ENSG00000032389	EIPR1	7.90173	0.00391654	328
ENSG00000213585	VDAC1	2.19492	0.00109867	329
ENSG00000131018	SYNE1	-8.49749	0.00429166	330
ENSG00000108604	SMARCD2	-6.61613	0.00343876	331
ENSG00000168904	LRRC28	7.99579	0.00419622	332
ENSG00000251301	LINC02384	-7.93308	0.00417275	333
ENSG00000006625	GGCT	8.15257	0.00429335	334
ENSG00000181104	F2R	-7.96444	0.00432762	335
ENSG00000004961	HCCS	7.43139	0.00407433	336
ENSG00000081665	ZNF506	-6.45935	0.00355441	337
ENSG00000164611	PTTG1	8.30936	0.00461384	338
ENSG00000123908	AGO2	8.99919	0.00504351	339
ENSG00000143155	TIPRL	8.24664	0.00463088	340
ENSG00000181924	COA4	8.37207	0.00476269	341
ENSG00000138801	PAPSS1	8.5602	0.00488923	342
ENSG00000197157	SND1	8.62292	0.00499171	343
ENSG00000167553	TUBA1C	7.18054	0.00417716	344
ENSG00000136250	AOAH	-8.49749	0.00507694	345
ENSG00000088766	CRLS1	6.96104	0.00417716	346
ENSG00000096092	TMEM14A	6.52206	0.00391654	347
ENSG00000173275	ZNF449	-6.17714	0.00371443	348
ENSG00000168016	TRANK1	-7.7763	0.00478567	349
ENSG00000160791	CCR5	-5.92629	0.00374322	350
ENSG00000075188	NUP37	7.96444	0.00519189	351
ENSG00000166750	SLFN5	-8.40342	0.00565045	352
ENSG00000260940	NA	-5.17375	0.00355441	353
ENSG00000012061	ERCC1	8.46614	0.00595822	354
ENSG00000116830	TTF2	7.65088	0.00538484	355
ENSG00000120694	HSPH1	8.93648	0.00630302	356
ENSG00000182173	TSEN54	-8.59156	0.006138	357
ENSG00000198836	OPA1	8.05851	0.00585391	358
ENSG00000143889	HNRNPLL	8.59156	0.00632136	359
ENSG00000182923	CEP63	-6.27121	0.00463088	360
ENSG00000214517	PPME1	8.40342	0.00636862	361
ENSG00000124942	AHNAK	-7.80766	0.00594278	362
ENSG00000244509	APOBEC3C	1.41102	0.00110383	363
ENSG00000160783	PMF1	8.40342	0.00672168	364
ENSG00000141506	PIK3R5	-7.80766	0.00632136	365
ENSG00000067533	RRP15	7.43139	0.00603284	366
ENSG00000037897	METTL1	8.21529	0.0066869	367
ENSG00000212907	ND4L	0.846614	0.000699478	368
ENSG00000137509	PRCP	8.68563	0.00718155	369
ENSG00000188895	MSL1	5.98901	0.00507694	370
ENSG00000197498	RPF2	8.65427	0.00734993	371
ENSG00000256269	HMBS	8.21529	0.00709536	372
ENSG00000126882	FAM78A	-7.40003	0.0064261	373
ENSG00000171566	PLRG1	8.15257	0.00708643	374
ENSG00000171314	PGAM1	1.2856	0.00113025	375
ENSG00000214900	LINC01588	7.87037	0.006922	376
ENSG00000181061	HIGD1A	8.15257	0.00720068	377
ENSG00000121210	TMEM131L	-6.39664	0.00565045	378
ENSG00000159228	CBR1	8.21529	0.00740889	379
ENSG00000196363	WDR5	7.65088	0.00696856	380
ENSG00000117868	ESYT2	8.12122	0.00740889	381
ENSG00000151247	EIF4E	8.15257	0.00763512	382
ENSG00000111796	KLRB1	-7.21189	0.00680311	383
ENSG00000143374	TARS2	8.46614	0.00799739	384
ENSG00000110955	ATP5F1B	1.31695	0.00126081	385
ENSG00000196230	TUBB	1.37967	0.00132258	386
ENSG00000129315	CCNT1	6.64748	0.00639155	387
ENSG00000150456	EEF1AKMT1	6.64748	0.00639749	388
ENSG00000100784	RPS6KA5	6.52206	0.00629157	389
ENSG00000111679	PTPN6	2.00679	0.00195201	390
ENSG00000232810	TNF	9.37546	0.00915586	391
ENSG00000151353	TMEM18	8.46614	0.00851428	392
ENSG00000170340	B3GNT2	8.278	0.00851428	393
ENSG00000144711	IQSEC1	-6.61613	0.0068273	394
ENSG00000177485	ZBTB33	-6.4907	0.00671091	395
ENSG00000147416	ATP6V1B2	8.18393	0.00851428	396
ENSG00000077585	GPR137B	7.52545	0.00793785	397
ENSG00000185905	C16orf54	-7.83901	0.00837754	398
ENSG00000173457	PPP1R14B	3.48052	0.00374311	399
ENSG00000116044	NFE2L2	8.81105	0.00956183	400
ENSG00000131462	TUBG1	8.37207	0.00921957	401
ENSG00000141644	MBD1	-7.08647	0.00782856	402
ENSG00000175197	DDIT3	-7.08647	0.00784052	403
ENSG00000131373	HACL1	8.59156	0.00956981	404
ENSG00000104299	INTS9	7.02376	0.00791571	405
ENSG00000173456	RNF26	7.30596	0.00837523	406
ENSG00000116717	GADD45A	7.96444	0.0092769	407
ENSG00000163154	TNFAIP8L2	-7.30596	0.00851428	408
ENSG00000138796	HADH	8.278	0.00974619	409
ENSG00000115073	ACTR1B	8.59156	0.0103592	410
ENSG00000125735	TNFSF14	8.34071	0.0100747	411
ENSG00000169299	PGM2	8.24664	0.0099897	412
ENSG00000112182	BACH2	7.93308	0.0097595	413
ENSG00000154518	ATP5MC3	1.41102	0.00173626	414
ENSG00000113460	BRIX1	8.49749	0.0106673	415
ENSG00000089195	TRMT6	8.59156	0.0108074	416
ENSG00000116871	MAP7D1	-7.74495	0.00974619	417
ENSG00000134987	WDR36	8.18393	0.0103704	418
ENSG00000165338	HECTD2	7.55681	0.00973432	419
ENSG00000174177	CTU2	7.7763	0.0100408	420
ENSG00000167460	TPM4	8.24664	0.0107616	421
ENSG00000175463	TBC1D10C	-8.52885	0.0112579	422
ENSG00000125245	GPR18	8.49749	0.0112592	423
ENSG00000021762	OSBPL5	-6.39664	0.00851428	424
ENSG00000071462	BUD23	8.49749	0.0113183	425
ENSG00000198276	UCKL1	7.65088	0.0102277	426
ENSG00000167604	NFKBID	8.40342	0.0113069	427
ENSG00000198843	SELENOT	2.10086	0.00283976	428
ENSG00000185238	PRMT3	6.92969	0.00937705	429
ENSG00000007080	CCDC124	8.34071	0.0113376	430
ENSG00000052802	MSMO1	2.5712	0.00349893	431
ENSG00000172977	KAT5	7.08647	0.00974619	432
ENSG00000183696	UPP1	-7.74495	0.0107795	433
ENSG00000182831	C16orf72	-6.77291	0.00958735	434
ENSG00000132603	NIP7	8.30936	0.0122857	435
ENSG00000100413	POLR3H	7.4941	0.0113069	436
ENSG00000108511	HOXB6	4.60934	0.00697799	437
ENSG00000177189	RPS6KA3	8.37207	0.0127201	438
ENSG00000135845	PIGC	8.12122	0.0124096	439
ENSG00000128335	APOL2	-6.64748	0.0102277	440
ENSG00000006025	OSBPL7	-7.55681	0.011729	441
ENSG00000189007	ADAT2	8.05851	0.0125773	442
ENSG00000034152	MAP2K3	2.0695	0.00325565	443
ENSG00000125746	EML2	-6.05172	0.00956981	444
ENSG00000184384	MAML2	7.43139	0.0118649	445
ENSG00000123975	CKS2	8.43478	0.0135083	446
ENSG00000167112	TRUB2	8.05851	0.0130989	447
ENSG00000135114	OASL	-7.71359	0.0125433	448
ENSG00000149428	HYOU1	7.58817	0.0123993	449
ENSG00000075151	EIF4G3	7.52545	0.0124096	450
ENSG00000101464	PIGU	8.08986	0.0134089	451
ENSG00000188342	GTF2F2	8.24664	0.0138786	452
ENSG00000101444	AHCY	7.90173	0.0134089	453
ENSG00000160752	FDPS	1.94408	0.00332956	454
ENSG00000115825	PRKD3	5.89494	0.0102277	455
ENSG00000172409	CLP1	7.71359	0.0133977	456
ENSG00000178996	SNX18	-6.96104	0.0121336	457
ENSG00000213020	ZNF611	-3.32374	0.00581313	458
ENSG00000106479	ZNF862	-6.45935	0.011317	459
ENSG00000123416	TUBA1B	5.20511	0.00921957	460
ENSG00000004142	POLDIP2	8.34071	0.0148535	461
ENSG00000279159	NA	-6.02036	0.0108074	462
ENSG00000101935	AMMECR1	7.11782	0.0128135	463
ENSG00000137574	TGS1	8.43478	0.0151865	464
ENSG00000099219	ERMP1	-6.33392	0.0114227	465
ENSG00000116852	KIF21B	-6.77291	0.01227	466
ENSG00000101546	RBFA	7.33732	0.0135116	467
ENSG00000116752	BCAS2	8.74834	0.0161748	468
ENSG00000023445	BIRC3	2.63391	0.00488923	469
ENSG00000163510	CWC22	7.21189	0.0135083	470
ENSG00000198198	SZT2	-7.33732	0.0140471	471
ENSG00000214176	NA	-5.07968	0.0097374	472
ENSG00000113356	POLR3G	6.52206	0.0125773	473
ENSG00000168216	LMBRD1	8.59156	0.0168036	474
ENSG00000159873	CCDC117	6.42799	0.0125745	475
ENSG00000125898	FAM110A	8.08986	0.0159151	476
ENSG00000228300	C19orf24	2.53984	0.00500659	477
ENSG00000197006	METTL9	8.65427	0.0171328	478
ENSG00000087087	SRRT	8.46614	0.0168036	479
ENSG00000113048	MRPS27	8.68563	0.0172984	480
ENSG00000105676	ARMC6	8.15257	0.0162883	481
ENSG00000143870	PDIA6	8.59156	0.0172189	482
ENSG00000166881	NEMP1	7.65088	0.0155385	483
ENSG00000151553	FAM160B1	-6.39664	0.0130989	484
ENSG00000141084	RANBP10	-6.14579	0.0126863	485
ENSG00000213047	DENND1B	-6.42799	0.0133284	486
ENSG00000184162	NR2C2AP	7.43139	0.0157921	487
ENSG00000198890	PRMT6	8.30936	0.017666	488
ENSG00000101407	TTI1	7.96444	0.0170055	489
ENSG00000127526	SLC35E1	6.33392	0.0137526	490
ENSG00000100599	RIN3	8.46614	0.0184521	491
ENSG00000197150	ABCB8	7.83901	0.0172984	492
ENSG00000090861	AARS	8.30936	0.0183848	493
ENSG00000204392	LSM2	8.5602	0.0189589	494
ENSG00000165071	TMEM71	-7.21189	0.0160163	495
ENSG00000110514	MADD	-7.68223	0.017072	496
ENSG00000185608	MRPL40	7.93308	0.0177118	497
ENSG00000164172	MOCS2	-6.08308	0.0136815	498
ENSG00000124802	EEF1E1	8.18393	0.0184521	499
ENSG00000105856	HBP1	8.15257	0.0184411	500
ENSG00000114480	GBE1	7.08647	0.0161799	501
ENSG00000162924	REL	8.7797	0.0201645	502
ENSG00000100418	DESI1	7.4941	0.0172984	503
ENSG00000135541	AHI1	5.04833	0.0118261	504
ENSG00000141232	TOB1	-8.34071	0.0195623	505
ENSG00000125629	INSIG2	6.27121	0.0148279	506
ENSG00000264247	LINC00909	7.52545	0.0179306	507
ENSG00000158006	PAFAH2	-6.67884	0.0159151	508
ENSG00000117016	RIMS3	5.61273	0.0133781	509
ENSG00000278540	ACACA	-5.83223	0.0139445	510
ENSG00000213281	NRAS	8.43478	0.0202407	511
ENSG00000151881	TMEM267	7.05511	0.0170067	512
ENSG00000172954	LCLAT1	7.33732	0.0177118	513
ENSG00000151729	SLC25A4	8.93648	0.0216558	514
ENSG00000227081	NA	-4.95426	0.0120527	515
ENSG00000136522	MRPL47	8.24664	0.0201178	516
ENSG00000116221	MRPL37	8.24664	0.0202745	517
ENSG00000083444	PLOD1	7.71359	0.0189961	518
ENSG00000124160	NCOA5	8.40342	0.0207771	519
ENSG00000166024	R3HCC1L	7.43139	0.0183848	520
ENSG00000116120	FARSB	7.65088	0.0191081	521
ENSG00000196154	S100A4	-1.31695	0.00329629	522
ENSG00000104490	NCALD	6.77291	0.0170124	523
ENSG00000101849	TBL1X	8.34071	0.0209572	524
ENSG00000188690	UROS	8.05851	0.0202709	525
ENSG00000050730	TNIP3	8.21529	0.0206941	526
ENSG00000106636	YKT6	-6.61613	0.0167791	527
ENSG00000141458	NPC1	-8.15257	0.0206941	528
ENSG00000170315	UBB	0.972038	0.00247234	529
ENSG00000245164	LINC00861	-3.16696	0.00805819	530
ENSG00000185187	SIGIRR	-8.12122	0.0206941	531
ENSG00000078687	TNRC6C	-6.45935	0.0165315	532
ENSG00000140280	LYSMD2	-6.55342	0.0167822	533
ENSG00000076108	BAZ2A	-7.40003	0.0189961	534
ENSG00000137265	IRF4	7.61952	0.0196869	535
ENSG00000034510	TMSB10	-1.00339	0.00261256	536
ENSG00000118961	LDAH	6.77291	0.017666	537
ENSG00000143314	MRPL24	8.278	0.0219427	538
ENSG00000163634	THOC7	8.40342	0.0223097	539
ENSG00000137502	RAB30	8.99919	0.023931	540
ENSG00000048028	USP28	-8.37207	0.0222651	541
ENSG00000144580	CNOT9	8.24664	0.0219427	542
ENSG00000132549	VPS13B	7.80766	0.0207771	543
ENSG00000131149	GSE1	-6.89833	0.0184521	544
ENSG00000103254	FAM173A	7.93308	0.02124	545
ENSG00000115541	HSPE1	1.37967	0.00369633	546
ENSG00000166199	ALKBH3	7.80766	0.0209812	547
ENSG00000197536	C5orf56	-8.24664	0.0222651	548
ENSG00000167721	TSR1	7.11782	0.0193095	549
ENSG00000114166	KAT2B	-7.02376	0.0193095	550
ENSG00000106803	SEC61B	1.47373	0.00405292	551
ENSG00000180992	MRPL14	8.46614	0.0233949	552
ENSG00000260196	NA	7.40003	0.0206941	553
ENSG00000102897	LYRM1	7.93308	0.0222042	554
ENSG00000095485	CWF19L1	7.96444	0.0223088	555
ENSG00000189306	RRP7A	7.7763	0.0218051	556
ENSG00000148803	FUOM	7.4941	0.0213749	557
ENSG00000174282	ZBTB4	-7.52545	0.021479	558
ENSG00000143179	UCK2	7.27461	0.0211608	559
ENSG00000169895	SYAP1	8.18393	0.023931	560
ENSG00000008294	SPAG9	7.58817	0.0222042	561
ENSG00000111605	CPSF6	7.4941	0.0219427	562
ENSG00000106305	AIMP2	7.21189	0.02124	563
ENSG00000101442	ACTR5	6.80426	0.0201028	564
ENSG00000141385	AFG3L2	7.33732	0.0218558	565
ENSG00000110921	MVK	6.80426	0.0202709	566
ENSG00000100162	CENPM	8.02715	0.023931	567
ENSG00000154930	ACSS1	-7.33732	0.0219427	568
ENSG00000177830	CHID1	8.02715	0.0240229	569
ENSG00000143153	ATP1B1	6.86698	0.0206157	570
ENSG00000099901	RANBP1	2.94747	0.00886197	571
ENSG00000134371	CDC73	7.71359	0.0231998	572
ENSG00000103257	SLC7A5	7.87037	0.0238338	573
ENSG00000112667	DNPH1	8.18393	0.0248646	574
ENSG00000148229	POLE3	7.93308	0.0241373	575
ENSG00000154124	OTULIN	6.80426	0.0207771	576
ENSG00000166411	IDH3A	7.71359	0.0236581	577
ENSG00000125657	TNFSF9	6.27121	0.0193095	578
ENSG00000137770	CTDSPL2	-7.11782	0.0219427	579
ENSG00000154760	SLFN13	-7.43139	0.0229995	580
ENSG00000173153	ESRRA	6.7102	0.0207771	581
ENSG00000179271	GADD45GIP1	8.12122	0.0251611	582
ENSG00000100949	RABGGTA	-7.14918	0.0222042	583
ENSG00000059378	PARP12	-6.52206	0.0202709	584
ENSG00000033627	ATP6V0A1	7.36867	0.0229995	585
ENSG00000131389	SLC6A6	-7.24325	0.0229995	586
ENSG00000100902	PSMA6	4.86019	0.0154853	587
ENSG00000140307	GTF2A2	8.46614	0.0269952	588
ENSG00000000938	FGR	-7.40003	0.0236581	589
ENSG00000105447	GRWD1	7.52545	0.0242543	590
ENSG00000072864	NDE1	7.18054	0.023229	591
ENSG00000164885	CDK5	7.24325	0.0237191	592
ENSG00000119950	MXI1	-6.67884	0.0219427	593
ENSG00000189077	TMEM120A	8.21529	0.0270739	594
ENSG00000184508	HDDC3	7.68223	0.025664	595
ENSG00000104691	UBXN8	6.96104	0.0234381	596
ENSG00000196405	EVL	-8.40342	0.028349	597
ENSG00000142765	SYTL1	-7.36867	0.0252117	598
ENSG00000070785	EIF2B3	7.4941	0.0257611	599
ENSG00000196187	TMEM63A	-7.30596	0.0251611	600
ENSG00000112419	PHACTR2	8.05851	0.0279477	601
ENSG00000114767	RRP9	7.52545	0.0261908	602
ENSG00000165943	MOAP1	-7.33732	0.0255482	603
ENSG00000168273	SMIM4	7.87037	0.0274128	604
ENSG00000151726	ACSL1	8.24664	0.0287731	605
ENSG00000103966	EHD4	7.99579	0.0279477	606
ENSG00000133316	WDR74	7.96444	0.0280739	607
ENSG00000152234	ATP5F1A	1.41102	0.00498668	608
ENSG00000079974	RABL2B	5.23646	0.0185499	609
ENSG00000160285	LSS	-6.80426	0.0241851	610
ENSG00000104756	KCTD9	5.04833	0.0179771	611
ENSG00000275302	CCL4	2.94747	0.0106751	612
ENSG00000163541	SUCLG1	8.46614	0.0307851	613
ENSG00000143436	MRPL9	2.38306	0.00869128	614
ENSG00000116898	MRPS15	2.41442	0.00880578	615
ENSG00000067560	RHOA	1.34831	0.00493332	616
ENSG00000153989	NUS1	7.36867	0.0270739	617
ENSG00000102401	ARMCX3	8.37207	0.0307949	618
ENSG00000135127	BICDL1	1.88136	0.00692511	619
ENSG00000135049	AGTPBP1	-7.4941	0.027605	620
ENSG00000241878	PISD	6.83562	0.0252358	621
ENSG00000062716	VMP1	1.91272	0.00708643	622
ENSG00000112200	ZNF451	-7.33732	0.0271878	623
ENSG00000168765	GSTM4	-6.89833	0.0255644	624
ENSG00000118762	PKD2	7.80766	0.0289724	625
ENSG00000183386	FHL3	7.21189	0.0267658	626
ENSG00000141076	UTP4	7.83901	0.0291394	627
ENSG00000170291	ELP5	8.46614	0.0315498	628
ENSG00000145819	ARHGAP26	8.24664	0.030781	629
ENSG00000126945	HNRNPH2	8.5602	0.0322753	630
ENSG00000198301	SDAD1	8.43478	0.0322989	631
ENSG00000111196	MAGOHB	2.60255	0.00997663	632
ENSG00000164934	DCAF13	2.91611	0.0112592	633
ENSG00000050405	LIMA1	6.92969	0.026881	634
ENSG00000168393	DTYMK	7.55681	0.0296472	635
ENSG00000132199	ENOSF1	8.15257	0.0320053	636
ENSG00000139546	TARBP2	8.43478	0.0331133	637
ENSG00000170989	S1PR1	-8.49749	0.0334729	638
ENSG00000160208	RRP1B	8.24664	0.0324938	639
ENSG00000111885	MAN1A1	8.12122	0.0320053	640
ENSG00000171316	CHD7	6.39664	0.0252358	641
ENSG00000169139	UBE2V2	8.59156	0.0339832	642
ENSG00000237499	LOC100130476	-7.05511	0.0280267	643
ENSG00000135372	NAT10	8.24664	0.0329535	644
ENSG00000169220	RGS14	-6.83562	0.0277524	645
ENSG00000184640	SEPT9	-7.27461	0.0296472	646
ENSG00000134759	ELP2	8.30936	0.0339151	647
ENSG00000145349	CAMK2D	7.52545	0.0307949	648
ENSG00000137168	PPIL1	7.58817	0.0314204	649
ENSG00000185838	GNB1L	7.68223	0.0318379	650
ENSG00000104969	SGTA	7.80766	0.0324063	651
ENSG00000256053	APOPT1	7.68223	0.0320053	652
ENSG00000115998	C2orf42	6.96104	0.0290915	653
ENSG00000181915	ADO	8.18393	0.034322	654
ENSG00000111716	LDHB	1.16017	0.00488923	655
ENSG00000168374	ARF4	8.93648	0.0376951	656
ENSG00000166801	FAM111A	-6.86698	0.0289724	657
ENSG00000205885	C1RL-AS1	-6.27121	0.0267658	658
ENSG00000179144	GIMAP7	-1.47373	0.00631437	659
ENSG00000146535	GNA12	6.36528	0.0273459	660
ENSG00000072756	TRNT1	8.52885	0.0366532	661
ENSG00000175792	RUVBL1	8.278	0.0355896	662
ENSG00000108344	PSMD3	7.71359	0.0332386	663
ENSG00000272047	GTF2H5	8.49749	0.0366532	664
ENSG00000213445	SIPA1	-7.52545	0.0327709	665
ENSG00000170502	NUDT9	8.12122	0.0354749	666
ENSG00000204463	BAG6	-7.30596	0.0320053	667
ENSG00000013275	PSMC4	1.91272	0.00840381	668
ENSG00000101773	RBBP8	7.33732	0.0322565	669
ENSG00000176209	SMIM19	8.30936	0.0365587	670
ENSG00000135604	STX11	6.23986	0.0276764	671
ENSG00000179958	DCTPP1	8.37207	0.0372168	672
ENSG00000259321	NA	-3.01018	0.0134089	673
ENSG00000128654	MTX2	6.9924	0.0311573	674
ENSG00000106635	BCL7B	8.21529	0.0368058	675
ENSG00000235859	NA	-6.61613	0.0296927	676
ENSG00000239900	ADSL	2.91611	0.0130989	677
ENSG00000090487	SPG21	8.05851	0.0362023	678
ENSG00000182518	FAM104B	7.36867	0.0331133	679
ENSG00000213593	TMX2	8.43478	0.0379646	680
ENSG00000132313	MRPL35	7.61952	0.034322	681
ENSG00000139211	AMIGO2	8.43478	0.0381452	682
ENSG00000171490	RSL1D1	1.88136	0.00851428	683
ENSG00000085377	PREP	7.74495	0.0351395	684
ENSG00000277791	PSMB3	1.41102	0.00642946	685
ENSG00000185504	FAAP100	7.52545	0.0343526	686
ENSG00000107201	DDX58	-6.74155	0.0308934	687
ENSG00000157557	ETS2	8.30936	0.0381602	688
ENSG00000133657	ATP13A3	8.49749	0.0390641	689
ENSG00000213145	CRIP1	-4.79748	0.0221405	690
ENSG00000134954	ETS1	-8.49749	0.0392863	691
ENSG00000198356	ASNA1	8.12122	0.0376951	692
ENSG00000132434	LANCL2	7.58817	0.0354749	693
ENSG00000133706	LARS	7.65088	0.036059	694
ENSG00000112365	ZBTB24	-6.2085	0.0292802	695
ENSG00000085760	MTIF2	7.87037	0.0372168	696
ENSG00000205542	TMSB4X	-0.721189	0.0034163	697
ENSG00000079459	FDFT1	1.47373	0.00701455	698
ENSG00000170873	MTSS1	7.02376	0.0334729	699
ENSG00000137145	DENND4C	-7.14918	0.0341587	700
ENSG00000162702	ZNF281	6.9924	0.0334283	701
ENSG00000087157	PGS1	6.80426	0.0327709	702
ENSG00000130204	TOMM40	6.86698	0.0330937	703
ENSG00000103024	NME3	-6.64748	0.0320451	704
ENSG00000134452	FBH1	-7.11782	0.034322	705
ENSG00000130640	TUBGCP2	8.02715	0.0387925	706
ENSG00000198355	PIM3	2.00679	0.00973432	707
ENSG00000177565	TBL1XR1	2.00679	0.00977203	708
ENSG00000163328	GPR155	-6.9924	0.0341293	709
ENSG00000067369	TP53BP1	6.39664	0.0313616	710
ENSG00000178607	ERN1	-6.89833	0.0341537	711
ENSG00000163584	RPL22L1	2.28899	0.0114227	712
ENSG00000156170	NDUFAF6	6.61613	0.0331133	713
ENSG00000100263	RHBDD3	-6.11443	0.0307851	714
ENSG00000141378	PTRH2	7.65088	0.0389852	715
ENSG00000147654	EBAG9	8.15257	0.0417401	716
ENSG00000136286	MYO1G	-7.18054	0.0369115	717
ENSG00000152242	C18orf25	7.96444	0.0410146	718
ENSG00000197008	ZNF138	-6.58477	0.0339151	719
ENSG00000141759	TXNL4A	7.21189	0.0373216	720
ENSG00000005844	ITGAL	-1.34831	0.00703502	721
ENSG00000171115	GIMAP8	-6.83562	0.0357096	722
ENSG00000185728	YTHDF3	8.08986	0.0423375	723
ENSG00000163964	PIGX	6.55342	0.034322	724
ENSG00000087502	ERGIC2	8.30936	0.043657	725
ENSG00000182512	GLRX5	6.52206	0.0343135	726
ENSG00000000457	SCYL3	6.89833	0.0363087	727
ENSG00000182087	TMEM259	-7.36867	0.0387925	728
ENSG00000237765	FAM200B	-5.98901	0.0317306	729
ENSG00000164975	SNAPC3	-6.89833	0.0365587	730
ENSG00000135077	HAVCR2	6.61613	0.0351023	731
ENSG00000109572	CLCN3	6.61613	0.0351023	732
ENSG00000129187	DCTD	7.7763	0.0414101	733
ENSG00000198040	ZNF84	7.14918	0.0381452	734
ENSG00000196591	HDAC2	2.25764	0.0120888	735
ENSG00000091073	DTX2	-6.80426	0.0365587	736
ENSG00000162734	PEA15	7.36867	0.0397275	737
ENSG00000131467	PSME3	2.16357	0.0116666	738
ENSG00000048828	FAM120A	8.15257	0.0440386	739
ENSG00000152223	EPG5	8.18393	0.0443462	740
ENSG00000107937	GTPBP4	8.08986	0.0440969	741
ENSG00000163528	CHCHD4	6.42799	0.0351023	742
ENSG00000135624	CCT7	2.10086	0.0114846	743
ENSG00000095261	PSMD5	7.58817	0.0415136	744
ENSG00000126953	TIMM8A	6.52206	0.0357096	745
ENSG00000085415	SEH1L	7.40003	0.0405355	746
ENSG00000108771	DHX58	-6.52206	0.0357843	747
ENSG00000141098	GFOD2	6.9924	0.0384564	748
ENSG00000259092	NA	-6.02036	0.0331133	749
ENSG00000071537	SEL1L	7.46274	0.0410682	750
ENSG00000158793	NIT1	8.18393	0.0450582	751
ENSG00000139620	KANSL2	7.05511	0.0388662	752
ENSG00000115241	PPM1G	2.13221	0.0117959	753
ENSG00000109670	FBXW7	-6.89833	0.038275	754
ENSG00000122873	CISD1	8.21529	0.0456797	755
ENSG00000205336	ADGRG1	-8.30936	0.0463012	756
ENSG00000263335	NA	-3.22967	0.0179966	757
ENSG00000183891	TTC32	7.68223	0.0428749	758
ENSG00000172046	USP19	3.70001	0.0206941	759
ENSG00000101811	CSTF2	7.27461	0.0411382	760
ENSG00000168517	HEXIM2	3.04154	0.0173632	761
ENSG00000118971	CCND2	1.97543	0.0113069	762
ENSG00000173145	NOC3L	7.61952	0.043657	763
ENSG00000197540	GZMM	-6.61613	0.0381602	764
ENSG00000211751	NA	-0.846614	0.00488923	765
ENSG00000147535	PLPP5	7.80766	0.0451136	766
ENSG00000149212	SESN3	7.61952	0.0440386	767
ENSG00000100417	PMM1	7.80766	0.0451428	768
ENSG00000148660	CAMK2G	-6.45935	0.037519	769
ENSG00000101365	IDH3B	1.75594	0.0102278	770
ENSG00000128394	APOBEC3F	7.43139	0.043657	771
ENSG00000099940	SNAP29	7.55681	0.044412	772
ENSG00000103249	CLCN7	-5.83223	0.034322	773
ENSG00000068654	POLR1A	7.71359	0.0455016	774
ENSG00000175768	TOMM5	7.46274	0.04414	775
ENSG00000111801	BTN3A3	-7.36867	0.043657	776
ENSG00000141503	MINK1	-6.92969	0.0411382	777
ENSG00000140382	HMG20A	-6.45935	0.0383965	778
ENSG00000140105	WARS	8.7797	0.0521895	779
ENSG00000123130	ACOT9	7.96444	0.0477121	780
ENSG00000132356	PRKAA1	-7.02376	0.0423375	781
ENSG00000117090	SLAMF1	8.68563	0.0524021	782
ENSG00000138670	RASGEF1B	7.55681	0.0456889	783
ENSG00000246223	LINC01550	-6.36528	0.0385437	784
ENSG00000144827	ABHD10	8.278	0.0504416	785
ENSG00000159733	ZFYVE28	-5.29917	0.0325207	786
ENSG00000198380	GFPT1	-6.80426	0.0419178	787
ENSG00000148481	MINDY3	-6.67884	0.0413106	788
ENSG00000171135	JAGN1	8.30936	0.0515249	789
ENSG00000197329	PELI1	7.40003	0.0460241	790
ENSG00000115053	NCL	1.31695	0.00819264	791
ENSG00000181191	PJA1	7.05511	0.0439656	792
ENSG00000188921	HACD4	-7.27461	0.0456029	793
ENSG00000066136	NFYC	8.24664	0.0518357	794
ENSG00000120158	RCL1	6.89833	0.0433752	795
ENSG00000002549	LAP3	8.12122	0.0513194	796
ENSG00000071054	MAP4K4	-6.23986	0.0394608	797
ENSG00000143653	SCCPDH	8.24664	0.0521895	798
ENSG00000104825	NFKBIB	7.14918	0.0453032	799
ENSG00000140598	EFL1	7.43139	0.0471303	800
ENSG00000230124	ACBD6	6.92969	0.0441854	801
ENSG00000186283	TOR3A	7.21189	0.046349	802
ENSG00000165672	PRDX3	2.0695	0.0133781	803
ENSG00000111145	ELK3	-5.67545	0.0369115	804
ENSG00000186141	POLR3C	8.05851	0.0527534	805
ENSG00000198964	SGMS1	6.58477	0.0432267	806
ENSG00000105643	ARRDC2	-6.7102	0.04414	807
ENSG00000205744	DENND1C	-7.7763	0.0513013	808
ENSG00000037241	RPL26L1	8.05851	0.0531844	809
ENSG00000181788	SIAH2	8.21529	0.0542442	810
ENSG00000165644	COMTD1	7.46274	0.0492953	811
ENSG00000215305	VPS16	7.93308	0.0524217	812
ENSG00000043093	DCUN1D1	6.80426	0.0451428	813
ENSG00000187091	PLCD1	-6.7102	0.0445476	814
ENSG00000177868	SVBP	-6.45935	0.0428875	815
ENSG00000134574	DDB2	8.15257	0.0543412	816
ENSG00000116133	DHCR24	8.05851	0.0537242	817
ENSG00000132467	UTP3	6.89833	0.0460561	818
ENSG00000010219	DYRK4	7.33732	0.049135	819
ENSG00000134802	SLC43A3	7.21189	0.0483888	820
ENSG00000138381	ASNSD1	8.43478	0.0567778	821
ENSG00000123989	CHPF	6.61613	0.0446363	822
ENSG00000105281	SLC1A5	8.12122	0.0548537	823
ENSG00000160185	UBASH3A	-6.45935	0.043657	824
ENSG00000153094	BCL2L11	2.28899	0.0155119	825
ENSG00000094841	UPRT	6.61613	0.0451428	826
ENSG00000204386	NEU1	8.08986	0.0558231	827
ENSG00000259366	NA	-6.11443	0.0423375	828
ENSG00000101166	PRELID3B	3.6373	0.0252358	829
ENSG00000136732	GYPC	-6.74155	0.0468231	830
ENSG00000015285	WAS	-3.13561	0.0217944	831
ENSG00000182544	MFSD5	8.05851	0.0562568	832
ENSG00000169715	MT1E	7.7763	0.0543412	833
ENSG00000109066	TMEM104	-6.30257	0.04414	834
ENSG00000078319	NA	7.61952	0.0533713	835
ENSG00000171552	BCL2L1	7.74495	0.0544018	836
ENSG00000114841	DNAH1	-6.27121	0.04414	837
ENSG00000181163	NPM1	1.19153	0.00840381	838
ENSG00000159216	RUNX1	7.43139	0.0524217	839
ENSG00000237945	LINC00649	-7.65088	0.0542442	840
ENSG00000174238	PITPNA	7.27461	0.051602	841
ENSG00000172331	BPGM	7.40003	0.0526177	842
ENSG00000198000	NOL8	8.34071	0.0598064	843
ENSG00000084112	SSH1	-7.30596	0.0524465	844
ENSG00000145675	PIK3R1	-7.21189	0.0518357	845
ENSG00000173821	RNF213	-1.81865	0.0130989	846
ENSG00000140263	SORD	6.80426	0.0490429	847
ENSG00000125912	NCLN	8.02715	0.0579799	848
ENSG00000138660	AP1AR	7.11782	0.0515249	849
ENSG00000164308	ERAP2	-8.02715	0.0582505	850
ENSG00000185800	DMWD	7.30596	0.0530496	851
ENSG00000168092	PAFAH1B2	-6.92969	0.0504416	852
ENSG00000141968	VAV1	-6.2085	0.0453749	853
ENSG00000171202	TMEM126A	8.21529	0.0603557	854
ENSG00000115138	POMC	7.96444	0.0585406	855
ENSG00000144034	TPRKB	8.37207	0.0616412	856
ENSG00000156531	PHF6	7.80766	0.0575226	857
ENSG00000085449	WDFY1	-6.64748	0.0489763	858
ENSG00000277632	CCL3	3.3551	0.0247543	859
ENSG00000101193	GID8	8.49749	0.0631073	860
ENSG00000198951	NAGA	6.67884	0.0497273	861
ENSG00000109270	LAMTOR3	8.15257	0.0609058	862
ENSG00000102241	HTATSF1	8.34071	0.0623546	863
ENSG00000108651	UTP6	8.46614	0.0633209	864
ENSG00000015475	BID	-6.42799	0.0484314	865
ENSG00000068366	ACSL4	7.87037	0.0593604	866
ENSG00000109084	TMEM97	7.7763	0.058767	867
ENSG00000115365	LANCL1	-6.39664	0.0483888	868
ENSG00000058729	RIOK2	7.08647	0.0537443	869
ENSG00000183751	TBL3	8.08986	0.0615273	870
ENSG00000186716	BCR	-7.11782	0.0541368	871
ENSG00000152229	PSTPIP2	7.27461	0.0553502	872
ENSG00000066322	ELOVL1	1.88136	0.0143391	873
ENSG00000204604	ZNF468	-6.42799	0.0490429	874
ENSG00000138073	PREB	8.278	0.0633909	875
ENSG00000005889	ZFX	6.83562	0.0524465	876
ENSG00000164978	NUDT2	6.7102	0.0515573	877
ENSG00000078808	SDF4	7.71359	0.0593092	878
ENSG00000146842	TMEM209	7.58817	0.0585406	879
ENSG00000083720	OXCT1	8.49749	0.0656342	880
ENSG00000089022	MAPKAPK5	6.80426	0.0526177	881
ENSG00000082515	MRPL22	7.96444	0.0616412	882
ENSG00000077152	UBE2T	7.36867	0.0571181	883
ENSG00000196396	PTPN1	7.24325	0.0561709	884
ENSG00000143458	GABPB2	-6.36528	0.0493674	885
ENSG00000101639	CEP192	5.36189	0.0416409	886
ENSG00000198824	CHAMP1	6.30257	0.0489602	887
ENSG00000163933	RFT1	6.83562	0.0531079	888
ENSG00000006744	ELAC2	-6.52206	0.0507901	889
ENSG00000196352	CD55	-6.67884	0.0521495	890
ENSG00000214941	ZSWIM7	7.61952	0.0595717	891
ENSG00000112941	PAPD7	6.7102	0.0526177	892
ENSG00000178605	GTPBP6	-6.52206	0.0514643	893
ENSG00000082512	TRAF5	6.52206	0.0514643	894
ENSG00000112972	HMGCS1	7.99579	0.0631073	895
ENSG00000119397	CNTRL	-7.27461	0.0575226	896
ENSG00000135446	CDK4	7.58817	0.0600558	897
ENSG00000196636	SDHAF3	7.08647	0.0562568	898
ENSG00000164323	CFAP97	7.7763	0.061987	899
ENSG00000120686	UFM1	2.13221	0.0170055	900
ENSG00000173545	ZNF622	8.278	0.0661482	901
ENSG00000231769	NA	-6.67884	0.0535373	902
ENSG00000035115	SH3YL1	6.52206	0.0524465	903
ENSG00000137817	PARP6	-6.96104	0.0559789	904
ENSG00000135457	TFCP2	6.61613	0.0533638	905
ENSG00000166974	MAPRE2	2.03814	0.0165138	906
ENSG00000181090	EHMT1	6.96104	0.0564909	907
ENSG00000173465	SSSCA1	7.90173	0.0642756	908
ENSG00000167085	PHB	2.32035	0.0188832	909
ENSG00000225484	NUTM2B-AS1	7.55681	0.0615273	910
ENSG00000117751	PPP1R8	-7.14918	0.058417	911
ENSG00000179041	RRS1	7.87037	0.0645526	912
ENSG00000204899	MZT1	8.37207	0.0687466	913
ENSG00000113300	CNOT6	7.02376	0.0577623	914
ENSG00000086232	EIF2AK1	6.83562	0.0562632	915
ENSG00000130826	DKC1	8.46614	0.0698227	916
ENSG00000131778	CHD1L	8.46614	0.069989	917
ENSG00000168101	NUDT16L1	6.80426	0.0562632	918
ENSG00000100296	THOC5	7.80766	0.0645876	919
ENSG00000103051	COG4	-7.24325	0.0600558	920
ENSG00000178896	EXOSC4	7.58817	0.0631642	921
ENSG00000083312	TNPO1	7.36867	0.0615273	922
ENSG00000085231	AK6	7.61952	0.0637307	923
ENSG00000184588	PDE4B	-6.7102	0.0562632	924
ENSG00000163683	SMIM14	-6.77291	0.0570238	925
ENSG00000151348	EXT2	7.87037	0.066544	926
ENSG00000141994	DUS3L	5.95765	0.0504416	927
ENSG00000278845	MRPL45	6.39664	0.0542442	928
ENSG00000089159	PXN	-7.52545	0.0641318	929
ENSG00000100906	NFKBIA	1.5678	0.0133781	930
ENSG00000065882	TBC1D1	7.71359	0.0659058	931
ENSG00000103507	BCKDK	8.18393	0.0699584	932
ENSG00000111845	PAK1IP1	7.18054	0.0614106	933
ENSG00000106105	GARS	8.49749	0.0728819	934
ENSG00000137752	CASP1	-8.34071	0.0718778	935
ENSG00000091483	FH	6.77291	0.058417	936
ENSG00000169288	MRPL1	7.40003	0.0638978	937
ENSG00000009335	UBE3C	7.87037	0.068175	938
ENSG00000130935	NOL11	8.68563	0.0756409	939
ENSG00000059691	GATB	7.05511	0.0615273	940
ENSG00000105671	DDX49	7.61952	0.066544	941
ENSG00000151702	FLI1	-6.80426	0.0598146	942
ENSG00000028116	VRK2	7.55681	0.0666381	943
ENSG00000072858	SIDT1	-6.96104	0.0614169	944
ENSG00000112851	ERBIN	-7.18054	0.0639129	945
ENSG00000175701	SMIM37	6.9924	0.0622582	946
ENSG00000008083	JARID2	7.80766	0.0695242	947
ENSG00000161036	LRWD1	6.45935	0.0575226	948
ENSG00000115839	RAB3GAP1	6.33392	0.0564909	949
ENSG00000224531	SMIM13	5.80087	0.0519291	950
ENSG00000244462	RBM12	8.278	0.0742056	951
ENSG00000134308	YWHAQ	1.25424	0.0112592	952
ENSG00000023572	GLRX2	6.64748	0.0598367	953
ENSG00000139289	PHLDA1	7.80766	0.070769	954
ENSG00000103245	NARFL	7.21189	0.0656342	955
ENSG00000140525	FANCI	-5.51867	0.0503986	956
ENSG00000187210	GCNT1	7.65088	0.0699584	957
ENSG00000122188	LAX1	-6.86698	0.0629078	958
ENSG00000153767	GTF2E1	6.77291	0.0620572	959
ENSG00000034677	RNF19A	1.69323	0.0155385	960
ENSG00000122705	CLTA	1.94408	0.0178413	961
ENSG00000153879	CEBPG	7.21189	0.0663957	962
ENSG00000120899	PTK2B	-7.96444	0.0734116	963
ENSG00000143771	CNIH4	8.40342	0.0778155	964
ENSG00000100083	GGA1	8.15257	0.0767488	965
ENSG00000197927	C2orf27A	5.07968	0.047822	966
ENSG00000167113	COQ4	8.15257	0.0769083	967
ENSG00000138434	SSFA2	8.49749	0.0804041	968
ENSG00000111877	MCM9	-6.52206	0.0617542	969
ENSG00000111912	NCOA7	8.21529	0.077825	970
ENSG00000104472	CHRAC1	2.03814	0.0193095	971
ENSG00000135749	PCNX2	-6.17714	0.0585406	972
ENSG00000139990	DCAF5	-7.18054	0.068175	973
ENSG00000204237	OXLD1	7.58817	0.0723908	974
ENSG00000118217	ATF6	7.61952	0.0728819	975
ENSG00000198176	TFDP1	7.14918	0.06846	976
ENSG00000171159	C9orf16	1.12882	0.0108181	977
ENSG00000114942	EEF1B2	0.87797	0.00842238	978
ENSG00000180626	ZNF594	-5.80087	0.055732	979
ENSG00000163348	PYGO2	7.36867	0.0708024	980
ENSG00000122483	CCDC18	-6.05172	0.0581649	981
ENSG00000073861	TBX21	-7.21189	0.0693501	982
ENSG00000153827	TRIP12	1.7873	0.0172121	983
ENSG00000168890	TMEM150A	6.92969	0.0668586	984
ENSG00000143190	POU2F1	7.68223	0.0742695	985
ENSG00000211460	TSN	8.37207	0.0809522	986
ENSG00000165494	PCF11	-7.30596	0.070769	987
ENSG00000128039	SRD5A3	7.71359	0.0749175	988
ENSG00000128915	ICE2	6.9924	0.0679603	989
ENSG00000117395	EBNA1BP2	2.25764	0.0219427	990
ENSG00000165264	NDUFB6	1.63051	0.0159151	991
ENSG00000110696	C11orf58	1.66187	0.0162296	992
ENSG00000101294	HM13	2.00679	0.0196014	993
ENSG00000155629	PIK3AP1	-6.45935	0.0631073	994
ENSG00000116688	MFN2	7.71359	0.0754995	995
ENSG00000169871	TRIM56	-7.4941	0.0738266	996
ENSG00000240344	PPIL3	7.55681	0.0745887	997
ENSG00000183484	GPR132	-6.02036	0.0595663	998
ENSG00000143633	C1orf131	-6.86698	0.0679603	999
ENSG00000145348	TBCK	-5.76951	0.0572366	1000
ENSG00000172269	DPAGT1	8.34071	0.0832027	1001
ENSG00000166289	PLEKHF1	-6.52206	0.065159	1002
ENSG00000158321	AUTS2	-7.55681	0.0754995	1003
ENSG00000127084	FGD3	-8.05851	0.0805527	1004
ENSG00000241343	RPL36A	6.58477	0.0661482	1005
ENSG00000182985	CADM1	-5.92629	0.0595663	1006
ENSG00000154310	TNIK	5.26782	0.0529684	1007
ENSG00000066651	TRMT11	-6.58477	0.0662672	1008
ENSG00000122882	ECD	8.49749	0.0855225	1009
ENSG00000104885	DOT1L	7.24325	0.0729151	1010
ENSG00000147400	CETN2	6.83562	0.0688251	1011
ENSG00000168958	MFF	2.28899	0.0230542	1012
ENSG00000106459	NRF1	-6.14579	0.0620962	1013
ENSG00000185722	ANKFY1	-6.42799	0.0649632	1014
ENSG00000047346	FAM214A	-6.86698	0.0694507	1015
ENSG00000005194	CIAPIN1	8.59156	0.087553	1016
ENSG00000189362	NEMP2	-6.55342	0.0668586	1017
ENSG00000099783	HNRNPM	1.72458	0.0176411	1018
ENSG00000148690	FRA10AC1	8.08986	0.0829066	1019
ENSG00000146676	PURB	6.27121	0.06429	1020
ENSG00000151422	FER	-6.05172	0.0631073	1021
ENSG00000108854	SMURF2	-7.14918	0.0746006	1022
ENSG00000177556	ATOX1	8.08986	0.0845053	1023
ENSG00000119673	ACOT2	6.80426	0.0712893	1024
ENSG00000132965	ALOX5AP	-8.18393	0.0864503	1025
ENSG00000139116	KIF21A	2.19492	0.0233949	1026
ENSG00000135336	ORC3	-6.27121	0.0668872	1027
ENSG00000132024	CC2D1A	-6.45935	0.0689073	1028
ENSG00000111737	RAB35	5.48731	0.0585406	1029
ENSG00000071073	MGAT4A	-7.93308	0.0846369	1030
ENSG00000110330	BIRC2	8.24664	0.088077	1031
ENSG00000084073	ZMPSTE24	8.30936	0.0887853	1032
ENSG00000112303	VNN2	-6.36528	0.068175	1033
ENSG00000111266	DUSP16	-6.52206	0.0699647	1034
ENSG00000218510	LINC00339	7.65088	0.0825031	1035
ENSG00000089094	KDM2B	-6.23986	0.0675748	1036
ENSG00000060642	PIGV	8.15257	0.0883729	1037
ENSG00000167613	LAIR1	2.47713	0.026881	1038
ENSG00000123395	ATG101	5.29917	0.0575535	1039
ENSG00000242125	SNHG3	2.13221	0.0233119	1040
ENSG00000070081	NUCB2	2.3517	0.0257142	1041
ENSG00000083828	ZNF586	-6.36528	0.0697363	1042
ENSG00000107331	ABCA2	-3.22967	0.0354125	1043
ENSG00000145604	SKP2	6.64748	0.0732821	1044
ENSG00000126838	PZP	-6.02036	0.066544	1045
ENSG00000100056	ESS2	6.83562	0.0755735	1046
ENSG00000122490	PQLC1	7.99579	0.0884315	1047
ENSG00000112640	PPP2R5D	7.43139	0.0827345	1048
ENSG00000066557	LRRC40	6.67884	0.0745887	1049
ENSG00000214110	NA	4.9229	0.0551363	1050
ENSG00000157450	RNF111	7.27461	0.0814788	1051
ENSG00000173914	RBM4B	-7.33732	0.0821971	1052
ENSG00000072803	FBXW11	8.21529	0.0921175	1053
ENSG00000161057	PSMC2	2.10086	0.0236581	1054
ENSG00000173692	PSMD1	8.84241	0.100497	1055
ENSG00000177337	NA	-7.33732	0.0834833	1056
ENSG00000117593	DARS2	6.14579	0.069989	1057
ENSG00000126067	PSMB2	1.91272	0.0219427	1058
ENSG00000168724	DNAJC21	8.12122	0.0933172	1059
ENSG00000185359	HGS	8.12122	0.0940361	1060
ENSG00000180233	ZNRF2	-6.17714	0.0721111	1061
ENSG00000256039	NA	2.38306	0.0279829	1062
ENSG00000104517	UBR5	-7.02376	0.0825686	1063
ENSG00000164896	FASTK	7.93308	0.0935867	1064
ENSG00000132341	RAN	1.34831	0.016153	1065
ENSG00000170892	TSEN34	-6.58477	0.0789049	1066
ENSG00000151131	C12orf45	6.92969	0.0832027	1067
ENSG00000127947	PTPN12	-6.11443	0.0737036	1068
ENSG00000095066	HOOK2	7.02376	0.0847787	1069
ENSG00000111880	RNGTT	7.55681	0.0915031	1070
ENSG00000198056	PRIM1	6.42799	0.0778746	1071
ENSG00000185989	RASA3	-6.52206	0.0791739	1072
ENSG00000094880	CDC23	7.05511	0.0856649	1073
ENSG00000050130	JKAMP	8.34071	0.102182	1074
ENSG00000235162	C12orf75	1.34831	0.0165301	1075
ENSG00000148343	MIGA2	5.92629	0.0728819	1076
ENSG00000185344	ATP6V0A2	7.71359	0.0949298	1077
ENSG00000136603	SKIL	6.74155	0.0829676	1078
ENSG00000121417	ZNF211	-6.52206	0.0804041	1079
ENSG00000150787	PTS	7.33732	0.0908687	1080
ENSG00000140199	SLC12A6	7.58817	0.094314	1081
ENSG00000069966	GNB5	-6.2085	0.0775788	1082
ENSG00000229644	NA	3.10425	0.0387925	1083
ENSG00000102871	TRADD	-6.7102	0.0838823	1084
ENSG00000156603	MED19	8.34071	0.104421	1085
ENSG00000164674	SYTL3	-7.18054	0.0900802	1086
ENSG00000121390	PSPC1	7.87037	0.0987558	1087
ENSG00000134453	RBM17	1.63051	0.0204858	1088
ENSG00000141429	GALNT1	4.57798	0.0575226	1089
ENSG00000136875	PRPF4	-6.42799	0.0809522	1090
ENSG00000196214	ZNF766	6.23986	0.0787666	1091
ENSG00000203667	COX20	2.97883	0.0376951	1092
ENSG00000131013	PPIL4	7.27461	0.0922265	1093
ENSG00000197943	PLCG2	-7.74495	0.0982179	1094
ENSG00000037042	TUBG2	-6.86698	0.0875851	1095
ENSG00000170242	USP47	8.18393	0.104525	1096
ENSG00000060339	CCAR1	8.24664	0.105539	1097
ENSG00000175376	EIF1AD	6.33392	0.0812049	1098
ENSG00000123737	EXOSC9	7.87037	0.101004	1099
ENSG00000153391	INO80C	6.80426	0.087454	1100
ENSG00000271383	LOC100996717	-6.11443	0.0789049	1101
ENSG00000112242	E2F3	-7.24325	0.0935544	1102
ENSG00000009790	TRAF3IP3	-1.91272	0.0247301	1103
ENSG00000182362	YBEY	7.90173	0.102182	1104
ENSG00000105829	BET1	7.71359	0.0997821	1105
ENSG00000148843	PDCD11	7.02376	0.0908687	1106
ENSG00000133103	COG6	-6.92969	0.0900286	1107
ENSG00000164463	CREBRF	-7.55681	0.0982082	1108
ENSG00000164610	RP9	7.24325	0.0942157	1109
ENSG00000183207	RUVBL2	7.58817	0.098958	1110
ENSG00000155366	RHOC	2.50848	0.0327921	1111
ENSG00000089486	CDIP1	7.21189	0.0943229	1112
ENSG00000169221	TBC1D10B	7.08647	0.0928007	1113
ENSG00000066455	GOLGA5	6.77291	0.0886952	1114
ENSG00000100360	IFT27	7.55681	0.0990678	1115
ENSG00000198933	TBKBP1	-5.39324	0.0708024	1116
ENSG00000171843	MLLT3	-7.02376	0.0928638	1117
ENSG00000246705	H2AFJ	-5.95765	0.0788691	1118
ENSG00000135205	CCDC146	-2.97883	0.0394608	1119
ENSG00000116260	QSOX1	7.55681	0.100271	1120
ENSG00000109381	ELF2	-5.45595	0.0725535	1121
ENSG00000135821	GLUL	7.58817	0.100984	1122
ENSG00000275066	SYNRG	-7.65088	0.102182	1123
ENSG00000180448	ARHGAP45	-2.38306	0.0318379	1124
ENSG00000114796	KLHL24	-6.89833	0.0922265	1125
ENSG00000157349	DDX19B	7.14918	0.0955826	1126
ENSG00000173744	AGFG1	7.55681	0.101142	1127
ENSG00000115364	MRPL19	7.83901	0.104944	1128
ENSG00000265681	RPL17	7.58817	0.101782	1129
ENSG00000104312	RIPK2	6.14579	0.0827345	1130
ENSG00000120725	SIL1	6.9924	0.0941894	1131
ENSG00000120526	NUDCD1	6.7102	0.0903936	1132
ENSG00000175215	CTDSP2	-8.12122	0.109415	1133
ENSG00000151366	NDUFC2	4.67205	0.0630179	1134
ENSG00000197579	TOPORS	7.52545	0.101553	1135
ENSG00000132507	EIF5A	1.22289	0.0165301	1136
ENSG00000033030	ZCCHC8	6.96104	0.0942157	1137
ENSG00000172893	DHCR7	-6.74155	0.0915514	1138
ENSG00000007264	MATK	6.55342	0.0892282	1139
ENSG00000187446	CHP1	8.05851	0.109751	1140
ENSG00000136758	YME1L1	1.75594	0.023931	1141
ENSG00000093167	LRRFIP2	7.14918	0.0974367	1142
ENSG00000117640	MTFR1L	7.68223	0.104841	1143
ENSG00000135723	FHOD1	7.30596	0.0997427	1144
ENSG00000173846	PLK3	4.86019	0.0663602	1145
ENSG00000175455	CCDC14	7.33732	0.100239	1146
ENSG00000030066	NUP160	7.80766	0.106672	1147
ENSG00000076242	MLH1	6.77291	0.092716	1148
ENSG00000177628	GBA	7.36867	0.101009	1149
ENSG00000179523	NA	-6.67884	0.0917696	1150
ENSG00000175567	UCP2	1.25424	0.0172984	1151
ENSG00000139187	KLRG1	-8.278	0.114182	1152
ENSG00000125814	NAPB	8.08986	0.111738	1153
ENSG00000111850	SMIM8	7.68223	0.106119	1154
ENSG00000011478	QPCTL	6.11443	0.0845053	1155
ENSG00000160271	RALGDS	-7.74495	0.107084	1156
ENSG00000083845	RPS5	0.815257	0.0113069	1157
ENSG00000145016	RUBCN	-7.36867	0.102366	1158
ENSG00000079950	STX7	-6.55342	0.0910774	1159
ENSG00000138134	STAMBPL1	8.24664	0.115039	1160
ENSG00000165898	ISCA2	7.58817	0.105961	1161
ENSG00000115204	MPV17	8.02715	0.112121	1162
ENSG00000119655	NPC2	-6.55342	0.0915556	1163
ENSG00000136643	RPS6KC1	-6.4907	0.0907377	1164
ENSG00000144559	TAMM41	7.02376	0.0985636	1165
ENSG00000174842	GLMN	7.99579	0.112332	1166
ENSG00000241127	YAE1D1	6.7102	0.0946363	1167
ENSG00000108423	TUBD1	6.67884	0.0945087	1168
ENSG00000102699	PARP4	-6.96104	0.0985355	1169
ENSG00000227057	WDR46	8.62292	0.122206	1170
ENSG00000128708	HAT1	2.60255	0.0368845	1171
ENSG00000168229	PTGDR	-6.45935	0.0915514	1172
ENSG00000100380	ST13	1.5678	0.0222651	1173
ENSG00000009780	FAM76A	7.7763	0.110928	1174
ENSG00000106560	GIMAP2	-9.03054	0.129476	1175
ENSG00000172273	HINFP	6.9924	0.100497	1176
ENSG00000165675	ENOX2	-6.36528	0.0915514	1177
ENSG00000110583	NAA40	6.58477	0.0947368	1178
ENSG00000204856	FAM216A	6.52206	0.094314	1179
ENSG00000119729	RHOQ	-6.11443	0.0884315	1180
ENSG00000171793	CTPS1	7.7763	0.112599	1181
ENSG00000132382	MYBBP1A	7.46274	0.108112	1182
ENSG00000215158	NA	-3.04154	0.0440969	1183
ENSG00000101084	RAB5IF	3.01018	0.043657	1184
ENSG00000121274	PAPD5	6.7102	0.0975166	1185
ENSG00000188641	DPYD	-6.96104	0.101209	1186
ENSG00000104129	DNAJC17	7.02376	0.102182	1187
ENSG00000162368	CMPK1	1.69323	0.0247506	1188
ENSG00000029363	BCLAF1	7.58817	0.110928	1189
ENSG00000254838	GVINP1	-7.24325	0.105961	1190
ENSG00000176108	CHMP6	6.52206	0.0955689	1191
ENSG00000100575	TIMM9	8.12122	0.119041	1192
ENSG00000074755	ZZEF1	7.55681	0.111037	1193
ENSG00000117697	NSL1	7.68223	0.113002	1194
ENSG00000138035	PNPT1	8.08986	0.119201	1195
ENSG00000146731	CCT6A	2.19492	0.0323669	1196
ENSG00000127824	TUBA4A	1.72458	0.0254547	1197
ENSG00000241258	CRCP	7.21189	0.106454	1198
ENSG00000144655	CSRNP1	7.87037	0.116185	1199
ENSG00000197050	ZNF420	6.27121	0.092716	1200
ENSG00000164414	SLC35A1	-6.36528	0.094314	1201
ENSG00000131375	CAPN7	-6.64748	0.0985355	1202
ENSG00000135426	TESPA1	6.89833	0.102369	1203
ENSG00000171421	MRPL36	7.87037	0.11694	1204
ENSG00000128923	MINDY2	-7.27461	0.108112	1205
ENSG00000112699	GMDS	7.02376	0.104769	1206
ENSG00000186480	INSIG1	1.75594	0.0264098	1207
ENSG00000006831	ADIPOR2	6.61613	0.099578	1208
ENSG00000174748	RPL15	0.752545	0.0113376	1209
ENSG00000161202	DVL3	-6.45935	0.0974367	1210
ENSG00000073536	NLE1	6.52206	0.0985355	1211
ENSG00000157895	C12orf43	7.02376	0.106119	1212
ENSG00000266053	NDUFV2-AS1	-5.14239	0.0777336	1213
ENSG00000177951	BET1L	8.02715	0.121352	1214
ENSG00000103018	CYB5B	2.13221	0.0322565	1215
ENSG00000140386	SCAPER	-6.92969	0.104848	1216
ENSG00000152818	UTRN	-7.80766	0.118171	1217
ENSG00000105677	TMEM147	1.7873	0.0270582	1218
ENSG00000165688	PMPCA	8.18393	0.1241	1219
ENSG00000004455	AK2	2.0695	0.0314797	1220
ENSG00000083642	PDS5B	-6.67884	0.102028	1221
ENSG00000164944	VIRMA	7.58817	0.116087	1222
ENSG00000213918	DNASE1	-6.27121	0.0961551	1223
ENSG00000188428	BLOC1S5	6.86698	0.105323	1224
ENSG00000225733	FGD5-AS1	-6.14579	0.094314	1225
ENSG00000151746	BICD1	-6.4907	0.0998233	1226
ENSG00000006652	IFRD1	8.52885	0.131527	1227
ENSG00000110442	COMMD9	8.52885	0.131801	1228
ENSG00000099849	RASSF7	-6.80426	0.105222	1229
ENSG00000117228	GBP1	-6.83562	0.105961	1230
ENSG00000121879	PIK3CA	6.89833	0.106953	1231
ENSG00000119004	CYP20A1	-7.80766	0.121352	1232
ENSG00000185697	MYBL1	-6.74155	0.105326	1233
ENSG00000131507	NDFIP1	1.69323	0.0265029	1234
ENSG00000111667	USP5	7.65088	0.119812	1235
ENSG00000185885	IFITM1	-1.2856	0.020144	1236
ENSG00000107796	ACTA2	7.87037	0.123325	1237
ENSG00000181830	SLC35C1	6.86698	0.107871	1238
ENSG00000005302	MSL3	-7.46274	0.117299	1239
ENSG00000110047	EHD1	-7.83901	0.12322	1240
ENSG00000143621	ILF2	1.47373	0.0231998	1241
ENSG00000167005	NUDT21	2.03814	0.0320899	1242
ENSG00000128309	MPST	7.74495	0.122155	1243
ENSG00000163349	HIPK1	-6.64748	0.104944	1244
ENSG00000158863	FAM160B2	-6.61613	0.104995	1245
ENSG00000135709	KIAA0513	7.80766	0.1241	1246
ENSG00000204054	NA	8.08986	0.129181	1247
ENSG00000101350	KIF3B	7.08647	0.113336	1248
ENSG00000158717	RNF166	-8.30936	0.133036	1249
ENSG00000129255	MPDU1	8.08986	0.129569	1250
ENSG00000152240	HAUS1	7.18054	0.115039	1251
ENSG00000176623	RMDN1	6.33392	0.101553	1252
ENSG00000063177	RPL18	0.721189	0.0115658	1253
ENSG00000198856	OSTC	2.00679	0.0321876	1254
ENSG00000171988	JMJD1C	-7.24325	0.116185	1255
ENSG00000198055	GRK6	-7.02376	0.112754	1256
ENSG00000171867	PRNP	2.00679	0.0322565	1257
ENSG00000088970	KIZ	-6.9924	0.112598	1258
ENSG00000091592	NLRP1	-7.30596	0.117661	1259
ENSG00000165714	BORCS5	6.9924	0.113002	1260
ENSG00000172500	FIBP	2.03814	0.0330801	1261
ENSG00000117632	STMN1	2.10086	0.0341537	1262
ENSG00000143891	GALM	2.10086	0.0341805	1263
ENSG00000108829	LRRC59	6.9924	0.11384	1264
ENSG00000157036	EXOG	-7.05511	0.115039	1265
ENSG00000086475	SEPHS1	7.99579	0.130662	1266
ENSG00000163346	PBXIP1	-2.79069	0.0456889	1267
ENSG00000138686	BBS7	6.45935	0.105961	1268
ENSG00000131378	RFTN1	6.64748	0.109057	1269
ENSG00000146425	DYNLT1	-8.40342	0.137898	1270
ENSG00000058453	CROCC	-6.2085	0.101944	1271
ENSG00000168116	KIAA1586	-6.67884	0.109758	1272
ENSG00000232442	MHENCR	-3.16696	0.0521895	1273
ENSG00000163820	FYCO1	-6.7102	0.110726	1274
ENSG00000156697	UTP14A	6.33392	0.104848	1275
ENSG00000148719	DNAJB12	6.33392	0.104933	1276
ENSG00000167272	POP5	6.52206	0.108291	1277
ENSG00000180008	SOCS4	7.68223	0.12785	1278
ENSG00000075407	ZNF37A	7.11782	0.118567	1279
ENSG00000113638	TTC33	7.4941	0.125053	1280
ENSG00000169689	CENPX	2.10086	0.0351023	1281
ENSG00000160087	UBE2J2	7.68223	0.128417	1282
ENSG00000104549	SQLE	2.22628	0.0372168	1283
ENSG00000091732	ZC3HC1	-6.74155	0.113002	1284
ENSG00000117862	TXNDC12	8.30936	0.139695	1285
ENSG00000152443	ZNF776	-5.04833	0.0849826	1286
ENSG00000136478	TEX2	6.52206	0.110063	1287
ENSG00000162676	GFI1	7.27461	0.123129	1288
ENSG00000233184	NA	-6.33392	0.107242	1289
ENSG00000271122	LOC101930085	6.30257	0.107084	1290
ENSG00000141349	G6PC3	7.11782	0.121081	1291
ENSG00000183337	BCOR	7.33732	0.12526	1292
ENSG00000121895	TMEM156	-6.27121	0.107084	1293
ENSG00000156232	WHAMM	-6.61613	0.113002	1294
ENSG00000183426	NPIPA1	-3.48052	0.0595209	1295
ENSG00000033100	CHPF2	3.16696	0.0542044	1296
ENSG00000163607	GTPBP8	6.89833	0.118198	1297
ENSG00000198898	CAPZA2	1.91272	0.0328214	1298
ENSG00000108298	RPL19	0.658477	0.011317	1299
ENSG00000109814	UGDH	6.42799	0.110933	1300
ENSG00000171862	PTEN	-6.83562	0.118001	1301
ENSG00000169490	TM2D2	8.37207	0.145376	1302
ENSG00000113971	NPHP3	-6.45935	0.112195	1303
ENSG00000119138	KLF9	7.68223	0.133484	1304
ENSG00000100284	TOM1	-5.89494	0.102539	1305
ENSG00000100055	CYTH4	-8.37207	0.145814	1306
ENSG00000174109	C16orf91	7.05511	0.122886	1307
ENSG00000088298	EDEM2	7.93308	0.138531	1308
ENSG00000090054	SPTLC1	8.05851	0.141415	1309
ENSG00000186432	KPNA4	8.18393	0.144779	1310
ENSG00000165630	PRPF18	7.43139	0.131527	1311
ENSG00000167985	SDHAF2	7.74495	0.137093	1312
ENSG00000033011	ALG1	8.15257	0.144687	1313
ENSG00000152147	GEMIN6	8.21529	0.145814	1314
ENSG00000119650	IFT43	6.64748	0.118046	1315
ENSG00000178188	SH2B1	-7.33732	0.131291	1316
ENSG00000196557	CACNA1H	-4.70341	0.0841778	1317
ENSG00000155660	PDIA4	2.0695	0.0372168	1318
ENSG00000185220	PGBD2	-6.52206	0.117546	1319
ENSG00000134152	KATNBL1	6.77291	0.122377	1320
ENSG00000053372	MRTO4	7.93308	0.143362	1321
ENSG00000164219	PGGT1B	-6.17714	0.111738	1322
ENSG00000064601	CTSA	8.59156	0.155489	1323
ENSG00000198081	ZBTB14	-7.24325	0.131291	1324
ENSG00000084774	CAD	6.77291	0.122816	1325
ENSG00000092199	HNRNPC	0.909326	0.0165138	1326
ENSG00000147224	PRPS1	6.2085	0.113002	1327
ENSG00000165526	RPUSD4	8.12122	0.148015	1328
ENSG00000163159	VPS72	8.05851	0.146966	1329
ENSG00000130177	CDC16	7.05511	0.129569	1330
ENSG00000131876	SNRPA1	8.30936	0.152608	1331
ENSG00000111231	GPN3	6.39664	0.117661	1332
ENSG00000139154	AEBP2	6.77291	0.124591	1333
ENSG00000152944	MED21	-6.58477	0.121154	1334
ENSG00000158987	RAPGEF6	6.96104	0.12828	1335
ENSG00000143207	COP1	6.92969	0.127982	1336
ENSG00000106462	EZH2	-6.4907	0.119922	1337
ENSG00000104870	FCGRT	6.7102	0.124008	1338
ENSG00000100697	DICER1	-6.92969	0.128117	1339
ENSG00000198625	MDM4	-7.58817	0.140504	1340
ENSG00000102738	MRPS31	8.12122	0.150492	1341
ENSG00000200534	SNORA33	3.32374	0.0616412	1342
ENSG00000102100	SLC35A2	7.36867	0.13679	1343
ENSG00000148337	CIZ1	-6.9924	0.129946	1344
ENSG00000137642	SORL1	-7.08647	0.131801	1345
ENSG00000150637	CD226	2.97883	0.0555415	1346
ENSG00000077232	DNAJC10	7.36867	0.137425	1347
ENSG00000172939	OXSR1	6.83562	0.12785	1348
ENSG00000164659	KIAA1324L	-6.02036	0.113002	1349
ENSG00000104856	RELB	7.33732	0.138022	1350
ENSG00000115827	DCAF17	-6.27121	0.118171	1351
ENSG00000173409	ARV1	7.14918	0.134857	1352
ENSG00000173171	MTX1	4.95426	0.0935544	1353
ENSG00000173273	TNKS	-7.05511	0.133484	1354
ENSG00000108509	CAMTA2	3.19832	0.0605362	1355
ENSG00000196459	TRAPPC2	-7.40003	0.140504	1356
ENSG00000105778	AVL9	7.58817	0.144238	1357
ENSG00000072401	UBE2D1	7.68223	0.146255	1358
ENSG00000198860	TSEN15	7.87037	0.149885	1359
ENSG00000107968	MAP3K8	7.96444	0.151912	1360
ENSG00000029364	SLC39A9	5.45595	0.104269	1361
ENSG00000127191	TRAF2	8.18393	0.156513	1362
ENSG00000127922	SEM1	1.66187	0.0318379	1363
ENSG00000114331	ACAP2	-7.58817	0.145376	1364
ENSG00000132680	KHDC4	-6.86698	0.131801	1365
ENSG00000113597	TRAPPC13	8.12122	0.156085	1366
ENSG00000184110	EIF3C	2.82205	0.0544018	1367
ENSG00000105438	KDELR1	7.74495	0.149885	1368
ENSG00000122042	UBL3	7.30596	0.141409	1369
ENSG00000100348	TXN2	2.0695	0.0401041	1370
ENSG00000227345	PARG	7.11782	0.138023	1371
ENSG00000054965	FAM168A	-6.67884	0.129569	1372
ENSG00000114648	KLHL18	6.58477	0.12785	1373
ENSG00000138326	RPS24	0.815257	0.0158434	1374
ENSG00000205250	E2F4	-7.46274	0.145376	1375
ENSG00000126001	CEP250	-6.23986	0.121777	1376
ENSG00000181610	MRPS23	8.21529	0.160347	1377
ENSG00000170234	PWWP2A	-6.30257	0.123218	1378
ENSG00000156599	ZDHHC5	6.96104	0.136195	1379
ENSG00000109332	UBE2D3	1.00339	0.0196555	1380
ENSG00000072818	ACAP1	-8.15257	0.160152	1381
ENSG00000138459	SLC35A5	7.33732	0.144246	1382
ENSG00000164163	ABCE1	1.94408	0.0382324	1383
ENSG00000180228	PRKRA	7.30596	0.144842	1384
ENSG00000163811	WDR43	7.36867	0.146257	1385
ENSG00000245849	RAD51-AS1	-6.17714	0.122981	1386
ENSG00000008513	ST3GAL1	-8.15257	0.162319	1387
ENSG00000158669	GPAT4	-6.52206	0.129946	1388
ENSG00000137413	TAF8	6.64748	0.132662	1389
ENSG00000156831	NSMCE2	7.71359	0.153957	1390
ENSG00000125459	MSTO1	4.07629	0.0815125	1391
ENSG00000058799	YIPF1	6.67884	0.133775	1392
ENSG00000134265	NAPG	6.77291	0.135872	1393
ENSG00000114770	ABCC5	6.33392	0.127228	1394
ENSG00000147669	POLR2K	1.91272	0.0384685	1395
ENSG00000250982	NA	2.82205	0.056893	1396
ENSG00000115295	CLIP4	-7.30596	0.147308	1397
ENSG00000028203	VEZT	6.80426	0.137317	1398
ENSG00000138018	SELENOI	6.80426	0.137357	1399
ENSG00000088833	NSFL1C	2.25764	0.0458317	1400
ENSG00000042088	TDP1	7.99579	0.162333	1401
ENSG00000101191	DIDO1	-7.18054	0.146257	1402
ENSG00000160218	TRAPPC10	-6.83562	0.139364	1403
ENSG00000141510	TP53	8.15257	0.166373	1404
ENSG00000164211	STARD4	7.87037	0.160882	1405
ENSG00000279396	NA	-4.76612	0.0975166	1406
ENSG00000197620	CXorf40A	7.61952	0.155943	1407
ENSG00000104412	EMC2	3.79408	0.077825	1408
ENSG00000186104	CYP2R1	-6.58477	0.135333	1409
ENSG00000020633	RUNX3	-1.34831	0.0277524	1410
ENSG00000071575	TRIB2	6.36528	0.131527	1411
ENSG00000179912	R3HDM2	-6.33392	0.130881	1412
ENSG00000170473	PYM1	7.43139	0.153671	1413
ENSG00000122417	ODF2L	-7.24325	0.149885	1414
ENSG00000122692	SMU1	7.27461	0.150743	1415
ENSG00000065526	SPEN	7.58817	0.157518	1416
ENSG00000211696	NA	-6.14579	0.12773	1417
ENSG00000051523	CYBA	-4.51527	0.0940361	1418
ENSG00000169371	SNUPN	6.86698	0.143152	1419
ENSG00000123983	ACSL3	7.71359	0.160939	1420
ENSG00000085662	AKR1B1	1.47373	0.0307949	1421
ENSG00000117859	OSBPL9	7.58817	0.158627	1422
ENSG00000040633	PHF23	3.10425	0.0648944	1423
ENSG00000060982	BCAT1	6.61613	0.138479	1424
ENSG00000149308	NPAT	-6.96104	0.146257	1425
ENSG00000105810	CDK6	7.55681	0.158837	1426
ENSG00000100450	GZMH	-1.25424	0.0264325	1427
ENSG00000157625	TAB3	6.23986	0.131645	1428
ENSG00000120925	RNF170	7.46274	0.157518	1429
ENSG00000117118	SDHB	8.15257	0.172617	1430
ENSG00000188315	C3orf62	4.4212	0.0938601	1431
ENSG00000165632	TAF3	-7.05511	0.149885	1432
ENSG00000172575	RASGRP1	-7.58817	0.161255	1433
ENSG00000110060	PUS3	6.86698	0.146257	1434
ENSG00000061794	MRPS35	7.11782	0.151654	1435
ENSG00000188313	PLSCR1	6.42799	0.137357	1436
ENSG00000274180	NATD1	-5.80087	0.1241	1437
ENSG00000198270	TMEM116	-6.67884	0.142975	1438
ENSG00000139168	ZCRB1	2.28899	0.0490429	1439
ENSG00000117592	PRDX6	2.13221	0.0456889	1440
ENSG00000204257	HLA-DMA	8.18393	0.176037	1441
ENSG00000106554	CHCHD3	8.18393	0.176037	1442
ENSG00000131174	COX7B	1.37967	0.0296927	1443
ENSG00000005893	LAMP2	8.21529	0.177264	1444
ENSG00000143322	ABL2	-6.08308	0.131291	1445
ENSG00000100029	PES1	7.43139	0.16063	1446
ENSG00000166200	COPS2	7.99579	0.173208	1447
ENSG00000170919	NA	-5.89494	0.12785	1448
ENSG00000154127	UBASH3B	6.64748	0.144183	1449
ENSG00000119705	SLIRP	1.63051	0.0354749	1450
ENSG00000198498	TMA16	7.7763	0.17035	1451
ENSG00000186577	SMIM29	-7.58817	0.166248	1452
ENSG00000168303	MPLKIP	8.08986	0.177296	1453
ENSG00000282851	BISPR	-5.83223	0.12785	1454
ENSG00000131148	EMC8	7.90173	0.173619	1455
ENSG00000065427	KARS	2.0695	0.0455016	1456
ENSG00000144426	NBEAL1	-5.55002	0.122206	1457
ENSG00000104671	DCTN6	7.65088	0.168581	1458
ENSG00000171206	TRIM8	7.71359	0.170403	1459
ENSG00000106144	CASP2	-6.58477	0.145814	1460
ENSG00000170802	FOXN2	6.80426	0.151069	1461
ENSG00000148090	AUH	6.92969	0.153956	1462
ENSG00000182606	TRAK1	6.67884	0.148733	1463
ENSG00000005175	RPAP3	-6.4907	0.144691	1464
ENSG00000100426	ZBED4	-6.33392	0.141415	1465
ENSG00000151148	UBE3B	7.43139	0.166917	1466
ENSG00000263753	LINC00667	7.93308	0.178648	1467
ENSG00000115607	IL18RAP	6.7102	0.151194	1468
ENSG00000163468	CCT3	1.97543	0.0445476	1469
ENSG00000224578	NA	4.9229	0.111037	1470
ENSG00000166986	MARS	2.22628	0.0504416	1471
ENSG00000177963	RIC8A	7.90173	0.179184	1472
ENSG00000108590	MED31	6.42799	0.145814	1473
ENSG00000239306	RBM14	7.99579	0.181429	1474
ENSG00000086189	DIMT1	2.00679	0.0456567	1475
ENSG00000091164	TXNL1	1.91272	0.0435243	1476
ENSG00000266412	NCOA4	2.25764	0.0514643	1477
ENSG00000122783	CYREN	7.24325	0.165461	1478
ENSG00000115128	SF3B6	1.41102	0.0322565	1479
ENSG00000000419	DPM1	2.00679	0.0458951	1480
ENSG00000177885	GRB2	1.72458	0.0394434	1481
ENSG00000158019	BABAM2	7.80766	0.178794	1482
ENSG00000105127	AKAP8	7.08647	0.162333	1483
ENSG00000173085	COQ2	6.30257	0.144687	1484
ENSG00000149577	SIDT2	-6.9924	0.16063	1485
ENSG00000102312	PORCN	6.89833	0.158844	1486
ENSG00000160691	SHC1	8.08986	0.187821	1487
ENSG00000172932	ANKRD13D	-7.36867	0.171269	1488
ENSG00000164933	SLC25A32	6.42799	0.14941	1489
ENSG00000110911	SLC11A2	-6.27121	0.145814	1490
ENSG00000181027	FKRP	6.14579	0.143335	1491
ENSG00000147813	NAPRT	-5.48731	0.128417	1492
ENSG00000168936	TMEM129	-6.14579	0.143906	1493
ENSG00000168564	CDKN2AIP	-6.67884	0.156482	1494
ENSG00000165280	VCP	1.5678	0.0367709	1495
ENSG00000214706	IFRD2	2.19492	0.0515249	1496
ENSG00000175216	CKAP5	7.74495	0.181809	1497
ENSG00000118096	IFT46	7.68223	0.181759	1498
ENSG00000223959	AFG3L1P	7.43139	0.176392	1499
ENSG00000197021	CXorf40B	7.52545	0.178845	1500
ENSG00000124789	NUP153	-6.86698	0.163336	1501
ENSG00000142657	PGD	2.13221	0.0507478	1502
ENSG00000158769	F11R	-3.91951	0.0932923	1503
ENSG00000172081	MOB3A	-7.7763	0.185126	1504
ENSG00000146701	MDH2	1.47373	0.0351393	1505
ENSG00000178209	PLEC	-7.30596	0.174275	1506
ENSG00000137075	RNF38	-6.33392	0.151194	1507
ENSG00000167380	ZNF226	-7.08647	0.170131	1508
ENSG00000144199	FAHD2B	7.11782	0.171269	1509
ENSG00000150316	CWC15	2.03814	0.0491111	1510
ENSG00000157350	ST3GAL2	7.90173	0.190549	1511
ENSG00000124422	USP22	7.65088	0.185096	1512
ENSG00000270164	LINC01480	6.64748	0.160845	1513
ENSG00000111875	ASF1A	-7.43139	0.180081	1514
ENSG00000175602	CCDC85B	5.4246	0.131801	1515
ENSG00000198546	ZNF511	7.58817	0.184418	1516
ENSG00000075975	MKRN2	6.58477	0.160293	1517
ENSG00000268027	NA	-6.92969	0.168767	1518
ENSG00000215251	FASTKD5	7.11782	0.173716	1519
ENSG00000133935	ERG28	2.19492	0.0535858	1520
ENSG00000141127	PRPSAP2	8.12122	0.198268	1521
ENSG00000120837	NFYB	6.77291	0.165461	1522
ENSG00000138744	NAAA	-6.96104	0.170144	1523
ENSG00000106993	CDC37L1	-6.64748	0.162602	1524
ENSG00000169118	CSNK1G1	7.68223	0.188039	1525
ENSG00000086619	ERO1B	-6.17714	0.151371	1526
ENSG00000139687	RB1	-6.4907	0.159098	1527
ENSG00000167967	E4F1	-6.45935	0.158497	1528
ENSG00000104356	POP1	6.64748	0.163298	1529
ENSG00000142864	SERBP1	1.37967	0.0339151	1530
ENSG00000168569	TMEM223	7.74495	0.19079	1531
ENSG00000156110	ADK	7.71359	0.190022	1532
ENSG00000256594	LOC374443	-7.24325	0.178466	1533
ENSG00000168872	DDX19A	7.33732	0.181091	1534
ENSG00000135316	SYNCRIP	2.19492	0.0542442	1535
ENSG00000173327	MAP3K11	7.55681	0.186967	1536
ENSG00000160007	ARHGAP35	-6.86698	0.170144	1537
ENSG00000177463	NR2C2	-6.45935	0.16036	1538
ENSG00000170035	UBE2E3	7.90173	0.196608	1539
ENSG00000087995	METTL2A	4.139	0.103164	1540
ENSG00000117691	NENF	6.4907	0.162464	1541
ENSG00000274752	NA	-6.9924	0.175593	1542
ENSG00000015153	YAF2	7.87037	0.197824	1543
ENSG00000085872	CHERP	7.55681	0.190964	1544
ENSG00000113369	ARRDC3	7.58817	0.192395	1545
ENSG00000115816	CEBPZ	7.61952	0.193779	1546
ENSG00000104325	DECR1	1.75594	0.0446575	1547
ENSG00000125637	PSD4	-6.96104	0.177264	1548
ENSG00000154582	ELOC	1.72458	0.0440386	1549
ENSG00000151498	ACAD8	-6.7102	0.171375	1550
ENSG00000101473	ACOT8	7.24325	0.185012	1551
ENSG00000169718	DUS1L	6.7102	0.171469	1552
ENSG00000153130	SCOC	6.11443	0.156482	1553
ENSG00000140577	CRTC3	6.77291	0.173514	1554
ENSG00000168826	ZBTB49	-6.17714	0.158627	1555
ENSG00000104442	ARMC1	7.46274	0.192395	1556
ENSG00000105887	MTPN	2.47713	0.063921	1557
ENSG00000171492	LRRC8D	6.23986	0.16123	1558
ENSG00000177889	UBE2N	1.81865	0.0470263	1559
ENSG00000105186	ANKRD27	-6.30257	0.163273	1560
ENSG00000111224	PARP11	6.7102	0.17396	1561
ENSG00000117305	HMGCL	6.55342	0.170144	1562
ENSG00000160695	VPS11	-6.64748	0.172588	1563
ENSG00000177200	CHD9	8.02715	0.208635	1564
ENSG00000164713	BRI3	-6.64748	0.173024	1565
ENSG00000130592	LSP1	-1.34831	0.0351023	1566
ENSG00000132589	FLOT2	-7.71359	0.201132	1567
ENSG00000204356	NELFE	1.69323	0.04422	1568
ENSG00000206573	THUMPD3-AS1	-7.21189	0.188749	1569
ENSG00000127952	STYXL1	7.80766	0.205108	1570
ENSG00000153317	ASAP1	6.08308	0.160293	1571
ENSG00000106605	BLVRA	6.89833	0.181915	1572
ENSG00000106009	BRAT1	8.08986	0.213585	1573
ENSG00000175606	TMEM70	2.32035	0.061419	1574
ENSG00000110876	SELPLG	-8.34071	0.221088	1575
ENSG00000119929	CUTC	-6.39664	0.170163	1576
ENSG00000068323	TFE3	-6.11443	0.163273	1577
ENSG00000143486	EIF2D	7.24325	0.193577	1578
ENSG00000148358	GPR107	7.55681	0.202047	1579
ENSG00000135108	FBXO21	6.92969	0.185309	1580
ENSG00000062650	WAPL	-7.02376	0.188244	1581
ENSG00000100528	CNIH1	2.32035	0.0621891	1582
ENSG00000174547	MRPL11	1.7873	0.0482985	1583
ENSG00000143319	ISG20L2	6.96104	0.188181	1584
ENSG00000107789	MINPP1	6.45935	0.174737	1585
ENSG00000056586	RC3H2	-7.24325	0.19623	1586
ENSG00000177954	RPS27	-0.627121	0.0170055	1587
ENSG00000100242	SUN2	-3.04154	0.0827345	1588
ENSG00000156127	BATF	-7.11782	0.193779	1589
ENSG00000107758	PPP3CB	-6.55342	0.178554	1590
ENSG00000175573	C11orf68	-6.45935	0.176037	1591
ENSG00000157593	SLC35B2	7.11782	0.194367	1592
ENSG00000204267	TAP2	-7.24325	0.197864	1593
ENSG00000197142	ACSL5	-7.40003	0.202221	1594
ENSG00000107164	FUBP3	6.2085	0.169765	1595
ENSG00000136169	SETDB2	-6.52206	0.178554	1596
ENSG00000235453	SMIM27	7.61952	0.208735	1597
ENSG00000166135	HIF1AN	8.02715	0.220738	1598
ENSG00000124207	CSE1L	2.5712	0.0708024	1599
ENSG00000165629	ATP5F1C	1.53645	0.0423375	1600
ENSG00000152700	SAR1B	8.59156	0.23695	1601
ENSG00000145041	DCAF1	7.4941	0.206832	1602
ENSG00000181704	YIPF6	6.92969	0.191461	1603
ENSG00000165732	DDX21	1.50509	0.0416409	1604
ENSG00000131634	TMEM204	-6.77291	0.187564	1605
ENSG00000039650	PNKP	7.65088	0.21191	1606
ENSG00000076770	MBNL3	-6.14579	0.17035	1607
ENSG00000103351	CLUAP1	-6.55342	0.182423	1608
ENSG00000159596	TMEM69	6.9924	0.194713	1609
ENSG00000143337	TOR1AIP1	2.0695	0.0576948	1610
ENSG00000162585	FAAP20	-6.92969	0.193262	1611
ENSG00000136143	SUCLA2	7.99579	0.223179	1612
ENSG00000126005	MMP24OS	-5.29917	0.148015	1613
ENSG00000004975	DVL2	3.19832	0.0893769	1614
ENSG00000127328	RAB3IP	6.92969	0.194481	1615
ENSG00000108591	DRG2	7.87037	0.221034	1616
ENSG00000196586	MYO6	-6.58477	0.18518	1617
ENSG00000163399	ATP1A1	1.5678	0.0440969	1618
ENSG00000260565	NA	6.64748	0.18701	1619
ENSG00000120992	LYPLA1	7.68223	0.216747	1620
ENSG00000089693	MLF2	1.81865	0.0514802	1621
ENSG00000102858	MGRN1	7.08647	0.20069	1622
ENSG00000174442	ZWILCH	-6.58477	0.186967	1623
ENSG00000004866	ST7	6.96104	0.197719	1624
ENSG00000153046	CDYL	-6.39664	0.181809	1625
ENSG00000117560	FASLG	2.13221	0.060658	1626
ENSG00000163344	PMVK	7.71359	0.219517	1627
ENSG00000116095	PLEKHA3	-6.27121	0.178881	1628
ENSG00000160131	VMA21	2.00679	0.0575226	1629
ENSG00000173207	CKS1B	3.29239	0.0945545	1630
ENSG00000044446	PHKA2	5.83223	0.167844	1631
ENSG00000189190	ZNF600	-7.90173	0.227961	1632
ENSG00000187713	TMEM203	6.23986	0.180081	1633
ENSG00000141560	FN3KRP	-6.14579	0.177572	1634
ENSG00000064607	SUGP2	-7.46274	0.216863	1635
ENSG00000144635	DYNC1LI1	8.05851	0.235335	1636
ENSG00000135390	ATP5MC2	0.846614	0.0248124	1637
ENSG00000164180	TMEM161B	-5.92629	0.173745	1638
ENSG00000129625	REEP5	1.50509	0.04414	1639
ENSG00000249978	NA	-6.36528	0.188039	1640
ENSG00000047932	GOPC	7.02376	0.207951	1641
ENSG00000156469	MTERF3	8.43478	0.249965	1642
ENSG00000136021	SCYL2	-7.24325	0.214777	1643
ENSG00000243477	NAT6	7.30596	0.216901	1644
ENSG00000221821	C6orf226	-6.02036	0.178845	1645
ENSG00000259865	NA	-5.33053	0.158497	1646
ENSG00000106268	NUDT1	7.11782	0.211782	1647
ENSG00000184967	NOC4L	6.77291	0.201551	1648
ENSG00000064703	DDX20	6.4907	0.193302	1649
ENSG00000068831	RASGRP2	-3.13561	0.0935544	1650
ENSG00000145365	TIFA	-6.67884	0.199373	1651
ENSG00000103496	STX4	7.71359	0.230345	1652
ENSG00000099308	MAST3	2.13221	0.0637196	1653
ENSG00000075336	TIMM21	8.12122	0.243292	1654
ENSG00000048392	RRM2B	-6.23986	0.186953	1655
ENSG00000143401	ANP32E	1.69323	0.0508049	1656
ENSG00000146576	C7orf26	7.43139	0.223179	1657
ENSG00000133321	RARRES3	-1.19153	0.0358431	1658
ENSG00000115525	ST3GAL5	6.89833	0.207609	1659
ENSG00000230551	NA	-6.52206	0.196477	1660
ENSG00000170175	CHRNB1	6.36528	0.192582	1661
ENSG00000197114	ZGPAT	-3.10425	0.0942157	1662
ENSG00000163848	ZNF148	-7.4941	0.227499	1663
ENSG00000108671	PSMD11	1.81865	0.0552312	1664
ENSG00000103335	PIEZO1	-6.64748	0.202221	1665
ENSG00000132406	TMEM128	7.40003	0.225553	1666
ENSG00000154889	MPPE1	-7.33732	0.223867	1667
ENSG00000160613	PCSK7	-7.65088	0.23379	1668
ENSG00000120616	EPC1	-6.9924	0.214056	1669
ENSG00000265972	TXNIP	-2.75933	0.0845053	1670
ENSG00000036549	ZZZ3	7.14918	0.218976	1671
ENSG00000137767	SQOR	7.40003	0.226951	1672
ENSG00000113318	MSH3	6.64748	0.205419	1673
ENSG00000179218	CALR	1.41102	0.0436193	1674
ENSG00000130479	MAP1S	4.79748	0.148733	1675
ENSG00000102893	PHKB	-5.89494	0.183046	1676
ENSG00000213553	NA	5.23646	0.162879	1677
ENSG00000132128	LRRC41	6.89833	0.214777	1678
ENSG00000159388	BTG2	2.13221	0.0664698	1679
ENSG00000167778	SPRYD3	7.7763	0.242485	1680
ENSG00000106153	CHCHD2	0.846614	0.0264325	1681
ENSG00000118690	ARMC2	-4.9229	0.153956	1682
ENSG00000164535	DAGLB	-6.27121	0.19639	1683
ENSG00000101343	CRNKL1	7.61952	0.238895	1684
ENSG00000151092	NGLY1	7.74495	0.24331	1685
ENSG00000076662	ICAM3	-7.46274	0.234635	1686
ENSG00000101654	RNMT	7.14918	0.224988	1687
ENSG00000101052	IFT52	8.15257	0.257194	1688
ENSG00000134882	UBAC2	1.88136	0.0593604	1689
ENSG00000166266	CUL5	7.18054	0.226796	1690
ENSG00000175727	MLXIP	7.46274	0.236358	1691
ENSG00000100023	PPIL2	-6.58477	0.208818	1692
ENSG00000031698	SARS	1.91272	0.0607748	1693
ENSG00000149196	HIKESHI	7.7763	0.247427	1694
ENSG00000182307	C8orf33	6.64748	0.212425	1695
ENSG00000189180	ZNF33A	-7.14918	0.228527	1696
ENSG00000225190	PLEKHM1	-6.08308	0.194713	1697
ENSG00000102178	UBL4A	6.61613	0.211782	1698
ENSG00000164284	GRPEL2	-6.30257	0.202221	1699
ENSG00000133027	PEMT	4.79748	0.153956	1700
ENSG00000137154	RPS6	0.501697	0.0161007	1701
ENSG00000198060	MARCH5	7.02376	0.225553	1702
ENSG00000167881	SRP68	7.61952	0.24476	1703
ENSG00000100335	MIEF1	6.4907	0.208735	1704
ENSG00000138942	RNF185	6.45935	0.207906	1705
ENSG00000116062	MSH6	7.90173	0.255118	1706
ENSG00000276045	ORAI1	8.02715	0.260347	1707
ENSG00000168807	SNTB2	7.02376	0.228529	1708
ENSG00000162695	SLC30A7	-6.17714	0.201646	1709
ENSG00000169925	BRD3	-6.33392	0.206773	1710
ENSG00000145354	CISD2	7.08647	0.231912	1711
ENSG00000102910	LONP2	6.05172	0.198341	1712
ENSG00000127993	RBM48	-6.92969	0.227172	1713
ENSG00000164252	AGGF1	7.08647	0.232412	1714
ENSG00000059758	CDK17	-7.05511	0.232475	1715
ENSG00000198286	CARD11	-7.14918	0.236744	1716
ENSG00000119640	ACYP1	-3.29239	0.109074	1717
ENSG00000072135	PTPN18	7.46274	0.247406	1718
ENSG00000107175	CREB3	7.96444	0.264545	1719
ENSG00000196507	TCEAL3	-4.89154	0.162627	1720
ENSG00000172171	TEFM	7.4941	0.249328	1721
ENSG00000159618	ADGRG5	-6.27121	0.208735	1722
ENSG00000106100	NOD1	-5.14239	0.171333	1723
ENSG00000241431	NA	-2.82205	0.0941167	1724
ENSG00000102710	SUPT20H	7.43139	0.248507	1725
ENSG00000183624	HMCES	6.39664	0.21392	1726
ENSG00000196968	FUT11	-6.9924	0.233845	1727
ENSG00000150753	CCT5	1.75594	0.0587722	1728
ENSG00000136827	TOR1A	2.22628	0.0745887	1729
ENSG00000180901	KCTD2	7.21189	0.241926	1730
ENSG00000204397	CARD16	-7.68223	0.257779	1731
ENSG00000178878	APOLD1	-3.10425	0.104274	1732
ENSG00000106615	RHEB	2.53984	0.0856649	1733
ENSG00000137955	RABGGTB	1.97543	0.0666381	1734
ENSG00000100422	CERK	-7.18054	0.242277	1735
ENSG00000151552	QDPR	-6.74155	0.227499	1736
ENSG00000106290	TAF6	7.33732	0.247888	1737
ENSG00000186132	C2orf76	-6.11443	0.206925	1738
ENSG00000198218	QRICH1	-7.08647	0.240175	1739
ENSG00000126903	SLC10A3	6.83562	0.232085	1740
ENSG00000172057	ORMDL3	-6.89833	0.234635	1741
ENSG00000117054	ACADM	7.30596	0.248681	1742
ENSG00000196305	IARS	2.10086	0.0715689	1743
ENSG00000126391	FRMD8	-6.89833	0.235477	1744
ENSG00000197183	NOL4L	-6.4907	0.222115	1745
ENSG00000100351	GRAP2	-7.80766	0.268234	1746
ENSG00000114686	MRPL3	2.16357	0.0744542	1747
ENSG00000198663	C6orf89	1.72458	0.0593604	1748
ENSG00000100888	CHD8	7.68223	0.264537	1749
ENSG00000170634	ACYP2	-6.9924	0.241871	1750
ENSG00000057757	PITHD1	6.89833	0.238618	1751
ENSG00000162959	MEMO1	-5.76951	0.199788	1752
ENSG00000203950	RTL8A	-6.17714	0.214631	1753
ENSG00000072786	STK10	-3.41781	0.119118	1754
ENSG00000116815	CD58	2.28899	0.079848	1755
ENSG00000163874	ZC3H12A	-6.64748	0.232475	1756
ENSG00000099968	BCL2L13	8.18393	0.286301	1757
ENSG00000165233	CARD19	-6.67884	0.23379	1758
ENSG00000010017	RANBP9	6.74155	0.23615	1759
ENSG00000198909	MAP3K3	-6.58477	0.230696	1760
ENSG00000124222	STX16	-7.02376	0.246379	1761
ENSG00000166226	CCT2	1.97543	0.0694648	1762
ENSG00000149100	EIF3M	1.63051	0.0573393	1763
ENSG00000122008	POLK	-6.2085	0.218481	1764
ENSG00000171456	ASXL1	7.58817	0.26707	1765
ENSG00000187778	MCRS1	7.55681	0.266734	1766
ENSG00000183576	SETD3	8.21529	0.290233	1767
ENSG00000253626	EIF5AL1	2.66526	0.094314	1768
ENSG00000179029	TMEM107	-7.18054	0.254292	1769
ENSG00000238105	GOLGA2P5	-6.23986	0.221088	1770
ENSG00000165102	HGSNAT	7.24325	0.256766	1771
ENSG00000108639	SYNGR2	2.10086	0.0745117	1772
ENSG00000116957	TBCE	6.74155	0.239354	1773
ENSG00000114388	NPRL2	-8.49749	0.301922	1774
ENSG00000242086	SDHAP2	7.61952	0.270808	1775
ENSG00000125875	TBC1D20	6.7102	0.238783	1776
ENSG00000166004	CEP295	7.08647	0.252426	1777
ENSG00000139505	MTMR6	6.80426	0.242485	1778
ENSG00000111300	NAA25	7.55681	0.269363	1779
ENSG00000124201	ZNFX1	2.0695	0.0738575	1780
ENSG00000159363	ATP13A2	7.18054	0.257194	1781
ENSG00000134899	ERCC5	-3.32374	0.119118	1782
ENSG00000140319	SRP14	0.783901	0.0281556	1783
ENSG00000186834	HEXIM1	-6.92969	0.249085	1784
ENSG00000108953	YWHAE	1.59916	0.0575689	1785
ENSG00000175387	SMAD2	7.93308	0.286883	1786
ENSG00000011114	BTBD7	-6.77291	0.245321	1787
ENSG00000178951	ZBTB7A	-7.43139	0.269563	1788
ENSG00000146285	SCML4	-7.08647	0.257194	1789
ENSG00000010256	UQCRC1	1.47373	0.0535371	1790
ENSG00000064666	CNN2	-7.83901	0.284991	1791
ENSG00000159352	PSMD4	1.31695	0.0478902	1792
ENSG00000124659	TBCC	-2.79069	0.101506	1793
ENSG00000177700	POLR2L	0.909326	0.0331133	1794
ENSG00000089009	RPL6	0.721189	0.0262817	1795
ENSG00000114026	OGG1	7.24325	0.264495	1796
ENSG00000122299	ZC3H7A	-6.92969	0.253284	1797
ENSG00000198160	MIER1	-7.30596	0.267087	1798
ENSG00000148572	NRBF2	7.96444	0.291354	1799
ENSG00000197948	FCHSD1	-5.83223	0.21392	1800
ENSG00000131844	MCCC2	7.68223	0.281944	1801
ENSG00000213809	KLRK1	-3.54323	0.13009	1802
ENSG00000205758	CRYZL1	-6.64748	0.24476	1803
ENSG00000113575	PPP2CA	1.34831	0.0497273	1804
ENSG00000196428	TSC22D2	6.2085	0.229083	1805
ENSG00000106404	CLDN15	-6.36528	0.235165	1806
ENSG00000107140	TESK1	1.41102	0.0521895	1807
ENSG00000177663	IL17RA	7.71359	0.285317	1808
ENSG00000167232	ZNF91	-6.7102	0.248712	1809
ENSG00000198793	MTOR	6.61613	0.245447	1810
ENSG00000114503	NCBP2	2.66526	0.0990678	1811
ENSG00000101367	MAPRE1	1.85001	0.0688622	1812
ENSG00000113845	TIMMDC1	2.13221	0.0794539	1813
ENSG00000267796	LIN37	-6.77291	0.252704	1814
ENSG00000170445	HARS	2.13221	0.07971	1815
ENSG00000214194	SMIM30	7.27461	0.272119	1816
ENSG00000110046	ATG2A	-5.20511	0.194713	1817
ENSG00000125835	SNRPB	0.940682	0.035282	1818
ENSG00000160194	NDUFV3	6.86698	0.257609	1819
ENSG00000196072	BLOC1S2	7.90173	0.296516	1820
ENSG00000172086	KRCC1	-7.14918	0.269271	1821
ENSG00000176485	PLA2G16	7.14918	0.269563	1822
ENSG00000103047	TANGO6	6.55342	0.247107	1823
ENSG00000067955	CBFB	8.24664	0.311188	1824
ENSG00000235587	NA	2.69662	0.101782	1825
ENSG00000145494	NDUFS6	1.31695	0.0497273	1826
ENSG00000070761	CFAP20	7.74495	0.293097	1827
ENSG00000183486	MX2	-6.74155	0.255443	1828
ENSG00000113643	RARS	7.36867	0.280032	1829
ENSG00000198945	L3MBTL3	-6.55342	0.249965	1830
ENSG00000110768	GTF2H1	-6.74155	0.257194	1831
ENSG00000115286	NDUFS7	4.07629	0.155943	1832
ENSG00000139278	GLIPR1	-7.43139	0.284339	1833
ENSG00000102978	POLR2C	6.80426	0.260347	1834
ENSG00000196227	FAM217B	-6.52206	0.249783	1835
ENSG00000121486	TRMT1L	6.96104	0.267124	1836
ENSG00000070010	UFD1	1.81865	0.0698227	1837
ENSG00000235505	LOC643733	-6.64748	0.25526	1838
ENSG00000171865	RNASEH1	6.42799	0.247107	1839
ENSG00000161203	AP2M1	1.41102	0.0542442	1840
ENSG00000204922	UQCC3	-3.44917	0.132662	1841
ENSG00000105963	ADAP1	7.58817	0.291931	1842
ENSG00000162076	FLYWCH2	7.68223	0.296537	1843
ENSG00000163312	HELQ	-5.55002	0.214776	1844
ENSG00000127022	CANX	1.72458	0.0668133	1845
ENSG00000063978	RNF4	2.25764	0.088076	1846
ENSG00000023892	DEF6	-7.21189	0.281944	1847
ENSG00000144524	COPS7B	-6.42799	0.251431	1848
ENSG00000137575	SDCBP	1.88136	0.0737036	1849
ENSG00000010270	STARD3NL	2.28899	0.0900802	1850
ENSG00000101082	SLA2	-7.08647	0.278894	1851
ENSG00000198740	ZNF652	-6.83562	0.26933	1852
ENSG00000150045	KLRF1	-6.86698	0.270569	1853
ENSG00000099821	POLRMT	6.14579	0.242485	1854
ENSG00000117151	CTBS	7.4941	0.2957	1855
ENSG00000060762	MPC1	1.69323	0.0668586	1856
ENSG00000113161	HMGCR	1.94408	0.0767838	1857
ENSG00000132510	KDM6B	2.32035	0.0918575	1858
ENSG00000125734	GPR108	1.44238	0.0571181	1859
ENSG00000124532	MRS2	7.4941	0.297169	1860
ENSG00000127870	RNF6	7.58817	0.301567	1861
ENSG00000170606	HSPA4	7.52545	0.299293	1862
ENSG00000167325	RRM1	6.80426	0.271086	1863
ENSG00000088035	ALG6	7.08647	0.28249	1864
ENSG00000100281	HMGXB4	6.74155	0.268818	1865
ENSG00000102908	NFAT5	7.71359	0.307909	1866
ENSG00000132463	GRSF1	2.16357	0.0864503	1867
ENSG00000132182	NUP210	-7.36867	0.294524	1868
ENSG00000258352	NA	-5.36189	0.214325	1869
ENSG00000256618	MTRNR2L1	-4.67205	0.186953	1870
ENSG00000105202	FBL	1.47373	0.0590006	1871
ENSG00000140694	PARN	-7.02376	0.281305	1872
ENSG00000143570	SLC39A1	7.18054	0.287963	1873
ENSG00000136940	PDCL	-6.61613	0.265411	1874
ENSG00000108559	NUP88	8.40342	0.33722	1875
ENSG00000061987	MON2	7.05511	0.283203	1876
ENSG00000164941	INTS8	-6.64748	0.267087	1877
ENSG00000155975	VPS37A	-6.45935	0.259754	1878
ENSG00000104064	GABPB1	8.52885	0.343167	1879
ENSG00000183199	NA	2.66526	0.107242	1880
ENSG00000179918	SEPHS2	7.93308	0.319351	1881
ENSG00000108528	SLC25A11	7.80766	0.314371	1882
ENSG00000179950	PUF60	1.85001	0.0745887	1883
ENSG00000204228	HSD17B8	7.02376	0.283338	1884
ENSG00000134318	ROCK2	6.58477	0.265721	1885
ENSG00000242802	AP5Z1	-6.2085	0.250834	1886
ENSG00000160753	RUSC1	6.92969	0.28007	1887
ENSG00000173812	EIF1	0.846614	0.034322	1888
ENSG00000155304	HSPA13	3.44917	0.140368	1889
ENSG00000106591	MRPL32	1.94408	0.0791836	1890
ENSG00000172053	QARS	1.7873	0.0730278	1891
ENSG00000171466	ZNF562	4.4212	0.181011	1892
ENSG00000136451	VEZF1	-6.7102	0.274978	1893
ENSG00000034053	APBA2	-6.80426	0.279007	1894
ENSG00000170571	EMB	-7.11782	0.291931	1895
ENSG00000099194	SCD	7.14918	0.293287	1896
ENSG00000144597	EAF1	-6.30257	0.258752	1897
ENSG00000105866	SP4	7.24325	0.297776	1898
ENSG00000179115	FARSA	2.03814	0.0839534	1899
ENSG00000143977	SNRPG	1.03475	0.0428403	1900
ENSG00000276953	NA	-0.909326	0.0376951	1901
ENSG00000117222	RBBP5	7.18054	0.297929	1902
ENSG00000109787	KLF3	-5.01697	0.208234	1903
ENSG00000197451	HNRNPAB	7.24325	0.301135	1904
ENSG00000157764	BRAF	-3.8568	0.160813	1905
ENSG00000090238	YPEL3	-7.30596	0.30509	1906
ENSG00000143622	RIT1	-6.92969	0.289571	1907
ENSG00000151466	SCLT1	5.98901	0.250455	1908
ENSG00000104731	KLHDC4	7.40003	0.309813	1909
ENSG00000160216	AGPAT3	-6.30257	0.263882	1910
ENSG00000167077	MEI1	-7.90173	0.331892	1911
ENSG00000148925	BTBD10	6.67884	0.280921	1912
ENSG00000011295	TTC19	6.64748	0.279854	1913
ENSG00000001461	NIPAL3	-6.23986	0.26486	1914
ENSG00000005059	MCUB	-7.36867	0.313917	1915
ENSG00000166477	LEO1	-6.27121	0.267285	1916
ENSG00000135775	COG2	7.02376	0.299423	1917
ENSG00000159479	MED8	7.96444	0.339809	1918
ENSG00000178802	MPI	6.23986	0.267087	1919
ENSG00000282826	FRG1CP	-5.83223	0.249783	1920
ENSG00000065457	ADAT1	-7.30596	0.31375	1921
ENSG00000023228	NDUFS1	6.80426	0.292714	1922
ENSG00000108039	XPNPEP1	-7.36867	0.317528	1923
ENSG00000120688	WBP4	1.91272	0.0825031	1924
ENSG00000100376	FAM118A	-7.46274	0.322983	1925
ENSG00000143643	TTC13	-6.14579	0.265997	1926
ENSG00000185947	ZNF267	-6.42799	0.278297	1927
ENSG00000267040	LOC100505549	6.77291	0.293287	1928
ENSG00000155368	DBI	1.00339	0.0435243	1929
ENSG00000129534	MIS18BP1	-6.33392	0.274978	1930
ENSG00000130299	GTPBP3	-6.30257	0.274302	1931
ENSG00000164182	NDUFAF2	7.14918	0.312085	1932
ENSG00000236213	NA	-3.60595	0.157518	1933
ENSG00000141580	WDR45B	7.40003	0.32329	1934
ENSG00000163755	HPS3	7.36867	0.321939	1935
ENSG00000132953	XPO4	-6.23986	0.27264	1936
ENSG00000101901	ALG13	1.94408	0.0849826	1937
ENSG00000107829	FBXW4	6.89833	0.301957	1938
ENSG00000166197	NOLC1	2.10086	0.0919676	1939
ENSG00000136044	APPL2	-6.83562	0.299285	1940
ENSG00000109854	HTATIP2	7.90173	0.346576	1941
ENSG00000168813	ZNF507	-6.67884	0.293314	1942
ENSG00000198830	HMGN2	0.846614	0.0372273	1943
ENSG00000163050	COQ8A	-6.58477	0.290126	1944
ENSG00000197170	PSMD12	2.0695	0.0917746	1945
ENSG00000149547	EI24	7.52545	0.334426	1946
ENSG00000108622	ICAM2	2.03814	0.0907377	1947
ENSG00000166526	ZNF3	6.52206	0.290883	1948
ENSG00000168071	CCDC88B	5.89494	0.26295	1949
ENSG00000076685	NT5C2	-6.33392	0.282737	1950
ENSG00000157869	RAB28	7.55681	0.337493	1951
ENSG00000169189	NSMCE1	2.0695	0.0925183	1952
ENSG00000111653	ING4	-7.58817	0.339252	1953
ENSG00000164306	PRIMPOL	-6.55342	0.293314	1954
ENSG00000156502	SUPV3L1	7.96444	0.357257	1955
ENSG00000107679	PLEKHA1	-7.30596	0.327996	1956
ENSG00000155256	ZFYVE27	-6.80426	0.306184	1957
ENSG00000229132	NA	2.72798	0.122816	1958
ENSG00000119685	TTLL5	-6.33392	0.285414	1959
ENSG00000161267	BDH1	6.4907	0.29393	1960
ENSG00000185485	SDHAP1	-6.86698	0.311284	1961
ENSG00000136938	ANP32B	1.34831	0.0611584	1962
ENSG00000141446	ESCO1	8.18393	0.371372	1963
ENSG00000141425	RPRD1A	-6.27121	0.284867	1964
ENSG00000063244	U2AF2	4.9229	0.223625	1965
ENSG00000244038	DDOST	1.22289	0.0556322	1966
ENSG00000117682	DHDDS	7.46274	0.339809	1967
ENSG00000131653	TRAF7	7.14918	0.325589	1968
ENSG00000120733	KDM3B	-6.52206	0.297169	1969
ENSG00000119820	YIPF4	-7.33732	0.336089	1970
ENSG00000277147	LINC00869	-4.35849	0.199661	1971
ENSG00000008018	PSMB1	1.25424	0.0575226	1972
ENSG00000184743	ATL3	7.61952	0.349685	1973
ENSG00000101079	NDRG3	-6.64748	0.30509	1974
ENSG00000166233	ARIH1	-6.39664	0.293852	1975
ENSG00000137501	SYTL2	-7.08647	0.327385	1976
ENSG00000121350	PYROXD1	7.43139	0.343322	1977
ENSG00000125351	UPF3B	-6.4907	0.300125	1978
ENSG00000117394	SLC2A1	2.16357	0.100083	1979
ENSG00000152422	XRCC4	6.45935	0.299285	1980
ENSG00000100105	PATZ1	-6.42799	0.298486	1981
ENSG00000172530	BANP	6.17714	0.287267	1982
ENSG00000073849	ST6GAL1	-7.71359	0.358945	1983
ENSG00000218283	NA	2.66526	0.124202	1984
ENSG00000185627	PSMD13	1.94408	0.0907377	1985
ENSG00000129518	EAPP	7.80766	0.364549	1986
ENSG00000153044	CENPH	6.30257	0.294524	1987
ENSG00000130703	OSBPL2	-6.64748	0.311284	1988
ENSG00000196705	ZNF431	-6.42799	0.301496	1989
ENSG00000100908	EMC9	-3.32374	0.155943	1990
ENSG00000134809	TIMM10	1.94408	0.0912428	1991
ENSG00000232956	SNHG15	2.44577	0.114839	1992
ENSG00000163655	GMPS	7.18054	0.337493	1993
ENSG00000124172	ATP5F1E	0.752545	0.0354125	1994
ENSG00000162613	FUBP1	1.81865	0.0856649	1995
ENSG00000133030	MPRIP	-6.39664	0.301957	1996
ENSG00000163512	AZI2	-6.80426	0.321767	1997
ENSG00000205413	SAMD9	-6.86698	0.32523	1998
ENSG00000174718	KIAA1551	-1.34831	0.0638978	1999
[truncated: 4,249 more rows]

## Sheet: donor #6
Ensembl_ID	symbol	log2FoldChange	padj	Rank
ENSG00000143184	XCL1	10.9851	1.62054e-09	1
ENSG00000140105	WARS	10.1377	1.62054e-09	2
ENSG00000111537	IFNG	12.5544	2.26411e-09	3
ENSG00000122877	EGR2	10.0436	2.19975e-09	4
ENSG00000143185	XCL2	4.83346	1.62054e-09	5
ENSG00000049249	TNFRSF9	4.77069	1.62054e-09	6
ENSG00000109943	CRTAM	4.14297	1.62054e-09	7
ENSG00000111640	GAPDH	2.00871	1.62054e-09	8
ENSG00000153234	NR4A2	3.57802	3.31075e-09	9
ENSG00000109971	HSPA8	1.85178	9.57771e-08	10
ENSG00000239672	NME1	8.09762	2.25397e-06	11
ENSG00000168243	GNG4	8.44286	3.30878e-06	12
ENSG00000177494	ZBED2	9.19613	4.44275e-06	13
ENSG00000186827	TNFRSF4	8.129	5.43619e-06	14
ENSG00000165338	HECTD2	7.84653	7.61124e-06	15
ENSG00000168334	XIRP1	7.9093	9.15472e-06	16
ENSG00000159873	CCDC117	8.50564	1.09816e-05	17
ENSG00000111231	GPN3	8.129	1.09816e-05	18
ENSG00000136997	MYC	9.16474	1.4896e-05	19
ENSG00000134460	IL2RA	9.72969	1.61696e-05	20
ENSG00000168904	LRRC28	7.6896	1.32102e-05	21
ENSG00000142347	MYO1F	-9.10197	1.56922e-05	22
ENSG00000116120	FARSB	6.93633	1.32102e-05	23
ENSG00000119408	NEK6	7.75237	1.4896e-05	24
ENSG00000134014	ELP3	6.7794	1.4896e-05	25
ENSG00000234883	MIR155HG	9.69831	2.602e-05	26
ENSG00000182199	SHMT2	3.23277	8.96858e-06	27
ENSG00000116717	GADD45A	6.65386	1.9355e-05	28
ENSG00000167969	ECI1	6.59108	1.95907e-05	29
ENSG00000158717	RNF166	-8.41148	2.77708e-05	30
ENSG00000178896	EXOSC4	7.09326	2.36705e-05	31
ENSG00000085117	CD82	9.44722	3.62233e-05	32
ENSG00000161638	ITGA5	-7.6896	3.14503e-05	33
ENSG00000130309	COLGALT1	7.46989	3.14256e-05	34
ENSG00000139514	SLC7A1	8.19178	4.29435e-05	35
ENSG00000123983	ACSL3	7.87791	4.71046e-05	36
ENSG00000126561	STAT5A	9.41583	6.63637e-05	37
ENSG00000105835	NAMPT	9.19613	7.56213e-05	38
ENSG00000119138	KLF9	8.22316	6.77051e-05	39
ENSG00000075624	ACTB	1.72624	1.4896e-05	40
ENSG00000075420	FNDC3B	7.06188	6.88442e-05	41
ENSG00000052802	MSMO1	2.76198	2.7333e-05	42
ENSG00000164654	MIOS	5.17871	5.17e-05	43
ENSG00000169220	RGS14	-7.50128	0.000108871	44
ENSG00000162441	LZIC	8.56841	0.000124638	45
ENSG00000134333	LDHA	1.63208	2.77708e-05	46
ENSG00000107742	SPOCK2	-8.47425	0.000151518	47
ENSG00000111142	METAP2	8.91366	0.000160443	48
ENSG00000065911	MTHFD2	9.22752	0.000167004	49
ENSG00000137337	MDC1	-7.46989	0.000151518	50
ENSG00000089157	RPLP0	1.19267	2.602e-05	51
ENSG00000181036	FCRL6	-7.31296	0.000160443	52
ENSG00000075415	SLC25A3	1.78901	4.22954e-05	53
ENSG00000111752	PHC1	4.36267	0.000108871	54
ENSG00000277632	CCL3	8.94504	0.000234506	55
ENSG00000185298	CCDC137	7.72098	0.000259321	56
ENSG00000186283	TOR3A	-6.87356	0.00024525	57
ENSG00000126003	PLAGL2	7.43851	0.000274134	58
ENSG00000186063	AIDA	7.40712	0.000295059	59
ENSG00000072858	SIDT1	-6.71663	0.000278271	60
ENSG00000033030	ZCCHC8	8.94504	0.000374186	61
ENSG00000164687	FABP5	3.26416	0.000136798	62
ENSG00000129187	DCTD	7.62683	0.000328267	63
ENSG00000204371	EHMT2	-6.93633	0.000299463	64
ENSG00000211720	NA	-6.62247	0.000295059	65
ENSG00000160049	DFFA	-6.65386	0.000318741	66
ENSG00000229474	PATL2	-6.96772	0.000343907	67
ENSG00000197442	MAP3K5	-6.46554	0.000333683	68
ENSG00000138641	HERC3	-6.65386	0.000343907	69
ENSG00000000938	FGR	-6.43415	0.000340474	70
ENSG00000116288	PARK7	1.63208	8.65233e-05	71
ENSG00000158555	GDPD5	-6.59108	0.000350367	72
ENSG00000172175	MALT1	-6.49693	0.000347817	73
ENSG00000115339	GALNT3	-6.52831	0.000350367	74
ENSG00000048162	NOP16	8.63118	0.000477404	75
ENSG00000141076	UTP4	8.85088	0.00051447	76
ENSG00000186088	GSAP	-6.43415	0.000380362	77
ENSG00000186891	TNFRSF18	8.97643	0.000543978	78
ENSG00000188177	ZC3H6	-6.52831	0.000399234	79
ENSG00000245164	LINC00861	-8.63118	0.000532262	80
ENSG00000137265	IRF4	8.22316	0.000543978	81
ENSG00000135148	TRAFD1	-6.71663	0.000454335	82
ENSG00000160209	PDXK	-6.65386	0.000454335	83
ENSG00000114982	KANSL3	-6.65386	0.000454335	84
ENSG00000196812	ZSCAN16	-6.52831	0.000460591	85
ENSG00000167261	DPEP2	-6.40277	0.000456269	86
ENSG00000073350	LLGL2	-6.33999	0.000460591	87
ENSG00000196814	MVB12B	-6.30861	0.000460591	88
ENSG00000137720	C11orf1	-6.71663	0.000509509	89
ENSG00000093072	ADA2	-6.43415	0.000488225	90
ENSG00000063176	SPHK2	-6.33999	0.000488408	91
ENSG00000271503	CCL5	-1.25544	9.87492e-05	92
ENSG00000070882	OSBPL3	3.10723	0.000246663	93
ENSG00000006025	OSBPL7	-6.52831	0.000518678	94
ENSG00000181007	ZFP82	-6.49693	0.000518678	95
ENSG00000151287	TEX30	-6.24584	0.000505608	96
ENSG00000069966	GNB5	-6.62247	0.000543978	97
ENSG00000157557	ETS2	7.25019	0.000606113	98
ENSG00000177337	NA	-6.30861	0.000529829	99
ENSG00000002822	MAD1L1	-6.21445	0.000527021	100
ENSG00000282851	BISPR	-6.37138	0.000543978	101
ENSG00000131115	ZNF227	-6.27722	0.000538364	102
ENSG00000096384	HSP90AB1	1.91455	0.000167261	103
ENSG00000187961	KLHL17	-6.21445	0.000543978	104
ENSG00000146540	C7orf50	8.63118	0.000756462	105
ENSG00000054116	TRAPPC3	8.66257	0.000806878	106
ENSG00000166405	RIC3	-6.46554	0.000603258	107
ENSG00000272870	NA	-6.15168	0.000578099	108
ENSG00000159063	ALG8	8.19178	0.000788915	109
ENSG00000086062	B4GALT1	-7.03049	0.000686517	110
ENSG00000010295	IFFO1	-6.96772	0.000689926	111
ENSG00000104447	TRPS1	-6.12029	0.000606113	112
ENSG00000158480	SPATA2	5.49257	0.000543978	113
ENSG00000163558	PRKCI	-6.08891	0.000603258	114
ENSG00000100321	SYNGR1	-6.08891	0.000603258	115
ENSG00000211666	NA	-7.53267	0.000756028	116
ENSG00000164830	OXR1	-6.21445	0.000657703	117
ENSG00000217128	FNIP1	-6.81079	0.000756462	118
ENSG00000101439	CST3	-5.83782	0.000657703	119
ENSG00000260711	NA	-6.12029	0.000689926	120
ENSG00000196465	MYL6B	6.87356	0.000778069	121
ENSG00000165113	GKAP1	-6.02613	0.000686517	122
ENSG00000103490	PYCARD	-7.15603	0.000819431	123
ENSG00000111727	HCFC2	-5.99475	0.000708286	124
ENSG00000211584	SLC48A1	-6.21445	0.000735775	125
ENSG00000261801	LOXL1-AS1	-6.27722	0.000751322	126
ENSG00000204390	HSPA1L	-6.21445	0.000756028	127
ENSG00000112149	CD83	9.22752	0.00114743	128
ENSG00000283554	LINC02341	8.19178	0.0010252	129
ENSG00000127585	FBXL16	-5.90059	0.000756028	130
ENSG00000270049	LOC101927837	-5.77504	0.000749348	131
ENSG00000260196	NA	7.6896	0.0010167	132
ENSG00000119729	RHOQ	-5.80643	0.000806878	133
ENSG00000236213	NA	-6.62247	0.000988746	134
ENSG00000067225	PKM	1.50653	0.00022959	135
ENSG00000173812	EIF1	1.22406	0.000187244	136
ENSG00000069849	ATP1B3	3.01307	0.000577417	137
ENSG00000152969	JAKMIP1	8.91366	0.00175378	138
ENSG00000198133	TMEM229B	-5.55534	0.001097	139
ENSG00000149716	ORAOV1	-6.30861	0.0013567	140
ENSG00000100219	XBP1	7.9093	0.00178182	141
ENSG00000143303	RRNAD1	-5.21009	0.0013567	142
ENSG00000135486	HNRNPA1	1.25544	0.000343907	143
ENSG00000107331	ABCA2	-7.18742	0.00201645	144
ENSG00000140374	ETFA	8.97643	0.00259101	145
ENSG00000006757	PNPLA4	6.43415	0.0018947	146
ENSG00000167703	SLC43A2	5.68089	0.00169234	147
ENSG00000128050	PAICS	8.88227	0.00279655	148
ENSG00000181163	NPM1	1.3496	0.000429267	149
ENSG00000099901	RANBP1	8.63118	0.00277354	150
ENSG00000217801	LOC100288175	7.97207	0.00267518	151
ENSG00000044115	CTNNA1	8.97643	0.00316971	152
ENSG00000144136	SLC20A1	9.16474	0.00330731	153
ENSG00000168016	TRANK1	-7.6896	0.0028113	154
ENSG00000115758	ODC1	8.50564	0.00311275	155
ENSG00000163468	CCT3	2.44812	0.000904482	156
ENSG00000100528	CNIH1	8.94504	0.0033124	157
ENSG00000048028	USP28	-7.18742	0.00268404	158
ENSG00000137814	HAUS2	6.65386	0.0025023	159
ENSG00000104219	ZDHHC2	-6.52831	0.00246125	160
ENSG00000151702	FLI1	-7.37574	0.00279655	161
ENSG00000256594	LOC374443	-6.46554	0.00255131	162
ENSG00000169239	CA5B	-6.46554	0.00255131	163
ENSG00000111364	DDX55	6.12029	0.0025023	164
ENSG00000198756	COLGALT2	-6.21445	0.00256272	165
ENSG00000113088	GZMK	-8.78811	0.00370326	166
ENSG00000184208	C22orf46	-5.8692	0.00255131	167
ENSG00000155926	SLA	1.82039	0.000806873	168
ENSG00000145868	FBXO38	8.63118	0.00386147	169
ENSG00000159110	IFNAR2	-6.74801	0.0032306	170
ENSG00000143333	RGS16	9.44722	0.00473644	171
ENSG00000189067	LITAF	1.3496	0.000756462	172
ENSG00000130713	EXOSC2	8.129	0.00467732	173
ENSG00000276241	NA	-3.32693	0.00196275	174
ENSG00000057663	ATG5	8.72534	0.00515566	175
ENSG00000122862	SRGN	1.3496	0.000806878	176
ENSG00000103522	IL21R	8.31732	0.00507998	177
ENSG00000034533	ASTE1	-6.43415	0.00411687	178
ENSG00000106105	GARS	9.19613	0.00590855	179
ENSG00000163510	CWC22	-6.40277	0.00411687	180
ENSG00000196189	SEMA4A	8.28593	0.00577623	181
ENSG00000146731	CCT6A	2.63643	0.0018947	182
ENSG00000181061	HIGD1A	8.50564	0.00617339	183
ENSG00000117475	BLZF1	8.34871	0.00614376	184
ENSG00000177721	ANXA2R	-8.06623	0.00602974	185
ENSG00000141429	GALNT1	-6.46554	0.00489259	186
ENSG00000166200	COPS2	8.66257	0.00669002	187
ENSG00000204152	TIMM23B	7.37574	0.00570123	188
ENSG00000145687	SSBP2	-6.24584	0.00507998	189
ENSG00000102241	HTATSF1	8.91366	0.00727622	190
ENSG00000164691	TAGAP	1.97733	0.00165882	191
ENSG00000124496	TRERF1	-6.84217	0.00574686	192
ENSG00000121864	ZNF639	6.90494	0.00594481	193
ENSG00000155366	RHOC	8.16039	0.00706408	194
ENSG00000197785	ATAD3A	7.53267	0.0067422	195
ENSG00000196154	S100A4	-4.11158	0.00368485	196
ENSG00000167895	TMC8	-8.00346	0.00727622	197
ENSG00000175505	CLCF1	8.16039	0.00761903	198
ENSG00000275772	NA	-5.17871	0.00489259	199
ENSG00000157978	LDLRAP1	-6.52831	0.0064114	200
ENSG00000158793	NIT1	8.31732	0.00819638	201
ENSG00000028137	TNFRSF1B	1.78901	0.00178188	202
ENSG00000077157	PPP1R12B	-6.5597	0.00654936	203
ENSG00000140474	ULK3	-6.87356	0.0069541	204
ENSG00000196449	YRDC	6.43415	0.00669002	205
ENSG00000064666	CNN2	-7.75237	0.00832168	206
ENSG00000224051	CPTP	-5.83782	0.00654936	207
ENSG00000006530	AGK	8.94504	0.0104288	208
ENSG00000124145	SDC4	7.40712	0.00866677	209
ENSG00000196693	ZNF33B	-6.46554	0.00756919	210
ENSG00000227777	NA	8.22316	0.0101921	211
ENSG00000005436	GCFC2	-6.08891	0.00764539	212
ENSG00000179958	DCTPP1	8.129	0.0102875	213
ENSG00000106628	POLD2	8.59979	0.0110238	214
ENSG00000125445	MRPS7	8.53702	0.0112364	215
ENSG00000198301	SDAD1	8.78811	0.012107	216
ENSG00000271383	LOC100996717	-7.53267	0.0104421	217
ENSG00000198586	TLK1	7.53267	0.0104882	218
ENSG00000099804	CDC34	-5.33564	0.00759992	219
ENSG00000153094	BCL2L11	2.38534	0.00355319	220
ENSG00000120694	HSPH1	9.00781	0.0134577	221
ENSG00000141682	PMAIP1	8.34871	0.0125806	222
ENSG00000246922	UBAP1L	-6.27722	0.00968962	223
ENSG00000160131	VMA21	8.16039	0.0126582	224
ENSG00000198833	UBE2J1	8.06623	0.0125806	225
ENSG00000162971	TYW5	-6.08891	0.00983907	226
ENSG00000179295	PTPN11	8.50564	0.0138275	227
ENSG00000203993	ARRDC1-AS1	-6.12029	0.010292	228
ENSG00000065268	WDR18	8.06623	0.0135805	229
ENSG00000053372	MRTO4	7.81514	0.0132308	230
ENSG00000110619	CARS	8.22316	0.0140045	231
ENSG00000236104	ZBTB22	-6.37138	0.0109541	232
ENSG00000150753	CCT5	2.38534	0.00411687	233
ENSG00000084073	ZMPSTE24	8.69395	0.0151696	234
ENSG00000065883	CDK13	-7.43851	0.012983	235
ENSG00000139637	C12orf10	8.66257	0.0151696	236
ENSG00000080608	PUM3	8.53702	0.0149552	237
ENSG00000145912	NHP2	7.81514	0.0137709	238
ENSG00000169093	ASMTL	7.25019	0.0129113	239
ENSG00000167535	CACNB3	-5.80643	0.0111593	240
ENSG00000138642	HERC6	-6.33999	0.0122837	241
ENSG00000175606	TMEM70	8.75673	0.0170155	242
ENSG00000099337	KCNK6	7.06188	0.0138275	243
ENSG00000006576	PHTF2	-6.49693	0.0131714	244
ENSG00000113048	MRPS27	8.53702	0.0173709	245
ENSG00000275302	CCL4	2.85614	0.00581259	246
ENSG00000233621	LINC01137	-6.43415	0.0130969	247
ENSG00000099849	RASSF7	-6.7794	0.0138275	248
ENSG00000172336	POP7	8.19178	0.017283	249
ENSG00000142657	PGD	8.85088	0.019475	250
ENSG00000196911	KPNA5	-7.12465	0.0157018	251
ENSG00000232442	MHENCR	-7.28158	0.0162909	252
ENSG00000102753	KPNA3	8.09762	0.0183295	253
ENSG00000213585	VDAC1	2.60505	0.00590855	254
ENSG00000112578	BYSL	7.62683	0.0174125	255
ENSG00000113758	DBN1	-6.87356	0.0157018	256
ENSG00000142599	RERE	-7.09326	0.0162909	257
ENSG00000137168	PPIL1	7.37574	0.0170155	258
ENSG00000123358	NR4A1	8.09762	0.0190012	259
ENSG00000215790	SLC35E2A	-3.07584	0.00727622	260
ENSG00000088682	COQ9	8.129	0.0193809	261
ENSG00000259321	NA	-4.39406	0.0107342	262
ENSG00000087460	GNAS	1.60069	0.00391411	263
ENSG00000198909	MAP3K3	-7.46989	0.0183864	264
ENSG00000118454	ANKRD13C	6.71663	0.0167061	265
ENSG00000162194	LBHD1	7.28158	0.0182483	266
ENSG00000076770	MBNL3	-6.7794	0.0170155	267
ENSG00000184743	ATL3	8.53702	0.0214341	268
ENSG00000101444	AHCY	8.06623	0.0207564	269
ENSG00000145649	GZMA	-9.0392	0.0234354	270
ENSG00000197006	METTL9	8.41148	0.0218639	271
ENSG00000176407	KCMF1	8.09762	0.0211496	272
ENSG00000100422	CERK	-7.9093	0.0207564	273
ENSG00000145779	TNFAIP8	2.32257	0.00616928	274
ENSG00000271601	LIX1L	-7.06188	0.0188771	275
ENSG00000167862	MRPL58	8.34871	0.0223437	276
ENSG00000106991	ENG	-6.96772	0.0189654	277
ENSG00000102096	PIM2	8.47425	0.0231339	278
ENSG00000182481	KPNA2	8.53702	0.0234354	279
ENSG00000138663	COPS4	8.50564	0.0234354	280
ENSG00000111252	SH2B3	8.06623	0.0222577	281
ENSG00000180011	ZADH2	-6.05752	0.0170155	282
ENSG00000067113	PLPP1	7.81514	0.0222109	283
ENSG00000102393	GLA	8.22316	0.0234354	284
ENSG00000125166	GOT2	8.72534	0.0249924	285
ENSG00000078699	CBFA2T2	-6.12029	0.0176516	286
ENSG00000215559	ANKRD20A11P	-3.20138	0.0093638	287
ENSG00000166557	TMED3	8.06623	0.023892	288
ENSG00000169288	MRPL1	8.41148	0.0249924	289
ENSG00000146426	TIAM2	7.46989	0.0222109	290
ENSG00000205045	SLFN12L	-7.03049	0.0209052	291
ENSG00000187091	PLCD1	-7.31296	0.0219768	292
ENSG00000064687	ABCA7	-8.44286	0.0257437	293
ENSG00000135951	TSGA10	-6.40277	0.0200658	294
ENSG00000161021	MAML1	-6.5597	0.0209052	295
ENSG00000120942	UBIAD1	7.9093	0.025916	296
ENSG00000213918	DNASE1	-6.7794	0.0222577	297
ENSG00000121966	CXCR4	-3.35831	0.0111593	298
ENSG00000167984	NLRC3	-7.9093	0.0263344	299
ENSG00000075336	TIMM21	8.44286	0.0281573	300
ENSG00000100220	RTCB	8.31732	0.0281573	301
ENSG00000128039	SRD5A3	7.6896	0.0263344	302
ENSG00000162927	PUS10	8.22316	0.0285508	303
ENSG00000104980	TIMM44	7.87791	0.0276435	304
ENSG00000139187	KLRG1	-8.69395	0.0307222	305
ENSG00000009694	TENM1	-6.71663	0.023892	306
ENSG00000100462	PRMT5	7.25019	0.0259691	307
ENSG00000111726	CMAS	8.56841	0.0307222	308
ENSG00000277972	CISD3	6.05752	0.0218639	309
ENSG00000036257	CUL3	-7.09326	0.0257437	310
ENSG00000104549	SQLE	8.97643	0.0326539	311
ENSG00000151304	SRFBP1	7.87791	0.0292492	312
ENSG00000088832	FKBP1A	1.88317	0.00710819	313
ENSG00000138613	APH1B	-5.80643	0.0219768	314
ENSG00000101294	HM13	2.69921	0.010473	315
ENSG00000106049	HIBADH	8.56841	0.0335546	316
ENSG00000184271	POU6F1	-6.46554	0.025357	317
ENSG00000111276	CDKN1B	-7.43851	0.0294149	318
ENSG00000164934	DCAF13	8.72534	0.0345639	319
ENSG00000127152	BCL11B	-7.62683	0.0303769	320
ENSG00000096063	SRPK1	8.41148	0.0340728	321
ENSG00000154760	SLFN13	-6.49693	0.0263344	322
ENSG00000185905	C16orf54	-7.06188	0.0286874	323
ENSG00000125726	CD70	7.03049	0.0286874	324
ENSG00000180739	S1PR5	-8.50564	0.0354202	325
ENSG00000128191	DGCR8	-6.18306	0.0259042	326
ENSG00000110063	DCPS	7.94069	0.0335546	327
ENSG00000051825	MPHOSPH9	-6.52831	0.0276435	328
ENSG00000112624	BICRAL	-6.5597	0.028242	329
ENSG00000170234	PWWP2A	-7.46989	0.0321891	330
ENSG00000167085	PHB	8.129	0.0354443	331
ENSG00000034152	MAP2K3	1.66346	0.00731288	332
ENSG00000256667	NA	-7.31296	0.0322285	333
ENSG00000140471	LINS1	8.31732	0.0367112	334
ENSG00000178974	FBXO34	8.34871	0.0369382	335
ENSG00000261371	PECAM1	-7.09326	0.0317267	336
ENSG00000148672	GLUD1	8.28593	0.0372297	337
ENSG00000143751	SDE2	7.94069	0.0359336	338
ENSG00000020426	MNAT1	7.34435	0.0335546	339
ENSG00000170275	CRTAP	-7.37574	0.0337931	340
ENSG00000043093	DCUN1D1	7.81514	0.0359336	341
ENSG00000170113	NIPA1	8.41148	0.038713	342
ENSG00000006652	IFRD1	8.8195	0.0410726	343
ENSG00000129465	RIPK3	7.97207	0.0372914	344
ENSG00000138442	WDR12	7.65821	0.0358532	345
ENSG00000166780	C16orf45	7.53267	0.0356564	346
ENSG00000124217	MOCS3	7.56405	0.0359336	347
ENSG00000127528	KLF2	-6.9991	0.0336991	348
ENSG00000228106	NA	6.37138	0.0307222	349
ENSG00000167112	TRUB2	8.16039	0.0394545	350
ENSG00000019144	PHLDB1	7.81514	0.0389079	351
ENSG00000073605	GSDMB	-7.94069	0.040021	352
ENSG00000181896	ZNF101	-7.03049	0.0355902	353
ENSG00000134779	TPGS2	8.75673	0.0443888	354
ENSG00000181788	SIAH2	8.03484	0.0408373	355
ENSG00000127337	YEATS4	7.40712	0.0378097	356
ENSG00000178035	IMPDH2	2.2598	0.0115786	357
ENSG00000116005	PCYOX1	-6.93633	0.0357342	358
ENSG00000198792	TMEM184B	6.84217	0.0355651	359
ENSG00000115415	STAT1	8.78811	0.0458617	360
ENSG00000222041	CYTOR	5.27287	0.0276435	361
ENSG00000116649	SRM	8.56841	0.0449398	362
ENSG00000163964	PIGX	7.81514	0.041036	363
ENSG00000137500	CCDC90B	8.63118	0.0453959	364
ENSG00000172409	CLP1	6.9991	0.0369382	365
ENSG00000174165	ZDHHC24	7.75237	0.040972	366
ENSG00000156697	UTP14A	6.71663	0.0356564	367
ENSG00000198825	INPP5F	7.62683	0.0406796	368
ENSG00000104472	CHRAC1	9.10197	0.0487969	369
ENSG00000185187	SIGIRR	-7.18742	0.0387855	370
ENSG00000100281	HMGXB4	7.56405	0.0408373	371
ENSG00000132199	ENOSF1	8.19178	0.0445356	372
ENSG00000107140	TESK1	8.16039	0.0447868	373
ENSG00000178935	ZNF552	-6.46554	0.0355902	374
ENSG00000068354	TBC1D25	-6.84217	0.0377333	375
ENSG00000096401	CDC5L	8.03484	0.0443888	376
ENSG00000171453	POLR1C	8.59979	0.0476477	377
ENSG00000152818	UTRN	-7.75237	0.0429728	378
ENSG00000163683	SMIM14	-7.18742	0.040021	379
ENSG00000139579	NABP2	8.129	0.0453743	380
ENSG00000121542	SEC22A	8.129	0.0453743	381
ENSG00000141458	NPC1	-7.78376	0.0438212	382
ENSG00000198373	WWP2	-6.12029	0.0345561	383
ENSG00000110104	CCDC86	7.25019	0.041036	384
ENSG00000122873	CISD1	7.87791	0.0449398	385
ENSG00000120837	NFYB	-6.84217	0.0393593	386
ENSG00000100092	SH3BP1	-3.13861	0.0181566	387
ENSG00000113013	HSPA9	2.57366	0.0149062	388
ENSG00000197536	C5orf56	-7.40712	0.0429728	389
ENSG00000137101	CD72	8.72534	0.0509628	390
ENSG00000183597	TANGO2	-7.03049	0.0410726	391
ENSG00000158019	BABAM2	-6.93633	0.0406521	392
ENSG00000214113	LYRM4	7.81514	0.0462484	393
ENSG00000196187	TMEM63A	-7.59544	0.0453743	394
ENSG00000137822	TUBGCP4	-6.46554	0.0386627	395
ENSG00000136717	BIN1	-8.16039	0.048891	396
ENSG00000227081	NA	-4.83346	0.0289642	397
ENSG00000125912	NCLN	8.38009	0.0505092	398
ENSG00000128228	SDF2L1	8.44286	0.0509596	399
ENSG00000143155	TIPRL	8.06623	0.0487969	400
ENSG00000023445	BIRC3	1.60069	0.00968363	401
ENSG00000160014	CALM3	1.72624	0.010473	402
ENSG00000135018	UBQLN1	8.38009	0.0509628	403
ENSG00000090861	AARS	8.88227	0.0542972	404
ENSG00000172071	EIF2AK3	7.97207	0.0487969	405
ENSG00000117281	CD160	3.01307	0.0186019	406
ENSG00000128654	MTX2	7.87791	0.0494287	407
ENSG00000173418	NAA20	8.44286	0.0530642	408
ENSG00000132879	FBXO44	-6.43415	0.0404611	409
ENSG00000138172	CALHM2	-7.97207	0.0501936	410
ENSG00000087269	NOP14	8.00346	0.0509425	411
ENSG00000164611	PTTG1	8.00346	0.0509628	412
ENSG00000146109	ABT1	8.59979	0.0551305	413
ENSG00000011007	ELOA	8.16039	0.0532305	414
ENSG00000116497	S100PBP	-8.03484	0.0524168	415
ENSG00000161533	ACOX1	-6.27722	0.0410258	416
ENSG00000145191	EIF2B5	-6.40277	0.0418699	417
ENSG00000103507	BCKDK	8.47425	0.055449	418
ENSG00000128708	HAT1	8.31732	0.0551305	419
ENSG00000128590	DNAJB9	8.47425	0.0561949	420
ENSG00000101665	SMAD7	-6.74801	0.0448403	421
ENSG00000117395	EBNA1BP2	8.50564	0.0568329	422
ENSG00000012174	MBTPS2	7.06188	0.0473591	423
ENSG00000130935	NOL11	7.84653	0.0530642	424
ENSG00000125863	MKKS	7.84653	0.0532305	425
ENSG00000112511	PHF1	-7.37574	0.0501936	426
ENSG00000159348	CYB5R1	-6.43415	0.0438212	427
ENSG00000188690	UROS	8.129	0.055449	428
ENSG00000270127	NA	-5.99475	0.041036	429
ENSG00000171604	CXXC5	6.74801	0.0462484	430
ENSG00000162639	HENMT1	-7.03049	0.0482688	431
ENSG00000153207	AHCTF1	-7.28158	0.0501936	432
ENSG00000130396	AFDN	-6.68524	0.0462484	433
ENSG00000259956	RBM15B	-7.18742	0.049743	434
ENSG00000115459	ELMOD3	-6.52831	0.0458617	435
ENSG00000168807	SNTB2	7.78376	0.0547051	436
ENSG00000138303	ASCC1	7.87791	0.055449	437
ENSG00000171791	BCL2	8.00346	0.0563808	438
ENSG00000117691	NENF	7.94069	0.0559902	439
ENSG00000137547	MRPL15	8.31732	0.0588474	440
ENSG00000166526	ZNF3	-6.08891	0.043189	441
ENSG00000111300	NAA25	7.87791	0.0559463	442
ENSG00000111885	MAN1A1	7.34435	0.0522372	443
ENSG00000119509	INVS	6.81079	0.048566	444
ENSG00000163743	RCHY1	-6.43415	0.0462484	445
ENSG00000122694	GLIPR2	-6.96772	0.0501158	446
ENSG00000140157	NIPA2	8.8195	0.0640052	447
ENSG00000122490	PQLC1	7.12465	0.0520177	448
ENSG00000108561	C1QBP	1.91455	0.0140045	449
ENSG00000135976	ANKRD36	-7.37574	0.0541106	450
ENSG00000006007	GDE1	7.25019	0.0532305	451
ENSG00000153574	RPIA	6.30861	0.0465386	452
ENSG00000205765	C5orf51	7.59544	0.0561949	453
ENSG00000115159	GPD2	7.03049	0.0520177	454
ENSG00000166793	YPEL4	-6.18306	0.0458158	455
ENSG00000087470	DNM1L	8.53702	0.0638002	456
ENSG00000124160	NCOA5	7.9093	0.0592765	457
ENSG00000095397	WHRN	-7.06188	0.0530642	458
ENSG00000137509	PRCP	9.13336	0.0686672	459
ENSG00000164483	SAMD3	-7.94069	0.0598241	460
ENSG00000112242	E2F3	-7.34435	0.0556369	461
ENSG00000175215	CTDSP2	-9.00781	0.0683301	462
ENSG00000183486	MX2	-6.96772	0.0528651	463
ENSG00000139626	ITGB7	-7.18742	0.0546209	464
ENSG00000011021	CLCN6	6.93633	0.0534943	465
ENSG00000138413	IDH1	-6.90494	0.053257	466
ENSG00000137601	NEK1	-5.68089	0.0438212	467
ENSG00000205629	LCMT1	7.06188	0.0546209	468
ENSG00000133027	PEMT	6.7794	0.0530642	469
ENSG00000145996	CDKAL1	7.9093	0.0620395	470
ENSG00000130338	TULP4	-6.62247	0.0522372	471
ENSG00000153561	RMND5A	-6.81079	0.0541051	472
ENSG00000238105	GOLGA2P5	-6.68524	0.0534943	473
ENSG00000102699	PARP4	-6.93633	0.0557562	474
ENSG00000235505	LOC643733	-6.21445	0.0501158	475
ENSG00000174738	NR1D2	-6.21445	0.0501936	476
ENSG00000160752	FDPS	2.07148	0.0167808	477
ENSG00000090104	RGS1	8.47425	0.0687446	478
ENSG00000109519	GRPEL1	8.88227	0.0721103	479
ENSG00000235859	NA	-6.93633	0.0563808	480
ENSG00000160185	UBASH3A	7.62683	0.0623504	481
ENSG00000122376	FAM35A	-6.37138	0.0524168	482
ENSG00000213145	CRIP1	-7.53267	0.0620395	483
ENSG00000254635	NA	-6.18306	0.0509628	484
ENSG00000233864	TTTY15	-6.71663	0.0559463	485
ENSG00000103202	NME4	6.12029	0.0513723	486
ENSG00000104671	DCTN6	8.34871	0.070344	487
ENSG00000132591	ERAL1	7.59544	0.0641807	488
ENSG00000116830	TTF2	-6.27722	0.0532305	489
ENSG00000173511	VEGFB	-6.43415	0.0546209	490
ENSG00000224470	ATXN1L	-6.52831	0.055449	491
ENSG00000111581	NUP107	8.38009	0.0719342	492
ENSG00000103335	PIEZO1	-5.61811	0.0482688	493
ENSG00000281103	TRG-AS1	-6.74801	0.057988	494
ENSG00000106399	RPA3	1.97733	0.0170155	495
ENSG00000136159	NUDT15	-6.43415	0.055449	496
ENSG00000168439	STIP1	2.66782	0.0230086	497
ENSG00000154122	ANKH	-6.81079	0.0588599	498
ENSG00000107672	NSMCE4A	8.50564	0.0735827	499
ENSG00000125733	TRIP10	7.28158	0.0630919	500
ENSG00000132964	CDK8	-6.02613	0.0523648	501
ENSG00000168234	TTC39C	-7.43851	0.064785	502
ENSG00000123636	BAZ2B	-7.87791	0.0688329	503
ENSG00000131626	PPFIA1	-7.06188	0.0620395	504
ENSG00000166145	SPINT1	6.90494	0.0609842	505
ENSG00000196290	NIF3L1	-6.9991	0.0620395	506
ENSG00000060982	BCAT1	6.90494	0.0620395	507
ENSG00000130348	QRSL1	6.90494	0.0622305	508
ENSG00000182093	WRB	-6.7794	0.061136	509
ENSG00000154930	ACSS1	-6.87356	0.0620395	510
ENSG00000138785	INTS12	7.37574	0.0666494	511
ENSG00000089094	KDM2B	8.22316	0.0746202	512
ENSG00000140829	DHX38	7.97207	0.0725628	513
ENSG00000241666	NA	-7.65821	0.0697415	514
ENSG00000251247	ZNF345	-6.68524	0.0610523	515
ENSG00000112182	BACH2	8.41148	0.0769465	516
ENSG00000107819	SFXN3	-6.71663	0.0614676	517
ENSG00000163344	PMVK	8.129	0.0747304	518
ENSG00000115484	CCT4	2.2598	0.0209052	519
ENSG00000132256	TRIM5	7.62683	0.070581	520
ENSG00000198276	UCKL1	-6.62247	0.0613459	521
ENSG00000164039	BDH2	-6.96772	0.0649961	522
ENSG00000168395	ING5	-6.40277	0.0598184	523
ENSG00000214367	HAUS3	-6.74801	0.0632254	524
ENSG00000179532	DNHD1	-6.96772	0.0656236	525
ENSG00000089159	PXN	-7.25019	0.0683301	526
ENSG00000137752	CASP1	-8.47425	0.0799283	527
ENSG00000090432	MUL1	7.43851	0.070581	528
ENSG00000100319	ZMAT5	7.6896	0.0730931	529
ENSG00000172965	MIR4435-2HG	6.96772	0.0664079	530
ENSG00000102178	UBL4A	-6.59108	0.0629169	531
ENSG00000099899	TRMT2A	-6.12029	0.0585428	532
ENSG00000146909	NOM1	7.18742	0.0688468	533
ENSG00000106610	STAG3L4	6.27722	0.0602123	534
ENSG00000186001	LRCH3	-7.53267	0.0725628	535
ENSG00000115306	SPTBN1	-6.52831	0.0630919	536
ENSG00000135372	NAT10	8.38009	0.0810242	537
ENSG00000165406	MARCH8	6.05752	0.0586634	538
ENSG00000064545	TMEM161A	-6.37138	0.0620395	539
ENSG00000136875	PRPF4	7.21881	0.070581	540
ENSG00000198742	SMURF1	-6.12029	0.0600523	541
ENSG00000108578	BLMH	7.84653	0.0778817	542
ENSG00000117560	FASLG	8.91366	0.0892871	543
ENSG00000115267	IFIH1	-6.33999	0.0635549	544
ENSG00000115364	MRPL19	8.06623	0.0808959	545
ENSG00000120798	NR2C1	-6.84217	0.0686672	546
ENSG00000101166	PRELID3B	8.47425	0.0851294	547
ENSG00000132603	NIP7	8.63118	0.0875026	548
ENSG00000114480	GBE1	6.93633	0.070344	549
ENSG00000163635	ATXN7	-6.27722	0.0638002	550
ENSG00000165732	DDX21	1.78901	0.0182222	551
ENSG00000113719	ERGIC1	-6.27722	0.0640052	552
ENSG00000167106	FAM102A	-8.41148	0.0865326	553
ENSG00000055211	GINM1	7.9093	0.0815103	554
ENSG00000198356	ASNA1	7.81514	0.0811893	555
ENSG00000176083	ZNF683	-6.5597	0.0682977	556
ENSG00000048544	MRPS10	8.28593	0.0863172	557
ENSG00000074800	ENO1	1.16129	0.0121068	558
ENSG00000241490	LOC107986115	-6.12029	0.0641306	559
ENSG00000117859	OSBPL9	8.44286	0.0892871	560
ENSG00000081791	DELE1	-6.49693	0.0687446	561
ENSG00000226979	LTA	6.46554	0.0687446	562
ENSG00000102897	LYRM1	8.47425	0.0901928	563
ENSG00000133265	HSPBP1	7.72098	0.0825262	564
ENSG00000133818	RRAS2	7.81514	0.0835805	565
ENSG00000057252	SOAT1	7.87791	0.0842545	566
ENSG00000071994	PDCD2	8.59979	0.0920542	567
ENSG00000075188	NUP37	6.59108	0.070581	568
ENSG00000115486	GGCX	-6.33999	0.0679485	569
ENSG00000167173	C15orf39	-6.02613	0.0646269	570
ENSG00000279369	NA	-5.71227	0.0614676	571
ENSG00000178105	DDX10	8.85088	0.0953328	572
ENSG00000068878	PSME4	-6.24584	0.0673694	573
ENSG00000184164	CRELD2	7.28158	0.078743	574
ENSG00000187514	PTMA	0.910197	0.00984966	575
ENSG00000094841	UPRT	-6.52831	0.0708492	576
ENSG00000283294	NA	-5.71227	0.0620395	577
ENSG00000213523	SRA1	8.129	0.0884991	578
ENSG00000215305	VPS16	-6.30861	0.0687446	579
ENSG00000280789	PAGR1	3.17	0.0345639	580
ENSG00000129696	TTI2	7.46989	0.0815103	581
ENSG00000139428	MMAB	8.25455	0.0901928	582
ENSG00000164306	PRIMPOL	7.12465	0.0778817	583
ENSG00000167302	TEPSIN	-5.11594	0.0559463	584
ENSG00000196152	ZNF79	6.71663	0.0734752	585
ENSG00000013810	TACC3	-6.49693	0.0713876	586
ENSG00000256683	ZNF350	-6.12029	0.0673694	587
ENSG00000064102	INTS13	7.18742	0.0797318	588
ENSG00000168824	NSG1	-6.5597	0.0730931	589
ENSG00000143314	MRPL24	7.94069	0.0884991	590
ENSG00000015133	CCDC88C	-7.28158	0.0812105	591
ENSG00000140577	CRTC3	-6.62247	0.0746857	592
ENSG00000100360	IFT27	7.97207	0.0901928	593
ENSG00000163870	TPRA1	7.37574	0.0835805	594
ENSG00000146085	MUT	-6.40277	0.0725628	595
ENSG00000163681	SLMAP	-6.74801	0.0769465	596
ENSG00000159164	SV2A	-6.24584	0.0713304	597
ENSG00000178209	PLEC	-8.22316	0.0941385	598
ENSG00000172349	IL16	-8.75673	0.100356	599
ENSG00000145287	PLAC8	-7.6896	0.0883626	600
ENSG00000132275	RRP8	7.40712	0.0853066	601
ENSG00000145041	DCAF1	7.87791	0.0908661	602
ENSG00000059588	TARBP1	-6.81079	0.0786446	603
ENSG00000164088	PPM1M	-6.65386	0.0768818	604
ENSG00000161010	MRNIP	-6.08891	0.070581	605
ENSG00000135114	OASL	-7.21881	0.0837207	606
ENSG00000185104	FAF1	-6.30861	0.0732931	607
ENSG00000072210	ALDH3A2	-6.52831	0.0760533	608
ENSG00000138794	CASP6	6.84217	0.0804885	609
ENSG00000106785	TRIM14	-6.49693	0.0766421	610
ENSG00000147813	NAPRT	-6.18306	0.0730931	611
ENSG00000156170	NDUFAF6	7.31296	0.0865227	612
ENSG00000126882	FAM78A	-7.46989	0.0884991	613
ENSG00000114520	SNX4	8.28593	0.0986194	614
ENSG00000141219	C17orf80	-6.40277	0.0762792	615
ENSG00000232119	MCTS1	7.56405	0.0901928	616
ENSG00000151332	MBIP	7.37574	0.0884991	617
ENSG00000104976	SNAPC2	7.28158	0.0875026	618
ENSG00000198890	PRMT6	-6.40277	0.0769465	619
ENSG00000100417	PMM1	7.56405	0.0909086	620
ENSG00000132740	IGHMBP2	7.50128	0.0902973	621
ENSG00000151657	KIN	7.46989	0.0901928	622
ENSG00000116670	MAD2L2	8.63118	0.104683	623
ENSG00000154813	DPH3	8.47425	0.102785	624
ENSG00000179021	C3orf38	7.78376	0.0944448	625
ENSG00000119714	GPR68	-6.87356	0.0835461	626
ENSG00000183666	GUSBP1	-6.68524	0.0813173	627
ENSG00000149084	HSD17B12	8.00346	0.097506	628
ENSG00000095015	MAP3K1	-6.65386	0.0811893	629
ENSG00000007392	LUC7L	-8.75673	0.107033	630
ENSG00000079739	PGM1	6.12029	0.074973	631
ENSG00000164889	SLC4A2	7.62683	0.0934428	632
ENSG00000225528	NA	-5.83782	0.0717995	633
ENSG00000204209	DAXX	8.69395	0.107033	634
ENSG00000122515	ZMIZ2	-6.40277	0.0788983	635
ENSG00000064012	CASP8	-7.37574	0.0909086	636
ENSG00000023734	STRAP	2.13426	0.0263344	637
ENSG00000168569	TMEM223	-6.90494	0.0853066	638
ENSG00000076685	NT5C2	7.87791	0.097506	639
ENSG00000170802	FOXN2	-6.84217	0.0848264	640
ENSG00000150995	ITPR1	7.06188	0.0884991	641
ENSG00000181104	F2R	-8.97643	0.112552	642
ENSG00000106588	PSMA2	5.24148	0.0658347	643
ENSG00000186395	KRT10	7.65821	0.0962529	644
ENSG00000174197	MGA	-6.71663	0.084424	645
ENSG00000140326	CDAN1	-5.4298	0.0684008	646
ENSG00000023228	NDUFS1	8.00346	0.101102	647
ENSG00000080845	DLGAP4	7.9093	0.0999549	648
ENSG00000085415	SEH1L	7.94069	0.100392	649
ENSG00000127311	HELB	-6.18306	0.0784248	650
ENSG00000096092	TMEM14A	-6.24584	0.0793211	651
ENSG00000184613	NELL2	-8.78811	0.111682	652
ENSG00000169251	NMD3	7.84653	0.0998379	653
ENSG00000110330	BIRC2	8.75673	0.111759	654
ENSG00000148187	MRRF	7.46989	0.0954803	655
ENSG00000128829	EIF2AK4	-6.43415	0.0825262	656
ENSG00000100335	MIEF1	8.06623	0.103591	657
ENSG00000111707	SUDS3	8.129	0.104683	658
ENSG00000118246	FASTKD2	8.34871	0.107743	659
ENSG00000168286	THAP11	8.47425	0.10942	660
ENSG00000274767	NA	-6.46554	0.0835461	661
ENSG00000128394	APOBEC3F	5.55534	0.0718033	662
ENSG00000156475	PPP2R2B	-6.43415	0.0832544	663
ENSG00000187531	SIRT7	-6.52831	0.0848264	664
ENSG00000148840	PPRC1	7.06188	0.091984	665
ENSG00000165283	STOML2	8.44286	0.110711	666
ENSG00000196204	RNF216P1	-6.21445	0.0815239	667
ENSG00000113504	SLC12A7	-6.18306	0.0811893	668
ENSG00000138166	DUSP5	7.09326	0.0931802	669
ENSG00000145241	CENPC	-7.25019	0.095817	670
ENSG00000196937	FAM3C	7.25019	0.0959579	671
ENSG00000065970	FOXJ2	-6.33999	0.0839353	672
ENSG00000151552	QDPR	-6.37138	0.0845057	673
ENSG00000164938	TP53INP1	-6.18306	0.0820498	674
ENSG00000239900	ADSL	6.30861	0.0839353	675
ENSG00000068885	IFT80	-6.37138	0.0848264	676
ENSG00000100483	VCPKMT	-6.27722	0.0839297	677
ENSG00000204397	CARD16	-7.12465	0.0954803	678
ENSG00000066933	MYO9A	7.75237	0.104115	679
ENSG00000005801	ZNF195	7.25019	0.097506	680
ENSG00000100938	GMPR2	7.09326	0.0954803	681
ENSG00000168765	GSTM4	-6.05752	0.0819337	682
ENSG00000136111	TBC1D4	7.84653	0.106373	683
ENSG00000108582	CPD	8.34871	0.113486	684
ENSG00000175582	RAB6A	2.29119	0.0313501	685
ENSG00000152229	PSTPIP2	-6.46554	0.0884991	686
ENSG00000197555	SIPA1L1	8.16039	0.111759	687
ENSG00000111450	STX2	-6.52831	0.0894098	688
ENSG00000103707	MTFMT	7.15603	0.0982854	689
ENSG00000152270	PDE3B	-7.28158	0.100252	690
ENSG00000101346	POFUT1	8.06623	0.111222	691
ENSG00000247315	ZCCHC3	5.90059	0.0814166	692
ENSG00000108439	PNPO	7.37574	0.101985	693
ENSG00000204977	TRIM13	7.72098	0.106899	694
ENSG00000103591	AAGAB	7.75237	0.107743	695
ENSG00000170836	PPM1D	6.81079	0.0948697	696
ENSG00000162601	MYSM1	-6.9991	0.0978342	697
ENSG00000063601	MTMR1	-6.43415	0.0903658	698
ENSG00000100731	PCNX1	-7.15603	0.100841	699
ENSG00000143258	USP21	-6.40277	0.0904502	700
ENSG00000110514	MADD	-7.53267	0.10655	701
ENSG00000213463	SYNJ2BP	-3.17	0.0449398	702
ENSG00000188283	ZNF383	-6.37138	0.0903658	703
ENSG00000117616	RSRP1	-1.91455	0.0272641	704
ENSG00000198740	ZNF652	-6.52831	0.0934428	705
ENSG00000111679	PTPN6	1.63208	0.0234354	706
ENSG00000173456	RNF26	-6.08891	0.0875026	707
ENSG00000122008	POLK	-6.27722	0.0903658	708
ENSG00000105281	SLC1A5	2.54228	0.0367112	709
ENSG00000180957	PITPNB	2.32257	0.0335546	710
ENSG00000228784	LINC00954	-6.40277	0.0926548	711
ENSG00000115942	ORC2	-6.81079	0.0986493	712
ENSG00000078589	P2RY10	-6.49693	0.0941385	713
ENSG00000168067	MAP4K2	-6.12029	0.0889263	714
ENSG00000125249	RAP2A	-6.21445	0.0902973	715
ENSG00000100162	CENPM	7.31296	0.106373	716
ENSG00000103257	SLC7A5	7.65821	0.111513	717
ENSG00000165055	METTL2B	6.84217	0.0998937	718
ENSG00000025772	TOMM34	8.78811	0.12877	719
ENSG00000147872	PLIN2	-7.06188	0.103591	720
ENSG00000159023	EPB41	-7.59544	0.111513	721
ENSG00000172331	BPGM	7.87791	0.11588	722
ENSG00000160284	SPATC1L	-6.21445	0.0914627	723
ENSG00000114738	MAPKAPK3	6.90494	0.101985	724
ENSG00000164258	NDUFS4	7.94069	0.117703	725
ENSG00000109323	MANBA	-6.59108	0.0978342	726
ENSG00000171161	ZNF672	-6.27722	0.0934428	727
ENSG00000166170	BAG5	-6.27722	0.0934428	728
ENSG00000091592	NLRP1	-8.129	0.121334	729
ENSG00000275835	TUBGCP5	7.28158	0.109107	730
ENSG00000170315	UBB	0.972969	0.014586	731
ENSG00000090686	USP48	7.12465	0.106899	732
ENSG00000183258	DDX41	8.00346	0.120298	733
ENSG00000101266	CSNK2A1	8.50564	0.127905	734
ENSG00000141012	GALNS	-6.30861	0.0948697	735
ENSG00000126790	L3HYPDH	-6.30861	0.0948697	736
ENSG00000117394	SLC2A1	-7.34435	0.111024	737
ENSG00000115084	SLC35F5	-6.40277	0.0968378	738
ENSG00000135476	ESPL1	7.59544	0.115182	739
ENSG00000203950	RTL8A	-6.18306	0.0951861	740
ENSG00000168137	SETD5	-7.62683	0.117428	741
ENSG00000174109	C16orf91	6.37138	0.0982854	742
ENSG00000185504	FAAP100	-6.21445	0.0958889	743
ENSG00000197771	MCMBP	7.15603	0.110971	744
ENSG00000080802	CNOT4	-7.31296	0.113486	745
ENSG00000167881	SRP68	8.25455	0.128279	746
ENSG00000227671	NA	5.11594	0.0795113	747
ENSG00000101152	DNAJC5	-6.46554	0.100768	748
ENSG00000166886	NAB2	7.78376	0.121334	749
ENSG00000176624	MEX3C	-6.33999	0.0990389	750
ENSG00000148308	GTF3C5	8.22316	0.128463	751
ENSG00000089682	RBM41	-6.30861	0.0986493	752
ENSG00000167491	GATAD2A	6.84217	0.107642	753
ENSG00000137692	DCUN1D5	8.22316	0.129703	754
ENSG00000151651	ADAM8	-8.06623	0.127541	755
ENSG00000166881	NEMP1	7.65821	0.121334	756
ENSG00000183484	GPR132	-7.06188	0.112552	757
ENSG00000163719	MTMR14	8.63118	0.13846	758
ENSG00000153339	TRAPPC8	-6.93633	0.111411	759
ENSG00000181830	SLC35C1	-6.21445	0.0998937	760
ENSG00000059804	SLC2A3	-7.78376	0.125146	761
ENSG00000117054	ACADM	8.59979	0.139102	762
ENSG00000001167	NFYA	8.09762	0.131021	763
ENSG00000180423	HARBI1	-6.02613	0.0978026	764
ENSG00000138095	LRPPRC	8.31732	0.135011	765
ENSG00000107897	ACBD5	-6.30861	0.102625	766
ENSG00000258352	NA	-5.71227	0.0934428	767
ENSG00000131966	ACTR10	8.09762	0.133246	768
ENSG00000245937	LINC01184	5.6495	0.0934428	769
ENSG00000164114	MAP9	6.40277	0.105942	770
ENSG00000119242	CCDC92	-6.68524	0.110971	771
ENSG00000089048	ESF1	7.84653	0.130483	772
ENSG00000139372	TDG	7.84653	0.130581	773
ENSG00000020922	MRE11	7.65821	0.127455	774
ENSG00000188092	GPR89B	-6.68524	0.111349	775
ENSG00000063244	U2AF2	-7.12465	0.119047	776
ENSG00000177409	SAMD9L	-7.12465	0.119224	777
ENSG00000185989	RASA3	-7.34435	0.123495	778
ENSG00000035687	ADSS	8.06623	0.135758	779
ENSG00000198286	CARD11	-7.50128	0.126438	780
ENSG00000139496	NUP58	7.72098	0.130483	781
ENSG00000176845	METRNL	6.65386	0.112552	782
ENSG00000120656	TAF12	8.16039	0.1383	783
ENSG00000146433	TMEM181	-7.15603	0.121334	784
ENSG00000235437	LINC01278	-7.50128	0.127905	785
ENSG00000132635	PCED1A	7.09326	0.121334	786
ENSG00000213339	QTRT1	7.59544	0.130421	787
ENSG00000105552	BCAT2	7.6896	0.132193	788
ENSG00000198355	PIM3	1.82039	0.0313501	789
ENSG00000166997	CNPY4	-6.43415	0.111024	790
ENSG00000142794	NBPF3	-5.71227	0.0986493	791
ENSG00000120688	WBP4	7.6896	0.133246	792
ENSG00000072071	ADGRL1	-5.58673	0.0968378	793
ENSG00000178719	GRINA	7.21881	0.125388	794
ENSG00000197457	STMN3	-6.43415	0.111823	795
ENSG00000227507	LTB	-5.49257	0.0954803	796
ENSG00000042088	TDP1	8.22316	0.143041	797
ENSG00000107960	STN1	-6.43415	0.112028	798
ENSG00000135655	USP15	-8.03484	0.14009	799
ENSG00000182162	P2RY8	-8.19178	0.143101	800
ENSG00000155876	RRAGA	8.44286	0.147702	801
ENSG00000163050	COQ8A	-6.5597	0.115182	802
ENSG00000036054	TBC1D23	8.129	0.142847	803
ENSG00000113552	GNPDA1	7.09326	0.125146	804
ENSG00000189306	RRP7A	4.67653	0.0825262	805
ENSG00000161542	PRPSAP1	8.34871	0.147366	806
ENSG00000133858	ZFC3H1	-7.6896	0.13586	807
ENSG00000169660	HEXDC	-5.99475	0.106021	808
ENSG00000138802	SEC24B	7.40712	0.131021	809
ENSG00000145907	G3BP1	2.07148	0.0367112	810
ENSG00000148358	GPR107	6.30861	0.111953	811
ENSG00000169018	FEM1B	-6.52831	0.11588	812
ENSG00000117906	RCN2	8.16039	0.144859	813
ENSG00000276476	LINC00540	7.50128	0.133246	814
ENSG00000049541	RFC2	7.09326	0.126347	815
ENSG00000224078	NA	-6.65386	0.118651	816
ENSG00000070761	CFAP20	8.44286	0.150615	817
ENSG00000274602	PI4KAP1	-7.15603	0.127905	818
ENSG00000175792	RUVBL1	8.34871	0.149328	819
ENSG00000102401	ARMCX3	7.81514	0.14009	820
ENSG00000131634	TMEM204	-6.81079	0.122281	821
ENSG00000142655	PEX14	7.37574	0.13256	822
ENSG00000138698	RAP1GDS1	7.18742	0.129568	823
ENSG00000132646	PCNA	8.16039	0.147702	824
ENSG00000205542	TMSB4X	-0.753267	0.0136896	825
ENSG00000132792	CTNNBL1	8.50564	0.15462	826
ENSG00000230124	ACBD6	-6.62247	0.120391	827
ENSG00000197142	ACSL5	-7.28158	0.13241	828
ENSG00000279759	NA	-7.12465	0.129584	829
ENSG00000119673	ACOT2	7.12465	0.129584	830
ENSG00000171206	TRIM8	8.03484	0.146312	831
ENSG00000198056	PRIM1	7.84653	0.143191	832
ENSG00000259494	MRPL46	-6.71663	0.122827	833
ENSG00000146576	C7orf26	-5.17871	0.0948697	834
ENSG00000132950	ZMYM5	7.81514	0.143191	835
ENSG00000203705	TATDN3	-6.02613	0.110449	836
ENSG00000147955	SIGMAR1	8.41148	0.1543	837
ENSG00000179029	TMEM107	-7.03049	0.129568	838
ENSG00000111335	OAS2	-7.75237	0.143128	839
ENSG00000170779	CDCA4	8.129	0.150383	840
ENSG00000164818	DNAAF5	7.46989	0.138537	841
ENSG00000127334	DYRK2	-8.03484	0.149328	842
ENSG00000099385	BCL7C	7.31296	0.136264	843
ENSG00000134152	KATNBL1	-6.93633	0.129283	844
ENSG00000166347	CYB5A	8.28593	0.15462	845
ENSG00000142765	SYTL1	-6.71663	0.125388	846
ENSG00000258297	NA	-7.34435	0.137161	847
ENSG00000154640	BTG3	2.51089	0.0470136	848
ENSG00000125944	HNRNPR	2.29119	0.0429728	849
ENSG00000121691	CAT	7.84653	0.147229	850
ENSG00000104695	PPP2CB	-6.43415	0.121334	851
ENSG00000076003	MCM6	8.16039	0.15462	852
ENSG00000047188	YTHDC2	-6.30861	0.119707	853
ENSG00000196262	PPIA	0.878811	0.0167854	854
ENSG00000181027	FKRP	7.72098	0.147702	855
ENSG00000116688	MFN2	6.71663	0.128634	856
ENSG00000101856	PGRMC1	7.12465	0.13652	857
ENSG00000170035	UBE2E3	8.06623	0.15462	858
ENSG00000108094	CUL2	-6.30861	0.121826	859
ENSG00000175387	SMAD2	8.34871	0.161325	860
ENSG00000128284	APOL3	-7.09326	0.137161	861
ENSG00000116095	PLEKHA3	7.15603	0.13846	862
ENSG00000132361	CLUH	3.26416	0.0631992	863
ENSG00000176209	SMIM19	8.22316	0.159478	864
ENSG00000169379	ARL13B	6.65386	0.129557	865
ENSG00000107968	MAP3K8	8.25455	0.160938	866
ENSG00000161904	LEMD2	-6.46554	0.126438	867
ENSG00000075826	SEC31B	-6.46554	0.126438	868
ENSG00000145990	GFOD1	6.84217	0.133878	869
ENSG00000106799	TGFBR1	-6.15168	0.120391	870
ENSG00000115993	TRAK2	6.90494	0.135685	871
ENSG00000162222	TTC9C	-6.65386	0.131021	872
ENSG00000175611	LINC00476	7.72098	0.152093	873
ENSG00000109814	UGDH	-6.15168	0.121334	874
ENSG00000100994	PYGB	7.06188	0.139334	875
ENSG00000276234	TADA2A	6.7794	0.134063	876
ENSG00000107341	UBE2R2	-6.5597	0.130127	877
ENSG00000186106	ANKRD46	-6.46554	0.128625	878
ENSG00000026297	RNASET2	-6.65386	0.13256	879
ENSG00000169359	SLC33A1	-6.49693	0.129568	880
ENSG00000250903	NA	-5.58673	0.111513	881
ENSG00000179151	EDC3	-6.59108	0.131777	882
ENSG00000141425	RPRD1A	-6.62247	0.13256	883
ENSG00000136271	DDX56	8.22316	0.165248	884
ENSG00000124214	STAU1	8.22316	0.165248	885
ENSG00000105197	TIMM50	8.22316	0.165248	886
ENSG00000110917	MLEC	-6.87356	0.138193	887
ENSG00000065154	OAT	8.19178	0.165248	888
ENSG00000147416	ATP6V1B2	2.41673	0.0487969	889
ENSG00000135127	BICDL1	1.75762	0.0355651	890
ENSG00000116809	ZBTB17	7.28158	0.147702	891
ENSG00000150776	NKAPD1	7.97207	0.161884	892
ENSG00000142634	EFHD2	-7.6896	0.156224	893
ENSG00000117305	HMGCL	-6.37138	0.129557	894
ENSG00000177663	IL17RA	-6.9991	0.142743	895
ENSG00000276023	DUSP14	-6.27722	0.128662	896
ENSG00000215788	TNFRSF25	-4.99039	0.102554	897
ENSG00000184677	ZBTB40	-6.74801	0.138947	898
ENSG00000131196	NFATC1	-6.49693	0.133847	899
ENSG00000102908	NFAT5	7.87791	0.162644	900
ENSG00000198270	TMEM116	-6.71663	0.138696	901
ENSG00000132953	XPO4	-7.12465	0.147211	902
ENSG00000079462	PAFAH1B3	7.78376	0.161072	903
ENSG00000119650	IFT43	7.34435	0.152587	904
ENSG00000134375	TIMM17A	2.44812	0.0509628	905
ENSG00000100347	SAMM50	8.129	0.169301	906
ENSG00000004455	AK2	8.00346	0.166845	907
ENSG00000136877	FPGS	8.28593	0.173358	908
ENSG00000109184	DCUN1D4	8.03484	0.168244	909
ENSG00000061938	TNK2	-6.81079	0.142743	910
ENSG00000177556	ATOX1	7.72098	0.161884	911
ENSG00000211667	NA	-4.55099	0.0954803	912
ENSG00000225720	NA	7.94069	0.166658	913
ENSG00000262814	MRPL12	3.92326	0.0825262	914
ENSG00000101473	ACOT8	-5.08455	0.107033	915
ENSG00000163947	ARHGEF3	1.94594	0.041036	916
ENSG00000177051	FBXO46	-6.30861	0.13337	917
ENSG00000112367	FIG4	7.31296	0.15462	918
ENSG00000173465	SSSCA1	7.62683	0.161325	919
ENSG00000061273	HDAC7	8.31732	0.176049	920
ENSG00000101220	C20orf27	8.00346	0.169659	921
ENSG00000176087	SLC35A4	2.51089	0.0532305	922
ENSG00000188404	SELL	-6.52831	0.13846	923
ENSG00000196684	HSH2D	-6.15168	0.130483	924
ENSG00000158109	TPRG1L	-6.43415	0.136739	925
ENSG00000272419	LOC103091866	-3.01307	0.0641306	926
ENSG00000130787	HIP1R	-6.65386	0.142559	927
ENSG00000037757	MRI1	-7.18742	0.15462	928
ENSG00000214530	STARD10	-6.12029	0.132193	929
ENSG00000271109	LOC102723540	-5.68089	0.122735	930
ENSG00000175573	C11orf68	-6.12029	0.13256	931
ENSG00000161813	LARP4	7.15603	0.155047	932
ENSG00000187790	FANCM	-6.02613	0.130581	933
ENSG00000028203	VEZT	8.19178	0.17755	934
ENSG00000142166	IFNAR1	-6.96772	0.151046	935
ENSG00000157500	APPL1	-6.7794	0.146978	936
ENSG00000154217	PITPNC1	-7.34435	0.159765	937
ENSG00000129235	TXNDC17	7.78376	0.169358	938
ENSG00000173482	PTPRM	-6.74801	0.147229	939
ENSG00000143641	GALNT2	7.59544	0.165852	940
ENSG00000269246	NA	-3.07584	0.0673694	941
ENSG00000170473	PYM1	-6.52831	0.143128	942
ENSG00000204231	RXRB	8.38009	0.183964	943
ENSG00000129158	SERGEF	-6.30861	0.138605	944
ENSG00000161204	ABCF3	-6.9991	0.154706	945
ENSG00000169032	MAP2K1	-7.37574	0.163386	946
ENSG00000111845	PAK1IP1	6.84217	0.15202	947
ENSG00000004897	CDC27	-6.21445	0.13846	948
ENSG00000164323	CFAP97	7.37574	0.165248	949
ENSG00000037241	RPL26L1	7.25019	0.162534	950
ENSG00000088451	TGDS	-6.37138	0.142871	951
ENSG00000246067	RAB30-AS1	5.27287	0.118358	952
ENSG00000125124	BBS2	-6.87356	0.15462	953
ENSG00000164466	SFXN1	2.60505	0.0588599	954
ENSG00000112584	FAM120B	-6.46554	0.146407	955
ENSG00000160917	CPSF4	6.84217	0.156196	956
ENSG00000134262	AP4B1	-6.84217	0.156529	957
ENSG00000173727	NA	-6.62247	0.151779	958
ENSG00000102409	BEX4	6.84217	0.157055	959
ENSG00000108021	FAM208B	-6.74801	0.155261	960
ENSG00000189136	UBE2Q2P1	-5.99475	0.137994	961
ENSG00000259431	THTPA	-5.80643	0.133847	962
ENSG00000171490	RSL1D1	1.69485	0.0391847	963
ENSG00000168003	SLC3A2	1.53792	0.0355651	964
ENSG00000114503	NCBP2	2.16564	0.0501936	965
ENSG00000171522	PTGER4	8.53702	0.197871	966
ENSG00000129355	CDKN2D	-6.96772	0.161884	967
ENSG00000171960	PPIH	-6.65386	0.15462	968
ENSG00000071537	SEL1L	7.87791	0.183116	969
ENSG00000074319	TSG101	2.13426	0.049876	970
ENSG00000164162	ANAPC10	7.18742	0.168036	971
ENSG00000133065	SLC41A1	-6.40277	0.149834	972
ENSG00000172244	C5orf34	6.30861	0.147702	973
ENSG00000164961	WASHC5	7.43851	0.174272	974
ENSG00000157538	VPS26C	8.8195	0.206711	975
ENSG00000104885	DOT1L	4.17435	0.098168	976
ENSG00000140854	KATNB1	7.87791	0.185271	977
ENSG00000055130	CUL1	2.91891	0.0686887	978
ENSG00000104331	IMPAD1	-6.7794	0.159694	979
ENSG00000143156	NME7	8.72534	0.206151	980
ENSG00000114686	MRPL3	2.69921	0.0637842	981
ENSG00000132963	POMP	1.66346	0.0393593	982
ENSG00000136261	BZW2	7.59544	0.180037	983
ENSG00000196839	ADA	-6.96772	0.165248	984
ENSG00000204149	AGAP6	-5.46118	0.129557	985
ENSG00000126249	PDCD2L	-6.02613	0.143243	986
ENSG00000169499	PLEKHA2	-6.68524	0.158925	987
ENSG00000178878	APOLD1	-3.13861	0.0748656	988
ENSG00000116221	MRPL37	8.28593	0.19892	989
ENSG00000143179	UCK2	6.84217	0.165248	990
ENSG00000114416	FXR1	8.19178	0.197896	991
ENSG00000152700	SAR1B	8.28593	0.200353	992
ENSG00000148803	FUOM	6.71663	0.162872	993
ENSG00000135108	FBXO21	-6.49693	0.158925	994
ENSG00000140564	FURIN	8.28593	0.202855	995
ENSG00000100852	ARHGAP5	-6.5597	0.160767	996
ENSG00000066027	PPP2R5A	8.59979	0.211786	997
ENSG00000109787	KLF3	-6.62247	0.163211	998
ENSG00000127884	ECHS1	2.22841	0.0549757	999
ENSG00000108828	VAT1	8.09762	0.200107	1000
ENSG00000124225	PMEPA1	2.57366	0.0638073	1001
ENSG00000100416	TRMU	-6.24584	0.155047	1002
ENSG00000138363	ATIC	7.65821	0.190167	1003
ENSG00000272333	KMT2B	7.62683	0.189503	1004
ENSG00000110696	C11orf58	1.47515	0.0367112	1005
ENSG00000143952	VPS54	-6.46554	0.161072	1006
ENSG00000133704	IPO8	7.94069	0.197869	1007
ENSG00000006459	KDM7A	-7.06188	0.176049	1008
ENSG00000090097	PCBP4	-6.08891	0.153556	1009
ENSG00000141452	RMC1	-7.46989	0.188949	1010
ENSG00000112658	SRF	7.75237	0.197896	1011
ENSG00000153814	JAZF1	7.72098	0.197896	1012
ENSG00000135414	GDF11	-6.12029	0.15693	1013
ENSG00000122965	RBM19	7.72098	0.198157	1014
ENSG00000135749	PCNX2	-6.9991	0.179706	1015
ENSG00000077585	GPR137B	6.65386	0.171019	1016
ENSG00000000419	DPM1	2.4795	0.0638073	1017
ENSG00000163785	RYK	-6.46554	0.166637	1018
ENSG00000089597	GANAB	-7.12465	0.183717	1019
ENSG00000117481	NSUN4	6.37138	0.164318	1020
ENSG00000144381	HSPD1	2.54228	0.0656236	1021
ENSG00000229124	VIM-AS1	-6.30861	0.162874	1022
ENSG00000177951	BET1L	-7.21881	0.186436	1023
ENSG00000010818	HIVEP2	-6.5597	0.171019	1024
ENSG00000177479	ARIH2	2.10287	0.0549129	1025
ENSG00000141295	SCRN2	-7.09326	0.185271	1026
ENSG00000181852	RNF41	7.46989	0.195232	1027
ENSG00000115233	PSMD14	2.79336	0.0730931	1028
ENSG00000234608	MAPKAPK5-AS1	-6.71663	0.176049	1029
ENSG00000262246	CORO7	-7.31296	0.192009	1030
ENSG00000144504	ANKMY1	-6.46554	0.170617	1031
ENSG00000268001	CARD8-AS1	-6.21445	0.164063	1032
ENSG00000164164	OTUD4	7.15603	0.190167	1033
ENSG00000237943	NA	7.25019	0.19291	1034
ENSG00000175193	PARL	6.40277	0.170617	1035
ENSG00000136104	RNASEH2B	7.84653	0.209157	1036
ENSG00000168214	RBPJ	2.32257	0.0620395	1037
ENSG00000145781	COMMD10	7.21881	0.192892	1038
ENSG00000169155	ZBTB43	-6.62247	0.177014	1039
ENSG00000156469	MTERF3	7.53267	0.201516	1040
ENSG00000103423	DNAJA3	-6.74801	0.18075	1041
ENSG00000153898	MCOLN2	7.6896	0.206169	1042
ENSG00000133393	FOPNL	8.09762	0.217382	1043
ENSG00000135002	RFK	7.6896	0.207021	1044
ENSG00000183337	BCOR	8.59979	0.232771	1045
ENSG00000111875	ASF1A	-8.16039	0.221051	1046
ENSG00000166986	MARS	2.32257	0.0630919	1047
ENSG00000188001	TPRG1	-7.18742	0.195274	1048
ENSG00000132356	PRKAA1	-7.65821	0.208692	1049
ENSG00000175220	ARHGAP1	-6.62247	0.18081	1050
ENSG00000184216	IRAK1	7.78376	0.213215	1051
ENSG00000140553	UNC45A	7.84653	0.214944	1052
ENSG00000112195	TREML2	-4.70792	0.129	1053
ENSG00000186660	ZFP91	7.21881	0.197896	1054
ENSG00000204922	UQCC3	3.82911	0.105001	1055
ENSG00000101849	TBL1X	8.22316	0.225601	1056
ENSG00000104960	PTOV1	-2.88752	0.0795113	1057
ENSG00000105939	ZC3HAV1	-7.31296	0.201516	1058
ENSG00000156603	MED19	8.19178	0.225887	1059
ENSG00000162688	AGL	-6.27722	0.173156	1060
ENSG00000129245	FXR2	7.15603	0.197656	1061
ENSG00000167967	E4F1	-6.5597	0.181357	1062
ENSG00000140526	ABHD2	7.9093	0.218967	1063
ENSG00000109103	UNC119	-6.52831	0.18081	1064
ENSG00000215908	CROCCP2	-7.72098	0.214191	1065
ENSG00000153922	CHD1	7.65821	0.213045	1066
ENSG00000172954	LCLAT1	-6.52831	0.181679	1067
ENSG00000196557	CACNA1H	-4.80208	0.133847	1068
ENSG00000164985	PSIP1	-8.09762	0.225796	1069
ENSG00000155868	MED7	7.43851	0.207536	1070
ENSG00000198964	SGMS1	-6.30861	0.177134	1071
ENSG00000085491	SLC25A24	7.56405	0.212479	1072
ENSG00000213203	GIMAP1	-7.87791	0.221473	1073
ENSG00000109332	UBE2D3	1.19267	0.0335546	1074
ENSG00000011295	TTC19	8.09762	0.229146	1075
ENSG00000176783	RUFY1	-7.09326	0.200751	1076
ENSG00000166024	R3HCC1L	-6.33999	0.179842	1077
ENSG00000211796	NA	-6.37138	0.18081	1078
ENSG00000104907	TRMT1	2.41673	0.0686084	1079
ENSG00000188976	NOC2L	8.19178	0.232771	1080
ENSG00000198648	STK39	6.5597	0.187111	1081
ENSG00000160219	GAB3	-7.65821	0.218783	1082
ENSG00000176454	LPCAT4	-7.46989	0.213488	1083
ENSG00000178199	ZC3H12D	-5.77504	0.165248	1084
ENSG00000198937	CCDC167	7.87791	0.225796	1085
ENSG00000131844	MCCC2	7.9093	0.22827	1086
ENSG00000119402	FBXW2	7.37574	0.212967	1087
ENSG00000111912	NCOA7	7.81514	0.225796	1088
ENSG00000256053	APOPT1	7.72098	0.223266	1089
ENSG00000131871	SELENOS	8.03484	0.232771	1090
ENSG00000137133	HINT2	7.97207	0.231391	1091
ENSG00000126709	IFI6	-6.90494	0.200751	1092
ENSG00000122122	SASH3	-7.9093	0.230698	1093
ENSG00000135069	PSAT1	7.06188	0.206151	1094
ENSG00000112787	FBRSL1	-6.93633	0.202713	1095
ENSG00000130827	PLXNA3	6.87356	0.201156	1096
ENSG00000126353	CCR7	8.03484	0.23532	1097
ENSG00000008083	JARID2	7.94069	0.233965	1098
ENSG00000142039	CCDC97	8.129	0.240049	1099
ENSG00000172819	RARG	8.06623	0.238986	1100
ENSG00000188352	FOCAD	-6.12029	0.181357	1101
ENSG00000114744	COMMD2	7.94069	0.23532	1102
ENSG00000157796	WDR19	-6.27722	0.186436	1103
ENSG00000078043	PIAS2	-6.65386	0.197896	1104
ENSG00000101150	TPD52L2	-6.59108	0.196295	1105
ENSG00000110075	PPP6R3	-7.81514	0.232987	1106
ENSG00000099204	ABLIM1	-7.46989	0.223002	1107
ENSG00000204569	PPP1R10	8.31732	0.249021	1108
ENSG00000246223	LINC01550	-6.33999	0.190062	1109
ENSG00000160007	ARHGAP35	-6.74801	0.203048	1110
ENSG00000185246	PRPF39	-6.68524	0.201213	1111
ENSG00000114098	ARMC8	6.87356	0.207109	1112
ENSG00000167114	SLC27A4	7.09326	0.21379	1113
ENSG00000225648	SBDSP1	6.9991	0.211122	1114
ENSG00000101843	PSMD10	8.66257	0.261462	1115
ENSG00000129675	ARHGEF6	-6.74801	0.203811	1116
ENSG00000140307	GTF2A2	1.94594	0.0588599	1117
ENSG00000118707	TGIF2	-6.62247	0.200353	1118
ENSG00000181467	RAP2B	-6.15168	0.186436	1119
ENSG00000105373	NOP53	-7.81514	0.237303	1120
ENSG00000153066	TXNDC11	5.49257	0.166845	1121
ENSG00000173517	PEAK1	5.14732	0.156529	1122
ENSG00000186111	PIP5K1C	-6.49693	0.197656	1123
ENSG00000006625	GGCT	6.84217	0.208603	1124
ENSG00000150779	TIMM8B	2.54228	0.0775158	1125
ENSG00000177000	MTHFR	-6.40277	0.195232	1126
ENSG00000126001	CEP250	-6.84217	0.208692	1127
ENSG00000281649	EBLN3P	-7.53267	0.229996	1128
ENSG00000173273	TNKS	-6.12029	0.187111	1129
ENSG00000062716	VMP1	2.13426	0.0652645	1130
ENSG00000145012	LPP	-6.5597	0.200722	1131
ENSG00000143319	ISG20L2	-7.03049	0.215132	1132
ENSG00000100934	SEC23A	-6.93633	0.212272	1133
ENSG00000140464	PML	7.59544	0.232987	1134
ENSG00000159479	MED8	7.53267	0.231152	1135
ENSG00000183513	COA5	7.43851	0.229146	1136
ENSG00000025770	NCAPH2	7.53267	0.232387	1137
ENSG00000164548	TRA2A	-6.52831	0.201516	1138
ENSG00000002549	LAP3	6.96772	0.215118	1139
ENSG00000076924	XAB2	7.6896	0.238115	1140
ENSG00000131725	WDR44	-6.49693	0.201213	1141
ENSG00000165506	DNAAF2	8.16039	0.253202	1142
ENSG00000168229	PTGDR	-6.62247	0.206065	1143
ENSG00000143224	PPOX	-6.46554	0.201213	1144
ENSG00000139278	GLIPR1	-7.46989	0.232861	1145
ENSG00000172465	TCEAL1	-6.43415	0.200751	1146
ENSG00000166272	WBP1L	-6.40277	0.200551	1147
ENSG00000162623	TYW3	7.97207	0.249888	1148
ENSG00000133134	BEX2	-6.40277	0.200724	1149
ENSG00000174579	MSL2	-6.65386	0.208712	1150
ENSG00000133321	RARRES3	-8.53702	0.268276	1151
ENSG00000166226	CCT2	2.00871	0.0631992	1152
ENSG00000198771	RCSD1	-7.59544	0.239673	1153
ENSG00000167766	ZNF83	-6.46554	0.204408	1154
ENSG00000099308	MAST3	7.06188	0.223266	1155
ENSG00000153391	INO80C	7.6896	0.243135	1156
ENSG00000101577	LPIN2	-6.68524	0.211605	1157
ENSG00000173914	RBM4B	6.33999	0.201213	1158
ENSG00000099904	ZDHHC8	-7.21881	0.229146	1159
ENSG00000131013	PPIL4	7.84653	0.249249	1160
ENSG00000129347	KRI1	7.97207	0.253473	1161
ENSG00000144357	UBR3	-6.21445	0.197869	1162
ENSG00000180817	PPA1	2.38534	0.0761738	1163
ENSG00000165476	REEP3	-6.27722	0.200551	1164
ENSG00000185885	IFITM1	-8.00346	0.255768	1165
ENSG00000129484	PARP2	-6.27722	0.200724	1166
ENSG00000145214	DGKQ	-7.15603	0.229196	1167
ENSG00000072135	PTPN18	-6.33999	0.203209	1168
ENSG00000100906	NFKBIA	1.88317	0.0604509	1169
ENSG00000127804	METTL16	-6.21445	0.199632	1170
ENSG00000124203	ZNF831	-6.21445	0.199632	1171
ENSG00000107164	FUBP3	-6.08891	0.195747	1172
ENSG00000115145	STAM2	-6.65386	0.21412	1173
ENSG00000119431	HDHD3	-6.30861	0.203048	1174
ENSG00000132182	NUP210	-7.6896	0.247551	1175
ENSG00000211820	NA	-6.24584	0.20254	1176
ENSG00000204165	CXorf65	-5.46118	0.177834	1177
ENSG00000182512	GLRX5	7.31296	0.238647	1178
ENSG00000075407	ZNF37A	3.07584	0.100392	1179
ENSG00000149485	FADS1	7.6896	0.251197	1180
ENSG00000169508	GPR183	-7.43851	0.243297	1181
ENSG00000166260	COX11	-6.24584	0.204524	1182
ENSG00000115970	THADA	7.28158	0.238471	1183
ENSG00000094631	HDAC6	7.97207	0.261291	1184
ENSG00000106268	NUDT1	7.56405	0.248139	1185
ENSG00000183696	UPP1	-6.81079	0.223629	1186
ENSG00000121210	TMEM131L	-6.59108	0.216446	1187
ENSG00000162636	FAM102B	8.28593	0.272458	1188
ENSG00000197976	AKAP17A	-6.33999	0.208692	1189
ENSG00000148396	SEC16A	-7.06188	0.232771	1190
ENSG00000092931	MFSD11	-6.33999	0.209218	1191
ENSG00000100226	GTPBP1	7.65821	0.2529	1192
ENSG00000264522	OTUD7B	6.74801	0.22326	1193
ENSG00000247092	NA	-5.08455	0.168244	1194
ENSG00000130517	PGPEP1	-7.12465	0.236811	1195
ENSG00000145476	CYP4V2	-6.27722	0.208712	1196
ENSG00000095380	NANS	6.9991	0.232987	1197
ENSG00000196586	MYO6	7.18742	0.239383	1198
ENSG00000100304	TTLL12	7.03049	0.234641	1199
ENSG00000114126	TFDP2	6.33999	0.21183	1200
ENSG00000144134	RABL2A	-5.83782	0.195274	1201
ENSG00000012983	MAP4K5	-6.96772	0.233172	1202
ENSG00000183718	TRIM52	-6.02613	0.20206	1203
ENSG00000147601	TERF1	-6.90494	0.231775	1204
ENSG00000141380	SS18	8.28593	0.278253	1205
ENSG00000146802	TMEM168	-6.30861	0.211868	1206
ENSG00000170873	MTSS1	8.06623	0.270948	1207
ENSG00000005206	SPPL2B	-6.33999	0.213045	1208
ENSG00000163788	SNRK	-6.87356	0.231127	1209
ENSG00000196230	TUBB	0.972969	0.0327259	1210
ENSG00000135272	MDFIC	2.0401	0.0686395	1211
ENSG00000197008	ZNF138	-6.30861	0.213215	1212
ENSG00000147654	EBAG9	7.59544	0.257833	1213
ENSG00000050730	TNIP3	2.60505	0.088522	1214
ENSG00000136522	MRPL47	7.50128	0.256969	1215
ENSG00000184900	SUMO3	8.59979	0.294917	1216
ENSG00000263753	LINC00667	8.22316	0.282313	1217
ENSG00000198498	TMA16	7.03049	0.241367	1218
ENSG00000177830	CHID1	-6.12029	0.210381	1219
ENSG00000130305	NSUN5	6.49693	0.223718	1220
ENSG00000102900	NUP93	8.00346	0.277047	1221
ENSG00000198858	R3HDM4	-5.33564	0.185785	1222
ENSG00000129667	RHBDF2	-6.40277	0.223002	1223
ENSG00000164715	LMTK2	-5.80643	0.202713	1224
ENSG00000162419	GMEB1	-6.08891	0.212967	1225
ENSG00000099875	MKNK2	7.9093	0.277047	1226
ENSG00000120800	UTP20	-6.37138	0.223615	1227
ENSG00000103061	SLC7A6OS	-5.80643	0.203967	1228
ENSG00000170468	RIOX1	4.92762	0.173156	1229
ENSG00000138750	NUP54	7.59544	0.266918	1230
ENSG00000050748	MAPK9	-6.62247	0.232771	1231
ENSG00000071564	TCF3	-6.08891	0.214048	1232
ENSG00000156515	HK1	-6.7794	0.238517	1233
ENSG00000172673	THEMIS	-8.31732	0.292658	1234
ENSG00000106211	HSPB1	1.50653	0.0530642	1235
ENSG00000119446	RBM18	8.41148	0.296997	1236
ENSG00000155329	ZCCHC10	8.03484	0.283766	1237
ENSG00000239528	NA	-2.85614	0.101013	1238
ENSG00000049618	ARID1B	-7.28158	0.257727	1239
ENSG00000163882	POLR2H	8.129	0.288328	1240
ENSG00000074582	BCS1L	-5.96336	0.211868	1241
ENSG00000180917	CMTR2	-6.43415	0.2293	1242
ENSG00000111669	TPI1	1.00436	0.0358532	1243
ENSG00000167543	TP53I13	-6.37138	0.228012	1244
ENSG00000223959	AFG3L1P	-6.30861	0.225796	1245
ENSG00000125245	GPR18	2.73059	0.0978026	1246
ENSG00000163902	RPN1	2.0401	0.0730931	1247
ENSG00000112651	MRPL2	8.25455	0.295825	1248
ENSG00000185946	RNPC3	-7.43851	0.266918	1249
ENSG00000122687	MRM2	8.06623	0.289474	1250
ENSG00000179820	MYADM	-6.30861	0.226613	1251
ENSG00000177917	ARL6IP6	-6.21445	0.223629	1252
ENSG00000171843	MLLT3	8.19178	0.294893	1253
ENSG00000131236	CAP1	1.41238	0.0509628	1254
ENSG00000172172	MRPL13	2.22841	0.0804885	1255
ENSG00000221821	C6orf226	6.5597	0.237703	1256
ENSG00000141504	SAT2	-7.53267	0.273076	1257
ENSG00000127526	SLC35E1	7.06188	0.256155	1258
ENSG00000096996	IL12RB1	-5.61811	0.204281	1259
ENSG00000040933	INPP4A	-7.37574	0.268315	1260
ENSG00000101040	ZMYND8	-7.12465	0.259184	1261
ENSG00000153015	CWC27	-6.71663	0.244371	1262
ENSG00000140632	GLYR1	6.81079	0.248139	1263
ENSG00000171497	PPID	8.59979	0.31443	1264
ENSG00000263528	IKBKE	-6.12029	0.223943	1265
ENSG00000089820	ARHGAP4	-6.59108	0.241542	1266
ENSG00000170430	MGMT	7.81514	0.286583	1267
ENSG00000260404	NA	3.04445	0.111754	1268
ENSG00000172992	DCAKD	-6.33999	0.232771	1269
ENSG00000196295	NA	-6.33999	0.232861	1270
ENSG00000102034	ELF4	-5.46118	0.201213	1271
ENSG00000183207	RUVBL2	6.37138	0.23479	1272
ENSG00000100299	ARSA	8.22316	0.304025	1273
ENSG00000100029	PES1	7.21881	0.266921	1274
ENSG00000145365	TIFA	-6.62247	0.244882	1275
ENSG00000171700	RGS19	7.87791	0.291364	1276
ENSG00000171984	C20orf196	-6.24584	0.23139	1277
ENSG00000160216	AGPAT3	-6.37138	0.236097	1278
ENSG00000198382	UVRAG	-6.46554	0.239653	1279
ENSG00000138614	INTS14	-6.18306	0.2293	1280
ENSG00000256060	TRAPPC2B	-5.39841	0.200221	1281
ENSG00000113161	HMGCR	2.63643	0.0978026	1282
ENSG00000137492	THAP12	7.97207	0.295825	1283
ENSG00000213047	DENND1B	-6.02613	0.223629	1284
ENSG00000100354	TNRC6B	-7.97207	0.296223	1285
ENSG00000196712	NF1	-6.33999	0.235761	1286
ENSG00000196547	MAN2A2	6.33999	0.235928	1287
ENSG00000133275	CSNK1G2	-7.18742	0.26769	1288
ENSG00000034053	APBA2	-6.24584	0.232771	1289
ENSG00000100056	ESS2	-5.99475	0.224037	1290
ENSG00000144635	DYNC1LI1	7.28158	0.272458	1291
ENSG00000171606	ZNF274	-6.52831	0.244371	1292
ENSG00000121104	FAM117A	-6.37138	0.238986	1293
ENSG00000262902	NA	-4.64514	0.174615	1294
ENSG00000134597	RBMX2	7.97207	0.299796	1295
ENSG00000090857	PDPR	-6.52831	0.245628	1296
ENSG00000146414	SHPRH	-6.12029	0.230408	1297
ENSG00000050426	LETMD1	7.28158	0.27513	1298
ENSG00000173852	DPY19L1	-6.24584	0.236066	1299
ENSG00000115687	PASK	-7.81514	0.295423	1300
ENSG00000147099	HDAC8	6.27722	0.237384	1301
ENSG00000164880	INTS1	-6.74801	0.255768	1302
ENSG00000163069	SGCB	-5.77504	0.218991	1303
ENSG00000108389	MTMR4	8.31732	0.315499	1304
ENSG00000166477	LEO1	7.31296	0.278065	1305
ENSG00000104643	MTMR9	-6.02613	0.229146	1306
ENSG00000178691	SUZ12	7.50128	0.28569	1307
ENSG00000148057	IDNK	-6.33999	0.241482	1308
ENSG00000171735	CAMTA1	2.29119	0.0875026	1309
ENSG00000197958	RPL12	0.784653	0.0299994	1310
ENSG00000211839	NA	2.85614	0.10963	1311
ENSG00000157216	SSBP3	-7.40712	0.284433	1312
ENSG00000268205	NA	-6.5597	0.2529	1313
ENSG00000166046	TCP11L2	-6.12029	0.236066	1314
ENSG00000134453	RBM17	1.50653	0.0581947	1315
ENSG00000168476	REEP4	-6.24584	0.241542	1316
ENSG00000168724	DNAJC21	5.52396	0.21412	1317
ENSG00000171314	PGAM1	1.1299	0.0438728	1318
ENSG00000272933	NA	-4.5196	0.176049	1319
ENSG00000156650	KAT6B	-6.37138	0.248445	1320
ENSG00000170085	SIMC1	-5.99475	0.234641	1321
ENSG00000125910	S1PR4	-7.09326	0.278686	1322
ENSG00000168028	RPSA	0.878811	0.0345639	1323
ENSG00000111786	SRSF9	7.50128	0.296223	1324
ENSG00000071051	NCK2	-6.12029	0.241734	1325
ENSG00000101236	RNF24	-6.40277	0.253107	1326
ENSG00000169814	BTD	-6.18306	0.244553	1327
ENSG00000158636	EMSY	-6.15168	0.24363	1328
ENSG00000196352	CD55	7.87791	0.312732	1329
ENSG00000124570	SERPINB6	8.00346	0.318643	1330
ENSG00000140992	PDPK1	-6.96772	0.277494	1331
ENSG00000107854	TNKS2	-4.77069	0.190167	1332
ENSG00000282431	NA	-2.44812	0.0977501	1333
ENSG00000141873	SLC39A3	7.40712	0.296223	1334
ENSG00000160818	GPATCH4	7.50128	0.300163	1335
ENSG00000160741	CRTC2	-7.28158	0.29156	1336
ENSG00000124243	BCAS4	-5.02178	0.201099	1337
ENSG00000267369	NA	-5.39841	0.216446	1338
ENSG00000135916	ITM2C	7.37574	0.296223	1339
ENSG00000145860	RNF145	6.5597	0.263574	1340
ENSG00000074054	CLASP1	-7.40712	0.297899	1341
ENSG00000123739	PLA2G12A	-6.33999	0.256007	1342
ENSG00000160190	SLC37A1	7.31296	0.295825	1343
ENSG00000113391	FAM172A	-6.5597	0.266148	1344
ENSG00000174796	THAP6	7.25019	0.294893	1345
ENSG00000116455	WDR77	7.18742	0.292658	1346
ENSG00000143553	SNAPIN	7.34435	0.299214	1347
ENSG00000204217	BMPR2	6.30861	0.257727	1348
ENSG00000148337	CIZ1	-7.81514	0.319816	1349
ENSG00000123607	TTC21B	-5.80643	0.237703	1350
ENSG00000137055	PLAA	-6.27722	0.257568	1351
ENSG00000132341	RAN	0.941583	0.0386627	1352
ENSG00000165782	PIP4P1	-6.33999	0.260401	1353
ENSG00000154781	CCDC174	-7.03049	0.289474	1354
ENSG00000139826	ABHD13	-6.46554	0.266918	1355
ENSG00000140262	TCF12	8.69395	0.359251	1356
ENSG00000131023	LATS1	-6.71663	0.278489	1357
ENSG00000088179	PTPN4	-7.59544	0.315092	1358
ENSG00000085563	ABCB1	-6.81079	0.283038	1359
ENSG00000203880	PCMTD2	-7.09326	0.294893	1360
ENSG00000112659	CUL9	-6.15168	0.256007	1361
ENSG00000274020	LINC01138	-6.84217	0.284939	1362
ENSG00000065150	IPO5	7.62683	0.318643	1363
ENSG00000109381	ELF2	-6.37138	0.266482	1364
ENSG00000153933	DGKE	-6.71663	0.281148	1365
ENSG00000178573	MAF	-5.6495	0.236546	1366
ENSG00000077238	IL4R	2.07148	0.0868763	1367
ENSG00000106771	TMEM245	-7.25019	0.304518	1368
ENSG00000130939	UBE4B	7.09326	0.299218	1369
ENSG00000102317	RBM3	2.38534	0.100841	1370
ENSG00000112200	ZNF451	-7.06188	0.298681	1371
ENSG00000103365	GGA2	-7.6896	0.325268	1372
ENSG00000111725	PRKAB1	8.28593	0.350695	1373
ENSG00000134802	SLC43A3	7.87791	0.334766	1374
ENSG00000100100	PIK3IP1	-7.97207	0.339557	1375
ENSG00000136143	SUCLA2	7.84653	0.334766	1376
ENSG00000170989	S1PR1	-8.34871	0.356265	1377
ENSG00000005175	RPAP3	-6.46554	0.275957	1378
ENSG00000097046	CDC7	-6.43415	0.274624	1379
ENSG00000174606	ANGEL2	7.72098	0.329961	1380
ENSG00000185129	PURA	-6.9991	0.29988	1381
ENSG00000179950	PUF60	2.2598	0.0968378	1382
ENSG00000148090	AUH	-5.99475	0.256969	1383
ENSG00000105732	ZNF574	7.59544	0.326647	1384
ENSG00000172062	SMN1	3.01307	0.129584	1385
ENSG00000143363	PRUNE1	6.68524	0.287659	1386
ENSG00000237499	LOC100130476	-5.96336	0.257826	1387
ENSG00000165416	SUGT1	2.0401	0.0884991	1388
ENSG00000033011	ALG1	8.03484	0.349093	1389
ENSG00000214655	ZSWIM8	7.81514	0.340982	1390
ENSG00000148411	NACC2	-6.24584	0.27256	1391
ENSG00000115548	KDM3A	-6.46554	0.282313	1392
ENSG00000188342	GTF2F2	8.03484	0.352899	1393
ENSG00000133731	IMPA1	-6.81079	0.299218	1394
ENSG00000068028	RASSF1	-8.50564	0.374045	1395
ENSG00000204899	MZT1	8.16039	0.358942	1396
ENSG00000269293	ZSCAN16-AS1	7.59544	0.33418	1397
ENSG00000128908	INO80	7.59544	0.33418	1398
ENSG00000041988	THAP3	-7.34435	0.324246	1399
ENSG00000125735	TNFSF14	2.2598	0.0998937	1400
ENSG00000155975	VPS37A	6.87356	0.304296	1401
ENSG00000147400	CETN2	6.49693	0.287659	1402
ENSG00000171720	HDAC3	-6.74801	0.299214	1403
ENSG00000065183	WDR3	5.93198	0.263244	1404
ENSG00000243279	PRAF2	-7.18742	0.318997	1405
ENSG00000101639	CEP192	-5.68089	0.252201	1406
ENSG00000172115	CYCS	1.69485	0.0756464	1407
ENSG00000198171	DDRGK1	7.53267	0.336747	1408
ENSG00000173276	ZBTB21	6.65386	0.297601	1409
ENSG00000149212	SESN3	-6.52831	0.292058	1410
ENSG00000017797	RALBP1	-6.68524	0.299796	1411
ENSG00000180964	TCEAL8	-6.24584	0.280246	1412
ENSG00000173409	ARV1	7.40712	0.33255	1413
ENSG00000188681	TEKT4P2	-6.68524	0.30075	1414
ENSG00000169926	KLF13	-7.34435	0.331717	1415
ENSG00000140365	COMMD4	8.06623	0.364432	1416
ENSG00000239382	ALKBH6	-7.18742	0.324813	1417
ENSG00000154719	MRPL39	7.75237	0.350695	1418
ENSG00000143793	C1orf35	7.59544	0.344476	1419
ENSG00000109320	NFKB1	1.69485	0.0768818	1420
ENSG00000174891	RSRC1	6.84217	0.310404	1421
ENSG00000170915	PAQR8	-6.52831	0.296223	1422
ENSG00000005379	TSPOAP1	-6.52831	0.296223	1423
ENSG00000175197	DDIT3	-6.9991	0.317608	1424
ENSG00000214765	SEPT7P2	7.34435	0.333982	1425
ENSG00000225697	SLC26A6	7.43851	0.338953	1426
ENSG00000142892	PIGK	5.74366	0.262055	1427
ENSG00000215021	PHB2	1.50653	0.0687446	1428
ENSG00000278970	HEIH	7.28158	0.33255	1429
ENSG00000081019	RSBN1	7.78376	0.355801	1430
ENSG00000078319	NA	7.34435	0.335749	1431
ENSG00000132017	DCAF15	3.17	0.145169	1432
ENSG00000167721	TSR1	7.50128	0.343856	1433
ENSG00000117139	KDM5B	7.37574	0.339557	1434
ENSG00000005022	SLC25A5	1.19267	0.0549129	1435
ENSG00000124802	EEF1E1	7.31296	0.336747	1436
ENSG00000197070	ARRDC1	-7.40712	0.341505	1437
ENSG00000205138	SDHAF1	4.95901	0.22884	1438
ENSG00000162976	PQLC3	-7.15603	0.330249	1439
ENSG00000096433	ITPR3	-7.06188	0.326132	1440
ENSG00000168159	RNF187	7.6896	0.355801	1441
ENSG00000151779	NBAS	-6.30861	0.292934	1442
ENSG00000166326	TRIM44	8.03484	0.374072	1443
ENSG00000184162	NR2C2AP	7.59544	0.353634	1444
ENSG00000178951	ZBTB7A	-7.6896	0.358108	1445
ENSG00000109466	KLHL2	7.12465	0.332086	1446
ENSG00000155256	ZFYVE27	-6.84217	0.319816	1447
ENSG00000188566	NDOR1	-4.45683	0.208603	1448
ENSG00000176973	FAM89B	-3.92326	0.183696	1449
ENSG00000170310	STX8	-6.30861	0.296223	1450
ENSG00000172007	RAB33B	-6.37138	0.299218	1451
ENSG00000183878	UTY	7.53267	0.353993	1452
ENSG00000196544	BORCS6	-6.02613	0.283515	1453
ENSG00000103549	RNF40	7.18742	0.339557	1454
ENSG00000123908	AGO2	1.97733	0.0934428	1455
ENSG00000165733	BMS1	7.72098	0.365228	1456
ENSG00000134186	PRPF38B	1.91455	0.0905747	1457
ENSG00000008018	PSMB1	1.1299	0.0534943	1458
ENSG00000112297	CRYBG1	-6.9991	0.331482	1459
ENSG00000156261	CCT8	1.75762	0.0832544	1460
ENSG00000235750	KIAA0040	-6.65386	0.315499	1461
ENSG00000198960	ARMCX6	7.18742	0.341226	1462
ENSG00000124767	GLO1	2.07148	0.0986979	1463
ENSG00000215717	TMEM167B	-6.40277	0.305469	1464
ENSG00000168818	STX18	-5.93198	0.283038	1465
ENSG00000089775	ZBTB25	-6.96772	0.33302	1466
ENSG00000155393	HEATR3	6.7794	0.324813	1467
ENSG00000122729	ACO1	-6.37138	0.305375	1468
ENSG00000165672	PRDX3	2.0401	0.0978026	1469
ENSG00000237441	RGL2	-7.43851	0.359337	1470
ENSG00000073921	PICALM	-6.7794	0.327589	1471
ENSG00000131375	CAPN7	7.81514	0.377681	1472
ENSG00000121671	CRY2	8.19178	0.396172	1473
ENSG00000135842	FAM129A	-7.78376	0.376977	1474
ENSG00000274180	NATD1	-6.08891	0.295825	1475
ENSG00000131462	TUBG1	7.31296	0.355801	1476
ENSG00000130724	CHMP2A	2.19703	0.106899	1477
ENSG00000158050	DUSP2	1.31822	0.0641807	1478
ENSG00000143315	PIGM	-6.40277	0.31182	1479
ENSG00000109917	ZPR1	7.40712	0.360773	1480
ENSG00000240230	COX19	-6.68524	0.327072	1481
ENSG00000165714	BORCS5	-7.09326	0.347259	1482
ENSG00000103091	WDR59	-6.02613	0.296223	1483
ENSG00000106803	SEC61B	1.25544	0.0620395	1484
ENSG00000158526	TSR2	-6.71663	0.332086	1485
ENSG00000153406	NMRAL1	-6.02613	0.298359	1486
ENSG00000095370	SH2D3C	-7.31296	0.362253	1487
ENSG00000108557	RAI1	6.74801	0.334511	1488
ENSG00000140280	LYSMD2	-7.12465	0.353634	1489
ENSG00000114626	ABTB1	-7.53267	0.374045	1490
ENSG00000138468	SENP7	-4.61376	0.229146	1491
ENSG00000204564	C6orf136	-6.37138	0.316502	1492
ENSG00000139192	TAPBPL	-7.21881	0.358942	1493
ENSG00000139842	CUL4A	2.13426	0.106373	1494
ENSG00000135317	SNX14	7.87791	0.392773	1495
ENSG00000256128	NA	-6.68524	0.33418	1496
ENSG00000134809	TIMM10	2.57366	0.1288	1497
ENSG00000165494	PCF11	-7.84653	0.393177	1498
ENSG00000168610	STAT3	1.75762	0.0881753	1499
ENSG00000138246	DNAJC13	-6.30861	0.317608	1500
ENSG00000183354	KIAA2026	-6.87356	0.347346	1501
ENSG00000143106	PSMA5	1.44376	0.0730931	1502
ENSG00000103197	TSC2	-7.18742	0.365493	1503
ENSG00000172543	CTSW	-8.53702	0.434264	1504
ENSG00000106554	CHCHD3	7.46989	0.380998	1505
ENSG00000122188	LAX1	-6.62247	0.338251	1506
ENSG00000101181	MTG2	7.6896	0.393177	1507
ENSG00000133142	TCEAL4	7.72098	0.394996	1508
ENSG00000239569	NA	-7.12465	0.364671	1509
ENSG00000176953	NFATC2IP	2.85614	0.146407	1510
ENSG00000033867	SLC4A7	-7.31296	0.37585	1511
ENSG00000073861	TBX21	-6.59108	0.338953	1512
ENSG00000229644	NA	3.01307	0.155116	1513
ENSG00000135473	PAN2	-6.74801	0.348649	1514
ENSG00000101265	RASSF2	-6.33999	0.327589	1515
ENSG00000140995	DEF8	7.15603	0.370619	1516
ENSG00000124207	CSE1L	2.66782	0.13846	1517
ENSG00000173011	TADA2B	-6.05752	0.314505	1518
ENSG00000120685	PROSER1	7.18742	0.374045	1519
ENSG00000112701	SENP6	7.78376	0.406434	1520
ENSG00000205903	ZNF316	-5.21009	0.272124	1521
ENSG00000142687	KIAA0319L	-7.40712	0.387589	1522
ENSG00000136161	RCBTB2	-7.37574	0.386014	1523
ENSG00000204220	PFDN6	7.81514	0.409191	1524
ENSG00000133997	MED6	7.28158	0.381693	1525
ENSG00000151465	CDC123	2.22841	0.118003	1526
ENSG00000214706	IFRD2	2.29119	0.121334	1527
ENSG00000167747	C19orf48	6.18306	0.327589	1528
ENSG00000100297	MCM5	-6.7794	0.359251	1529
ENSG00000197043	ANXA6	1.75762	0.0931601	1530
ENSG00000204120	GIGYF2	-6.59108	0.349699	1531
ENSG00000154889	MPPE1	7.78376	0.413263	1532
ENSG00000187049	TMEM216	7.81514	0.415151	1533
ENSG00000099949	LZTR1	-5.71227	0.303485	1534
ENSG00000168000	BSCL2	-3.07584	0.163535	1535
ENSG00000146282	RARS2	7.72098	0.411646	1536
ENSG00000129691	ASH2L	6.84217	0.365041	1537
ENSG00000186951	PPARA	-6.59108	0.351673	1538
ENSG00000126773	PCNX4	-6.59108	0.351673	1539
ENSG00000155561	NUP205	7.97207	0.426053	1540
ENSG00000142186	SCYL1	7.59544	0.407281	1541
ENSG00000122085	MTERF4	-7.18742	0.385984	1542
ENSG00000111647	UHRF1BP1L	7.18742	0.385984	1543
ENSG00000112305	SMAP1	-7.53267	0.404831	1544
ENSG00000105619	TFPT	-7.28158	0.393177	1545
ENSG00000221963	APOL6	-7.18742	0.388219	1546
ENSG00000149925	ALDOA	0.941583	0.0509943	1547
ENSG00000139613	SMARCC2	7.25019	0.393177	1548
ENSG00000100644	HIF1A	1.88317	0.102281	1549
ENSG00000148019	CEP78	-6.18306	0.336059	1550
ENSG00000085365	SCAMP1	6.62247	0.360701	1551
ENSG00000283063	NA	-1.25544	0.0683796	1552
ENSG00000171988	JMJD1C	-6.52831	0.355801	1553
ENSG00000171159	C9orf16	1.06713	0.0581947	1554
ENSG00000128185	DGCR6L	-7.65821	0.417988	1555
ENSG00000078687	TNRC6C	-7.46989	0.407761	1556
ENSG00000198743	SLC5A3	-7.21881	0.395026	1557
ENSG00000109079	TNFAIP1	-6.33999	0.347259	1558
ENSG00000136643	RPS6KC1	7.28158	0.399429	1559
ENSG00000164117	FBXO8	-6.71663	0.369279	1560
ENSG00000100023	PPIL2	-6.37138	0.350314	1561
ENSG00000059122	FLYWCH1	-6.37138	0.350695	1562
ENSG00000185619	PCGF3	-7.03049	0.387589	1563
ENSG00000163600	ICOS	-6.24584	0.345488	1564
ENSG00000065615	CYB5R4	7.56405	0.419265	1565
ENSG00000137414	FAM8A1	-6.21445	0.345147	1566
ENSG00000024862	CCDC28A	-6.21445	0.345147	1567
ENSG00000131323	TRAF3	7.65821	0.42555	1568
ENSG00000213658	LAT	-2.88752	0.160708	1569
ENSG00000163655	GMPS	7.56405	0.421432	1570
ENSG00000179271	GADD45GIP1	7.12465	0.397687	1571
ENSG00000196233	LCOR	-7.03049	0.392773	1572
ENSG00000099725	PRKY	-7.50128	0.419265	1573
ENSG00000136270	TBRG4	8.00346	0.449559	1574
ENSG00000005007	UPF1	7.25019	0.407634	1575
ENSG00000211721	NA	-6.93633	0.390087	1576
ENSG00000165458	INPPL1	-6.27722	0.353078	1577
ENSG00000009954	BAZ1B	-6.93633	0.390336	1578
ENSG00000100908	EMC9	-5.55534	0.312732	1579
ENSG00000184545	DUSP8	-5.8692	0.331717	1580
ENSG00000236552	RPL13AP5	-4.61376	0.260821	1581
ENSG00000155363	MOV10	8.00346	0.453507	1582
ENSG00000015153	YAF2	-6.74801	0.382399	1583
ENSG00000164211	STARD4	1.72624	0.0978342	1584
ENSG00000132463	GRSF1	1.94594	0.110449	1585
ENSG00000166562	SEC11C	1.75762	0.100003	1586
ENSG00000135974	C2orf49	-5.96336	0.339557	1587
ENSG00000197841	ZNF181	-6.81079	0.390087	1588
ENSG00000155744	FAM126B	6.65386	0.381288	1589
ENSG00000251022	THAP9-AS1	-6.49693	0.374311	1590
ENSG00000112062	MAPK14	-6.62247	0.381992	1591
ENSG00000189180	ZNF33A	-7.21881	0.416415	1592
ENSG00000184967	NOC4L	6.96772	0.402111	1593
ENSG00000102316	MAGED2	1.85178	0.106899	1594
ENSG00000075945	KIFAP3	7.78376	0.449559	1595
ENSG00000115604	IL18R1	7.56405	0.437267	1596
ENSG00000159216	RUNX1	7.78376	0.450839	1597
ENSG00000091947	TMEM101	-6.62247	0.384639	1598
ENSG00000183520	UTP11	2.22841	0.129584	1599
ENSG00000198001	IRAK4	-6.90494	0.401933	1600
ENSG00000167468	GPX4	0.910197	0.0530642	1601
ENSG00000136986	DERL1	7.50128	0.437338	1602
ENSG00000198746	GPATCH3	8.34871	0.487609	1603
ENSG00000152904	GGPS1	8.63118	0.504352	1604
ENSG00000205758	CRYZL1	-6.02613	0.353078	1605
ENSG00000103671	TRIP4	7.65821	0.449559	1606
ENSG00000185963	BICD2	-6.15168	0.361607	1607
ENSG00000163608	NEPRO	-6.65386	0.391188	1608
ENSG00000074696	HACD3	-6.68524	0.393177	1609
ENSG00000108829	LRRC59	-5.93198	0.349093	1610
ENSG00000080345	RIF1	7.59544	0.447192	1611
ENSG00000023909	GCLM	6.49693	0.382677	1612
ENSG00000110876	SELPLG	-3.3897	0.1997	1613
ENSG00000163444	TMEM183A	7.21881	0.42733	1614
ENSG00000108651	UTP6	8.28593	0.492447	1615
ENSG00000197903	HIST1H2BK	-7.15603	0.426053	1616
ENSG00000104231	ZFAND1	-6.74801	0.401933	1617
ENSG00000136518	ACTL6A	2.32257	0.13846	1618
ENSG00000100749	VRK1	6.90494	0.411877	1619
ENSG00000100982	PCIF1	-7.59544	0.453507	1620
ENSG00000186834	HEXIM1	-6.30861	0.376977	1621
ENSG00000132680	KHDC4	-7.09326	0.424583	1622
ENSG00000176095	IP6K1	6.81079	0.407761	1623
ENSG00000197136	PCNX3	-5.90059	0.353634	1624
ENSG00000084090	STARD7	1.82039	0.109107	1625
ENSG00000125834	STK35	-6.21445	0.374045	1626
ENSG00000101191	DIDO1	8.09762	0.487625	1627
ENSG00000103222	ABCC1	2.63643	0.158925	1628
ENSG00000185591	SP1	-6.62247	0.401933	1629
ENSG00000130725	UBE2M	7.09326	0.430697	1630
ENSG00000136059	VILL	-6.87356	0.417968	1631
ENSG00000168385	SEPT2	1.63208	0.0993951	1632
ENSG00000143889	HNRNPLL	6.93633	0.422828	1633
ENSG00000125779	PANK2	7.06188	0.430697	1634
ENSG00000196912	ANKRD36B	-7.15603	0.436456	1635
ENSG00000109618	SEPSECS	-6.27722	0.383379	1636
ENSG00000160714	UBE2Q1	5.71227	0.349943	1637
ENSG00000115241	PPM1G	2.16564	0.132706	1638
ENSG00000090905	TNRC6A	-7.31296	0.449559	1639
ENSG00000106392	C1GALT1	-6.27722	0.385984	1640
ENSG00000213066	FGFR1OP	5.14732	0.316827	1641
ENSG00000047249	ATP6V1H	7.25019	0.446446	1642
ENSG00000259429	NA	4.48821	0.276466	1643
ENSG00000117222	RBBP5	-6.46554	0.398347	1644
ENSG00000083937	CHMP2B	7.59544	0.469054	1645
ENSG00000101337	TM9SF4	-5.93198	0.368036	1646
ENSG00000116852	KIF21B	-6.5597	0.407761	1647
ENSG00000155229	MMS19	-6.93633	0.431445	1648
ENSG00000161980	POLR3K	7.40712	0.461698	1649
ENSG00000171552	BCL2L1	2.29119	0.142871	1650
ENSG00000178104	PDE4DIP	-6.24584	0.389582	1651
ENSG00000149658	YTHDF1	-6.43415	0.401933	1652
ENSG00000211460	TSN	2.29119	0.143191	1653
ENSG00000160299	PCNT	-6.84217	0.428123	1654
ENSG00000136731	UGGT1	-7.15603	0.447858	1655
ENSG00000110066	KMT5B	6.87356	0.430697	1656
ENSG00000169826	CSGALNACT2	-6.87356	0.431445	1657
ENSG00000134686	PHC2	-6.65386	0.418264	1658
ENSG00000090520	DNAJB11	1.88317	0.118411	1659
ENSG00000107175	CREB3	7.37574	0.463866	1660
ENSG00000113163	COL4A3BP	6.9991	0.44081	1661
ENSG00000140406	TLNRD1	-5.96336	0.375779	1662
ENSG00000067369	TP53BP1	6.84217	0.431445	1663
ENSG00000198546	ZNF511	7.50128	0.474411	1664
ENSG00000148154	UGCG	-6.49693	0.411286	1665
ENSG00000085978	ATG16L1	-6.30861	0.399416	1666
ENSG00000257923	CUX1	5.24148	0.332086	1667
ENSG00000165688	PMPCA	-7.18742	0.455475	1668
ENSG00000130349	C6orf203	-6.59108	0.417968	1669
ENSG00000163939	PBRM1	-6.84217	0.434159	1670
ENSG00000112992	NNT	-6.05752	0.385594	1671
ENSG00000005339	CREBBP	-7.46989	0.47576	1672
ENSG00000150907	FOXO1	-6.7794	0.432494	1673
ENSG00000185324	CDK10	-6.74801	0.431445	1674
ENSG00000087152	ATXN7L3	-5.55534	0.356265	1675
ENSG00000159210	SNF8	-4.7393	0.304372	1676
ENSG00000278730	NA	6.90494	0.443462	1677
ENSG00000148297	MED22	-5.83782	0.375489	1678
ENSG00000250988	SNHG21	-3.07584	0.197896	1679
ENSG00000158773	USF1	-6.24584	0.401933	1680
ENSG00000184117	NIPSNAP1	7.40712	0.477226	1681
ENSG00000232956	SNHG15	2.00871	0.129557	1682
ENSG00000174652	ZNF266	-7.03049	0.453507	1683
ENSG00000148248	SURF4	1.69485	0.10963	1684
ENSG00000189227	C15orf61	-5.36703	0.347563	1685
ENSG00000256393	NA	-4.61376	0.299796	1686
ENSG00000139193	CD27	-7.72098	0.501936	1687
ENSG00000111667	USP5	6.52831	0.424583	1688
ENSG00000100418	DESI1	7.43851	0.48425	1689
ENSG00000163577	EIF5A2	6.9991	0.457437	1690
ENSG00000114942	EEF1B2	0.847425	0.055449	1691
ENSG00000109689	STIM2	-6.12029	0.400676	1692
ENSG00000185753	CXorf38	-6.62247	0.435128	1693
ENSG00000147804	SLC39A4	-5.93198	0.390087	1694
ENSG00000123353	ORMDL2	2.54228	0.167542	1695
ENSG00000155368	DBI	1.06713	0.070344	1696
ENSG00000196705	ZNF431	-6.59108	0.436938	1697
ENSG00000123728	RAP2C	-7.40712	0.49125	1698
ENSG00000099800	TIMM13	1.91455	0.127038	1699
ENSG00000108599	AKAP10	-6.9991	0.464546	1700
ENSG00000182831	C16orf72	-7.59544	0.504719	1701
ENSG00000125520	SLC2A4RG	-3.23277	0.215118	1702
ENSG00000104081	BMF	5.30425	0.353634	1703
ENSG00000101347	SAMHD1	-6.46554	0.431445	1704
ENSG00000179335	CLK3	-7.9093	0.52876	1705
ENSG00000180376	CCDC66	-6.59108	0.441089	1706
ENSG00000165699	TSC1	-6.81079	0.456075	1707
ENSG00000261971	NA	-6.68524	0.449515	1708
ENSG00000139719	VPS33A	7.50128	0.505004	1709
ENSG00000165355	FBXO33	6.96772	0.469211	1710
ENSG00000131473	ACLY	1.97733	0.133246	1711
ENSG00000092871	RFFL	-6.18306	0.418507	1712
ENSG00000117153	KLHL12	7.12465	0.484739	1713
ENSG00000155115	GTF3C6	1.50653	0.102625	1714
ENSG00000010270	STARD3NL	-6.40277	0.438288	1715
ENSG00000146859	TMEM140	6.62247	0.453507	1716
ENSG00000117280	RAB29	-8.19178	0.561698	1717
ENSG00000140368	PSTPIP1	-8.75673	0.600867	1718
ENSG00000102760	RGCC	2.35396	0.161884	1719
ENSG00000163728	TTC14	-7.31296	0.503799	1720
ENSG00000182165	TP53TG1	4.92762	0.339683	1721
ENSG00000100519	PSMC6	2.07148	0.142871	1722
ENSG00000006125	AP2B1	6.7794	0.471142	1723
ENSG00000134905	CARS2	-6.27722	0.437338	1724
ENSG00000224578	NA	4.92762	0.345147	1725
ENSG00000177150	FAM210A	7.09326	0.499733	1726
ENSG00000187954	CYHR1	-6.74801	0.478058	1727
ENSG00000169252	ADRB2	-6.52831	0.463008	1728
ENSG00000137275	RIPK1	-5.96336	0.423261	1729
ENSG00000179523	NA	-6.12029	0.434557	1730
ENSG00000126062	TMEM115	7.43851	0.528188	1731
ENSG00000136935	GOLGA1	6.84217	0.486543	1732
ENSG00000140367	UBE2Q2	-6.30861	0.449383	1733
ENSG00000169249	ZRSR2	-5.8692	0.418461	1734
ENSG00000105519	CAPS	-3.26416	0.232771	1735
ENSG00000128595	CALU	7.28158	0.519516	1736
ENSG00000165271	NOL6	7.59544	0.544739	1737
ENSG00000209082	NA	-4.83346	0.347259	1738
ENSG00000140264	SERF2	0.753267	0.054193	1739
ENSG00000185475	TMEM179B	7.75237	0.558703	1740
ENSG00000170266	GLB1	7.50128	0.540696	1741
ENSG00000146733	PSPH	2.95029	0.212777	1742
ENSG00000070961	ATP2B1	-6.68524	0.482707	1743
ENSG00000164506	STXBP5	-5.24148	0.379334	1744
ENSG00000173120	KDM2A	-7.31296	0.531296	1745
ENSG00000108639	SYNGR2	1.75762	0.127905	1746
ENSG00000253719	ATXN7L3B	3.17	0.230687	1747
ENSG00000108465	CDK5RAP3	-3.76633	0.274177	1748
ENSG00000122033	MTIF3	-7.56405	0.551696	1749
ENSG00000159388	BTG2	2.19703	0.161072	1750
ENSG00000158545	ZC3H18	7.87791	0.584212	1751
ENSG00000128789	PSMG2	1.63208	0.121334	1752
ENSG00000136213	CHST12	-6.7794	0.504352	1753
ENSG00000101161	PRPF6	-7.25019	0.539683	1754
ENSG00000164463	CREBRF	-7.34435	0.546726	1755
ENSG00000164828	SUN1	-6.93633	0.516587	1756
ENSG00000153989	NUS1	6.87356	0.512137	1757
ENSG00000264364	DYNLL2	-6.43415	0.479542	1758
ENSG00000065675	PRKCQ	-7.46989	0.556738	1759
ENSG00000177613	CSTF2T	-6.49693	0.484739	1760
ENSG00000143157	POGK	-6.96772	0.520491	1761
ENSG00000105220	GPI	1.38099	0.103224	1762
ENSG00000070010	UFD1	1.91455	0.143191	1763
ENSG00000260032	NORAD	-7.18742	0.537609	1764
ENSG00000126067	PSMB2	1.78901	0.133847	1765
ENSG00000119977	TCTN3	6.96772	0.522457	1766
ENSG00000160214	RRP1	7.25019	0.544739	1767
ENSG00000109133	TMEM33	7.46989	0.561841	1768
ENSG00000104825	NFKBIB	6.93633	0.521975	1769
ENSG00000204427	ABHD16A	-2.85614	0.215118	1770
ENSG00000188389	PDCD1	6.68524	0.50424	1771
ENSG00000127824	TUBA4A	1.16129	0.0876189	1772
ENSG00000136149	NA	-4.64514	0.350695	1773
ENSG00000164182	NDUFAF2	7.12465	0.537959	1774
ENSG00000164209	SLC25A46	-6.21445	0.469414	1775
ENSG00000176715	ACSF3	6.9991	0.529767	1776
ENSG00000144567	RETREG2	-7.31296	0.553617	1777
ENSG00000229180	GS1-124K5.11	-7.25019	0.549182	1778
ENSG00000184110	EIF3C	2.79336	0.211868	1779
ENSG00000168884	TNIP2	2.16564	0.164365	1780
ENSG00000159079	CFAP298	-6.93633	0.526883	1781
ENSG00000115421	PAPOLG	-6.74801	0.513413	1782
ENSG00000168092	PAFAH1B2	-6.49693	0.495481	1783
ENSG00000215030	NA	-4.61376	0.352189	1784
ENSG00000111144	LTA4H	-7.53267	0.57589	1785
ENSG00000175073	VCPIP1	-6.90494	0.527911	1786
ENSG00000275066	SYNRG	-7.06188	0.540696	1787
ENSG00000070814	TCOF1	2.00871	0.153811	1788
ENSG00000179144	GIMAP7	-1.19267	0.0913571	1789
ENSG00000237190	CDKN2AIPNL	7.15603	0.548767	1790
ENSG00000136699	SMPD4	-6.46554	0.49645	1791
ENSG00000159593	NAE1	2.10287	0.161884	1792
ENSG00000072506	HSD17B10	1.69485	0.130483	1793
ENSG00000175467	SART1	7.28158	0.561698	1794
ENSG00000171488	LRRC8C	-6.93633	0.535316	1795
ENSG00000116679	IVNS1ABP	2.2598	0.174615	1796
ENSG00000141127	PRPSAP2	-6.65386	0.515101	1797
ENSG00000023892	DEF6	6.65386	0.515746	1798
ENSG00000159459	UBR1	6.90494	0.535474	1799
ENSG00000243181	NA	-2.63643	0.204524	1800
ENSG00000076513	ANKRD13A	-6.62247	0.514336	1801
ENSG00000183495	EP400	-6.02613	0.468703	1802
ENSG00000134255	CEPT1	-6.71663	0.522457	1803
ENSG00000132466	ANKRD17	-7.15603	0.556903	1804
ENSG00000137221	TJAP1	-6.84217	0.532487	1805
ENSG00000133943	DGLUCY	-7.25019	0.564747	1806
ENSG00000151553	FAM160B1	-6.71663	0.523851	1807
ENSG00000135945	REV1	-6.46554	0.505822	1808
ENSG00000120533	ENY2	1.78901	0.140303	1809
ENSG00000165929	TC2N	-8.00346	0.628952	1810
ENSG00000011275	RNF216	-6.5597	0.517347	1811
ENSG00000110713	NUP98	-7.25019	0.571813	1812
ENSG00000230987	NA	-2.57366	0.203048	1813
ENSG00000155252	PI4K2A	5.83782	0.461698	1814
ENSG00000125843	AP5S1	-5.8692	0.464912	1815
ENSG00000143970	ASXL2	-6.81079	0.539852	1816
ENSG00000187147	RNF220	7.31296	0.581713	1817
ENSG00000169609	C15orf40	-6.21445	0.4944	1818
ENSG00000170919	NA	6.30861	0.501936	1819
ENSG00000219200	RNASEK	-3.95465	0.315007	1820
ENSG00000172716	SLFN11	-6.49693	0.517657	1821
ENSG00000061936	SFSWAP	-6.24584	0.498857	1822
ENSG00000143514	TP53BP2	-6.30861	0.510211	1823
ENSG00000256043	CTSO	-6.18306	0.501936	1824
ENSG00000005448	WDR54	-6.40277	0.521535	1825
ENSG00000100596	SPTLC2	7.72098	0.628952	1826
ENSG00000075413	MARK3	-7.09326	0.577913	1827
ENSG00000065548	ZC3H15	2.00871	0.164365	1828
ENSG00000119285	HEATR1	-6.46554	0.530016	1829
ENSG00000171223	JUNB	1.41238	0.115817	1830
ENSG00000071553	ATP6AP1	-7.50128	0.616734	1831
ENSG00000147586	MRPS28	7.43851	0.613974	1832
ENSG00000182973	CNOT10	-6.46554	0.535275	1833
ENSG00000215067	ALOX12-AS1	7.15603	0.592741	1834
ENSG00000122223	CD244	-6.65386	0.551696	1835
ENSG00000177853	ZNF518A	-6.71663	0.557192	1836
ENSG00000047932	GOPC	7.21881	0.599969	1837
ENSG00000156976	EIF4A2	0.878811	0.0730931	1838
ENSG00000071889	FAM3A	-6.49693	0.540696	1839
ENSG00000146676	PURB	6.68524	0.557192	1840
ENSG00000100823	APEX1	2.19703	0.183116	1841
ENSG00000214078	CPNE1	1.09851	0.0917766	1842
ENSG00000125656	CLPP	1.41238	0.118003	1843
ENSG00000095794	CREM	2.13426	0.178838	1844
ENSG00000145715	RASA1	-6.96772	0.584036	1845
ENSG00000163820	FYCO1	-6.37138	0.534287	1846
ENSG00000140259	MFAP1	-6.71663	0.563799	1847
ENSG00000107758	PPP3CB	7.40712	0.622568	1848
ENSG00000143702	CEP170	-5.93198	0.498698	1849
ENSG00000172893	DHCR7	7.28158	0.612291	1850
ENSG00000188486	H2AFX	7.46989	0.628952	1851
ENSG00000189050	RNFT1	4.17435	0.351673	1852
ENSG00000102974	CTCF	-6.81079	0.573945	1853
ENSG00000271204	NA	-6.08891	0.514336	1854
ENSG00000135956	TMEM127	-6.81079	0.57589	1855
ENSG00000185485	SDHAP1	-7.28158	0.616074	1856
ENSG00000182095	TNRC18	3.26416	0.276466	1857
ENSG00000223745	NA	-7.37574	0.625958	1858
ENSG00000154370	TRIM11	-6.65386	0.56471	1859
ENSG00000185236	RAB11B	3.92326	0.33302	1860
ENSG00000149823	VPS51	-7.25019	0.616292	1861
ENSG00000268027	NA	-6.84217	0.583643	1862
ENSG00000094916	CBX5	-6.43415	0.54993	1863
ENSG00000072756	TRNT1	2.60505	0.223002	1864
ENSG00000203667	COX20	2.85614	0.244553	1865
ENSG00000140694	PARN	-6.9991	0.599339	1866
ENSG00000119778	ATAD2B	-6.87356	0.588648	1867
ENSG00000163482	STK36	-6.27722	0.540696	1868
ENSG00000107938	EDRF1	-6.15168	0.529925	1869
ENSG00000126070	AGO3	-6.65386	0.57322	1870
ENSG00000218426	NA	-4.61376	0.398112	1871
ENSG00000105186	ANKRD27	-6.30861	0.544739	1872
ENSG00000111361	EIF2B1	-6.43415	0.557192	1873
ENSG00000101407	TTI1	-6.37138	0.552236	1874
ENSG00000104763	ASAH1	6.71663	0.584036	1875
ENSG00000267364	NA	6.27722	0.545953	1876
ENSG00000105639	JAK3	-7.12465	0.620174	1877
ENSG00000174799	CEP135	-6.7794	0.592741	1878
ENSG00000177463	NR2C2	7.21881	0.631721	1879
ENSG00000133624	ZNF767P	-6.43415	0.563799	1880
ENSG00000132664	POLR3F	7.6896	0.675008	1881
ENSG00000185414	MRPL30	6.68524	0.588919	1882
ENSG00000175115	PACS1	-7.43851	0.65529	1883
ENSG00000135334	AKIRIN2	2.29119	0.202442	1884
ENSG00000049245	VAMP3	6.93633	0.613104	1885
ENSG00000173221	GLRX	-6.62247	0.586067	1886
ENSG00000071054	MAP4K4	-7.21881	0.63935	1887
ENSG00000165915	SLC39A13	-6.5597	0.581472	1888
ENSG00000065457	ADAT1	-6.49693	0.576012	1889
ENSG00000131876	SNRPA1	1.63208	0.144717	1890
ENSG00000114978	MOB1A	1.41238	0.125597	1891
ENSG00000165916	PSMC3	1.75762	0.156637	1892
ENSG00000160932	LY6E	-8.03484	0.71645	1893
ENSG00000150316	CWC15	1.88317	0.168036	1894
ENSG00000173575	CHD2	-7.94069	0.711167	1895
ENSG00000141506	PIK3R5	-7.50128	0.67376	1896
ENSG00000145388	METTL14	6.49693	0.584036	1897
ENSG00000138138	ATAD1	-7.28158	0.654634	1898
ENSG00000104853	CLPTM1	-6.59108	0.592741	1899
ENSG00000070501	POLB	-5.93198	0.534107	1900
ENSG00000140691	ARMC5	-5.90059	0.533432	1901
ENSG00000183576	SETD3	-6.84217	0.618592	1902
ENSG00000144231	POLR2D	2.57366	0.232861	1903
ENSG00000259366	NA	-6.5597	0.594021	1904
ENSG00000077463	SIRT6	-5.6495	0.512137	1905
ENSG00000182117	NOP10	1.47515	0.133847	1906
ENSG00000103994	ZNF106	-6.30861	0.572629	1907
ENSG00000198700	IPO9	6.9991	0.636483	1908
ENSG00000009413	REV3L	-5.90059	0.537584	1909
ENSG00000032219	ARID4A	6.62247	0.603804	1910
ENSG00000136381	IREB2	-6.18306	0.564747	1911
ENSG00000175899	A2M	-3.23277	0.295423	1912
ENSG00000122203	KIAA1191	-6.81079	0.622568	1913
ENSG00000251474	RPL32P3	-6.49693	0.594959	1914
ENSG00000088930	XRN2	2.29119	0.210236	1915
ENSG00000007255	TRAPPC6A	-6.52831	0.599463	1916
ENSG00000163636	PSMD6	1.88317	0.172945	1917
ENSG00000069345	DNAJA2	2.00871	0.184734	1918
ENSG00000118260	CREB1	-6.81079	0.627891	1919
ENSG00000145220	LYAR	-1.1299	0.104287	1920
ENSG00000080839	RBL1	-6.30861	0.583199	1921
ENSG00000186480	INSIG1	2.13426	0.197871	1922
ENSG00000104522	TSTA3	2.22841	0.206666	1923
ENSG00000167986	DDB1	2.16564	0.201213	1924
ENSG00000158290	CUL4B	-6.65386	0.618878	1925
ENSG00000163328	GPR155	-6.87356	0.639549	1926
ENSG00000164308	ERAP2	-7.94069	0.740003	1927
ENSG00000082515	MRPL22	1.88317	0.176494	1928
ENSG00000147403	RPL10	0.659108	0.0620395	1929
ENSG00000100124	ANKRD54	6.90494	0.650649	1930
ENSG00000127947	PTPN12	6.68524	0.630866	1931
ENSG00000145050	MANF	6.49693	0.613645	1932
ENSG00000103657	HERC1	-7.21881	0.68489	1933
ENSG00000074755	ZZEF1	-6.59108	0.625754	1934
ENSG00000125875	TBC1D20	-6.49693	0.618878	1935
ENSG00000137714	FDX1	7.28158	0.694852	1936
ENSG00000214110	NA	2.54228	0.242766	1937
ENSG00000196642	RABL6	3.26416	0.312625	1938
ENSG00000119688	ABCD4	-7.06188	0.67697	1939
ENSG00000059758	CDK17	7.06188	0.67697	1940
ENSG00000162695	SLC30A7	7.03049	0.674911	1941
ENSG00000183474	GTF2H2C	3.04445	0.292658	1942
ENSG00000283103	NA	-2.95029	0.283707	1943
ENSG00000121481	RNF2	2.16564	0.20847	1944
ENSG00000114023	FAM162A	1.88317	0.181357	1945
ENSG00000174748	RPL15	0.690494	0.0666491	1946
ENSG00000187994	RINL	-6.15168	0.595214	1947
ENSG00000107829	FBXW4	-6.52831	0.631701	1948
ENSG00000084234	APLP2	2.19703	0.212777	1949
ENSG00000273899	NOL12	3.13861	0.304025	1950
ENSG00000144043	TEX261	-6.7794	0.656865	1951
ENSG00000014641	MDH1	1.82039	0.176491	1952
ENSG00000169139	UBE2V2	2.07148	0.200861	1953
ENSG00000084092	NOA1	-6.30861	0.611862	1954
ENSG00000255302	EID1	1.1299	0.10963	1955
ENSG00000172757	CFL1	0.753267	0.0731098	1956
ENSG00000104915	STX10	7.72098	0.75066	1957
ENSG00000131669	NINJ1	2.07148	0.202248	1958
ENSG00000117262	GPR89B	6.37138	0.622568	1959
ENSG00000198925	ATG9A	7.87791	0.771179	1960
ENSG00000174953	DHX36	-7.65821	0.750242	1961
ENSG00000105726	ATP13A1	2.41673	0.237303	1962
ENSG00000113448	PDE4D	-6.15168	0.605199	1963
ENSG00000173875	ZNF791	-6.7794	0.667255	1964
ENSG00000266412	NCOA4	2.4795	0.244553	1965
ENSG00000162777	DENND2D	-8.8195	0.870961	1966
ENSG00000166377	ATP9B	6.74801	0.667969	1967
ENSG00000004779	NDUFAB1	1.91455	0.189786	1968
ENSG00000168685	IL7R	-1.66346	0.165248	1969
ENSG00000158092	NCK1	-7.43851	0.73999	1970
ENSG00000168522	FNTA	-6.87356	0.683971	1971
ENSG00000102531	FNDC3A	-6.7794	0.675008	1972
ENSG00000103502	CDIPT	7.31296	0.728192	1973
ENSG00000187688	TRPV2	6.9991	0.702268	1974
ENSG00000047644	WWC3	-6.59108	0.661928	1975
ENSG00000151353	TMEM18	-6.24584	0.627709	1976
ENSG00000107021	TBC1D13	-6.49693	0.653031	1977
ENSG00000167258	CDK12	-6.30861	0.636404	1978
ENSG00000030582	GRN	-6.59108	0.665807	1979
ENSG00000266028	SRGAP2	5.77504	0.583573	1980
ENSG00000116791	CRYZ	6.52831	0.660486	1981
ENSG00000143570	SLC39A1	-6.96772	0.705572	1982
ENSG00000185418	TARSL2	-6.40277	0.650649	1983
ENSG00000197858	GPAA1	2.00871	0.204383	1984
ENSG00000101574	METTL4	7.31296	0.744165	1985
ENSG00000211772	NA	-0.784653	0.0799283	1986
ENSG00000167088	SNRPD1	1.82039	0.18594	1987
ENSG00000105127	AKAP8	-7.09326	0.725298	1988
ENSG00000126602	TRAP1	6.81079	0.697263	1989
ENSG00000165233	CARD19	-6.7794	0.695386	1990
ENSG00000135837	CEP350	-7.12465	0.732179	1991
ENSG00000106404	CLDN15	-6.59108	0.677793	1992
ENSG00000167182	SP2	-7.18742	0.740304	1993
ENSG00000139437	TCHP	-6.30861	0.649993	1994
ENSG00000140395	WDR61	1.94594	0.200751	1995
ENSG00000148175	STOM	-7.12465	0.737813	1996
ENSG00000119655	NPC2	-7.56405	0.78662	1997
ENSG00000063978	RNF4	1.66346	0.173156	1998
ENSG00000163527	STT3B	1.94594	0.202855	1999
[truncated: 3,991 more rows]

## Sheet: ranked_list
Ensembl_ID	symbol	rank_p1	rank_p3	rank_p4	rank_combined_3donors
ENSG00000049249	TNFRSF9	1	6	1	1
ENSG00000122877	EGR2	4	4	2	2
ENSG00000143184	XCL1	3	1	9	3
ENSG00000109943	CRTAM	2	7	8	4
ENSG00000153234	NR4A2	6	9	3	5
ENSG00000111537	IFNG	11	3	6	6
ENSG00000143185	XCL2	7	5	10	7
ENSG00000111640	GAPDH	9	8	12	8
ENSG00000109971	HSPA8	12	10	13	9
ENSG00000177494	ZBED2	22	13	17	10
ENSG00000089157	RPLP0	13	51	16	11
ENSG00000168243	GNG4	29	12	41	12
ENSG00000271503	CCL5	14	92	14	13
ENSG00000096384	HSP90AB1	8	103	11	14
ENSG00000134333	LDHA	59	46	19	15
ENSG00000164687	FABP5	31	62	37	16
ENSG00000234883	MIR155HG	57	26	69	17
ENSG00000067225	PKM	15	135	38	18
ENSG00000116288	PARK7	110	71	26	19
ENSG00000182199	SHMT2	16	27	168	20
ENSG00000105835	NAMPT	74	38	102	21
ENSG00000143333	RGS16	10	171	36	22
ENSG00000085117	CD82	198	32	25	23
ENSG00000181036	FCRL6	118	52	107	24
ENSG00000135486	HNRNPA1	121	143	48	25
ENSG00000239672	NME1	290	11	20	26
ENSG00000065911	MTHFD2	55	49	225	27
ENSG00000139514	SLC7A1	243	35	53	28
ENSG00000134460	IL2RA	178	20	155	29
ENSG00000103490	PYCARD	70	123	187	30
ENSG00000070882	OSBPL3	27	93	285	31
ENSG00000100462	PRMT5	42	307	91	32
ENSG00000283554	LINC02341	20	129	293	33
ENSG00000123358	NR4A1	206	259	5	34
ENSG00000145912	NHP2	143	238	93	35
ENSG00000075415	SLC25A3	215	53	215	36
ENSG00000044115	CTNNA1	218	152	127	37
ENSG00000178035	IMPDH2	97	357	59	38
ENSG00000106628	POLD2	17	214	320	39
ENSG00000165338	HECTD2	129	15	419	40
ENSG00000122862	SRGN	241	176	161	41
ENSG00000115758	ODC1	352	155	73	42
ENSG00000048162	NOP16	229	75	284	43
ENSG00000136997	MYC	538	19	39	44
ENSG00000028137	TNFRSF1B	385	202	21	45
ENSG00000198825	INPP5F	223	368	28	46
ENSG00000108561	C1QBP	92	449	82	47
ENSG00000137265	IRF4	51	81	535	48
ENSG00000064687	ABCA7	263	293	119	49
ENSG00000167984	NLRC3	240	299	152	50
ENSG00000069849	ATP1B3	539	137	27	51
ENSG00000052802	MSMO1	235	42	431	52
ENSG00000168016	TRANK1	226	154	349	53
ENSG00000000938	FGR	71	70	589	54
ENSG00000137101	CD72	363	390	4	55
ENSG00000117281	CD160	238	406	130	56
ENSG00000074800	ENO1	213	558	15	57
ENSG00000227777	NA	508	211	67	58
ENSG00000260196	NA	104	132	553	59
ENSG00000276241	NA	371	174	246	60
ENSG00000213585	VDAC1	248	254	329	61
ENSG00000113088	GZMK	462	166	208	62
ENSG00000127528	KLF2	189	348	312	63
ENSG00000140105	WARS	69	2	779	64
ENSG00000116120	FARSB	336	23	521	65
ENSG00000151651	ADAM8	72	755	54	66
ENSG00000103522	IL21R	679	177	49	67
ENSG00000155926	SLA	474	168	283	68
ENSG00000136111	TBC1D4	231	683	23	69
ENSG00000159063	ALG8	729	109	129	70
ENSG00000010295	IFFO1	686	111	190	71
ENSG00000157557	ETS2	216	98	688	72
ENSG00000178896	EXOSC4	50	31	921	73
ENSG00000128590	DNAJB9	531	420	64	74
ENSG00000112182	BACH2	91	516	413	75
ENSG00000154640	BTG3	73	848	103	76
ENSG00000172349	IL16	185	599	251	77
ENSG00000187514	PTMA	359	575	117	78
ENSG00000127152	BCL11B	575	320	180	79
ENSG00000169220	RGS14	389	44	645	80
ENSG00000182162	P2RY8	190	800	90	81
ENSG00000048028	USP28	433	158	541	82
ENSG00000101444	AHCY	410	269	453	83
ENSG00000153094	BCL2L11	105	220	825	84
ENSG00000180739	S1PR5	766	325	62	85
ENSG00000103591	AAGAB	209	695	260	86
ENSG00000122873	CISD1	30	385	755	87
ENSG00000133265	HSPBP1	296	564	322	88
ENSG00000167261	DPEP2	929	86	167	89
ENSG00000120694	HSPH1	608	221	356	90
ENSG00000145990	GFOD1	155	869	179	91
ENSG00000167895	TMC8	706	197	305	92
ENSG00000139579	NABP2	650	380	185	93
ENSG00000181788	SIAH2	61	355	810	94
ENSG00000115159	GPD2	564	454	214	95
ENSG00000196693	ZNF33B	871	210	172	96
ENSG00000197536	C5orf56	322	389	548	97
ENSG00000126882	FAM78A	278	613	373	98
ENSG00000185187	SIGIRR	387	370	531	99
ENSG00000025772	TOMM34	409	719	162	100
ENSG00000061273	HDAC7	154	920	219	101
ENSG00000164691	TAGAP	904	191	199	102
ENSG00000159873	CCDC117	826	17	475	103
ENSG00000143314	MRPL24	201	590	538	104
ENSG00000129355	CDKN2D	207	967	165	105
ENSG00000196262	PPIA	286	854	209	106
ENSG00000168214	RBPJ	254	1037	60	107
ENSG00000023445	BIRC3	515	401	469	108
ENSG00000166886	NAB2	446	749	228	109
ENSG00000077585	GPR137B	25	1016	397	110
ENSG00000103257	SLC7A5	151	717	573	111
ENSG00000144381	HSPD1	247	1021	178	112
ENSG00000102897	LYRM1	350	563	554	113
ENSG00000229474	PATL2	1247	67	159	114
ENSG00000116830	TTF2	634	489	355	115
ENSG00000166780	C16orf45	1108	346	30	116
ENSG00000138363	ATIC	434	1003	56	117
ENSG00000111679	PTPN6	400	706	390	118
ENSG00000111669	TPI1	164	1243	95	119
ENSG00000167085	PHB	287	331	909	120
ENSG00000034152	MAP2K3	754	332	443	121
ENSG00000181104	F2R	555	642	335	122
ENSG00000142765	SYTL1	95	846	598	123
ENSG00000089820	ARHGAP4	83	1266	193	124
ENSG00000135127	BICDL1	37	890	619	125
ENSG00000132603	NIP7	589	548	435	126
ENSG00000115233	PSMD14	356	1028	197	127
ENSG00000160219	GAB3	375	1082	133	128
ENSG00000185905	C16orf54	875	323	398	129
ENSG00000132199	ENOSF1	593	372	636	130
ENSG00000023734	STRAP	752	637	256	131
ENSG00000164611	PTTG1	918	412	338	132
ENSG00000125912	NCLN	427	398	848	133
ENSG00000181163	NPM1	698	149	838	134
ENSG00000164483	SAMD3	988	460	239	135
ENSG00000112242	E2F3	128	461	1102	136
ENSG00000105281	SLC1A5	184	709	823	137
ENSG00000172965	MIR4435-2HG	993	530	206	138
ENSG00000053372	MRTO4	183	230	1321	139
ENSG00000164934	DCAF13	792	319	633	140
ENSG00000213145	CRIP1	572	483	690	141
ENSG00000188690	UROS	802	428	525	142
ENSG00000138095	LRPPRC	888	765	115	143
ENSG00000100162	CENPM	519	716	567	144
ENSG00000180817	PPA1	614	1163	35	145
ENSG00000271383	LOC100996717	521	217	1101	146
ENSG00000163468	CCT3	228	156	1469	147
ENSG00000104549	SQLE	261	311	1283	148
ENSG00000173465	SSSCA1	28	919	908	149
ENSG00000141076	UTP4	1162	76	627	150
ENSG00000198355	PIM3	388	789	707	151
ENSG00000175215	CTDSP2	295	462	1133	152
ENSG00000128708	HAT1	314	419	1171	153
ENSG00000168028	RPSA	283	1323	302	154
ENSG00000277632	CCL3	1000	55	859	155
ENSG00000075188	NUP37	1001	568	351	156
ENSG00000235859	NA	770	480	676	157
ENSG00000136522	MRPL47	217	1215	516	158
ENSG00000152270	PDE3B	1036	690	224	159
ENSG00000127334	DYRK2	829	842	289	160
ENSG00000167112	TRUB2	1191	350	447	161
ENSG00000106105	GARS	884	179	934	162
ENSG00000124160	NCOA5	1031	457	519	163
ENSG00000137168	PPIL1	1106	258	649	164
ENSG00000170315	UBB	758	731	529	165
ENSG00000182481	KPNA2	1755	279	29	166
ENSG00000175792	RUVBL1	598	819	662	167
ENSG00000163510	CWC22	1430	180	470	168
ENSG00000175899	A2M	75	1912	108	169
ENSG00000104472	CHRAC1	759	369	971	170
ENSG00000166881	NEMP1	861	756	483	171
ENSG00000100528	CNIH1	365	157	1582	172
ENSG00000237499	LOC100130476	90	1387	643	173
ENSG00000125735	TNFSF14	333	1400	411	174
ENSG00000125245	GPR18	478	1246	423	175
ENSG00000145730	PAM	36	2123	7	176
ENSG00000214113	LYRM4	1662	393	146	177
ENSG00000163964	PIGX	1124	363	724	178
ENSG00000107140	TESK1	52	373	1807	179
ENSG00000146731	CCT6A	859	182	1196	180
ENSG00000107742	SPOCK2	2109	47	109	181
ENSG00000128394	APOBEC3F	837	662	771	182
ENSG00000115484	CCT4	1569	519	186	183
ENSG00000149925	ALDOA	438	1547	303	184
ENSG00000078687	TNRC6C	204	1556	532	185
ENSG00000156261	CCT8	772	1460	89	186
ENSG00000116455	WDR77	722	1346	254	187
ENSG00000147416	ATP6V1B2	1049	889	396	188
ENSG00000060982	BCAT1	416	507	1424	189
ENSG00000173812	EIF1	327	136	1888	190
ENSG00000163882	POLR2H	1089	1240	68	191
ENSG00000169252	ADRB2	421	1728	250	192
ENSG00000006025	OSBPL7	1869	94	441	193
ENSG00000145779	TNFAIP8	62	274	2070	194
ENSG00000188389	PDCD1	399	1771	244	195
ENSG00000177556	ATOX1	482	911	1023	196
ENSG00000185989	RASA3	573	778	1072	197
ENSG00000187091	PLCD1	1326	292	814	198
ENSG00000205542	TMSB4X	915	825	697	199
ENSG00000121210	TMEM131L	874	1187	378	200
ENSG00000117395	EBNA1BP2	1032	422	990	201
ENSG00000156697	UTP14A	813	367	1275	202
ENSG00000160214	RRP1	397	1767	291	203
ENSG00000075624	ACTB	2427	40	18	204
ENSG00000198270	TMEM116	146	901	1438	205
ENSG00000261971	NA	664	1708	148	206
ENSG00000104885	DOT1L	548	976	1010	207
ENSG00000141429	GALNT1	1262	186	1089	208
ENSG00000168439	STIP1	2000	497	46	209
ENSG00000170915	PAQR8	932	1422	200	210
ENSG00000099901	RANBP1	1840	150	571	211
ENSG00000154930	ACSS1	1487	510	568	212
ENSG00000037241	RPL26L1	825	950	809	213
ENSG00000159023	EPB41	1671	721	201	214
ENSG00000140280	LYSMD2	609	1489	533	215
ENSG00000130935	NOL11	1269	424	939	216
ENSG00000196154	S100A4	1917	196	522	217
ENSG00000090104	RGS1	2147	478	22	218
ENSG00000213203	GIMAP1	1337	1073	237	219
ENSG00000175573	C11orf68	150	931	1591	220
ENSG00000160752	FDPS	1760	477	454	221
ENSG00000117450	PRDX1	436	2038	220	222
ENSG00000143889	HNRNPLL	709	1633	359	223
ENSG00000126602	TRAP1	496	1989	217	224
ENSG00000196352	CD55	487	1329	890	225
ENSG00000100906	NFKBIA	619	1169	930	226
ENSG00000179958	DCTPP1	1838	213	672	227
ENSG00000198964	SGMS1	846	1071	806	228
ENSG00000134108	ARL8B	522	2010	195	229
ENSG00000245164	LINC00861	2134	80	530	230
ENSG00000091592	NLRP1	763	729	1259	231
ENSG00000177830	CHID1	985	1219	569	232
ENSG00000111845	PAK1IP1	898	947	933	233
ENSG00000171552	BCL2L1	304	1650	836	234
ENSG00000102898	NUTF2	181	2466	160	235
ENSG00000143641	GALNT2	1550	940	324	236
ENSG00000002549	LAP3	935	1139	796	237
ENSG00000106803	SEC61B	840	1484	551	238
ENSG00000090520	DNAJB11	1016	1659	202	239
ENSG00000160131	VMA21	1026	224	1629	240
ENSG00000204397	CARD16	485	678	1731	241
ENSG00000133321	RARRES3	86	1151	1658	242
ENSG00000225783	MIAT	5	2861	47	243
ENSG00000072858	SIDT1	1914	60	944	244
ENSG00000189306	RRP7A	1557	805	556	245
ENSG00000168569	TMEM223	771	638	1531	246
ENSG00000142657	PGD	1206	250	1502	247
ENSG00000147654	EBAG9	1038	1213	716	248
ENSG00000116741	RGS2	264	2438	266	249
ENSG00000174444	RPL4	691	2167	111	250
ENSG00000183337	BCOR	633	1045	1292	251
ENSG00000160007	ARHGAP35	328	1110	1537	252
ENSG00000148803	FUOM	1426	993	557	253
ENSG00000215305	VPS16	1612	579	812	254
ENSG00000173456	RNF26	1891	707	406	255
ENSG00000162924	REL	81	2435	502	256
ENSG00000133574	GIMAP4	345	2493	182	257
ENSG00000137414	FAM8A1	1278	1566	177	258
ENSG00000183484	GPR132	1266	757	998	259
ENSG00000198909	MAP3K3	999	264	1760	260
ENSG00000134375	TIMM17A	1987	905	134	261
ENSG00000070756	PABPC1	289	2661	83	262
ENSG00000259321	NA	2102	262	673	263
ENSG00000141378	PTRH2	53	2274	715	264
ENSG00000169139	UBE2V2	448	1953	642	265
ENSG00000006459	KDM7A	1774	1008	278	266
ENSG00000163328	GPR155	454	1926	709	267
ENSG00000136143	SUCLA2	107	1376	1612	268
ENSG00000167604	NFKBID	60	2608	427	269
ENSG00000116688	MFN2	1255	856	995	270
ENSG00000198498	TMA16	440	1218	1451	271
ENSG00000142347	MYO1F	276	22	2812	272
ENSG00000062716	VMP1	1364	1130	622	273
ENSG00000127526	SLC35E1	1381	1258	490	274
ENSG00000006652	IFRD1	1580	343	1227	275
ENSG00000119673	ACOT2	1296	830	1024	276
ENSG00000172336	POP7	740	249	2164	277
ENSG00000130340	SNX9	98	2889	176	278
ENSG00000124942	AHNAK	457	2345	362	279
ENSG00000102760	RGCC	1136	1719	317	280
ENSG00000166226	CCT2	258	1152	1762	281
ENSG00000227081	NA	2270	397	515	282
ENSG00000117691	NENF	1203	439	1541	283
ENSG00000070761	CFAP20	546	817	1827	284
ENSG00000136717	BIN1	2525	396	269	285
ENSG00000116221	MRPL37	1685	989	517	286
ENSG00000004455	AK2	1068	907	1220	287
ENSG00000198740	ZNF652	653	705	1852	288
ENSG00000128284	APOL3	66	861	2306	289
ENSG00000131844	MCCC2	346	1086	1801	290
ENSG00000197858	GPAA1	979	1984	281	291
ENSG00000124802	EEF1E1	1327	1436	499	292
ENSG00000110330	BIRC2	1579	654	1031	293
ENSG00000141506	PIK3R5	1005	1896	365	294
ENSG00000160185	UBASH3A	1964	481	824	295
ENSG00000121966	CXCR4	2915	298	57	296
ENSG00000153391	INO80C	1015	1156	1100	297
ENSG00000116649	SRM	2647	362	265	298
ENSG00000153339	TRAPPC8	334	759	2187	299
ENSG00000131115	ZNF227	856	102	2329	300
ENSG00000167862	MRPL58	807	276	2216	301
ENSG00000186480	INSIG1	170	1922	1207	302
ENSG00000175606	TMEM70	1490	242	1574	303
ENSG00000172543	CTSW	1785	1504	32	304
ENSG00000112972	HMGCS1	236	2192	895	305
ENSG00000080608	PUM3	133	237	2954	306
ENSG00000141543	EIF4A3	370	2681	273	307
ENSG00000145041	DCAF1	1120	602	1602	308
ENSG00000143436	MRPL9	368	2344	614	309
ENSG00000263753	LINC00667	648	1217	1467	310
ENSG00000008517	IL32	902	2306	125	311
ENSG00000184164	CRELD2	760	574	2001	312
ENSG00000123908	AGO2	1543	1455	339	313
ENSG00000109929	SC5D	1002	2124	216	314
ENSG00000277734	NA	87	2936	319	315
ENSG00000175463	TBC1D10C	24	2899	422	316
ENSG00000205045	SLFN12L	786	291	2278	317
ENSG00000106554	CHCHD3	415	1505	1442	318
ENSG00000103507	BCKDK	2016	418	932	319
ENSG00000134802	SLC43A3	1173	1374	820	320
ENSG00000165714	BORCS5	645	1482	1260	321
ENSG00000099204	ABLIM1	85	1107	2204	322
ENSG00000147813	NAPRT	1294	611	1492	323
ENSG00000128050	PAICS	699	148	2563	324
ENSG00000099849	RASSF7	1945	248	1229	325
ENSG00000151353	TMEM18	1069	1976	392	326
ENSG00000131389	SLC6A6	818	2035	586	327
ENSG00000104825	NFKBIB	873	1769	799	328
ENSG00000108883	EFTUD2	692	2646	104	329
ENSG00000198301	SDAD1	2610	216	631	330
ENSG00000145191	EIF2B5	795	417	2252	331
ENSG00000111196	MAGOHB	355	2495	632	332
ENSG00000102241	HTATSF1	2439	190	863	333
ENSG00000092871	RFFL	1503	1712	280	334
ENSG00000170473	PYM1	1142	942	1413	335
ENSG00000122406	RPL5	285	2967	249	336
ENSG00000141425	RPRD1A	660	883	1964	337
ENSG00000214706	IFRD2	484	1527	1496	338
ENSG00000171490	RSL1D1	1870	963	683	339
ENSG00000152818	UTRN	1922	378	1217	340
ENSG00000132356	PRKAA1	1688	1049	781	341
ENSG00000133657	ATP13A3	205	2633	689	342
ENSG00000105197	TIMM50	169	886	2487	343
ENSG00000131375	CAPN7	869	1472	1202	344
ENSG00000116005	PCYOX1	1082	358	2106	345
ENSG00000089048	ESF1	275	772	2501	346
ENSG00000131013	PPIL4	1315	1160	1093	347
ENSG00000067369	TP53BP1	1204	1663	710	348
ENSG00000114686	MRPL3	850	981	1747	349
ENSG00000132341	RAN	1168	1352	1065	350
ENSG00000164258	NDUFS4	596	725	2264	351
ENSG00000101665	SMAD7	982	421	2183	352
ENSG00000113013	HSPA9	1054	388	2147	353
ENSG00000077238	IL4R	1993	1367	230	354
ENSG00000145907	G3BP1	309	810	2476	355
ENSG00000141298	SSH2	124	3398	96	356
ENSG00000089159	PXN	2167	526	929	357
ENSG00000143870	PDIA6	1087	2060	482	358
ENSG00000117560	FASLG	1477	543	1626	359
ENSG00000089094	KDM2B	2104	512	1036	360
ENSG00000100055	CYTH4	249	2102	1306	361
ENSG00000135108	FBXO21	1094	994	1580	362
ENSG00000132953	XPO4	836	902	1936	363
ENSG00000101407	TTI1	1321	1874	489	364
ENSG00000175197	DDIT3	1860	1424	403	365
ENSG00000102317	RBM3	266	1370	2052	366
ENSG00000171791	BCL2	43	438	3207	367
ENSG00000126001	CEP250	1186	1127	1376	368
ENSG00000166750	SLFN5	644	2697	352	369
ENSG00000107175	CREB3	317	1660	1719	370
ENSG00000163344	PMVK	1570	518	1627	371
ENSG00000188895	MSL1	1110	2242	370	372
ENSG00000256667	NA	200	333	3197	373
ENSG00000113460	BRIX1	794	2532	415	374
ENSG00000177337	NA	2593	99	1056	375
ENSG00000275302	CCL4	2899	246	612	376
ENSG00000100281	HMGXB4	1528	371	1865	377
ENSG00000173914	RBM4B	1555	1158	1052	378
ENSG00000137752	CASP1	2308	527	935	379
ENSG00000172172	MRPL13	2291	1255	233	380
ENSG00000170919	NA	520	1819	1448	381
ENSG00000008018	PSMB1	366	1458	1972	382
ENSG00000111912	NCOA7	1746	1088	970	383
ENSG00000204386	NEU1	458	2520	827	384
ENSG00000102699	PARP4	2169	474	1169	385
ENSG00000116133	DHCR24	578	2428	817	386
ENSG00000237441	RGL2	2247	1470	118	387
ENSG00000138413	IDH1	1300	466	2076	388
ENSG00000116852	KIF21B	1734	1647	466	389
ENSG00000117859	OSBPL9	1866	560	1422	390
ENSG00000197019	SERTAD1	453	3096	304	391
ENSG00000132256	TRIM5	3076	520	272	392
ENSG00000221821	C6orf226	970	1256	1645	393
ENSG00000103187	COTL1	1350	2237	296	394
ENSG00000170873	MTSS1	1997	1207	699	395
ENSG00000196557	CACNA1H	1527	1068	1317	396
ENSG00000171793	CTPS1	504	2228	1181	397
ENSG00000178209	PLEC	1812	598	1506	398
ENSG00000112419	PHACTR2	537	2783	601	399
ENSG00000143258	USP21	629	700	2595	400
ENSG00000044574	HSPA5	755	3048	124	401
ENSG00000151553	FAM160B1	1637	1807	484	402
ENSG00000163349	HIPK1	563	2126	1244	403
ENSG00000182544	MFSD5	430	2674	832	404
ENSG00000170989	S1PR1	1925	1377	638	405
ENSG00000173846	PLK3	202	2593	1145	406
ENSG00000160216	AGPAT3	753	1278	1910	407
ENSG00000088832	FKBP1A	1226	313	2404	408
ENSG00000235576	NA	422	3492	44	409
ENSG00000103335	PIEZO1	1816	493	1665	410
ENSG00000170802	FOXN2	1874	640	1461	411
ENSG00000005801	ZNF195	1179	680	2126	412
ENSG00000173692	PSMD1	260	2678	1055	413
ENSG00000028203	VEZT	1665	934	1398	414
ENSG00000119138	KLF9	2655	39	1304	415
ENSG00000109519	GRPEL1	946	479	2575	416
ENSG00000165732	DDX21	1858	551	1604	417
ENSG00000147400	CETN2	1603	1402	1011	418
ENSG00000095794	CREM	38	1844	2146	419
ENSG00000123416	TUBA1B	956	2618	460	420
ENSG00000239900	ADSL	2687	675	677	421
ENSG00000140264	SERF2	2008	1739	299	422
ENSG00000111885	MAN1A1	2971	443	640	423
ENSG00000115241	PPM1G	1669	1638	753	424
ENSG00000164323	CFAP97	2230	949	899	425
ENSG00000166986	MARS	1574	1047	1471	426
ENSG00000149428	HYOU1	466	3182	449	427
ENSG00000159479	MED8	1044	1135	1918	428
ENSG00000109320	NFKB1	175	1420	2508	429
ENSG00000109381	ELF2	1636	1364	1121	430
ENSG00000129235	TXNDC17	1027	938	2162	431
ENSG00000171314	PGAM1	2443	1318	375	432
ENSG00000140632	GLYR1	849	1263	2031	433
ENSG00000145649	GZMA	483	270	3390	434
ENSG00000008083	JARID2	2101	1098	947	435
ENSG00000163811	WDR43	469	2294	1385	436
ENSG00000125875	TBC1D20	439	1935	1776	437
ENSG00000135114	OASL	3097	606	448	438
ENSG00000167491	GATAD2A	793	753	2606	439
ENSG00000133067	LGR6	139	3884	138	440
ENSG00000108509	CAMTA2	784	2028	1355	441
ENSG00000163788	SNRK	661	1209	2297	442
ENSG00000120899	PTK2B	312	2903	963	443
ENSG00000167106	FAM102A	1311	553	2316	444
ENSG00000179144	GIMAP7	1735	1789	659	445
ENSG00000090861	AARS	3290	404	493	446
ENSG00000092931	MFSD11	423	1191	2593	447
ENSG00000065268	WDR18	442	229	3539	448
ENSG00000164163	ABCE1	705	2130	1383	449
ENSG00000154889	MPPE1	1025	1532	1667	450
ENSG00000161638	ITGA5	4078	33	139	451
ENSG00000128228	SDF2L1	1564	399	2288	452
ENSG00000196591	HDAC2	640	2883	735	453
ENSG00000230551	NA	338	2260	1660	454
ENSG00000073861	TBX21	1768	1512	982	455
ENSG00000150753	CCT5	2317	233	1728	456
ENSG00000140157	NIPA2	1093	447	2743	457
ENSG00000116679	IVNS1ABP	330	1796	2160	458
ENSG00000137642	SORL1	230	2714	1345	459
ENSG00000085231	AK6	937	2433	923	460
ENSG00000181061	HIGD1A	3733	183	377	461
ENSG00000125166	GOT2	1064	285	2946	462
ENSG00000087460	GNAS	981	263	3056	463
ENSG00000259366	NA	1568	1904	828	464
ENSG00000134453	RBM17	1920	1315	1088	465
ENSG00000117054	ACADM	1841	762	1742	466
ENSG00000033011	ALG1	1652	1389	1313	467
ENSG00000100347	SAMM50	1056	906	2403	468
ENSG00000136159	NUDT15	1649	496	2242	469
ENSG00000101266	CSNK2A1	3346	734	313	470
ENSG00000134308	YWHAQ	1293	2155	952	471
ENSG00000124207	CSE1L	1285	1517	1599	472
ENSG00000109689	STIM2	574	1692	2138	473
ENSG00000050730	TNIP3	2666	1214	526	474
ENSG00000141127	PRPSAP2	1090	1797	1521	475
ENSG00000069966	GNB5	3232	97	1082	476
ENSG00000184203	PPP1R2	2249	2112	61	477
ENSG00000129158	SERGEF	721	944	2764	478
ENSG00000232119	MCTS1	1197	616	2618	479
ENSG00000178951	ZBTB7A	1205	1445	1788	480
ENSG00000179295	PTPN11	1647	227	2566	481
ENSG00000142864	SERBP1	812	2101	1530	482
ENSG00000141556	TBCD	68	4237	140	483
ENSG00000113643	RARS	237	2383	1829	484
ENSG00000144043	TEX261	2212	1951	288	485
ENSG00000163170	BOLA3	776	3372	316	486
ENSG00000105220	GPI	342	1762	2367	487
ENSG00000178188	SH2B1	749	2412	1316	488
ENSG00000101294	HM13	3176	315	993	489
ENSG00000135272	MDFIC	3018	1211	261	490
ENSG00000137692	DCUN1D5	3440	754	298	491
ENSG00000001630	CYP51A1	99	2338	2057	492
ENSG00000060762	MPC1	251	2396	1856	493
ENSG00000160789	LMNA	405	3859	241	494
ENSG00000171206	TRIM8	2222	831	1459	495
ENSG00000154642	C21orf91	1349	3148	34	496
ENSG00000012061	ERCC1	1075	3105	354	497
ENSG00000150995	ITPR1	643	641	3250	498
ENSG00000197006	METTL9	3786	271	478	499
ENSG00000198276	UCKL1	3591	521	426	500
ENSG00000160271	RALGDS	212	3171	1156	501
ENSG00000160783	PMF1	1448	2727	364	502
ENSG00000225720	NA	3379	913	252	503
ENSG00000198356	ASNA1	3316	555	692	504
ENSG00000179271	GADD45GIP1	2428	1571	582	505
ENSG00000162639	HENMT1	1190	431	2963	506
ENSG00000197555	SIPA1L1	1782	687	2118	507
ENSG00000105810	CDK6	455	2734	1426	508
ENSG00000175567	UCP2	549	2915	1151	509
ENSG00000177426	TGIF1	429	2108	2081	510
ENSG00000139289	PHLDA1	750	2923	954	511
ENSG00000276045	ORAI1	268	2654	1707	512
ENSG00000168724	DNAJC21	2261	1317	1059	513
ENSG00000279759	NA	585	829	3225	514
ENSG00000113845	TIMMDC1	269	2588	1813	515
ENSG00000132434	LANCL2	396	3582	693	516
ENSG00000186891	TNFRSF18	18	78	4575	517
ENSG00000212907	ND4L	1757	2546	368	518
ENSG00000074755	ZZEF1	1545	1934	1193	519
ENSG00000143319	ISG20L2	1980	1132	1584	520
ENSG00000168286	THAP11	1411	660	2628	521
ENSG00000163346	PBXIP1	88	3346	1267	522
ENSG00000165672	PRDX3	2431	1469	803	523
ENSG00000111364	DDX55	2226	164	2323	524
ENSG00000177951	BET1L	2476	1023	1214	525
ENSG00000198755	RPL10A	646	3846	226	526
ENSG00000156603	MED19	2578	1059	1085	527
ENSG00000155366	RHOC	3422	194	1111	528
ENSG00000106211	HSPB1	954	1235	2541	529
ENSG00000204267	TAP2	1135	2009	1593	530
ENSG00000163348	PYGO2	1525	2235	980	531
ENSG00000204371	EHMT2	2398	64	2293	532
ENSG00000110696	C11orf58	2763	1005	992	533
ENSG00000167460	TPM4	1479	2860	421	534
ENSG00000134152	KATNBL1	2598	844	1320	535
ENSG00000101166	PRELID3B	3387	547	829	536
ENSG00000099308	MAST3	1961	1155	1653	537
ENSG00000143570	SLC39A1	919	1982	1873	538
ENSG00000139428	MMAB	1571	582	2634	539
ENSG00000196586	MYO6	1974	1198	1617	540
ENSG00000138430	OLA1	362	2356	2080	541
ENSG00000080845	DLGAP4	1565	648	2587	542
ENSG00000178878	APOLD1	2096	988	1732	543
ENSG00000197157	SND1	2047	2427	343	544
ENSG00000173327	MAP3K11	897	2389	1536	545
ENSG00000132549	VPS13B	2172	2110	543	546
ENSG00000140564	FURIN	450	995	3385	547
ENSG00000232442	MHENCR	3306	252	1273	548
ENSG00000145365	TIFA	1909	1275	1651	549
ENSG00000165929	TC2N	2859	1810	173	550
ENSG00000170275	CRTAP	835	340	3675	551
ENSG00000183576	SETD3	1194	1902	1767	552
ENSG00000186834	HEXIM1	1459	1621	1784	553
ENSG00000100284	TOM1	186	3375	1305	554
ENSG00000146433	TMEM181	1670	784	2416	555
ENSG00000168685	IL7R	2831	1969	88	556
ENSG00000214110	NA	1905	1937	1050	557
ENSG00000168476	REEP4	1052	1316	2525	558
ENSG00000235453	SMIM27	1284	2021	1597	559
ENSG00000183751	TBL3	1320	2713	870	560
ENSG00000135845	PIGC	2207	2267	439	561
ENSG00000144580	CNOT9	1319	3052	542	562
ENSG00000196305	IARS	148	3022	1743	563
ENSG00000134779	TPGS2	964	354	3597	564
ENSG00000123636	BAZ2B	1693	503	2720	565
ENSG00000142039	CCDC97	1538	1099	2289	566
ENSG00000144136	SLC20A1	2433	153	2349	567
ENSG00000103365	GGA2	901	1372	2667	568
ENSG00000143621	ILF2	893	2810	1241	569
ENSG00000158019	BABAM2	3073	392	1482	570
ENSG00000180448	ARHGAP45	82	3747	1124	571
ENSG00000118217	ATF6	506	3475	975	572
ENSG00000102393	GLA	32	284	4644	573
ENSG00000135541	AHI1	1747	2709	504	574
ENSG00000168092	PAFAH1B2	2325	1783	852	575
ENSG00000144635	DYNC1LI1	2038	1291	1636	576
ENSG00000099860	GADD45B	108	2350	2510	577
ENSG00000013275	PSMC4	316	3995	668	578
ENSG00000196712	NF1	1660	1286	2036	579
ENSG00000225733	FGD5-AS1	1675	2090	1225	580
ENSG00000224578	NA	1807	1725	1470	581
ENSG00000084112	SSH1	1259	2901	844	582
ENSG00000265972	TXNIP	21	3314	1670	583
ENSG00000157036	EXOG	839	2910	1265	584
ENSG00000179950	PUF60	1753	1382	1883	585
ENSG00000107829	FBXW4	1134	1948	1938	586
ENSG00000115128	SF3B6	931	2616	1479	587
ENSG00000196187	TMEM63A	4037	394	600	588
ENSG00000146285	SCML4	767	2496	1789	589
ENSG00000130826	DKC1	344	3794	916	590
ENSG00000171159	C9orf16	2539	1554	977	591
ENSG00000135341	MAP3K7	353	2560	2161	592
ENSG00000107738	VSIR	219	2067	2791	593
ENSG00000183520	UTP11	1118	1599	2361	594
ENSG00000132475	H3F3B	277	2468	2337	595
ENSG00000108039	XPNPEP1	948	2219	1923	596
ENSG00000137817	PARP6	943	3248	904	597
ENSG00000106268	NUDT1	2264	1185	1647	598
ENSG00000099800	TIMM13	1030	1699	2368	599
ENSG00000112667	DNPH1	1447	3086	574	600
ENSG00000100938	GMPR2	2352	681	2089	601
ENSG00000131669	NINJ1	718	1958	2453	602
ENSG00000167721	TSR1	3149	1433	549	603
ENSG00000136104	RNASEH2B	1414	1036	2689	604
ENSG00000132510	KDM6B	329	2953	1858	605
ENSG00000127824	TUBA4A	2178	1772	1197	606
ENSG00000174748	RPL15	1994	1946	1209	607
ENSG00000011295	TTC19	2164	1075	1913	608
ENSG00000160818	GPATCH4	3758	1335	78	609
ENSG00000066322	ELOVL1	1275	3024	873	610
ENSG00000198900	TOP1	1723	3267	183	611
ENSG00000130349	C6orf203	1400	1669	2107	612
ENSG00000078589	P2RY10	1881	713	2584	613
ENSG00000222041	CYTOR	2268	361	2555	614
ENSG00000129691	ASH2L	1292	1537	2370	615
ENSG00000140395	WDR61	337	1995	2869	616
ENSG00000256594	LOC374443	3509	162	1533	617
ENSG00000108344	PSMD3	1361	3184	663	618
ENSG00000183207	RUVBL2	2840	1272	1110	619
ENSG00000138750	NUP54	903	1230	3096	620
ENSG00000196544	BORCS6	1161	1453	2615	621
ENSG00000112195	TREML2	2093	1053	2087	622
ENSG00000151779	NBAS	1396	1442	2397	623
ENSG00000164252	AGGF1	1196	2335	1714	624
ENSG00000100949	RABGGTA	492	4171	583	625
ENSG00000140367	UBE2Q2	1083	1733	2439	626
ENSG00000042088	TDP1	3066	797	1401	627
ENSG00000235437	LINC01278	2151	785	2330	628
ENSG00000185885	IFITM1	2866	1165	1236	629
ENSG00000067334	DNTTIP2	308	2034	2926	630
ENSG00000101191	DIDO1	2243	1627	1402	631
ENSG00000174851	YIF1A	2254	2896	122	632
ENSG00000115364	MRPL19	3603	545	1128	633
ENSG00000165233	CARD19	1532	1990	1758	634
ENSG00000141458	NPC1	4374	382	528	635
ENSG00000100908	EMC9	1718	1579	1990	636
ENSG00000163050	COQ8A	2545	802	1944	637
ENSG00000106399	RPA3	1911	495	2887	638
ENSG00000198546	ZNF511	2114	1664	1516	639
ENSG00000128595	CALU	390	1736	3169	640
ENSG00000141452	RMC1	1092	1010	3198	641
ENSG00000256269	HMBS	569	4363	372	642
ENSG00000163820	FYCO1	2197	1846	1274	643
ENSG00000149658	YTHDF1	804	1652	2862	644
ENSG00000125877	ITPA	297	2339	2685	645
ENSG00000146109	ABT1	2477	413	2434	646
ENSG00000055044	NOP58	1111	2088	2127	647
ENSG00000116161	CACYBP	617	2367	2343	648
ENSG00000168374	ARF4	1766	2917	656	649
ENSG00000166260	COX11	1939	1182	2225	650
ENSG00000131018	SYNE1	2444	2574	330	651
ENSG00000064545	TMEM161A	1454	539	3363	652
ENSG00000138796	HADH	2616	2336	409	653
ENSG00000087157	PGS1	1386	3274	702	654
ENSG00000140307	GTF2A2	3658	1117	588	655
ENSG00000010322	NISCH	502	2084	2779	656
ENSG00000196405	EVL	588	4185	597	657
ENSG00000104856	RELB	119	3909	1350	658
ENSG00000165943	MOAP1	1577	3198	603	659
ENSG00000188342	GTF2F2	3534	1393	452	660
ENSG00000100418	DESI1	3189	1689	503	661
ENSG00000204922	UQCC3	2489	1055	1841	662
ENSG00000166200	COPS2	3757	187	1447	663
ENSG00000187688	TRPV2	576	1974	2846	664
ENSG00000135362	PRR5L	787	4287	323	665
ENSG00000065183	WDR3	3922	1404	81	666
ENSG00000111801	BTN3A3	1423	3215	776	667
ENSG00000164466	SFXN1	1328	954	3140	668
ENSG00000107854	TNKS2	1982	1332	2114	669
ENSG00000159388	BTG2	2001	1750	1679	670
ENSG00000125351	UPF3B	106	3361	1978	671
ENSG00000100749	VRK1	1792	1619	2038	672
ENSG00000155868	MED7	764	1070	3619	673
ENSG00000152234	ATP5F1A	2654	2196	608	674
ENSG00000114503	NCBP2	2686	965	1811	675
ENSG00000118971	CCND2	2313	2388	762	676
ENSG00000111300	NAA25	3243	442	1779	677
ENSG00000142186	SCYL1	3628	1541	301	678
ENSG00000113161	HMGCR	2337	1282	1857	679
ENSG00000068366	ACSL4	310	4301	866	680
ENSG00000172977	KAT5	1600	3445	432	681
ENSG00000015153	YAF2	2360	1583	1543	682
ENSG00000101843	PSMD10	1814	1115	2576	683
ENSG00000265354	TIMM23	514	2642	2351	684
ENSG00000115541	HSPE1	1222	3751	546	685
ENSG00000196230	TUBB	3924	1210	386	686
ENSG00000198252	STYX	968	2241	2311	687
ENSG00000166974	MAPRE2	2185	2432	906	688
ENSG00000100804	PSMB5	411	2324	2800	689
ENSG00000153879	CEBPG	2041	2535	962	690
ENSG00000144655	CSRNP1	372	3971	1199	691
ENSG00000041988	THAP3	1888	1399	2263	692
ENSG00000117448	AKR1A1	351	2391	2818	693
ENSG00000090006	LTBP4	1268	4060	236	694
ENSG00000087470	DNM1L	2719	456	2394	695
ENSG00000108528	SLC25A11	1220	2471	1882	696
ENSG00000108829	LRRC59	2702	1610	1264	697
ENSG00000203667	COX20	2619	1865	1092	698
ENSG00000159199	ATP5MC1	402	2735	2440	699
ENSG00000189190	ZNF600	486	3463	1632	700
ENSG00000120685	PROSER1	1628	1519	2436	701
ENSG00000034677	RNF19A	782	3848	960	702
ENSG00000170035	UBE2E3	3197	858	1539	703
ENSG00000116898	MRPS15	2870	2111	615	704
ENSG00000177189	RPS6KA3	2175	2988	438	705
ENSG00000281103	TRG-AS1	1821	494	3288	706
ENSG00000171223	JUNB	529	1830	3245	707
ENSG00000133935	ERG28	1775	2317	1520	708
ENSG00000063244	U2AF2	2878	776	1965	709
ENSG00000103222	ABCC1	1638	1628	2355	710
ENSG00000120688	WBP4	2907	792	1924	711
ENSG00000122203	KIAA1191	1562	1913	2153	712
ENSG00000147955	SIGMAR1	1826	837	2966	713
ENSG00000181924	COA4	1823	3468	341	714
ENSG00000088179	PTPN4	1076	1358	3200	715
ENSG00000105127	AKAP8	2171	1988	1483	716
ENSG00000135976	ANKRD36	1228	450	3965	717
ENSG00000066557	LRRC40	540	4061	1049	718
ENSG00000116977	LGALS8	1047	2201	2409	719
ENSG00000197170	PSMD12	1208	2510	1945	720
ENSG00000240230	COX19	1398	1481	2788	721
ENSG00000115053	NCL	2215	2665	791	722
ENSG00000173821	RNF213	2010	2825	846	723
ENSG00000166233	ARIH1	567	3142	1975	724
ENSG00000023892	DEF6	2044	1798	1847	725
ENSG00000140365	COMMD4	2228	1416	2045	726
ENSG00000089775	ZBTB25	2198	1466	2028	727
ENSG00000139211	AMIGO2	899	4113	682	728
ENSG00000161057	PSMC2	2203	2446	1054	729
ENSG00000100450	GZMH	210	4079	1427	730
ENSG00000172046	USP19	1099	3858	759	731
ENSG00000164211	STARD4	2729	1584	1405	732
ENSG00000111145	ELK3	2216	2704	804	733
ENSG00000176108	CHMP6	1065	3469	1191	734
ENSG00000105185	PDCD5	2983	2590	153	735
ENSG00000165644	COMTD1	1742	3173	811	736
ENSG00000160445	ZER1	1254	2046	2428	737
ENSG00000165898	ISCA2	2426	2141	1161	738
ENSG00000099783	HNRNPM	1944	2768	1018	739
ENSG00000242259	C22orf39	1403	2310	2019	740
ENSG00000100023	PPIL2	2483	1561	1692	741
ENSG00000188976	NOC2L	1418	1080	3240	742
ENSG00000076043	REXO2	234	3262	2244	743
ENSG00000114942	EEF1B2	3071	1691	978	744
ENSG00000109332	UBE2D3	3291	1074	1380	745
ENSG00000141480	ARRB2	1578	2069	2101	746
ENSG00000162971	TYW5	490	226	5044	747
ENSG00000140374	ETFA	3172	145	2445	748
ENSG00000140526	ABHD2	1363	1063	3340	749
ENSG00000197081	IGF2R	556	2074	3136	750
ENSG00000162496	DHRS3	44	2669	3062	751
ENSG00000154719	MRPL39	1397	1418	2962	752
ENSG00000164463	CREBRF	2921	1755	1108	753
ENSG00000168003	SLC3A2	926	964	3901	754
ENSG00000089693	MLF2	1085	3087	1621	755
ENSG00000225921	NOL7	1073	2156	2568	756
ENSG00000178573	MAF	159	1366	4274	757
ENSG00000164896	FASTK	805	3938	1064	758
ENSG00000165688	PMPCA	2925	1668	1219	759
ENSG00000179820	MYADM	239	1251	4325	760
ENSG00000050748	MAPK9	1740	1231	2851	761
ENSG00000105866	SP4	1714	2210	1898	762
ENSG00000105671	DDX49	1644	3239	941	763
ENSG00000124201	ZNFX1	1457	2589	1780	764
ENSG00000136149	NA	1291	1773	2762	765
ENSG00000170471	RALGAPB	687	2629	2513	766
ENSG00000125445	MRPS7	2518	215	3099	767
ENSG00000250317	SMIM20	303	2307	3223	768
ENSG00000084623	EIF3I	300	2566	2972	769
ENSG00000209082	NA	1904	1738	2197	770
ENSG00000197579	TOPORS	1216	3490	1135	771
ENSG00000172757	CFL1	1815	1956	2072	772
ENSG00000146425	DYNLT1	2399	2193	1270	773
ENSG00000152700	SAR1B	3273	992	1601	774
ENSG00000130592	LSP1	1648	2656	1566	775
ENSG00000165494	PCF11	3385	1498	987	776
ENSG00000136270	TBRG4	939	1574	3360	777
ENSG00000169710	FASN	526	3027	2321	778
ENSG00000126067	PSMB2	3053	1765	1058	779
ENSG00000165916	PSMC3	912	1892	3074	780
ENSG00000102710	SUPT20H	703	3453	1725	781
ENSG00000115073	ACTR1B	2452	3020	410	782
ENSG00000279396	NA	1388	3089	1406	783
ENSG00000167553	TUBA1C	1408	4139	344	784
ENSG00000142166	IFNAR1	1544	935	3420	785
ENSG00000172115	CYCS	2227	1407	2273	786
ENSG00000148248	SURF4	814	1684	3421	787
ENSG00000177409	SAMD9L	844	777	4298	788
ENSG00000173418	NAA20	2594	408	2919	789
ENSG00000096996	IL12RB1	2543	1259	2132	790
ENSG00000146426	TIAM2	827	290	4822	791
ENSG00000132432	SEC61G	1098	2334	2509	792
ENSG00000102900	NUP93	1824	1221	2912	793
ENSG00000168818	STX18	819	1465	3683	794
ENSG00000176087	SLC35A4	2192	922	2857	795
ENSG00000132406	TMEM128	882	3426	1666	796
ENSG00000184009	ACTG1	3449	2437	92	797
ENSG00000185359	HGS	2470	2451	1060	798
ENSG00000197457	STMN3	131	795	5059	799
ENSG00000048544	MRPS10	3374	557	2064	800
ENSG00000106588	PSMA2	3174	643	2180	801
ENSG00000133706	LARS	2599	2708	694	802
ENSG00000167881	SRP68	3553	746	1703	803
ENSG00000079974	RABL2B	331	5072	609	804
ENSG00000119321	FKBP15	1427	2122	2464	805
ENSG00000210077	NA	998	2327	2691	806
ENSG00000132661	NXT1	332	2769	2918	807
ENSG00000268027	NA	2645	1862	1518	808
ENSG00000177565	TBL1XR1	3009	2313	708	809
ENSG00000178105	DDX10	2445	572	3015	810
ENSG00000186141	POLR3C	2416	2816	805	811
ENSG00000163584	RPL22L1	2389	2944	712	812
ENSG00000116095	PLEKHA3	3561	862	1628	813
ENSG00000106723	SPIN1	2113	3699	242	814
ENSG00000235587	NA	1780	2450	1825	815
ENSG00000145016	RUBCN	1765	3135	1158	816
ENSG00000085978	ATG16L1	1871	1666	2527	817
ENSG00000075975	MKRN2	1547	3001	1517	818
ENSG00000137133	HINT2	1152	1091	3824	819
ENSG00000143401	ANP32E	1500	2916	1656	820
ENSG00000164308	ERAP2	3296	1927	850	821
ENSG00000171453	POLR1C	2735	377	2964	822
ENSG00000165458	INPPL1	2006	1577	2502	823
ENSG00000197114	ZGPAT	1008	3421	1662	824
ENSG00000134809	TIMM10	2606	1497	1991	825
ENSG00000151131	C12orf45	623	4407	1067	826
ENSG00000170291	ELP5	2638	2832	628	827
ENSG00000104522	TSTA3	1182	1923	2994	828
ENSG00000169217	CD2BP2	465	2407	3231	829
ENSG00000100865	CINP	1020	2326	2770	830
ENSG00000182004	SNRPE	1678	2269	2169	831
ENSG00000123607	TTC21B	880	1350	3887	832
ENSG00000007080	CCDC124	1769	3919	430	833
ENSG00000140379	BCL2A1	54	3471	2596	834
ENSG00000108639	SYNGR2	2604	1746	1772	835
ENSG00000163655	GMPS	2559	1570	1993	836
ENSG00000159216	RUNX1	3692	1597	839	837
ENSG00000108671	PSMD11	2122	2346	1664	838
ENSG00000018610	CXorf56	1561	4414	158	839
ENSG00000116857	TMEM9	1313	2812	2009	840
ENSG00000139687	RB1	1889	2730	1527	841
ENSG00000168275	COA6	1566	2459	2130	842
ENSG00000007255	TRAPPC6A	626	1916	3620	843
ENSG00000186001	LRCH3	3367	535	2262	844
ENSG00000142687	KIAA0319L	2193	1522	2455	845
ENSG00000026297	RNASET2	383	879	4912	846
ENSG00000072506	HSD17B10	1956	1793	2426	847
ENSG00000175387	SMAD2	3535	860	1786	848
ENSG00000187653	NA	1343	2481	2358	849
ENSG00000086061	DNAJA1	274	2456	3460	850
ENSG00000198001	IRAK4	811	1600	3779	851
ENSG00000242125	SNHG3	2737	2422	1040	852
ENSG00000169499	PLEKHA2	1145	987	4068	853
ENSG00000143224	PPOX	2258	1144	2802	854
ENSG00000168303	MPLKIP	1181	3573	1453	855
ENSG00000167088	SNRPD1	1919	1987	2303	856
ENSG00000106479	ZNF862	101	5652	459	857
ENSG00000131828	PDHA1	2281	3616	315	858
ENSG00000164182	NDUFAF2	2506	1774	1932	859
ENSG00000136908	DPM2	889	3237	2091	860
ENSG00000057252	SOAT1	1643	566	4009	861
ENSG00000110876	SELPLG	3031	1613	1575	862
ENSG00000163950	SLBP	913	2615	2694	863
ENSG00000083099	LYRM2	1169	2337	2722	864
ENSG00000185504	FAAP100	4805	743	686	865
ENSG00000235162	C12orf75	2148	3012	1075	866
ENSG00000078808	SDF4	1981	3377	878	867
ENSG00000154518	ATP5MC3	3249	2573	414	868
ENSG00000125753	VASP	298	2541	3406	869
ENSG00000139116	KIF21A	1650	3580	1026	870
ENSG00000113448	PDE4D	4127	1963	175	871
ENSG00000099940	SNAP29	2369	3129	772	872
ENSG00000105732	ZNF574	628	1384	4269	873
ENSG00000262246	CORO7	2372	1030	2884	874
ENSG00000239306	RBM14	1817	2998	1474	875
ENSG00000138785	INTS12	1273	511	4506	876
ENSG00000139168	ZCRB1	2060	2791	1439	877
ENSG00000171566	PLRG1	3190	2738	374	878
ENSG00000138172	CALHM2	3881	410	2018	879
ENSG00000136877	FPGS	2253	908	3157	880
ENSG00000131467	PSME3	2653	2929	738	881
ENSG00000198856	OSTC	2693	2374	1254	882
ENSG00000101577	LPIN2	1102	1157	4066	883
ENSG00000198060	MARCH5	1129	3499	1702	884
ENSG00000111875	ASF1A	3771	1046	1514	885
ENSG00000259823	LYPD8	1369	2065	2904	886
ENSG00000083845	RPS5	1952	3230	1157	887
ENSG00000145349	CAMK2D	615	5076	648	888
ENSG00000169871	TRIM56	1211	4151	996	889
ENSG00000111641	NOP2	343	2418	3598	890
ENSG00000120705	ETF1	651	2986	2727	891
ENSG00000159593	NAE1	2012	1792	2564	892
ENSG00000106560	GIMAP2	3016	2178	1175	893
ENSG00000224877	NDUFAF8	974	2710	2688	894
ENSG00000128626	MRPS12	3185	2867	321	895
ENSG00000115415	STAT1	3001	360	3020	896
ENSG00000031698	SARS	1890	2807	1693	897
ENSG00000167766	ZNF83	719	1154	4520	898
ENSG00000100422	CERK	4386	273	1735	899
ENSG00000123130	ACOT9	3382	2232	780	900
ENSG00000028116	VRK2	1834	3624	943	901
ENSG00000125944	HNRNPR	1850	849	3705	902
ENSG00000005844	ITGAL	2876	2811	721	903
ENSG00000225648	SBDSP1	1536	1114	3759	904
ENSG00000137309	HMGA1	3048	3068	294	905
ENSG00000116815	CD58	2278	2379	1755	906
ENSG00000115993	TRAK2	1127	871	4420	907
ENSG00000155329	ZCCHC10	2495	1237	2690	908
ENSG00000112685	EXOC2	1004	2431	2988	909
ENSG00000180992	MRPL14	1975	3896	552	910
ENSG00000275066	SYNRG	3519	1787	1123	911
ENSG00000214941	ZSWIM7	2960	2579	891	912
ENSG00000080824	HSP90AA1	2707	3511	227	913
ENSG00000256537	SMIM10L1	447	3127	2872	914
ENSG00000151465	CDC123	2438	1526	2486	915
ENSG00000111711	GOLT1B	3268	2983	204	916
ENSG00000153406	NMRAL1	2262	1486	2711	917
ENSG00000152558	TMEM123	299	3665	2496	918
ENSG00000132963	POMP	2938	982	2543	919
ENSG00000177721	ANXA2R	1948	185	4333	920
ENSG00000160014	CALM3	2600	402	3465	921
ENSG00000086598	TMED2	325	3223	2920	922
ENSG00000100220	RTCB	3251	301	2923	923
ENSG00000114388	NPRL2	2551	2157	1774	924
ENSG00000155307	SAMSN1	1852	2114	2519	925
ENSG00000106028	SSBP1	3067	3307	123	926
ENSG00000148337	CIZ1	3817	1349	1344	927
ENSG00000235505	LOC643733	4197	475	1838	928
ENSG00000158050	DUSP2	1609	1478	3425	929
ENSG00000005059	MCUB	1575	3023	1915	930
ENSG00000127022	CANX	2103	2568	1845	931
ENSG00000136758	YME1L1	3063	2314	1141	932
ENSG00000086232	EIF2AK1	1988	3621	915	933
ENSG00000106771	TMEM245	1063	1368	4096	934
ENSG00000162736	NCSTN	550	3672	2305	935
ENSG00000115138	POMC	494	5184	855	936
ENSG00000148672	GLUD1	3200	337	2998	937
ENSG00000132792	CTNNBL1	3160	826	2556	938
ENSG00000146859	TMEM140	1279	1716	3548	939
ENSG00000102908	NFAT5	3778	900	1866	940
ENSG00000110200	ANAPC15	1401	2169	2989	941
ENSG00000168884	TNIP2	2783	1780	2002	942
ENSG00000026950	BTN3A1	841	3250	2477	943
ENSG00000070081	NUCB2	2890	2638	1041	944
ENSG00000133316	WDR74	3248	2725	607	945
ENSG00000224631	NA	1246	2486	2853	946
ENSG00000177105	RHOG	495	2385	3716	947
ENSG00000119778	ATAD2B	2635	1867	2098	948
ENSG00000143633	C1orf131	2286	3321	999	949
ENSG00000082515	MRPL22	3798	1928	882	950
ENSG00000181722	ZBTB20	313	3648	2648	951
ENSG00000240652	NA	1237	2420	2953	952
ENSG00000139842	CUL4A	2326	1494	2794	953
ENSG00000163902	RPN1	1955	1247	3413	954
ENSG00000162511	LAPTM5	1619	2376	2629	955
ENSG00000111716	LDHB	2162	3810	655	956
ENSG00000116667	C1orf21	2366	2003	2260	957
ENSG00000114021	NIT2	966	2429	3237	958
ENSG00000204054	NA	1667	3718	1247	959
ENSG00000100605	ITPK1	1907	2381	2354	960
ENSG00000198700	IPO9	2377	1908	2362	961
ENSG00000173875	ZNF791	2536	1964	2148	962
ENSG00000076770	MBNL3	4783	267	1607	963
ENSG00000153561	RMND5A	2357	472	3829	964
ENSG00000147669	POLR2K	3164	2103	1395	965
ENSG00000102178	UBL4A	4438	531	1698	966
ENSG00000198743	SLC5A3	2499	1557	2613	967
ENSG00000174197	MGA	2282	645	3743	968
ENSG00000210140	NA	1970	2243	2465	969
ENSG00000091947	TMEM101	1581	1598	3500	970
ENSG00000186577	SMIM29	1966	3265	1452	971
ENSG00000091164	TXNL1	2515	2698	1476	972
ENSG00000166435	XRRA1	339	2151	4199	973
ENSG00000125835	SNRPB	2045	2830	1818	974
ENSG00000196839	ADA	877	984	4833	975
ENSG00000101654	RNMT	1942	3066	1687	976
ENSG00000005302	MSL3	1715	3744	1239	977
ENSG00000115295	CLIP4	1497	3804	1397	978
ENSG00000116752	BCAS2	3394	2836	468	979
ENSG00000104064	GABPB1	2184	2636	1879	980
ENSG00000163931	TKT	1336	2159	3211	981
ENSG00000071073	MGAT4A	2498	3180	1030	982
ENSG00000114302	PRKAR2A	1901	2226	2581	983
ENSG00000164167	LSM6	280	3540	2888	984
ENSG00000111752	PHC1	4192	54	2463	985
ENSG00000110955	ATP5F1B	2195	4131	385	986
ENSG00000105287	PRKD2	848	2351	3514	987
ENSG00000109919	MTCH2	1610	2773	2331	988
ENSG00000168229	PTGDR	4401	1143	1172	989
ENSG00000187764	SEMA4D	1631	2244	2843	990
ENSG00000228300	C19orf24	2459	3783	477	991
ENSG00000144559	TAMM41	688	4871	1165	992
ENSG00000105447	GRWD1	3092	3043	590	993
ENSG00000198286	CARD11	4230	780	1716	994
ENSG00000112237	CCNC	2406	2097	2228	995
ENSG00000215908	CROCCP2	2130	1065	3536	996
ENSG00000153827	TRIP12	3137	2613	983	997
ENSG00000119682	AREL1	2133	2250	2352	998
ENSG00000130522	JUND	1362	2288	3085	999
ENSG00000117632	STMN1	3277	2198	1262	1000
ENSG00000015133	CCDC88C	1842	591	4316	1001
ENSG00000100029	PES1	4033	1274	1446	1002
ENSG00000146576	C7orf26	4262	834	1657	1003
ENSG00000253719	ATXN7L3B	1283	1747	3729	1004
ENSG00000165102	HGSNAT	1488	3501	1771	1005
ENSG00000075884	ARHGAP15	444	2185	4133	1006
ENSG00000137154	RPS6	2969	2092	1701	1007
ENSG00000110442	COMMD9	2605	2933	1228	1008
ENSG00000184277	TM2D3	435	3296	3035	1009
ENSG00000214194	SMIM30	1591	3359	1816	1010
ENSG00000065526	SPEN	1359	3992	1416	1011
ENSG00000132463	GRSF1	3319	1585	1867	1012
ENSG00000197958	RPL12	3307	1310	2159	1013
ENSG00000130159	ECSIT	909	3111	2758	1014
ENSG00000111335	OAS2	1903	839	4038	1015
ENSG00000138073	PREB	2473	3433	875	1016
ENSG00000136603	SKIL	1677	4027	1078	1017
ENSG00000106392	C1GALT1	2751	1640	2398	1018
ENSG00000107331	ABCA2	5605	144	1043	1019
ENSG00000131174	COX7B	2829	2526	1443	1020
ENSG00000165733	BMS1	2190	1456	3152	1021
ENSG00000105856	HBP1	3415	2884	500	1022
ENSG00000125037	EMC3	658	3797	2346	1023
ENSG00000072135	PTPN18	3921	1168	1718	1024
ENSG00000173457	PPP1R14B	3898	2514	399	1025
ENSG00000188092	GPR89B	2183	775	3854	1026
ENSG00000110848	CD69	2086	2323	2406	1027
ENSG00000196912	ANKRD36B	1037	1635	4146	1028
ENSG00000139372	TDG	2120	773	3938	1029
ENSG00000187954	CYHR1	2502	1727	2603	1030
ENSG00000165506	DNAAF2	1046	1142	4646	1031
ENSG00000198860	TSEN15	2571	2904	1359	1032
ENSG00000100258	LMF2	1245	2230	3364	1033
ENSG00000211764	NA	1663	2154	3022	1034
ENSG00000134574	DDB2	2715	3309	816	1035
ENSG00000079459	FDFT1	3404	2743	698	1036
ENSG00000244509	APOBEC3C	3363	3120	363	1037
ENSG00000076108	BAZ2A	2020	4296	534	1038
ENSG00000179051	RCC2	560	3546	2744	1039
ENSG00000180957	PITPNB	3106	710	3038	1040
ENSG00000100242	SUN2	2865	2405	1588	1041
ENSG00000152240	HAUS1	1373	4235	1251	1042
ENSG00000127884	ECHS1	2290	999	3576	1043
ENSG00000178607	ERN1	1167	4989	711	1044
ENSG00000142507	PSMB6	1217	3544	2117	1045
ENSG00000170584	NUDCD2	1243	3575	2061	1046
ENSG00000196313	POM121	667	3635	2577	1047
ENSG00000188001	TPRG1	1029	1048	4806	1048
ENSG00000111266	DUSP16	1763	4095	1034	1049
ENSG00000276070	CCL4L2	1986	2556	2353	1050
ENSG00000213930	GALT	94	4087	2715	1051
ENSG00000056558	TRAF1	957	2796	3151	1052
ENSG00000113312	TTC1	2673	2063	2177	1053
ENSG00000125814	NAPB	136	5632	1153	1054
ENSG00000167258	CDK12	2615	1978	2328	1055
ENSG00000189180	ZNF33A	3642	1592	1696	1056
ENSG00000131966	ACTR10	3218	768	2949	1057
ENSG00000165283	STOML2	3340	666	2929	1058
ENSG00000100519	PSMC6	2049	1722	3165	1059
ENSG00000147601	TERF1	3439	1204	2296	1060
ENSG00000086189	DIMT1	2749	2718	1475	1061
ENSG00000114331	ACAP2	318	5262	1364	1062
ENSG00000181852	RNF41	3309	1027	2611	1063
ENSG00000013306	SLC25A39	1537	2494	2921	1064
ENSG00000100902	PSMA6	1912	4455	587	1065
ENSG00000184708	EIF4ENIF1	681	2354	3919	1066
ENSG00000133275	CSNK1G2	3629	1288	2039	1067
ENSG00000232956	SNHG15	3285	1682	1992	1068
ENSG00000126246	IGFLR1	1627	3213	2121	1069
ENSG00000023228	NDUFS1	4393	647	1922	1070
ENSG00000094631	HDAC6	960	1184	4818	1071
ENSG00000089009	RPL6	2393	2776	1795	1072
ENSG00000117000	RLF	431	4038	2500	1073
ENSG00000134001	EIF2S1	288	3772	2909	1074
ENSG00000160087	UBE2J2	3125	2564	1282	1075
ENSG00000155368	DBI	3349	1696	1929	1076
ENSG00000124172	ATP5F1E	2083	2906	1994	1077
ENSG00000157978	LDLRAP1	620	200	6166	1078
ENSG00000106355	LSM5	1587	3235	2165	1079
ENSG00000145741	BTF3	2132	2663	2192	1080
ENSG00000066136	NFYC	2908	3287	794	1081
ENSG00000121964	GTDC1	951	2679	3361	1082
ENSG00000116497	S100PBP	2993	415	3586	1083
ENSG00000122122	SASH3	1011	1093	4890	1084
ENSG00000155506	LARP1	905	3093	2999	1085
ENSG00000143553	SNAPIN	2238	1347	3416	1086
ENSG00000179912	R3HDM2	3548	2047	1412	1087
ENSG00000064607	SUGP2	3295	2089	1635	1088
ENSG00000204389	HSPA1A	1012	3965	2054	1089
ENSG00000172932	ANKRD13D	890	4654	1488	1090
ENSG00000185104	FAF1	2022	607	4404	1091
ENSG00000171735	CAMTA1	3437	1309	2292	1092
ENSG00000087087	SRRT	3294	3276	479	1093
ENSG00000136810	TXN	547	3510	2993	1094
ENSG00000211460	TSN	4412	1653	986	1095
ENSG00000107959	PITRM1	879	4058	2115	1096
ENSG00000177917	ARL6IP6	2232	1252	3571	1097
ENSG00000262814	MRPL12	944	914	5198	1098
ENSG00000014641	MDH1	1839	1952	3273	1099
ENSG00000172939	OXSR1	1893	3823	1348	1100
ENSG00000006831	ADIPOR2	3541	2316	1208	1101
ENSG00000063177	RPL18	2424	3388	1253	1102
ENSG00000271601	LIX1L	809	275	5983	1103
ENSG00000178741	COX5A	1727	3097	2254	1104
ENSG00000226415	NA	2142	2444	2493	1105
ENSG00000204356	NELFE	3119	2394	1568	1106
ENSG00000165280	VCP	3230	2358	1495	1107
ENSG00000064012	CASP8	4060	636	2388	1108
ENSG00000198843	SELENOT	2386	4270	428	1109
ENSG00000166197	NOLC1	3135	2013	1939	1110
ENSG00000168610	STAT3	2764	1499	2833	1111
ENSG00000113575	PPP2CA	3000	2293	1804	1112
ENSG00000178605	GTPBP6	1976	4230	893	1113
ENSG00000119729	RHOQ	5793	133	1180	1114
ENSG00000162695	SLC30A7	3456	1941	1709	1115
ENSG00000105677	TMEM147	3201	2693	1218	1116
ENSG00000087269	NOP14	3192	411	3515	1117
ENSG00000100380	ST13	2728	3226	1173	1118
ENSG00000134056	MRPS36	716	3673	2741	1119
ENSG00000133704	IPO8	1493	1007	4632	1120
ENSG00000105171	POP4	3102	3773	258	1121
ENSG00000242372	EIF6	625	3152	3356	1122
ENSG00000171843	MLLT3	4765	1253	1117	1123
ENSG00000183431	SF3A3	2478	2637	2023	1124
ENSG00000167985	SDHAF2	3313	2516	1312	1125
ENSG00000197903	HIST1H2BK	1149	1616	4378	1126
ENSG00000231609	LOC100132215	1698	2477	2970	1127
ENSG00000183597	TANGO2	2087	391	4671	1128
ENSG00000227057	WDR46	2882	3099	1170	1129
ENSG00000108826	MRPL27	751	3867	2534	1130
ENSG00000211767	NA	1407	2603	3154	1131
ENSG00000177885	GRB2	3175	2509	1481	1132
ENSG00000096401	CDC5L	3403	376	3400	1133
ENSG00000108559	NUP88	2896	2408	1875	1134
ENSG00000145287	PLAC8	1788	600	4795	1135
ENSG00000163939	PBRM1	3226	1670	2287	1136
ENSG00000004779	NDUFAB1	2714	1968	2506	1137
ENSG00000155115	GTF3C6	3093	1714	2382	1138
ENSG00000140750	ARHGAP17	1121	3159	2913	1139
ENSG00000184432	COPB2	1827	3175	2191	1140
ENSG00000168906	MAT2A	2077	3074	2043	1141
ENSG00000197150	ABCB8	3452	3253	492	1142
ENSG00000130177	CDC16	2842	3028	1330	1143
ENSG00000156873	PHKG2	78	3224	3902	1144
ENSG00000233864	TTTY15	1859	485	4863	1145
ENSG00000149136	SSRP1	590	3900	2725	1146
ENSG00000116260	QSOX1	842	5260	1120	1147
ENSG00000243646	IL10RB	2411	2213	2599	1148
ENSG00000164713	BRI3	673	4993	1565	1149
ENSG00000175115	PACS1	1024	1883	4324	1150
ENSG00000187840	EIF4EBP1	577	4274	2380	1151
ENSG00000164902	PHAX	2675	2505	2059	1152
ENSG00000139187	KLRG1	5784	305	1152	1153
ENSG00000115827	DCAF17	1425	4476	1351	1154
ENSG00000156515	HK1	426	1233	5595	1155
ENSG00000185753	CXorf38	3123	1693	2438	1156
ENSG00000143771	CNIH4	3598	2694	964	1157
ENSG00000066739	ATG2B	891	2056	4313	1158
ENSG00000182446	NPLOC4	949	3113	3202	1159
ENSG00000151247	EIF4E	2966	3918	382	1160
ENSG00000102172	SMS	940	2855	3475	1161
ENSG00000175768	TOMM5	1704	4795	775	1162
ENSG00000120438	TCP1	1299	2657	3319	1163
ENSG00000143891	GALM	2112	3901	1263	1164
ENSG00000167986	DDB1	2323	1924	3030	1165
ENSG00000198563	DDX39B	1795	2136	3350	1166
ENSG00000106615	RHEB	2465	3084	1733	1167
ENSG00000122705	CLTA	2568	3757	961	1168
ENSG00000169895	SYAP1	2073	4657	560	1169
ENSG00000061938	TNK2	3799	910	2588	1170
ENSG00000112081	SRSF3	994	3603	2701	1171
ENSG00000139278	GLIPR1	4332	1145	1833	1172
ENSG00000168385	SEPT2	3330	1632	2348	1173
ENSG00000163728	TTC14	1822	1720	3771	1174
ENSG00000076662	ICAM3	1387	4246	1686	1175
ENSG00000070814	TCOF1	2520	1788	3019	1176
ENSG00000054654	SYNE2	1992	2571	2768	1177
ENSG00000103502	CDIPT	2127	1973	3241	1178
ENSG00000136732	GYPC	2015	4499	830	1179
ENSG00000102974	CTCF	1183	1853	4311	1180
ENSG00000133561	GIMAP6	3882	3191	274	1181
ENSG00000101367	MAPRE1	2648	2892	1812	1182
ENSG00000198522	GPN1	2898	2240	2214	1183
ENSG00000062598	ELMO2	2031	2488	2839	1184
ENSG00000170634	ACYP2	1308	4304	1750	1185
ENSG00000255819	NA	1892	2448	3025	1186
ENSG00000166562	SEC11C	2803	1586	2982	1187
ENSG00000064666	CNN2	5375	206	1791	1188
ENSG00000175727	MLXIP	3435	2248	1691	1189
ENSG00000117118	SDHB	2984	2962	1430	1190
ENSG00000246223	LINC01550	5488	1109	784	1191
ENSG00000009335	UBE3C	3182	3271	938	1192
ENSG00000100056	ESS2	5061	1290	1046	1193
ENSG00000146282	RARS2	3491	1536	2371	1194
ENSG00000110063	DCPS	3742	327	3330	1195
ENSG00000131871	SELENOS	3212	1090	3097	1196
ENSG00000213020	ZNF611	1623	5319	458	1197
ENSG00000239382	ALKBH6	2701	1417	3283	1198
ENSG00000005893	LAMP2	1264	4696	1444	1199
ENSG00000184588	PDE4B	2481	4001	924	1200
ENSG00000084090	STARD7	2713	1625	3069	1201
ENSG00000040933	INPP4A	2030	1260	4122	1202
ENSG00000135624	CCT7	2747	3923	743	1203
ENSG00000174718	KIAA1551	2236	3179	1999	1204
ENSG00000134153	EMC7	437	4444	2537	1205
ENSG00000205250	E2F4	3138	2905	1375	1206
ENSG00000103018	CYB5B	3038	3168	1215	1207
ENSG00000107164	FUBP3	4654	1172	1595	1208
ENSG00000165359	INTS6L	1100	3328	2995	1209
ENSG00000187778	MCRS1	3078	2583	1766	1210
ENSG00000100599	RIN3	3502	3438	491	1211
ENSG00000229644	NA	4837	1513	1083	1212
ENSG00000071994	PDCD2	3082	567	3785	1213
ENSG00000051108	HERPUD1	1913	2582	2943	1214
ENSG00000237190	CDKN2AIPNL	1933	1790	3717	1215
ENSG00000182866	LCK	2748	2068	2626	1216
ENSG00000215021	PHB2	3606	1428	2408	1217
ENSG00000141552	ANAPC11	1496	3633	2314	1218
ENSG00000112695	COX7A2	976	2963	3508	1219
ENSG00000123545	NDUFAF4	2670	2721	2063	1220
ENSG00000105963	ADAP1	3390	2233	1842	1221
ENSG00000132768	DPH2	451	3793	3221	1222
ENSG00000155508	CNOT8	2188	2000	3279	1223
ENSG00000071054	MAP4K4	4784	1887	797	1224
ENSG00000131473	ACLY	2884	1711	2881	1225
ENSG00000100348	TXN2	2985	3122	1370	1226
ENSG00000110917	MLEC	364	887	6226	1227
ENSG00000214655	ZSWIM8	2572	1390	3521	1228
ENSG00000074319	TSG101	2650	970	3864	1229
ENSG00000158545	ZC3H18	1530	1751	4203	1230
ENSG00000127952	STYXL1	1594	4340	1570	1231
ENSG00000078699	CBFA2T2	2521	286	4703	1232
ENSG00000025293	PHF20	892	2221	4400	1233
ENSG00000080802	CNOT4	4073	745	2695	1234
ENSG00000137818	RPLP1	3310	4132	72	1235
ENSG00000185246	PRPF39	3573	1111	2836	1236
ENSG00000176095	IP6K1	2138	1623	3760	1237
ENSG00000168958	MFF	4003	2508	1012	1238
ENSG00000140853	NLRC5	311	4580	2643	1239
ENSG00000065150	IPO5	3264	1363	2908	1240
ENSG00000148175	STOM	1741	1996	3803	1241
ENSG00000169189	NSMCE1	2596	2992	1952	1242
ENSG00000175701	SMIM37	3410	3185	946	1243
ENSG00000108298	RPL19	2754	3497	1299	1244
ENSG00000108010	GLRX3	2674	2701	2178	1245
ENSG00000106799	TGFBR1	4165	870	2528	1246
ENSG00000156875	MFSD14A	2514	2745	2304	1247
ENSG00000070010	UFD1	3967	1763	1837	1248
ENSG00000183354	KIAA2026	2143	1501	3929	1249
ENSG00000164172	MOCS2	3554	3527	498	1250
ENSG00000125977	EIF2S2	996	2623	3962	1251
ENSG00000185627	PSMD13	2782	2817	1985	1252
ENSG00000177889	UBE2N	3430	2596	1559	1253
ENSG00000131368	MRPS25	1290	2840	3464	1254
ENSG00000136940	PDCL	715	5006	1874	1255
ENSG00000064601	CTSA	3589	2687	1323	1256
ENSG00000147471	PLPBP	2415	2547	2642	1257
ENSG00000151092	NGLY1	3578	2341	1685	1258
ENSG00000165782	PIP4P1	676	1353	5576	1259
ENSG00000188229	TUBB4B	3234	2183	2196	1260
ENSG00000124767	GLO1	2706	1463	3445	1261
ENSG00000127616	SMARCA4	1524	3973	2119	1262
ENSG00000132507	EIF5A	2316	4168	1136	1263
ENSG00000196954	CASP4	1074	2470	4076	1264
ENSG00000136930	PSMB7	2297	2455	2871	1265
ENSG00000111144	LTA4H	3537	1785	2302	1266
ENSG00000124406	ATP8A1	1539	2170	3923	1267
ENSG00000114423	CBLB	493	4018	3127	1268
ENSG00000074842	MYDGF	2640	2485	2516	1269
ENSG00000119596	YLPM1	2939	2037	2668	1270
ENSG00000144579	CTDSP1	1868	2750	3033	1271
ENSG00000185009	AP3M1	1439	2517	3695	1272
ENSG00000169490	TM2D2	3019	3331	1302	1273
ENSG00000136161	RCBTB2	221	1523	5913	1274
ENSG00000005022	SLC25A5	3419	1435	2808	1275
ENSG00000182934	SRPRA	1521	2621	3522	1276
ENSG00000253729	PRKDC	1370	3417	2879	1277
ENSG00000110324	IL10RA	166	3752	3751	1278
ENSG00000198015	MRPL42	2574	2464	2635	1279
ENSG00000180104	EXOC3	2214	3370	2090	1280
ENSG00000176444	CLK2	2084	2945	2646	1281
ENSG00000139193	CD27	2557	1687	3435	1282
ENSG00000163608	NEPRO	2057	1608	4014	1283
ENSG00000122068	FYTTD1	3345	2143	2194	1284
ENSG00000156599	ZDHHC5	3008	3297	1379	1285
ENSG00000198417	MT1F	1409	3211	3068	1286
ENSG00000120733	KDM3B	3560	2160	1969	1287
ENSG00000117862	TXNDC12	2761	3644	1285	1288
ENSG00000182944	EWSR1	1790	2739	3161	1289
ENSG00000164674	SYTL3	4560	2051	1086	1290
ENSG00000107862	GBF1	662	3429	3607	1291
ENSG00000123146	ADGRE5	1007	3241	3450	1292
ENSG00000107669	ATE1	1277	4147	2275	1293
ENSG00000075413	MARK3	1367	1827	4508	1294
ENSG00000143727	ACP1	2892	2106	2704	1295
ENSG00000126768	TIMM17B	1554	2781	3372	1296
ENSG00000141295	SCRN2	2007	1026	4685	1297
ENSG00000171867	PRNP	2836	3626	1257	1298
ENSG00000147403	RPL10	3333	1929	2459	1299
ENSG00000162636	FAM102B	4188	1188	2345	1300
ENSG00000141219	C17orf80	917	615	6191	1301
ENSG00000171792	RHNO1	2177	3042	2504	1302
ENSG00000100297	MCM5	3113	1529	3083	1303
ENSG00000132950	ZMYM5	4728	835	2163	1304
ENSG00000185619	PCGF3	3787	1563	2379	1305
ENSG00000111653	ING4	3630	2152	1953	1306
ENSG00000169689	CENPX	2880	3576	1281	1307
ENSG00000189043	NDUFA4	1836	3151	2751	1308
ENSG00000105726	ATP13A1	1738	1962	4039	1309
ENSG00000104969	SGTA	3897	3194	651	1310
ENSG00000146457	WTAP	2160	2467	3118	1311
ENSG00000069345	DNAJA2	2968	1918	2865	1312
ENSG00000120437	ACAT2	1673	2911	3168	1313
ENSG00000135390	ATP5MC2	1977	4146	1637	1314
ENSG00000145388	METTL14	3214	1897	2651	1315
ENSG00000145494	NDUFS6	3077	2870	1826	1316
ENSG00000084733	RAB10	1611	3928	2235	1317
ENSG00000138326	RPS24	2324	4080	1374	1318
ENSG00000069329	VPS35	1626	2171	3982	1319
ENSG00000036054	TBC1D23	4898	803	2083	1320
ENSG00000074582	BCS1L	581	1241	5963	1321
ENSG00000110172	CHORDC1	2480	2284	3026	1322
ENSG00000127084	FGD3	3508	3279	1004	1323
ENSG00000197451	HNRNPAB	3490	2399	1904	1324
ENSG00000104980	TIMM44	4129	304	3362	1325
ENSG00000164880	INTS1	3713	1302	2780	1326
ENSG00000119705	SLIRP	3722	2626	1450	1327
ENSG00000169019	COMMD8	1441	3018	3339	1328
ENSG00000243449	C4orf48	501	3997	3303	1329
ENSG00000010256	UQCRC1	3099	2920	1790	1330
ENSG00000123562	MORF4L2	1518	3907	2384	1331
ENSG00000189067	LITAF	3723	172	3914	1332
ENSG00000090054	SPTLC1	1241	5270	1309	1333
ENSG00000197771	MCMBP	3641	744	3436	1334
ENSG00000154781	CCDC174	2037	1354	4432	1335
ENSG00000033100	CHPF2	2752	3776	1296	1336
ENSG00000173559	NABP1	925	4150	2750	1337
ENSG00000273841	TAF9	3206	2262	2360	1338
ENSG00000012983	MAP4K5	659	1202	5971	1339
ENSG00000138385	SSB	2350	2215	3267	1340
ENSG00000064995	TAF11	2115	2991	2728	1341
ENSG00000141101	NOB1	1953	2737	3146	1342
ENSG00000101193	GID8	3402	3587	860	1343
ENSG00000148229	POLE3	3726	3549	575	1344
ENSG00000131507	NDFIP1	3689	2930	1234	1345
ENSG00000113407	TARS	2643	2149	3063	1346
ENSG00000165915	SLC39A13	1620	1888	4353	1347
ENSG00000092439	TRPM7	1960	3207	2696	1348
ENSG00000114416	FXR1	4600	991	2272	1349
ENSG00000028528	SNX1	2532	2245	3089	1350
ENSG00000167005	NUDT21	2806	3824	1242	1351
ENSG00000102738	MRPS31	3478	3054	1341	1352
ENSG00000175756	AURKAIP1	2844	2919	2110	1353
ENSG00000131626	PPFIA1	5176	504	2198	1354
ENSG00000099991	CABIN1	176	5477	2234	1355
ENSG00000136169	SETDB2	2032	4260	1596	1356
ENSG00000141385	AFG3L2	4533	2790	565	1357
ENSG00000166477	LEO1	4671	1305	1916	1358
ENSG00000213654	GPSM3	1034	3981	2877	1359
ENSG00000089692	LAG3	2549	2695	2652	1360
ENSG00000143753	DEGS1	1405	4193	2298	1361
ENSG00000140153	WDR20	798	2664	4436	1362
ENSG00000135316	SYNCRIP	3773	2594	1535	1363
ENSG00000141338	ABCA8	2367	2881	2659	1364
ENSG00000135829	DHX9	3159	2543	2209	1365
ENSG00000119878	CRIPT	1927	3697	2295	1366
ENSG00000197744	NA	2011	2625	3285	1367
ENSG00000251474	RPL32P3	580	1914	5428	1368
ENSG00000122140	MRPS2	1559	3081	3294	1369
ENSG00000139722	VPS37B	618	3731	3585	1370
ENSG00000135521	LTV1	5058	2567	310	1371
ENSG00000262902	NA	2125	1294	4516	1372
ENSG00000111786	SRSF9	2804	1324	3808	1373
ENSG00000112282	MED23	717	2952	4267	1374
ENSG00000134313	KIDINS220	1458	3944	2540	1375
ENSG00000136518	ACTL6A	3504	1618	2821	1376
ENSG00000126457	PRMT1	1709	2359	3879	1377
ENSG00000162517	PEF1	2189	2002	3756	1378
ENSG00000114395	CYB561D2	870	3259	3820	1379
ENSG00000141504	SAT2	4209	1257	2483	1380
ENSG00000030066	NUP160	3100	3704	1147	1381
ENSG00000140259	MFAP1	1672	1847	4435	1382
ENSG00000108599	AKAP10	1731	1700	4525	1383
ENSG00000100412	ACO2	1963	2340	3655	1384
ENSG00000174446	SNAPC5	602	3204	4153	1385
ENSG00000197043	ANXA6	4235	1530	2205	1386
ENSG00000090273	NUDC	1979	3410	2585	1387
ENSG00000184182	UBE2F	2500	3046	2431	1388
ENSG00000167468	GPX4	2090	1601	4287	1389
ENSG00000138085	ATRAID	2180	2189	3610	1390
ENSG00000111913	RIPOR2	1918	3816	2251	1391
ENSG00000109572	CLCN3	2579	4680	732	1392
ENSG00000134644	PUM1	1717	2041	4233	1393
ENSG00000175203	DCTN2	2417	2180	3395	1394
ENSG00000092199	HNRNPC	2688	3986	1326	1395
ENSG00000010810	FYN	2945	2461	2597	1396
ENSG00000172057	ORMDL3	4039	2231	1741	1397
ENSG00000086062	B4GALT1	5373	110	2533	1398
ENSG00000125827	TMX4	2770	2682	2567	1399
ENSG00000134748	PRPF38A	2905	3117	2003	1400
ENSG00000112511	PHF1	3140	426	4461	1401
ENSG00000115520	COQ10B	1811	2956	3266	1402
ENSG00000132646	PCNA	3883	824	3326	1403
ENSG00000104904	OAZ1	2661	2751	2624	1404
ENSG00000135070	ISCA1	1377	2627	4035	1405
ENSG00000196367	TRRAP	2529	2677	2835	1406
ENSG00000060688	SNRNP40	2856	2173	3013	1407
ENSG00000153283	CD96	2816	3156	2071	1408
ENSG00000100883	SRP54	2137	3801	2113	1409
ENSG00000084234	APLP2	2556	1949	3551	1410
ENSG00000134330	IAH1	947	3383	3728	1411
ENSG00000103121	CMC2	3619	2214	2227	1412
ENSG00000117676	RPS6KA1	2979	2411	2672	1413
ENSG00000164933	SLC25A32	1954	4628	1489	1414
ENSG00000248124	NA	1115	2368	4589	1415
ENSG00000172673	THEMIS	2822	1234	4022	1416
ENSG00000135821	GLUL	3167	3792	1122	1417
ENSG00000198830	HMGN2	3470	2668	1943	1418
ENSG00000089597	GANAB	3951	1019	3113	1419
ENSG00000100453	GZMB	5465	2586	33	1420
ENSG00000235354	NA	2965	2483	2636	1421
ENSG00000028839	TBPL1	672	3320	4100	1422
ENSG00000034510	TMSB10	3052	4505	536	1423
ENSG00000127837	AAMP	2597	2749	2747	1424
ENSG00000066027	PPP2R5A	3463	997	3636	1425
ENSG00000163938	GNL3	2717	2703	2680	1426
ENSG00000134684	YARS	1341	3249	3511	1427
ENSG00000178977	LINC00324	1303	4626	2172	1428
ENSG00000041357	PSMA4	3202	2094	2809	1429
ENSG00000163874	ZC3H12A	2851	3502	1756	1430
ENSG00000066294	CD84	2365	3236	2511	1431
ENSG00000116604	MEF2D	1131	3183	3801	1432
ENSG00000127922	SEM1	4351	2403	1363	1433
ENSG00000123505	AMD1	1022	3494	3611	1434
ENSG00000175334	BANF1	2202	2753	3172	1435
ENSG00000124688	MAD2L1BP	2058	2605	3472	1436
ENSG00000160613	PCSK7	3936	2531	1668	1437
ENSG00000160299	PCNT	2458	1654	4028	1438
ENSG00000111642	CHD4	1674	2502	3969	1439
ENSG00000176386	CDC26	2419	2581	3145	1440
ENSG00000104886	PLEKHJ1	1233	4020	2894	1441
ENSG00000121892	PDS5A	1417	3379	3354	1442
ENSG00000076242	MLH1	3887	3125	1148	1443
ENSG00000179222	MAGED1	1018	2012	5130	1444
ENSG00000125734	GPR108	2765	3537	1859	1445
ENSG00000119720	NRDE2	1253	3735	3180	1446
ENSG00000260032	NORAD	2815	1764	3592	1447
ENSG00000148291	SURF2	1466	3861	2849	1448
ENSG00000172466	ZNF24	2805	3255	2123	1449
ENSG00000185485	SDHAP1	4366	1856	1961	1450
ENSG00000161203	AP2M1	4263	2086	1840	1451
ENSG00000132128	LRRC41	3945	2569	1678	1452
ENSG00000118260	CREB1	2940	1919	3341	1453
ENSG00000144034	TPRKB	3820	3529	856	1454
ENSG00000138600	SPPL2A	2490	2961	2755	1455
ENSG00000107798	LIPA	3187	2378	2644	1456
ENSG00000100445	SDR39U1	1355	2220	4635	1457
ENSG00000132740	IGHMBP2	2315	621	5274	1458
ENSG00000065427	KARS	3348	3407	1456	1459
ENSG00000177479	ARIH2	4038	1025	3155	1460
ENSG00000223482	NUTM2A-AS1	1681	2819	3718	1461
ENSG00000125457	MIF4GD	1286	3831	3108	1462
ENSG00000167552	TUBA1A	1223	3960	3045	1463
ENSG00000185624	P4HB	1474	4508	2250	1464
ENSG00000104960	PTOV1	4130	1057	3050	1465
ENSG00000132305	IMMT	2394	2838	3005	1466
ENSG00000123353	ORMDL2	3709	1695	2834	1467
ENSG00000117697	NSL1	4777	2270	1194	1468
ENSG00000149100	EIF3M	3424	3057	1763	1469
ENSG00000145050	MANF	1431	1932	4882	1470
ENSG00000096063	SRPK1	3475	321	4451	1471
ENSG00000124225	PMEPA1	2217	1001	5031	1472
ENSG00000172053	QARS	2775	3592	1891	1473
ENSG00000163635	ATXN7	3942	550	3774	1474
ENSG00000165264	NDUFB6	3317	3958	991	1475
ENSG00000173486	FKBP2	1967	3567	2736	1476
ENSG00000250982	NA	4710	2165	1396	1477
ENSG00000120533	ENY2	2710	1809	3754	1478
ENSG00000143977	SNRPG	3335	3038	1900	1479
ENSG00000136045	PWP1	3601	2390	2283	1480
ENSG00000089154	GCN1	2818	2895	2562	1481
ENSG00000101901	ALG13	3699	2644	1937	1482
ENSG00000072849	DERL2	3030	2789	2467	1483
ENSG00000132612	VPS4A	983	3605	3698	1484
ENSG00000136938	ANP32B	3586	2747	1962	1485
ENSG00000175348	TMEM9B	3184	2072	3041	1486
ENSG00000065548	ZC3H15	3045	1828	3427	1487
ENSG00000117360	PRPF3	1705	3476	3123	1488
ENSG00000276180	HIST1H4I	1634	2078	4594	1489
ENSG00000118246	FASTKD2	3847	659	3807	1490
ENSG00000151923	TIAL1	2274	2005	4034	1491
ENSG00000140319	SRP14	3041	3491	1783	1492
ENSG00000183155	RABIF	1526	2778	4017	1493
ENSG00000124380	SNRNP27	2321	3591	2410	1494
ENSG00000133961	NUMB	2145	3530	2649	1495
ENSG00000031823	RANBP3	2742	2985	2598	1496
ENSG00000169241	SLC50A1	2972	3358	2004	1497
ENSG00000146007	ZMAT2	992	3441	3903	1498
ENSG00000107371	EXOSC3	1558	3246	3537	1499
ENSG00000214253	FIS1	2155	2506	3689	1500
ENSG00000277791	PSMB3	3529	4137	685	1501
ENSG00000182180	MRPS16	1943	3686	2724	1502
ENSG00000108510	MED13	1442	3585	3329	1503
ENSG00000173960	UBXN2A	3594	2285	2482	1504
ENSG00000082074	FYB1	2422	2539	3401	1505
ENSG00000137288	UQCC2	2796	3473	2100	1506
ENSG00000109854	HTATIP2	2953	3477	1941	1507
ENSG00000100351	GRAP2	3654	2975	1746	1508
ENSG00000103194	USP10	3036	2841	2498	1509
ENSG00000157514	TSC22D3	3863	4280	232	1510
ENSG00000198945	L3MBTL3	1828	4717	1830	1511
ENSG00000059804	SLC2A3	2220	761	5396	1512
ENSG00000023318	ERP44	2213	2859	3307	1513
ENSG00000114626	ABTB1	2396	1490	4494	1514
ENSG00000163399	ATP1A1	2334	4435	1618	1515
ENSG00000067704	IARS2	1270	3775	3346	1516
ENSG00000036257	CUL3	4216	310	3868	1517
ENSG00000009790	TRAF3IP3	3376	3925	1103	1518
ENSG00000099817	POLR2E	1761	3015	3631	1519
ENSG00000114867	EIF4G1	2639	3366	2405	1520
ENSG00000162613	FUBP1	4123	2295	1995	1521
ENSG00000065029	ZNF76	1455	3557	3403	1522
ENSG00000148396	SEC16A	2623	1190	4607	1523
ENSG00000132670	PTPRA	1818	3365	3238	1524
ENSG00000267369	NA	2421	1338	4662	1525
ENSG00000171608	PIK3CD	677	3917	3831	1526
ENSG00000136827	TOR1A	3558	3140	1729	1527
ENSG00000129128	SPCS3	2937	2238	3256	1528
ENSG00000177700	POLR2L	3101	3543	1794	1529
ENSG00000127124	HIVEP3	610	3119	4710	1530
ENSG00000127481	UBR4	1916	4161	2364	1531
ENSG00000197930	ERO1A	2464	3569	2419	1532
ENSG00000119820	YIPF4	3948	2537	1970	1533
ENSG00000072778	ACADVL	2485	2827	3147	1534
ENSG00000167208	SNX20	936	3724	3804	1535
ENSG00000168071	CCDC88B	3438	3082	1949	1536
ENSG00000152102	FAM168B	1724	4300	2451	1537
ENSG00000107672	NSMCE4A	3743	499	4236	1538
ENSG00000149499	EML3	3880	2501	2099	1539
ENSG00000012660	ELOVL5	3701	2611	2173	1540
ENSG00000134248	LAMTOR5	2821	3104	2561	1541
ENSG00000067560	RHOA	4507	3368	616	1542
ENSG00000136286	MYO1G	4210	3564	717	1543
ENSG00000136718	IMP4	3258	2440	2795	1544
ENSG00000188452	CERKL	340	4077	4078	1545
ENSG00000162645	GBP2	2689	2973	2838	1546
ENSG00000174547	MRPL11	3844	3073	1583	1547
ENSG00000134717	BTF3L4	3281	2008	3212	1548
ENSG00000100376	FAM118A	2333	4244	1925	1549
ENSG00000156973	PDE6D	3626	2218	2658	1550
ENSG00000119004	CYP20A1	1391	5885	1232	1551
ENSG00000151292	CSNK1G3	2698	3221	2591	1552
ENSG00000243279	PRAF2	2440	1405	4665	1553
ENSG00000184436	THAP7	2455	3819	2237	1554
ENSG00000159692	CTBP1	2098	4117	2299	1555
ENSG00000129084	PSMA1	3704	2580	2231	1556
ENSG00000157593	SLC35B2	4865	2059	1592	1557
ENSG00000164919	COX6C	2956	2764	2801	1558
ENSG00000170265	ZNF282	2849	5462	210	1559
ENSG00000073921	PICALM	2692	1471	4360	1560
ENSG00000114316	USP4	604	2280	5639	1561
ENSG00000077147	TM9SF3	3672	2712	2140	1562
ENSG00000183617	MRPL54	2832	3128	2565	1563
ENSG00000111667	USP5	5604	1688	1235	1564
ENSG00000137955	RABGGTB	2889	3904	1734	1565
ENSG00000164985	PSIP1	3895	1069	3564	1566
ENSG00000132581	SDF2	3121	2802	2608	1567
ENSG00000114796	KLHL24	3979	3450	1125	1568
ENSG00000136504	KAT7	2834	3004	2717	1569
ENSG00000136021	SCYL2	3304	3615	1643	1570
ENSG00000132294	EFR3A	1625	3273	3665	1571
ENSG00000100644	HIF1A	3950	1549	3067	1572
ENSG00000119048	UBE2B	3148	2400	3018	1573
ENSG00000276550	HERC2P2	1505	4560	2505	1574
ENSG00000135046	ANXA1	3087	3145	2339	1575
ENSG00000142102	PGGHG	3151	3106	2317	1576
ENSG00000116584	ARHGEF2	2503	2373	3699	1577
ENSG00000132680	KHDC4	5588	1622	1365	1578
ENSG00000115806	GORASP2	233	3187	5159	1579
ENSG00000139679	LPAR6	671	3472	4437	1580
ENSG00000140368	PSTPIP1	2319	1718	4543	1581
ENSG00000101557	USP14	3280	2075	3226	1582
ENSG00000137575	SDCBP	3050	3684	1849	1583
ENSG00000258297	NA	5215	847	2524	1584
ENSG00000132388	UBE2G1	1618	3827	3149	1585
ENSG00000143612	C1orf43	2794	3094	2708	1586
ENSG00000108591	DRG2	3631	3352	1616	1587
ENSG00000108262	GIT1	1256	3325	4027	1588
ENSG00000134242	PTPN22	3133	2660	2816	1589
ENSG00000159352	PSMD4	2931	3888	1792	1590
ENSG00000006125	AP2B1	3675	1723	3216	1591
ENSG00000103035	PSMD7	3434	2099	3081	1592
ENSG00000106144	CASP2	1784	5370	1460	1593
ENSG00000137767	SQOR	2957	3987	1672	1594
ENSG00000264350	NA	2589	3812	2218	1595
ENSG00000163382	NAXE	955	3671	3999	1596
ENSG00000102144	PGK1	3484	2076	3078	1597
ENSG00000175581	MRPL48	1700	3608	3344	1598
ENSG00000178567	EPM2AIP1	2173	3897	2583	1599
ENSG00000130921	C12orf65	2066	3829	2759	1600
ENSG00000047056	WDR37	797	3623	4238	1601
ENSG00000117906	RCN2	3360	813	4490	1602
ENSG00000122218	COPA	2847	2602	3227	1603
ENSG00000186716	BCR	1965	5841	871	1604
ENSG00000158863	FAM160B2	3576	3860	1245	1605
ENSG00000184575	XPOT	1713	3295	3673	1606
ENSG00000204463	BAG6	3747	4269	667	1607
ENSG00000165678	GHITM	2868	3408	2413	1608
ENSG00000123329	ARHGAP9	1548	3457	3685	1609
ENSG00000264364	DYNLL2	4690	1758	2246	1610
ENSG00000079785	DDX1	1959	3033	3709	1611
ENSG00000180423	HARBI1	2388	764	5552	1612
ENSG00000131236	CAP1	3706	1254	3752	1613
ENSG00000092201	SUPT16H	2662	2876	3175	1614
ENSG00000198492	YTHDF2	2644	2424	3647	1615
ENSG00000172269	DPAGT1	2558	5158	1001	1616
ENSG00000183878	UTY	1137	1452	6130	1617
ENSG00000169057	MECP2	4409	2276	2037	1618
ENSG00000071553	ATP6AP1	3983	1831	2910	1619
ENSG00000106153	CHCHD2	3241	3805	1681	1620
ENSG00000042753	AP2S1	3128	2234	3367	1621
ENSG00000239830	NA	2746	2689	3296	1622
ENSG00000135535	CD164	4094	2436	2207	1623
ENSG00000106400	ZNHIT1	3605	2137	3006	1624
ENSG00000156860	FBRS	2359	4049	2341	1625
ENSG00000105639	JAK3	3325	1877	3561	1626
ENSG00000120697	ALG5	3314	2716	2733	1627
ENSG00000135926	TMBIM1	2911	2058	3797	1628
ENSG00000169967	MAP3K2	1878	2922	3968	1629
ENSG00000178537	SLC25A20	1128	2087	5555	1630
ENSG00000237749	NA	2487	3322	2965	1631
ENSG00000100614	PPM1A	2383	3534	2864	1632
ENSG00000198612	COPS8	2233	3032	3517	1633
ENSG00000198730	CTR9	3209	2302	3278	1634
ENSG00000095564	BTAF1	2467	3554	2772	1635
ENSG00000132323	ILKAP	2839	3512	2444	1636
ENSG00000067057	PFKP	783	4248	3766	1637
ENSG00000159131	GART	3378	2305	3114	1638
ENSG00000142327	RNPEPL1	349	2843	5607	1639
ENSG00000113068	PFDN1	2745	2650	3407	1640
ENSG00000049618	ARID1B	1597	1239	5967	1641
ENSG00000075426	FOSL2	1803	4126	2875	1642
ENSG00000168159	RNF187	4155	1441	3218	1643
ENSG00000135185	TMEM243	641	3942	4232	1644
ENSG00000182117	NOP10	4027	1906	2885	1645
ENSG00000262477	NA	2755	2054	4012	1646
ENSG00000086666	ZFAND6	2942	2924	2958	1647
ENSG00000126453	BCL2L12	2382	2720	3722	1648
ENSG00000065883	CDK13	4552	235	4042	1649
ENSG00000247556	OIP5-AS1	2248	2109	4480	1650
ENSG00000157216	SSBP3	3968	1312	3560	1651
ENSG00000176715	ACSF3	4996	1776	2068	1652
ENSG00000139726	DENR	3033	3560	2248	1653
ENSG00000118705	RPN2	1848	4448	2547	1654
ENSG00000136628	EPRS	2676	3232	2939	1655
ENSG00000150977	RILPL2	2353	2765	3733	1656
ENSG00000101182	PSMA7	2106	4302	2446	1657
ENSG00000130638	ATXN10	3716	2852	2290	1658
ENSG00000179218	CALR	4202	2984	1674	1659
ENSG00000112079	STK38	3867	2091	2907	1660
ENSG00000169727	GPS1	3845	2647	2373	1661
ENSG00000148110	MFSD14B	3676	3157	2033	1662
ENSG00000143106	PSMA5	2756	1502	4610	1663
ENSG00000004059	ARF5	2347	4263	2265	1664
ENSG00000173207	CKS1B	3990	3257	1630	1665
ENSG00000180628	PCGF5	2071	2760	4046	1666
ENSG00000167635	ZNF146	3625	2565	2692	1667
ENSG00000100083	GGA1	4489	3430	965	1668
ENSG00000126391	FRMD8	3617	3531	1744	1669
ENSG00000134262	AP4B1	2322	957	5618	1670
ENSG00000100226	GTPBP1	4339	1192	3371	1671
ENSG00000128655	PDE11A	3043	2555	3305	1672
ENSG00000277147	LINC00869	4661	2272	1971	1673
ENSG00000075089	ACTR6	2218	3130	3557	1674
ENSG00000173193	PARP14	1390	3721	3795	1675
ENSG00000189050	RNFT1	3572	1852	3487	1676
ENSG00000112062	MAPK14	2040	1591	5282	1677
ENSG00000188042	ARL4C	2680	3138	3095	1678
ENSG00000181991	MRPS11	2531	2971	3424	1679
ENSG00000074201	CLNS1A	3002	2503	3428	1680
ENSG00000072958	AP1M1	3079	2746	3110	1681
ENSG00000130520	LSM4	3485	3005	2447	1682
ENSG00000138777	PPA2	3069	3695	2175	1683
ENSG00000081019	RSBN1	1552	1430	5959	1684
ENSG00000071575	TRIB2	2451	5082	1411	1685
ENSG00000136560	TANK	3301	2829	2814	1686
ENSG00000093000	NUP50	2033	3535	3392	1687
ENSG00000100823	APEX1	2622	1841	4498	1688
ENSG00000144029	MRPS5	2584	2875	3505	1689
ENSG00000196588	MKL1	1819	2030	5119	1690
ENSG00000102316	MAGED2	3279	1594	4097	1691
ENSG00000110958	PTGES3	2625	4071	2280	1692
ENSG00000128245	YWHAH	3602	3190	2189	1693
ENSG00000023191	RNH1	2734	2943	3309	1694
ENSG00000126860	EVI2A	2255	3155	3577	1695
ENSG00000130305	NSUN5	5177	1220	2590	1696
ENSG00000145216	FIP1L1	1078	4051	3858	1697
ENSG00000121931	LRIF1	2512	3864	2614	1698
ENSG00000073849	ST6GAL1	1529	5479	1983	1699
ENSG00000165629	ATP5F1C	4151	3242	1600	1700
ENSG00000087302	RTRAF	3637	2465	2895	1701
ENSG00000183199	NA	1392	5725	1880	1702
ENSG00000239713	APOBEC3G	2891	3281	2828	1703
ENSG00000163947	ARHGEF3	3667	916	4429	1704
ENSG00000145817	YIPF5	3643	2146	3233	1705
ENSG00000155463	OXA1L	3278	2073	3671	1706
ENSG00000003056	M6PR	3354	3541	2131	1707
ENSG00000157020	SEC13	2697	2938	3391	1708
ENSG00000080345	RIF1	2027	1611	5391	1709
ENSG00000055070	SZRD1	2946	2402	3686	1710
ENSG00000213658	LAT	5323	1569	2143	1711
ENSG00000150779	TIMM8B	3156	1125	4768	1712
ENSG00000111897	SERINC1	3012	3284	2757	1713
ENSG00000178952	TUFM	1791	2672	4602	1714
ENSG00000240682	ISY1	2826	3852	2391	1715
ENSG00000106245	BUD31	2554	3036	3481	1716
ENSG00000198961	PJA2	3328	2699	3046	1717
ENSG00000160218	TRAPPC10	1808	5863	1403	1718
ENSG00000110048	OSBP	1884	4883	2310	1719
ENSG00000183474	GTF2H2C	4614	1942	2521	1720
ENSG00000139684	ESD	2488	3654	2938	1721
ENSG00000143033	MTF2	2664	3505	2911	1722
ENSG00000161204	ABCF3	4526	945	3609	1723
ENSG00000173575	CHD2	3725	1895	3462	1724
ENSG00000119013	NDUFB3	2691	2934	3458	1725
ENSG00000137504	CREBZF	1853	3711	3520	1726
ENSG00000125821	DTD1	2595	3061	3429	1727
ENSG00000132589	FLOT2	4427	3095	1567	1728
ENSG00000024862	CCDC28A	3366	1567	4163	1729
ENSG00000243181	NA	2501	1800	4797	1730
ENSG00000127419	TMEM175	2224	2263	4613	1731
ENSG00000071655	MBD3	1733	4457	2930	1732
ENSG00000083312	TNPO1	3506	4693	922	1733
ENSG00000139921	TMX1	3096	2959	3066	1734
ENSG00000176261	ZBTB8OS	2534	2246	4342	1735
ENSG00000163412	EIF4E3	713	4617	3798	1736
ENSG00000122299	ZC3H7A	3644	3691	1797	1737
ENSG00000138078	PREPL	1207	2318	5610	1738
ENSG00000120063	GNA13	3458	2120	3563	1739
ENSG00000143799	PARP1	2930	3208	3003	1740
ENSG00000134954	ETS1	4426	4025	691	1741
ENSG00000180304	OAZ2	2566	2724	3856	1742
ENSG00000135775	COG2	2053	5177	1917	1743
ENSG00000088205	DDX18	3117	3290	2746	1744
ENSG00000130175	PRKCSH	2726	3409	3031	1745
ENSG00000145901	TNIP1	2158	3199	3815	1746
ENSG00000155256	ZFYVE27	5771	1447	1957	1747
ENSG00000119844	AFTPH	2535	2754	3888	1748
ENSG00000149357	LAMTOR1	2306	3886	2985	1749
ENSG00000214389	NA	2245	4743	2190	1750
ENSG00000137221	TJAP1	2196	1805	5179	1751
ENSG00000100764	PSMC1	3539	3088	2554	1752
ENSG00000148719	DNAJB12	2651	5255	1276	1753
ENSG00000079432	CIC	2774	3479	2935	1754
ENSG00000210049	NA	2191	4424	2574	1755
ENSG00000173933	RBM4	1659	4408	3124	1756
ENSG00000132718	SYT11	1556	3373	4263	1757
ENSG00000143222	UFC1	3857	2795	2542	1758
ENSG00000184634	MED12	3344	3444	2407	1759
ENSG00000104408	EIF3E	3855	2595	2752	1760
ENSG00000172590	MRPL52	2649	3212	3345	1761
ENSG00000142168	SOD1	3075	3041	3091	1762
ENSG00000127948	POR	2894	3132	3185	1763
ENSG00000105379	ETFB	3698	2622	2898	1764
ENSG00000166797	FAM96A	3361	2787	3071	1765
ENSG00000231767	NA	1461	4559	3204	1766
ENSG00000105939	ZC3HAV1	2533	1058	5645	1767
ENSG00000106948	AKNA	2509	4313	2418	1768
ENSG00000225484	NUTM2B-AS1	4064	4268	910	1769
ENSG00000184047	DIABLO	851	5724	2669	1770
ENSG00000255717	SNHG1	3244	2423	3579	1771
ENSG00000124596	OARD1	958	4069	4226	1772
ENSG00000005206	SPPL2B	2076	1208	5977	1773
ENSG00000174946	GPR171	4280	2882	2103	1774
ENSG00000100568	VTI1B	3432	2675	3166	1775
ENSG00000183495	EP400	4415	1802	3057	1776
ENSG00000158805	ZNF276	600	3993	4682	1777
ENSG00000156127	BATF	3577	4118	1589	1778
ENSG00000188554	NBR1	2111	3855	3321	1779
ENSG00000196419	XRCC6	2570	4426	2294	1780
ENSG00000128951	DUT	1225	3067	5003	1781
ENSG00000138029	HADHB	3108	2592	3621	1782
ENSG00000134539	KLRD1	3783	2085	3459	1783
ENSG00000132286	TIMM10B	3695	2449	3191	1784
ENSG00000178950	GAK	2982	2174	4179	1785
ENSG00000176101	SSNA1	2194	3146	3998	1786
ENSG00000116957	TBCE	2199	5367	1773	1787
ENSG00000123595	RAB9A	3821	3506	2013	1788
ENSG00000161542	PRPSAP1	5260	806	3280	1789
ENSG00000161016	RPL8	2299	4136	2916	1790
ENSG00000138757	G3BP2	3118	3256	2980	1791
ENSG00000108788	MLX	2475	2186	4699	1792
ENSG00000198858	R3HDM4	4850	1222	3289	1793
ENSG00000112983	BRD8	2795	2417	4158	1794
ENSG00000254838	GVINP1	2903	5279	1190	1795
ENSG00000211772	NA	3754	1986	3634	1796
ENSG00000105058	FAM32A	3312	3353	2710	1797
ENSG00000048828	FAM120A	3460	5195	739	1798
ENSG00000055208	TAB2	2384	4063	2950	1799
ENSG00000132676	DAP3	3838	2806	2756	1800
ENSG00000136527	TRA2B	2341	3412	3648	1801
ENSG00000166902	MRPL16	3028	2977	3398	1802
ENSG00000225190	PLEKHM1	3710	3999	1697	1803
ENSG00000145220	LYAR	3649	1920	3841	1804
ENSG00000090266	NDUFB2	2886	3280	3253	1805
ENSG00000124562	SNRPC	2933	3103	3383	1806
ENSG00000198771	RCSD1	2929	1153	5338	1807
ENSG00000147443	DOK2	2434	3729	3259	1808
ENSG00000119760	SUPT7L	2496	3217	3710	1809
ENSG00000197345	MRPL21	2681	3663	3080	1810
ENSG00000136240	KDELR2	2762	2597	4071	1811
ENSG00000147604	RPL7	3837	3014	2582	1812
ENSG00000135317	SNX14	3715	1495	4225	1813
ENSG00000102921	N4BP1	2108	2766	4562	1814
ENSG00000118007	STAG1	878	3787	4773	1815
ENSG00000037042	TUBG2	4091	4253	1095	1816
ENSG00000164111	ANXA5	3007	4278	2154	1817
ENSG00000112118	MCM3	2810	2442	4188	1818
ENSG00000120963	ZNF706	2705	3521	3215	1819
ENSG00000115446	UNC50	2667	2548	4227	1820
ENSG00000162419	GMEB1	2633	1225	5586	1821
ENSG00000175166	PSMD2	2562	3482	3402	1822
ENSG00000172785	CBWD1	4588	2504	2356	1823
ENSG00000169021	UQCRFS1	2727	3716	3008	1824
ENSG00000155903	RASA2	1153	5061	3239	1825
ENSG00000072818	ACAP1	3674	4402	1381	1826
ENSG00000104853	CLPTM1	3518	1899	4040	1827
ENSG00000068028	RASSF1	3497	1395	4567	1828
ENSG00000198642	KLHL9	1473	2158	5829	1829
ENSG00000095319	NUP188	2741	3060	3661	1830
ENSG00000043143	JADE2	726	5480	3257	1831
ENSG00000143549	TPM3	3910	2190	3369	1832
ENSG00000118503	TNFAIP3	4402	2392	2682	1833
ENSG00000135679	MDM2	1470	2815	5193	1834
ENSG00000160446	ZDHHC12	2947	3504	3029	1835
ENSG00000165355	FBXO33	1613	1710	6159	1836
ENSG00000179632	MAF1	3359	3389	2735	1837
ENSG00000003402	CFLAR	3238	2620	3628	1838
ENSG00000125611	CHCHD5	2304	3553	3630	1839
ENSG00000215158	NA	4175	4129	1183	1840
ENSG00000165637	VDAC2	4110	2619	2760	1841
ENSG00000182718	ANXA2	1949	3303	4242	1842
ENSG00000137038	DMAC1	1837	3355	4305	1843
ENSG00000225663	MCRIP1	2379	4226	2892	1844
ENSG00000154370	TRIM11	4444	1859	3201	1845
ENSG00000180011	ZADH2	4470	282	4754	1846
ENSG00000146223	RPL7L1	3255	3092	3162	1847
ENSG00000242299	NA	4394	2497	2619	1848
ENSG00000104889	RNASEH2A	627	3238	5648	1849
ENSG00000176953	NFATC2IP	5747	1510	2256	1850
ENSG00000071127	WDR1	2430	3435	3652	1851
ENSG00000069424	KCNAB2	4294	2113	3111	1852
ENSG00000111676	ATN1	2652	2475	4394	1853
ENSG00000144048	DUSP11	3049	3769	2705	1854
ENSG00000172116	CD8B	2628	2846	4049	1855
ENSG00000150637	CD226	2225	5976	1346	1856
ENSG00000170037	CNTROB	461	3914	5180	1857
ENSG00000159111	MRPL10	1604	4190	3765	1858
ENSG00000116478	HDAC1	2716	4056	2789	1859
ENSG00000138495	COX17	3934	2723	2905	1860
ENSG00000143183	TMCO1	2731	3559	3276	1861
ENSG00000130303	BST2	2252	3972	3353	1862
ENSG00000092330	TINF2	2917	3009	3654	1863
ENSG00000135049	AGTPBP1	3086	5878	620	1864
ENSG00000174021	GNG5	3239	2205	4140	1865
ENSG00000115904	SOS1	1928	5183	2481	1866
ENSG00000166181	API5	4121	2554	2917	1867
ENSG00000172081	MOB3A	4369	3722	1504	1868
ENSG00000136280	CCM2	177	5358	4069	1869
ENSG00000005486	RHBDD2	3401	3158	3051	1870
ENSG00000105640	RPL18A	3814	2824	2977	1871
ENSG00000108055	SMC3	2522	3030	4065	1872
ENSG00000164543	STK17A	2320	3116	4182	1873
ENSG00000124155	PIGT	3461	2844	3315	1874
ENSG00000243317	STMP1	2879	3807	2934	1875
ENSG00000273899	NOL12	5472	1950	2199	1876
ENSG00000156976	EIF4A2	4644	1838	3144	1877
ENSG00000103769	RAB11A	3263	3418	2952	1878
ENSG00000125818	PSMF1	2309	3748	3578	1879
ENSG00000112306	RPS12	2450	3876	3311	1880
ENSG00000100567	PSMA3	3995	2617	3032	1881
ENSG00000027075	PRKCH	2873	2321	4456	1882
ENSG00000125995	ROMO1	2097	3002	4551	1883
ENSG00000156990	RPUSD3	1886	3655	4116	1884
ENSG00000184640	SEPT9	4414	4598	646	1885
ENSG00000100138	SNU13	2157	4354	3150	1886
ENSG00000136935	GOLGA1	3557	1732	4374	1887
ENSG00000105443	CYTH2	1379	4682	3603	1888
ENSG00000211450	SELENOH	3702	3051	2915	1889
ENSG00000213465	ARL2	683	4647	4340	1890
ENSG00000142002	DPP9	1352	2131	6188	1891
ENSG00000152518	ZFP36L2	4312	3123	2236	1892
ENSG00000168175	MAPK1IP1L	2922	3487	3262	1893
ENSG00000068796	KIF2A	2174	3713	3786	1894
ENSG00000185787	MORF4L1	2641	3690	3347	1895
ENSG00000181817	LSM10	2402	4330	2947	1896
ENSG00000168255	POLR2J3	1854	2839	4987	1897
ENSG00000141522	ARHGDIA	2284	4579	2823	1898
ENSG00000173272	MZT2A	2895	3822	2969	1899
ENSG00000102531	FNDC3A	5611	1972	2108	1900
ENSG00000204619	PPP1R11	3436	3114	3143	1901
ENSG00000161677	JOSD2	4524	2191	2984	1902
ENSG00000198898	CAPZA2	2812	5589	1298	1903
ENSG00000140740	UQCRC2	4876	2756	2078	1904
ENSG00000136536	MARCH7	1494	3338	4884	1905
ENSG00000053900	ANAPC4	3477	2683	3558	1906
ENSG00000130312	MRPL34	3085	4390	2245	1907
ENSG00000166997	CNPY4	5348	790	3584	1908
ENSG00000167508	MVD	3040	3336	3349	1909
ENSG00000109118	PHF12	3350	3169	3208	1910
ENSG00000185721	DRG1	3511	3467	2749	1911
ENSG00000136932	TRMO	553	2982	6197	1912
ENSG00000198431	TXNRD1	3024	2969	3741	1913
ENSG00000142396	ERVK3-1	3792	3941	2007	1914
ENSG00000116918	TSNAX	3652	2997	3093	1915
ENSG00000125870	SNRPB2	3636	3929	2181	1916
ENSG00000273611	ZNHIT3	3260	2197	4293	1917
ENSG00000156928	MALSU1	4009	2278	3467	1918
ENSG00000129562	DAD1	3343	3432	2986	1919
ENSG00000100523	DDHD1	1873	5377	2512	1920
ENSG00000170860	LSM3	2660	2989	4114	1921
ENSG00000144659	SLC25A38	2491	3528	3746	1922
ENSG00000104814	MAP4K1	354	5983	3430	1923
ENSG00000128563	PRKRIP1	3242	4446	2079	1924
ENSG00000179335	CLK3	3686	1705	4381	1925
ENSG00000072518	MARK2	3122	2607	4053	1926
ENSG00000006451	RALA	3604	3340	2840	1927
ENSG00000219545	UMAD1	1133	5712	2941	1928
ENSG00000171720	HDAC3	4001	1403	4383	1929
ENSG00000163463	KRTCAP2	2846	2512	4431	1930
ENSG00000041802	LSG1	2841	2797	4161	1931
ENSG00000054148	PHPT1	3207	2658	3937	1932
ENSG00000065978	YBX1	2738	3927	3137	1933
ENSG00000107099	DOCK8	1560	3628	4618	1934
ENSG00000115548	KDM3A	4228	1392	4187	1935
ENSG00000115523	GNLY	1009	4675	4124	1936
ENSG00000269893	SNHG8	2677	3247	3899	1937
ENSG00000230590	FTX	2989	4155	2681	1938
ENSG00000241666	NA	4459	514	4858	1939
ENSG00000124209	RAB22A	3738	2093	4004	1940
ENSG00000129003	VPS13C	2141	4391	3304	1941
ENSG00000256128	NA	3832	1496	4509	1942
ENSG00000121390	PSPC1	5059	3696	1087	1943
ENSG00000159202	UBE2Z	2935	3188	3720	1944
ENSG00000225178	NA	2385	2559	4899	1945
ENSG00000048991	R3HDM1	5272	2095	2484	1946
ENSG00000104131	EIF3J	3834	2918	3100	1947
ENSG00000074370	ATP2A3	1460	4504	3890	1948
ENSG00000166595	FAM96B	3752	2833	3270	1949
ENSG00000115935	WIPF1	2285	3847	3727	1950
ENSG00000184384	MAML2	5205	4212	445	1951
ENSG00000137078	SIT1	3599	4011	2266	1952
ENSG00000108179	PPIF	739	3200	5938	1953
ENSG00000102226	USP11	3375	4453	2051	1954
ENSG00000159884	CCDC107	2265	4799	2815	1955
ENSG00000175054	ATR	4100	3609	2171	1956
ENSG00000236552	RPL13AP5	4189	1581	4110	1957
ENSG00000117475	BLZF1	4692	184	5010	1958
ENSG00000166337	TAF10	3505	2759	3624	1959
ENSG00000074695	LMAN1	2318	2182	5393	1960
ENSG00000108312	UBTF	4164	2542	3187	1961
ENSG00000265491	RNF115	3939	3282	2673	1962
ENSG00000168522	FNTA	3575	1971	4352	1963
ENSG00000153147	SMARCA5	3444	3785	2671	1964
ENSG00000114902	SPCS1	2900	4176	2837	1965
ENSG00000117616	RSRP1	5032	704	4186	1966
ENSG00000234545	FAM133B	3999	2978	2951	1967
ENSG00000102030	NAA10	2504	2805	4620	1968
ENSG00000099246	RAB18	4550	2800	2586	1969
ENSG00000082153	BZW1	4137	2587	3213	1970
ENSG00000108840	HDAC5	1732	4583	3622	1971
ENSG00000122692	SMU1	4509	4014	1415	1972
ENSG00000174917	C19orf70	3865	3062	3011	1973
ENSG00000177156	TALDO1	2978	3883	3079	1974
ENSG00000197183	NOL4L	4364	3840	1745	1975
ENSG00000092108	SCFD1	3246	3380	3331	1976
ENSG00000099341	PSMD8	3862	3065	3061	1977
ENSG00000086065	CHMP5	2631	3677	3681	1978
ENSG00000230989	HSBP1	3755	2957	3282	1979
ENSG00000164405	UQCRQ	3107	4432	2456	1980
ENSG00000065675	PRKCQ	4257	1759	3985	1981
ENSG00000225131	NA	2992	2413	4597	1982
ENSG00000136490	LIMD2	4315	2511	3178	1983
ENSG00000146067	FAM193B	4421	3518	2067	1984
ENSG00000257727	CNPY2	2293	4723	2990	1985
ENSG00000111530	CAND1	2861	4164	2983	1986
ENSG00000230795	NA	2690	4903	2430	1987
ENSG00000163872	YEATS2	796	4865	4363	1988
ENSG00000198911	SREBF2	3261	2164	4601	1989
ENSG00000114978	MOB1A	4447	1891	3693	1990
ENSG00000113282	CLINT1	2256	3800	3979	1991
ENSG00000114030	KPNA1	2871	3977	3194	1992
ENSG00000121350	PYROXD1	3457	4614	1977	1993
ENSG00000127774	EMC6	2694	2080	5275	1994
ENSG00000148331	ASB6	4011	3470	2570	1995
ENSG00000197724	PHF2	1322	3393	5340	1996
ENSG00000235947	EGOT	4136	3878	2047	1997
ENSG00000180644	PRF1	4721	3219	2128	1998
ENSG00000133606	MKRN1	1897	4084	4092	1999
[truncated: 913 more rows]
