# Supplementary material for: Gene Expression-Based Identification of Antigen-Responsive CD8+ T Cells on a Single-Cell Level
Source: Front Immunol. 2019 Nov 6;10:2568. doi: 10.3389/fimmu.2019.02568 (PMC6851025; doi:10.3389/fimmu.2019.02568)
Supplement: Table S5 — Separator index and ranking of separator genes. [file Table_5.xlsx]

## Sheet: #1 (Flu) K562
Donor #1 (Flu); K562/A*0201
EnsemblID	gene_symbol	solvent_0	solvent_count_median	solvent_sd	mock_0	mock_count_median	mock_sd	cognate_non_zero	cognate_count_median	cognate_sd	Separation index	Rank
ENSG00000153234	NR4A2	1	0	0	1	0	0	0.8667	182	263.322	0.8667	1
ENSG00000140379	BCL2A1	0.9655	0	4.271	1	0	0	0.8667	87.5	90.9088	0.84945	2
ENSG00000100453	GZMB	0.8966	0	35.8286	1	0	0	0.9	505	3642.9664	0.8483	3
ENSG00000164687	FABP5	1	0	0	1	0	0	0.8333	109.5	92.437	0.8333	4
ENSG00000143185	XCL2	1	0	0	1	0	0	0.8333	518	1188.4771	0.8333	5
ENSG00000049249	TNFRSF9	1	0	0	1	0	0	0.8333	471	310.5118	0.8333	6
ENSG00000134460	IL2RA	0.931	0	32.1102	0.9355	0	20.862	0.9	218	160.8068	0.83325	7
ENSG00000105835	NAMPT	0.931	0	27.4219	0.8387	0	27.2399	0.9333	298	244.1172	0.81815	8
ENSG00000111537	IFNG	0.9655	0	0.1857	1	0	0	0.8333	1317.5	15955.138	0.81605	9
ENSG00000229644	NA	0.931	0	0.5809	0.9677	0	1.4368	0.8667	9.5	8.6109	0.81605	10
ENSG00000085117	CD82	0.8276	0	34.1419	0.9032	0	16.7176	0.9333	347.5	178.4069	0.7987	11
ENSG00000140105	WARS	0.931	0	5.6751	0.7097	0	37.5276	0.9667	288	285.5445	0.78705	12
ENSG00000143184	XCL1	1	0	0	0.9677	0	0.1796	0.8	528	1272.5217	0.78385	13
ENSG00000155926	SLA	0.8621	0	52.1867	0.9032	0	30.1093	0.9	251.5	205.4573	0.78265	14
ENSG00000163938	GNL3	0.9655	0	0.3714	0.8387	0	46.7508	0.8667	158	110.0423	0.7688	15
ENSG00000091164	TXNL1	0.8966	0	60.3215	0.9032	0	27.2512	0.8667	103	71.8559	0.7666	16
ENSG00000234883	MIR155HG	0.8276	0	14.6083	0.9032	0	18.6036	0.9	190.5	386.9536	0.7654	17
ENSG00000163597	SNHG16	0.8966	0	18.6844	0.9355	0	11.275	0.8333	27.5	28.5067	0.74935	18
ENSG00000062716	VMP1	0.8276	0	65.7944	0.7742	0	19.6531	0.9333	79.5	91.96	0.7342	19
ENSG00000144867	SRPRB	0.8276	0	79.8393	0.9677	0	0.898	0.8333	95	121.3958	0.73095	20
ENSG00000167088	SNRPD1	0.6897	0	25.6663	0.8387	0	29.1239	0.9667	92	72.4848	0.7309	21
ENSG00000167085	PHB	0.9655	0	12.0702	0.8065	0	21.702	0.8333	102	66.4784	0.7193	22
ENSG00000155660	PDIA4	0.9655	0	0.1857	0.871	0	31.7563	0.8	118	101.9133	0.71825	23
ENSG00000117395	EBNA1BP2	0.9655	0	11.3274	0.871	0	35.4767	0.8	108	88.8934	0.71825	24
ENSG00000164691	TAGAP	0.7931	0	76.8521	0.7097	0	70.1268	0.9667	233.5	214.2036	0.7181	25
ENSG00000179958	DCTPP1	0.8966	0	12.7421	0.9355	0	26.6681	0.8	59	49.9257	0.71605	26
ENSG00000122877	EGR2	0.9655	0	2.2283	1	0	0	0.7333	85.5	112.534	0.71605	27
ENSG00000185627	PSMD13	0.7586	0	52.299	0.871	0	71.3959	0.9	159.5	121.6957	0.7148	28
ENSG00000125901	MRPS26	0.7586	0	29.1216	1	0	0	0.8333	31.5	44.6704	0.7126	29
ENSG00000102317	RBM3	0.9655	0	0.1857	0.8387	0	59.9374	0.8	97.5	80.0037	0.7021	30
ENSG00000244038	DDOST	0.8966	0	47.4122	0.7742	0	50.2568	0.8667	152.5	132.9985	0.7021	31
ENSG00000183207	RUVBL2	0.931	0	12.4772	0.8065	0	41.8174	0.8333	58	47.595	0.70205	32
ENSG00000102760	RGCC	0.9655	0	4.4567	0.9032	0	21.5981	0.7667	59.5	77.517	0.70105	33
ENSG00000117560	FASLG	1	0	0	0.9355	0	28.7224	0.7333	85	125.4949	0.70105	34
ENSG00000170584	NUDCD2	0.931	0	39.0497	0.871	0	15.939	0.8	34.5	54.5879	0.701	35
ENSG00000034152	MAP2K3	0.8966	0	59.97	0.8387	0	41.1701	0.8333	204.5	129.4825	0.70095	36
ENSG00000169223	LMAN2	0.8276	0	43.5619	0.7742	0	43.2002	0.9	86.5	64.9056	0.7009	37
ENSG00000186891	TNFRSF18	0.9655	0	3.3425	0.9677	0	5.0289	0.7333	58	66.5725	0.6999	38
ENSG00000143870	PDIA6	0.8276	0	44.8956	0.8387	0	36.4084	0.8667	141.5	127.803	0.69985	39
ENSG00000179715	PCED1B	0.7931	0	33.7963	0.8065	0	26.1969	0.9	49.5	54.9397	0.6998	40
ENSG00000165916	PSMC3	0.931	0	1.9196	0.8387	0	36.0997	0.8	67	78.4249	0.68485	41
ENSG00000172336	POP7	1	0	0	0.9677	0	12.0336	0.7	25	28.6248	0.68385	42
ENSG00000106305	AIMP2	1	0	0	0.9677	0	2.8737	0.7	21.5	25.636	0.68385	43
ENSG00000158050	DUSP2	0.8621	0	35.4027	0.8387	0	24.7876	0.8333	116	199.5342	0.6837	44
ENSG00000065911	MTHFD2	0.8621	0	31.1004	0.9032	0	11.7277	0.8	118.5	183.0234	0.68265	45
ENSG00000262814	MRPL12	0.8966	0	3.0412	1	0	0	0.7333	12	12.0075	0.6816	46
ENSG00000185650	ZFP36L1	0.6897	0	52.7681	0.8065	0	24.137	0.9333	66	82.4383	0.6814	47
ENSG00000204392	LSM2	0.7241	0	59.0704	0.8387	0	30.5894	0.9	58	40.6169	0.6814	48
ENSG00000053372	MRTO4	1	0	0	0.871	0	11.4883	0.7333	59.5	93.3916	0.6688	49
ENSG00000100906	NFKBIA	0.8621	0	38.5026	0.7419	0	50.283	0.8667	72.5	135.3205	0.6687	50
ENSG00000242485	MRPL20	0.8621	0	19.7157	0.7419	0	31.8584	0.8667	85	46.28	0.6687	51
ENSG00000174851	YIF1A	0.8621	0	20.9915	0.8065	0	29.6217	0.8333	44.5	66.8651	0.6676	52
ENSG00000167986	DDB1	0.8621	0	35.5469	0.8065	0	47.45	0.8333	47	61.0595	0.6676	53
ENSG00000123358	NR4A1	1	0	0	1	0	0	0.6667	23	78.4822	0.6667	54
ENSG00000104907	TRMT1	0.8966	0	53.3362	0.9032	0	19.5874	0.7667	95	71.687	0.6666	55
ENSG00000173465	SSSCA1	0.9655	0	18.1981	0.9677	0	5.2086	0.7	41.5	31.6929	0.6666	56
ENSG00000183199	NA	0.8966	0	0.3099	0.9032	0	0.3005	0.7667	1	1.8448	0.6666	57
ENSG00000014641	MDH1	0.6897	0	92.9389	0.7097	0	60.0831	0.9667	173.5	99.7163	0.6664	58
ENSG00000170542	SERPINB9	0.7241	0	63.1153	0.7419	0	82.3354	0.9333	123	120.9066	0.6663	59
ENSG00000150753	CCT5	0.7586	0	61.8968	0.8387	0	42.1002	0.8667	213	166.1682	0.66535	60
ENSG00000198856	OSTC	0.7586	0	56.9363	0.8387	0	38.6134	0.8667	85.5	83.5021	0.66535	61
ENSG00000127837	AAMP	0.7931	0	38.5492	0.871	0	21.546	0.8333	57.5	56.0435	0.66535	62
ENSG00000074842	MYDGF	0.931	0	7.9664	0.7742	0	25.1601	0.8	87.5	92.5696	0.6526	63
ENSG00000182481	KPNA2	0.931	0	52.5398	0.7742	0	56.6907	0.8	142.5	146.7695	0.6526	64
ENSG00000145779	TNFAIP8	0.8621	0	106.9923	0.7097	0	53.0646	0.8667	166.5	168.3135	0.6526	65
ENSG00000121966	CXCR4	0.1379	274	419.4383	0.2903	172	231.311	0.1333	0	40.2966	0.6526	66
ENSG00000114767	RRP9	1	0	0	0.9032	0	33.0564	0.7	35	54.9104	0.6516	67
ENSG00000105281	SLC1A5	0.8966	0	9.4246	0.8065	0	13.379	0.8	82	87.8853	0.65155	68
ENSG00000099800	TIMM13	0.931	0	4.4217	0.8387	0	24.3169	0.7667	63.5	49.9004	0.65155	69
ENSG00000184182	UBE2F	0.8966	0	18.2334	0.8065	0	12.6688	0.8	22.5	42.9124	0.65155	70
ENSG00000115128	SF3B6	0.7931	0	37.3454	0.7097	0	41.4913	0.9	100.5	73.449	0.6514	71
ENSG00000117448	AKR1A1	0.8276	0	67.998	0.8065	0	44.9924	0.8333	68.5	57.0889	0.65035	72
ENSG00000145730	PAM	0.8621	0	69.671	0.9032	0	49.3713	0.7667	84.5	156.7591	0.64935	73
ENSG00000160633	SAFB	0.8276	0	32.6496	0.871	0	57.6256	0.8	43.5	72.1191	0.6493	74
ENSG00000117090	SLAMF1	0.7586	0	86.9862	0.8065	0	54.2094	0.8667	94	144.8064	0.64925	75
ENSG00000159884	CCDC107	0.7931	0	10.9238	0.8387	0	4.6769	0.8333	7	9.1915	0.6492	76
ENSG00000115233	PSMD14	0.7931	0	37.778	0.8387	0	24.7369	0.8333	94	119.3756	0.6492	77
ENSG00000090273	NUDC	0.7241	0	46.2838	0.7742	0	19.9171	0.9	132.5	86.3863	0.64915	78
ENSG00000166562	SEC11C	0.8276	0	47.4636	0.9355	0	25.8945	0.7667	70	50.7365	0.64825	79
ENSG00000134802	SLC43A3	0.8276	0	22.3494	0.9355	0	5.9887	0.7667	39	69.481	0.64825	80
ENSG00000108559	NUP88	0.7931	0	73.7141	0.9032	0	49.934	0.8	59	84.7754	0.64815	81
ENSG00000183291	SELENOF	0.7241	0	43.9627	0.8387	0	69.2058	0.8667	69.5	67.425	0.6481	82
ENSG00000182934	SRPRA	0.8276	0	29.4529	0.5806	0	57.811	0.9333	143.5	113.261	0.6374	83
ENSG00000090520	DNAJB11	0.931	0	18.0878	0.8065	0	23.158	0.7667	62	77.4613	0.63545	84
ENSG00000125868	DSTN	0.8966	0	29.9933	0.7742	0	42.7026	0.8	60.5	72.6421	0.6354	85
ENSG00000175334	BANF1	0.7931	0	16.0126	0.6774	0	20.4022	0.9	51	40.8443	0.63525	86
ENSG00000078319	NA	1	0	0	0.9355	0	4.1481	0.6667	11.5	17.5572	0.63445	87
ENSG00000103522	IL21R	0.9655	0	5.7566	0.9032	0	16.0178	0.7	45	79.1636	0.63435	88
ENSG00000162739	SLAMF6	0.8966	0	56.5738	0.8387	0	41.7936	0.7667	98	100.7885	0.63435	89
ENSG00000132661	NXT1	0.931	0	26.8529	0.871	0	21.9264	0.7333	45.5	60.7032	0.6343	90
ENSG00000026751	SLAMF7	0.8621	0	89.6384	0.8065	0	75.9232	0.8	152.5	195.5361	0.6343	91
ENSG00000100902	PSMA6	0.7931	0	5.3712	0.7419	0	5.8337	0.8667	18	12.5201	0.6342	92
ENSG00000004779	NDUFAB1	0.7241	0	26.2578	0.6774	0	32.4733	0.9333	106.5	77.2562	0.63405	93
ENSG00000169189	NSMCE1	0.9655	0	6.1279	0.9677	0	15.2665	0.6667	45	47.7403	0.6333	94
ENSG00000172062	SMN1	0.9655	0	2.0426	0.9677	0	2.8737	0.6667	5.5	6.491	0.6333	95
ENSG00000143314	MRPL24	0.9655	0	8.3563	0.9677	0	2.8737	0.6667	31.5	57.1892	0.6333	96
ENSG00000173418	NAA20	0.8621	0	44.4485	0.871	0	30.8553	0.7667	78.5	63.443	0.63325	97
ENSG00000120694	HSPH1	0.8276	0	61.5338	0.8387	0	35.9082	0.8	70.5	121.165	0.63315	98
ENSG00000113312	TTC1	0.8276	0	41.0456	0.8387	0	30.6789	0.8	65.5	92.8364	0.63315	99
ENSG00000175768	TOMM5	0.7586	0	5.0983	0.7742	0	4.069	0.8667	11.5	9.4784	0.6331	100
ENSG00000078668	VDAC3	0.7931	0	62.7022	0.8065	0	35.6901	0.8333	89.5	73.3107	0.6331	101
ENSG00000088832	FKBP1A	0.6897	0	44.4025	0.7097	0	45.4059	0.9333	110	122.3423	0.633	102
ENSG00000134001	EIF2S1	0.7241	0	75.8866	0.7419	0	55.026	0.9	132	94.771	0.633	103
ENSG00000132676	DAP3	0.7241	0	49.7345	0.7419	0	40.2762	0.9	101	86.234	0.633	104
ENSG00000129235	TXNDC17	0.8276	0	15.1248	0.9032	0	21.3044	0.7667	37	50.688	0.6321	105
ENSG00000105185	PDCD5	0.7241	0	32.9381	0.8065	0	17.7072	0.8667	94.5	49.5379	0.632	106
ENSG00000151247	EIF4E	0.7241	0	25.2304	0.8065	0	24.7707	0.8667	41	25.6739	0.632	107
ENSG00000173674	EIF1AX	0.7586	0	11.6756	0.8387	0	11.9927	0.8333	33.5	23.0644	0.63195	108
ENSG00000109606	DHX15	0.6897	0	69.6488	0.7742	0	85.136	0.9	129	118.6472	0.63195	109
ENSG00000095139	ARCN1	0.7931	0	111.3766	0.9355	0	38.7069	0.7667	113.5	105.9732	0.631	110
ENSG00000106105	GARS	0.6897	0	106.3542	0.8387	0	31.4002	0.8667	160.5	172.8246	0.6309	111
ENSG00000112110	MRPL18	0.8621	0	30.278	0.6452	0	44.2292	0.8667	78.5	67.1564	0.62035	112
ENSG00000106591	MRPL32	0.8621	0	37.0602	0.7097	0	45.2635	0.8333	80	52.0824	0.6192	113
ENSG00000163947	ARHGEF3	0.7931	0	93.291	0.6452	0	73.5894	0.9	154.5	251.457	0.61915	114
ENSG00000189091	SF3B3	0.8966	0	49.1131	0.8065	0	31.8349	0.7667	95.5	96.7356	0.61825	115
ENSG00000100804	PSMB5	0.931	0	10.7653	0.8387	0	25.4242	0.7333	75.5	76.7539	0.61815	116
ENSG00000113460	BRIX1	0.931	0	39.913	0.8387	0	33.4865	0.7333	69.5	74.8053	0.61815	117
ENSG00000131876	SNRPA1	0.8276	0	55.9142	0.7419	0	49.9096	0.8333	81	93.4137	0.61805	118
ENSG00000168439	STIP1	0.7241	0	76.7088	0.6452	0	63.2901	0.9333	154	134.8412	0.61795	119
ENSG00000275302	CCL4	1	0	0	0.9677	0	7.3638	0.6333	26.5	889.3268	0.61715	120
ENSG00000128228	SDF2L1	0.8621	0	13.923	0.8387	0	33.4021	0.7667	37.5	65.9658	0.6171	121
ENSG00000184110	EIF3C	0.8966	0	0.9218	0.871	0	1.9962	0.7333	3.5	4.7022	0.6171	122
ENSG00000109943	CRTAM	0.931	0	6.8666	0.9032	0	25.4945	0.7	207	630.7722	0.6171	123
ENSG00000163811	WDR43	0.8966	0	17.192	0.871	0	43.1035	0.7333	81	88.9705	0.6171	124
ENSG00000134375	TIMM17A	0.8966	0	24.9491	0.871	0	32.3293	0.7333	54	65.7652	0.6171	125
ENSG00000166128	RAB8B	0.7931	0	66.3519	0.7742	0	43.9835	0.8333	58	85.5129	0.61695	126
ENSG00000177889	UBE2N	0.7586	0	62.5267	0.7419	0	53.3852	0.8667	150	94.039	0.61695	127
ENSG00000145912	NHP2	0.7586	0	11.1011	0.7419	0	9.3843	0.8667	31.5	37.6878	0.61695	128
ENSG00000111605	CPSF6	0.8276	0	76.2524	0.871	0	17.2444	0.7667	50.5	88.4958	0.616	129
ENSG00000100220	RTCB	0.8621	0	49.2929	0.9032	0	24.5435	0.7333	84	77.7518	0.61595	130
ENSG00000090006	LTBP4	0.8621	0	41.0728	0.9032	0	17.3084	0.7333	39.5	45.3781	0.61595	131
ENSG00000101166	PRELID3B	0.7931	0	25.4273	0.8387	0	33.1765	0.8	51.5	74.9995	0.6159	132
ENSG00000239672	NME1	0.7931	0	12.4058	0.8387	0	9.2339	0.8	66	61.9214	0.6159	133
ENSG00000173486	FKBP2	0.7241	0	23.2426	0.7742	0	16.7207	0.8667	39	45.5955	0.61585	134
ENSG00000071462	BUD23	0.7241	0	49.6454	0.7742	0	29.2927	0.8667	99.5	61.7211	0.61585	135
ENSG00000138430	OLA1	0.7586	0	53.4914	0.8065	0	32.9524	0.8333	67	76.5586	0.61585	136
ENSG00000127022	CANX	0.6897	0	111.7755	0.7419	0	50.3381	0.9	210.5	175.9587	0.6158	137
ENSG00000182117	NOP10	0.6207	0	28.4078	0.6774	0	26.9297	0.9667	80.5	60.1152	0.61575	138
ENSG00000154582	ELOC	0.6552	0	52.989	0.7097	0	24.1674	0.9333	52	40.145	0.61575	139
ENSG00000196756	SNHG17	0.7931	0	37.4925	0.9032	0	24.5826	0.7667	33	48.8559	0.61485	140
ENSG00000166974	MAPRE2	0.7586	0	96.5494	0.871	0	23.5173	0.8	116	138.523	0.6148	141
ENSG00000147669	POLR2K	0.7586	0	25.8476	0.871	0	26.4587	0.8	75	105.5089	0.6148	142
ENSG00000262477	NA	0.5862	0	1.7469	0.7097	0	1.1658	0.9667	3.5	3.1486	0.61465	143
ENSG00000111639	MRPL51	0.6207	0	46.1008	0.871	0	17.0933	0.8667	44	49.0971	0.61255	144
ENSG00000183648	NDUFB1	0.8276	0	11.4163	0.5806	0	38.4367	0.9	39.5	41.3443	0.6041	145
ENSG00000108671	PSMD11	0.8966	0	47.9565	0.7097	0	52.9659	0.8	61.5	112.6908	0.60315	146
ENSG00000023191	RNH1	0.931	0	38.8893	0.7419	0	50.0517	0.7667	55	68.5467	0.60315	147
ENSG00000126698	DNAJC8	0.8621	0	45.3175	0.6774	0	71.0497	0.8333	109	86.9757	0.60305	148
ENSG00000123416	TUBA1B	0.7241	0	17.5512	0.5484	0	11.1799	0.9667	97	59.9389	0.60295	149
ENSG00000130724	CHMP2A	0.8966	0	21.0771	0.7742	0	42.0108	0.7667	43.5	81.5076	0.6021	150
ENSG00000167721	TSR1	0.9655	0	59.2368	0.8387	0	17.1852	0.7	17	55.5783	0.6021	151
ENSG00000122218	COPA	0.8621	0	73.8486	0.7419	0	51.7598	0.8	65	97.34	0.602	152
ENSG00000023318	ERP44	0.8621	0	108.4859	0.8065	0	18.2117	0.7667	55	75.1192	0.601	153
ENSG00000131828	PDHA1	0.8621	0	44.377	0.8065	0	38.9634	0.7667	113.5	84.9591	0.601	154
ENSG00000028137	TNFRSF1B	0.8621	0	37.3989	0.8065	0	50.3275	0.7667	101.5	126.7772	0.601	155
ENSG00000004478	FKBP4	0.8966	0	24.1132	0.8387	0	13.8382	0.7333	124.5	109.7526	0.60095	156
ENSG00000070882	OSBPL3	0.8966	0	44.9055	0.8387	0	63.3444	0.7333	74	94.5673	0.60095	157
ENSG00000113811	SELENOK	0.7586	0	76.7642	0.7097	0	54.7861	0.8667	79	73.4693	0.60085	158
ENSG00000031698	SARS	0.6552	0	99.4214	0.6129	0	79.0577	0.9667	114	168.4672	0.60075	159
ENSG00000154127	UBASH3B	1	0	0	1	0	0	0.6	13	64.3543	0.6	160
ENSG00000171453	POLR1C	1	0	0	1	0	0	0.6	36	35.0189	0.6	161
ENSG00000239900	ADSL	0.9655	0	0.3714	0.9677	0	0.1796	0.6333	3	5.4579	0.5999	162
ENSG00000105447	GRWD1	0.9655	0	0.5571	0.9677	0	2.1553	0.6333	22	66.6384	0.5999	163
ENSG00000025772	TOMM34	0.9655	0	33.2395	0.9677	0	22.2711	0.6333	50.5	82.7007	0.5999	164
ENSG00000171928	TVP23B	0.9655	0	10.3989	0.9677	0	8.0822	0.6333	19	21.6327	0.5999	165
ENSG00000164674	SYTL3	0.8966	0	37.4981	0.9032	0	43.6999	0.7	32	91.9146	0.5999	166
ENSG00000136522	MRPL47	0.9655	0	25.626	0.9677	0	13.1112	0.6333	15	38.336	0.5999	167
ENSG00000198355	PIM3	0.8621	0	8.9005	0.871	0	20.282	0.7333	37.5	65.0601	0.59985	168
ENSG00000136240	KDELR2	0.8621	0	33.4302	0.871	0	24.545	0.7333	64.5	86.8829	0.59985	169
ENSG00000048162	NOP16	0.8276	0	17.4595	0.8387	0	11.6753	0.7667	58	58.5295	0.59985	170
ENSG00000123146	ADGRE5	0.7931	0	63.5206	0.8065	0	13.2944	0.8	60	92.9711	0.5998	171
ENSG00000173141	MRPL57	0.7586	0	56.9324	0.7742	0	42.998	0.8333	57.5	41.7882	0.5997	172
ENSG00000069849	ATP1B3	0.6897	0	53.7631	0.7097	0	80.0283	0.9	294	336.0328	0.5997	173
ENSG00000173692	PSMD1	0.7586	0	69.3172	0.7742	0	41.6417	0.8333	129.5	107.0854	0.5997	174
ENSG00000107937	GTPBP4	0.8621	0	45.8911	0.9355	0	37.0692	0.7	53	129.8741	0.5988	175
ENSG00000163882	POLR2H	0.8621	0	46.2336	0.9355	0	10.1806	0.7	60.5	62.4219	0.5988	176
ENSG00000166197	NOLC1	0.7931	0	58.8354	0.871	0	51.1632	0.7667	130.5	125.4241	0.59875	177
ENSG00000159131	GART	0.7586	0	49.3196	0.9032	0	4.7756	0.7667	57.5	66.8131	0.5976	178
ENSG00000197170	PSMD12	0.7931	0	47.039	0.9355	0	64.9316	0.7333	75	97.6218	0.5976	179
ENSG00000130706	ADRM1	0.6552	0	24.963	0.8065	0	19.8474	0.8667	54.5	47.1885	0.59755	180
ENSG00000107738	VSIR	0.6897	0	73.9471	0.8387	0	38.6918	0.8333	219	123.5823	0.5975	181
ENSG00000145907	G3BP1	0.6897	0	110.0855	0.8387	0	28.7967	0.8333	155.5	113.1239	0.5975	182
ENSG00000184990	SIVA1	0.6207	0	40.7305	0.7742	0	28.5725	0.9	33	27.0856	0.59745	183
ENSG00000140374	ETFA	0.6897	0	65.9778	0.9032	0	28.71	0.8	42.5	43.847	0.59645	184
ENSG00000134809	TIMM10	1	0	0	0.7742	0	19.988	0.7	27.5	34.445	0.5871	185
ENSG00000125735	TNFSF14	1	0	0	0.8387	0	21.3623	0.6667	45.5	89.7802	0.58605	186
ENSG00000213523	SRA1	1	0	0	0.8387	0	28.6798	0.6667	51	71.6473	0.58605	187
ENSG00000168610	STAT3	0.8966	0	20.9115	0.7419	0	71.7617	0.7667	45	69.7416	0.58595	188
ENSG00000180867	NA	0.8966	0	0.5391	0.7419	0	9.3655	0.7667	2.5	2.1613	0.58595	189
ENSG00000100216	TOMM22	0.8621	0	52.8985	0.7097	0	41.5698	0.8	80	55.5348	0.5859	190
ENSG00000110172	CHORDC1	0.931	0	22.0876	0.7742	0	21.7736	0.7333	56	87.7018	0.5859	191
ENSG00000084733	RAB10	0.8621	0	78.9774	0.7097	0	33.5682	0.8	133	130.5618	0.5859	192
ENSG00000132963	POMP	0.6897	0	26.5407	0.5484	0	40.3774	0.9667	132.5	120.1687	0.58575	193
ENSG00000147684	NDUFB9	0.7586	0	14.3442	0.6129	0	39.9246	0.9	71.5	44.2295	0.58575	194
ENSG00000159352	PSMD4	0.7586	0	59.9059	0.6129	0	51.0192	0.9	127.5	99.4817	0.58575	195
ENSG00000106803	SEC61B	0.7241	0	39.8331	0.5806	0	55.8858	0.9333	100.5	93.3331	0.58565	196
ENSG00000116752	BCAS2	0.9655	0	13.7415	0.871	0	40.4165	0.6667	43.5	54.5102	0.58495	197
ENSG00000125445	MRPS7	0.931	0	16.897	0.8387	0	28.8535	0.7	85	86.7678	0.58485	198
ENSG00000077235	GTF3C1	0.8621	0	51.9771	0.7742	0	39.3611	0.7667	88.5	101.0575	0.58485	199
ENSG00000126749	EMG1	0.8621	0	10.762	0.7742	0	17.2974	0.7667	14	22.7122	0.58485	200
ENSG00000265354	TIMM23	0.931	0	14.8502	0.8387	0	30.0252	0.7	49	57.4823	0.58485	201
ENSG00000177556	ATOX1	0.8621	0	44.1207	0.7742	0	11.3835	0.7667	19.5	21.7229	0.58485	202
ENSG00000070010	UFD1	0.8276	0	24.0163	0.7419	0	39.9232	0.8	37.5	39.5718	0.58475	203
ENSG00000007080	CCDC124	0.8276	0	30.5198	0.7419	0	17.7364	0.8	45	38.181	0.58475	204
ENSG00000159199	ATP5MC1	0.8276	0	41.8316	0.7419	0	24.3882	0.8	68	65.4962	0.58475	205
ENSG00000165283	STOML2	0.8276	0	22.7491	0.7419	0	46.3189	0.8	78.5	59.3727	0.58475	206
ENSG00000044115	CTNNA1	0.8276	0	63.108	0.7419	0	54.3181	0.8	167.5	184.957	0.58475	207
ENSG00000065548	ZC3H15	0.8276	0	22.6944	0.7419	0	56.8826	0.8	79.5	107.3475	0.58475	208
ENSG00000117394	SLC2A1	0.8276	0	30.3943	0.7419	0	62.9299	0.8	78	71.6131	0.58475	209
ENSG00000102030	NAA10	0.7931	0	13.3514	0.7097	0	13.4226	0.8333	24.5	28.0919	0.5847	210
ENSG00000132305	IMMT	0.7931	0	72.7924	0.7097	0	21.2718	0.8333	100	101.1181	0.5847	211
ENSG00000143368	SF3B4	0.7931	0	56.1461	0.7097	0	24.7765	0.8333	39	44.7417	0.5847	212
ENSG00000182307	C8orf33	1	0	0	0.9677	0	12.3928	0.6	39	73.5977	0.58385	213
ENSG00000091140	DLD	0.8966	0	36.2268	0.871	0	47.9589	0.7	51	116.8008	0.5838	214
ENSG00000125037	EMC3	0.8966	0	23.5765	0.871	0	30.9541	0.7	38.5	51.1247	0.5838	215
ENSG00000150637	CD226	0.8276	0	72.1525	0.8065	0	65.9874	0.7667	57	106.2394	0.58375	216
ENSG00000146109	ABT1	0.8276	0	49.5378	0.8065	0	38.9156	0.7667	62.5	63.4103	0.58375	217
ENSG00000131368	MRPS25	0.8621	0	27.9166	0.8387	0	33.4025	0.7333	25	37.6248	0.5837	218
ENSG00000128050	PAICS	0.7931	0	16.805	0.7742	0	23.9984	0.8	139.5	174.6584	0.58365	219
ENSG00000120438	TCP1	0.6897	0	72.9073	0.6774	0	47.2919	0.9	272.5	275.1332	0.58355	220
ENSG00000116030	SUMO1	0.7586	0	49.2344	0.7419	0	51.7487	0.8333	67.5	72.5232	0.58355	221
ENSG00000102471	NDFIP2	0.9655	0	0.1857	1	0	0	0.6	55.5	72.8321	0.58275	222
ENSG00000135446	CDK4	0.8621	0	23.0857	0.9032	0	19.5582	0.7	37.5	41.4882	0.58265	223
ENSG00000030066	NUP160	0.931	0	23.7586	0.9677	0	37.8967	0.6333	26.5	69.4212	0.58265	224
ENSG00000148335	NTMT1	0.931	0	17.5019	0.9677	0	2.5145	0.6333	12.5	23.5972	0.58265	225
ENSG00000196305	IARS	0.8276	0	43.0036	0.871	0	12.1792	0.7333	90	98.602	0.5826	226
ENSG00000101367	MAPRE1	0.7586	0	52.0186	0.8065	0	39.3469	0.8	71	83.5672	0.58255	227
ENSG00000163170	BOLA3	0.7586	0	20.1796	0.8065	0	36.2702	0.8	22	40.7302	0.58255	228
ENSG00000134684	YARS	0.7586	0	44.3624	0.8065	0	62.4489	0.8	148.5	118.7146	0.58255	229
ENSG00000136682	CBWD2	0.7586	0	24.4502	0.871	0	16.3969	0.7667	9	19.3242	0.5815	230
ENSG00000128626	MRPS12	0.7931	0	18.987	0.9032	0	13.353	0.7333	35	34.6078	0.58145	231
ENSG00000141101	NOB1	0.7931	0	36.6318	0.9032	0	13.2708	0.7333	58.5	49.4464	0.58145	232
ENSG00000103035	PSMD7	0.6552	0	47.4786	0.7742	0	30.802	0.8667	91	47.0121	0.5814	233
ENSG00000165609	NUDT5	0.6897	0	52.6288	0.8065	0	33.6059	0.8333	75	82.1319	0.5814	234
ENSG00000104872	PIH1D1	0.6897	0	62.546	0.871	0	21.5383	0.8	55	40.1793	0.58035	235
ENSG00000114686	MRPL3	0.6552	0	90.2283	0.8387	0	40.7404	0.8333	130.5	109.7944	0.58025	236
ENSG00000163468	CCT3	0.7241	0	35.3843	0.4839	3	49.7246	0.9667	220.5	177.1494	0.5707	237
ENSG00000132432	SEC61G	0.7586	0	41.3049	0.5161	0	38.8136	0.9333	130.5	81.434	0.57065	238
ENSG00000087302	RTRAF	0.7931	0	122.2615	0.6129	0	54.3336	0.8667	103.5	92.4143	0.5697	239
ENSG00000121073	SLC35B1	0.9655	0	56.2657	0.8387	0	14.507	0.6667	54	59.6225	0.5688	240
ENSG00000130305	NSUN5	1	0	0	0.871	0	26.3919	0.6333	25	29.1047	0.5688	241
ENSG00000123131	PRDX4	0.931	0	25.8061	0.8065	0	40.0489	0.7	63	85.4281	0.56875	242
ENSG00000158042	MRPL17	0.8966	0	35.9489	0.7742	0	26.4193	0.7333	51	45.3359	0.5687	243
ENSG00000174917	C19orf70	0.8276	0	29.5281	0.7097	0	27.7426	0.8	38.5	49.5714	0.56865	244
ENSG00000074695	LMAN1	0.7586	0	71.6302	0.6452	0	43.6805	0.8667	65.5	123.1455	0.5686	245
ENSG00000111481	COPZ1	0.7586	0	71.6154	0.6452	0	61.6386	0.8667	70	86.5622	0.5686	246
ENSG00000125977	EIF2S2	0.6552	0	54.2266	0.5484	0	58.9229	0.9667	132.5	137.4987	0.5685	247
ENSG00000171552	BCL2L1	0.8966	0	11.8711	0.8387	0	12.7273	0.7	29	57.6781	0.56765	248
ENSG00000108829	LRRC59	0.9655	0	1.4856	0.9032	0	7.6435	0.6333	5	14.9484	0.56765	249
ENSG00000150977	RILPL2	0.8966	0	29.6282	0.8387	0	36.3627	0.7	44.5	55.0331	0.56765	250
ENSG00000106554	CHCHD3	0.8966	0	20.5991	0.8387	0	45.4583	0.7	38	70.0437	0.56765	251
ENSG00000273611	ZNHIT3	0.8621	0	32.4297	0.8065	0	31.7541	0.7333	30	33.9431	0.5676	252
ENSG00000106399	RPA3	0.8276	0	23.8692	0.7742	0	27.4255	0.7667	32	91.1665	0.5676	253
ENSG00000087502	ERGIC2	0.7931	0	67.4775	0.7419	0	49.2231	0.8	67.5	66.8787	0.5675	254
ENSG00000164163	ABCE1	0.7931	0	38.6834	0.7419	0	39.5515	0.8	99	87.7609	0.5675	255
ENSG00000185624	P4HB	0.6897	0	73.0475	0.6452	0	54.7372	0.9	138	123.6194	0.56745	256
ENSG00000166986	MARS	0.7586	0	42.0862	0.7097	0	65.1868	0.8333	150.5	150.2454	0.56745	257
ENSG00000176731	C8orf59	0.7586	0	11.761	0.7097	0	24.0194	0.8333	21	20.6209	0.56745	258
ENSG00000109519	GRPEL1	0.7586	0	74.9683	0.7097	0	51.6327	0.8333	119	91.7441	0.56745	259
ENSG00000108561	C1QBP	0.6207	0	56.1536	0.5806	0	41.6829	0.9667	253.5	203.6316	0.56735	260
ENSG00000100413	POLR3H	1	0	0	1	0	0	0.5667	17	38.8901	0.5667	261
ENSG00000171202	TMEM126A	1	0	0	1	0	0	0.5667	22	36.9062	0.5667	262
ENSG00000110104	CCDC86	1	0	0	1	0	0	0.5667	12	39.1493	0.5667	263
ENSG00000135541	AHI1	0.931	0	22.2356	0.9355	0	30.3434	0.6333	5.5	32.6661	0.56655	264
ENSG00000135316	SYNCRIP	0.8276	0	78.629	0.8387	0	50.1587	0.7333	47.5	71.26	0.56645	265
ENSG00000163319	MRPS18C	0.8276	0	75.6658	0.8387	0	6.359	0.7333	11.5	30.0288	0.56645	266
ENSG00000187522	HSPA14	0.931	0	30.6202	1	0	0	0.6	20.5	50.7344	0.5655	267
ENSG00000111845	PAK1IP1	0.931	0	0.6584	1	0	0	0.6	50.5	58.1905	0.5655	268
ENSG00000070785	EIF2B3	0.931	0	7.6369	1	0	0	0.6	10.5	51.3683	0.5655	269
ENSG00000100764	PSMC1	0.8276	0	16.7	0.9032	0	7.6187	0.7	11	17.772	0.5654	270
ENSG00000105364	MRPL4	0.7931	0	17.8913	0.871	0	6.8791	0.7333	26.5	25.9088	0.56535	271
ENSG00000177426	TGIF1	0.7586	0	53.7735	0.8387	0	26.3355	0.7667	64.5	62.1286	0.56535	272
ENSG00000172785	CBWD1	0.7586	0	9.3789	0.8387	0	7.4015	0.7667	6.5	11.2822	0.56535	273
ENSG00000143669	LYST	0.7586	0	38.4438	0.8387	0	33.1471	0.7667	53.5	68.9376	0.56535	274
ENSG00000110848	CD69	0.6897	0	86.375	0.7742	0	27.5886	0.8333	108.5	175.0968	0.56525	275
ENSG00000114784	EIF1B	0.6207	0	96.3392	0.7097	0	38.5895	0.9	70	86.8274	0.5652	276
ENSG00000134697	GNL2	0.8276	0	52.5647	0.9677	0	8.2618	0.6667	56.5	74.1155	0.56435	277
ENSG00000120699	EXOSC8	0.7931	0	41.673	0.9355	0	43.9977	0.7	48	65.7779	0.5643	278
ENSG00000138363	ATIC	0.7931	0	66.5805	0.9355	0	1.0866	0.7	80	117.7146	0.5643	279
ENSG00000163636	PSMD6	0.6207	0	110.9762	0.7742	0	52.7829	0.8667	106	101.0105	0.56415	280
ENSG00000003402	CFLAR	0.6207	0	51.8007	0.7742	0	46.773	0.8667	73.5	95.71	0.56415	281
ENSG00000163565	IFI16	0.6207	0	84.22	0.7742	0	56.583	0.8667	88.5	156.1809	0.56415	282
ENSG00000056558	TRAF1	0.6552	0	48.3896	0.871	0	38.7293	0.8	63	108.5293	0.5631	283
ENSG00000137642	SORL1	0.5172	0	96.4897	0.2903	45	117.6327	0.0333	0	17.162	0.56295	284
ENSG00000004455	AK2	0.8966	0	30.1765	0.6129	0	37.5861	0.8	74	113.3195	0.55475	285
ENSG00000133316	WDR74	0.8966	0	13.9964	0.6774	0	32.3963	0.7667	38	42.1214	0.5537	286
ENSG00000184983	NDUFA6	0.8276	0	20.3091	0.6129	0	46.2023	0.8333	40.5	47.8114	0.55355	287
ENSG00000165416	SUGT1	0.8966	0	5.9238	0.7419	0	57.9545	0.7333	47	48.2833	0.55255	288
ENSG00000167553	TUBA1C	0.7586	0	18.0034	0.6129	0	10.1034	0.8667	30	29.1223	0.55245	289
ENSG00000196655	TRAPPC4	0.7931	0	36.84	0.6452	0	31.1396	0.8333	76.5	64.6483	0.55245	290
ENSG00000150316	CWC15	0.7931	0	45.4537	0.6452	0	44.9944	0.8333	72	53.8982	0.55245	291
ENSG00000225921	NOL7	0.7931	0	4.273	0.6452	0	29.5868	0.8333	116	67.5188	0.55245	292
ENSG00000129625	REEP5	0.7586	0	126.6097	0.6129	0	103.4488	0.8667	89.5	120.9115	0.55245	293
ENSG00000165629	ATP5F1C	0.7241	0	46.625	0.5806	0	68.5361	0.9	131.5	96.4199	0.55235	294
ENSG00000138442	WDR12	1	0	0	0.9032	0	15.0532	0.6	41.5	73.0253	0.5516	295
ENSG00000125245	GPR18	0.9655	0	15.5984	0.871	0	36.997	0.6333	41.5	63.5649	0.55155	296
ENSG00000164934	DCAF13	0.931	0	1.6749	0.8387	0	31.3249	0.6667	74.5	136.1697	0.55155	297
ENSG00000204619	PPP1R11	0.931	0	26.3904	0.8387	0	39.9305	0.6667	35.5	46.915	0.55155	298
ENSG00000107949	BCCIP	0.8621	0	41.1513	0.7742	0	44.5496	0.7333	82.5	63.4896	0.55145	299
ENSG00000146963	LUC7L2	0.8621	0	5.7467	0.7742	0	17.9241	0.7333	7.5	21.8407	0.55145	300
ENSG00000125870	SNRPB2	0.7241	0	45.1157	0.6452	0	65.8875	0.8667	85.5	65.5165	0.55135	301
ENSG00000182004	SNRPE	0.7241	0	16.7068	0.6452	0	20.0191	0.8667	47.5	36.4389	0.55135	302
ENSG00000183605	SFXN4	1	0	0	0.9677	0	25.6836	0.5667	19.5	44.0544	0.55055	303
ENSG00000170855	TRIAP1	0.9655	0	17.084	0.9355	0	16.1914	0.6	24	49.7811	0.5505	304
ENSG00000133313	CNDP2	0.8621	0	37.9838	0.8387	0	69.6978	0.7	59	66.0117	0.5504	305
ENSG00000181847	TIGIT	0.8621	0	32.6613	0.8387	0	14.6553	0.7	55	105.167	0.5504	306
ENSG00000156875	MFSD14A	0.931	0	3.3099	0.9032	0	5.414	0.6333	2.5	3.5881	0.5504	307
ENSG00000141543	EIF4A3	0.7931	0	66.3914	0.7742	0	55.4039	0.7667	144	92.8406	0.55035	308
ENSG00000122705	CLTA	0.8276	0	65.4574	0.8065	0	39.6548	0.7333	57.5	67.6424	0.55035	309
ENSG00000179950	PUF60	0.7931	0	45.8571	0.7742	0	40.4573	0.7667	61.5	90.6223	0.55035	310
ENSG00000157020	SEC13	0.8276	0	41.8114	0.8065	0	39.6912	0.7333	71.5	100.593	0.55035	311
ENSG00000213639	PPP1CB	0.6897	0	45.0315	0.6774	0	31.4318	0.8667	66	86.2524	0.55025	312
ENSG00000131236	CAP1	0.7586	0	21.1199	0.7419	0	32.9198	0.8	47	43.7821	0.55025	313
ENSG00000013275	PSMC4	0.7241	0	57.9293	0.7097	0	63.9951	0.8333	118.5	99.5984	0.5502	314
ENSG00000118363	SPCS2	0.7241	0	17.4922	0.7097	0	18.7508	0.8333	25.5	27.8191	0.5502	315
ENSG00000266094	RASSF5	0.7241	0	73.6152	0.7097	0	77.3739	0.8333	114.5	121.7637	0.5502	316
ENSG00000134058	CDK7	0.9655	0	24.1404	1	0	0	0.5667	33	45.2942	0.54945	317
ENSG00000198498	TMA16	0.9655	0	2.414	1	0	0	0.5667	4	38.604	0.54945	318
ENSG00000077348	EXOSC5	0.931	0	27.6049	0.9677	0	6.6454	0.6	27	37.6786	0.54935	319
ENSG00000125877	ITPA	0.931	0	24.2776	0.9677	0	21.373	0.6	31	58.5978	0.54935	320
ENSG00000224877	NDUFAF8	0.8621	0	13.269	0.9032	0	11.5081	0.6667	22.5	20.3277	0.54935	321
ENSG00000033050	ABCF2	0.8966	0	13.571	0.9355	0	40.8013	0.6333	30.5	71.7071	0.54935	322
ENSG00000137265	IRF4	0.931	0	17.0181	0.9677	0	8.8007	0.6	9.5	114.3141	0.54935	323
ENSG00000116586	LAMTOR2	0.8276	0	34.8005	0.871	0	18.4264	0.7	40	27.7308	0.5493	324
ENSG00000175166	PSMD2	0.7586	0	75.5352	0.8065	0	45.6783	0.7667	86	130.0646	0.54925	325
ENSG00000077984	CST7	0.6552	0	45.0154	0.7097	0	36.7236	0.8667	144	188.4758	0.54915	326
ENSG00000249915	PDCD6	0.7241	0	53.9139	0.7742	0	36.5002	0.8	81	87.3705	0.54915	327
ENSG00000127824	TUBA4A	0.6552	0	69.5675	0.7097	0	44.9008	0.8667	75.5	143.7648	0.54915	328
ENSG00000187735	TCEA1	0.6897	0	50.7846	0.7419	0	22.9172	0.8333	28.5	42.8371	0.5491	329
ENSG00000106588	PSMA2	0.6207	0	1.6363	0.6774	0	12.5319	0.9	8.5	14.0195	0.54905	330
ENSG00000115540	MOB4	0.7931	0	57.8094	0.9032	0	1.4104	0.7	3.5	32.9284	0.54815	331
ENSG00000027075	PRKCH	0.6552	0	81.0391	0.7742	0	55.8947	0.8333	182	135.5769	0.548	332
ENSG00000169230	PRELID1	0.6207	0	24.719	0.7419	0	13.2383	0.8667	56	45.019	0.548	333
ENSG00000197157	SND1	0.6897	0	39.3415	0.871	0	32.7841	0.7667	54.5	79.6182	0.54705	334
ENSG00000126561	STAT5A	0.7241	0	54.678	0.9032	0	28.8751	0.7333	73	98.6958	0.54695	335
ENSG00000164466	SFXN1	0.4483	5	96.7368	0.7097	0	21.1417	0.9667	242.5	153.6006	0.5457	336
ENSG00000057663	ATG5	0.931	0	80.94	0.7419	0	59.7064	0.7	35.5	67.6543	0.53645	337
ENSG00000104131	EIF3J	0.7931	0	8.0122	0.6129	0	52.3085	0.8333	71	82.6574	0.5363	338
ENSG00000165637	VDAC2	0.6897	0	42.7382	0.5161	0	34.6758	0.9333	56	54.4489	0.5362	339
ENSG00000006530	AGK	1	0	0	0.871	0	32.6985	0.6	39	69.5488	0.5355	340
ENSG00000155463	OXA1L	0.931	0	12.065	0.8065	0	57.3706	0.6667	16.5	65.3294	0.53545	341
ENSG00000198301	SDAD1	0.931	0	41.0643	0.8065	0	57.1978	0.6667	51	65.7134	0.53545	342
ENSG00000144021	CIAO1	0.931	0	62.5078	0.8065	0	88.9098	0.6667	42.5	60.4453	0.53545	343
ENSG00000155115	GTF3C6	0.8966	0	14.4591	0.7742	0	29.6467	0.7	54.5	60.3379	0.5354	344
ENSG00000112651	MRPL2	0.8966	0	35.3652	0.7742	0	31.6969	0.7	34	39.5173	0.5354	345
ENSG00000120705	ETF1	0.8966	0	51.7613	0.7742	0	46.3455	0.7	29	90.9916	0.5354	346
ENSG00000113845	TIMMDC1	0.9655	0	37.5105	0.8387	0	38.5666	0.6333	35	62.2889	0.5354	347
ENSG00000100612	DHRS7	0.7586	0	68.7856	0.6452	0	50.1948	0.8333	66	59.3849	0.5352	348
ENSG00000106028	SSBP1	0.6552	0	55.9065	0.5484	0	41.2292	0.9333	152.5	74.102	0.5351	349
ENSG00000138495	COX17	0.6552	0	22.2383	0.5484	0	42.1375	0.9333	43.5	34.1392	0.5351	350
ENSG00000102900	NUP93	1	0	0	0.9355	0	22.0862	0.5667	40	70.3702	0.53445	351
ENSG00000132646	PCNA	0.9655	0	9.0991	0.9032	0	20.639	0.6	13.5	34.6793	0.53435	352
ENSG00000197498	RPF2	0.8966	0	43.7724	0.8387	0	36.5836	0.6667	50	80.8436	0.53435	353
ENSG00000085662	AKR1B1	0.8621	0	49.576	0.8065	0	32.7524	0.7	54.5	60.9096	0.5343	354
ENSG00000133706	LARS	0.931	0	76.6798	0.871	0	6.71	0.6333	56	74.5236	0.5343	355
ENSG00000175792	RUVBL1	0.931	0	25.6096	0.871	0	15.9075	0.6333	29.5	91.2495	0.5343	356
ENSG00000136986	DERL1	0.7931	0	47.1522	0.7419	0	30.7207	0.7667	53	58.9196	0.5342	357
ENSG00000174173	TRMT10C	0.8276	0	25.4956	0.7742	0	50.299	0.7333	50	76.8337	0.5342	358
ENSG00000148248	SURF4	0.6207	0	74.5486	0.5806	0	47.4971	0.9333	135	135.3543	0.53395	359
ENSG00000136819	C9orf78	0.6207	0	110.6231	0.5806	0	47.411	0.9333	77	67.9993	0.53395	360
ENSG00000216285	NA	0.9655	0	0.1857	0.9677	0	0.7184	0.5667	1	1.3412	0.5333	361
ENSG00000100568	VTI1B	0.8621	0	17.4562	0.871	0	13.8753	0.6667	17.5	15.3746	0.53325	362
ENSG00000213593	TMX2	0.8621	0	34.833	0.871	0	50.9754	0.6667	31.5	54.3222	0.53325	363
ENSG00000071994	PDCD2	0.8621	0	22.7748	0.871	0	29.7667	0.6667	37	60.4426	0.53325	364
ENSG00000170606	HSPA4	0.8621	0	35.51	0.871	0	56.5249	0.6667	119.5	122.6647	0.53325	365
ENSG00000127124	HIVEP3	0.931	0	5.2391	0.9355	0	8.8484	0.6	7.5	48.6116	0.53325	366
ENSG00000031823	RANBP3	0.8966	0	23.8546	0.9032	0	20.5405	0.6333	22	31.1958	0.5332	367
ENSG00000110801	PSMD9	0.7931	0	15.0393	0.8065	0	14.7416	0.7333	6.5	11.8975	0.5331	368
ENSG00000111711	GOLT1B	0.7931	0	63.5939	0.8065	0	21.3255	0.7333	23	59.4687	0.5331	369
ENSG00000213465	ARL2	0.7586	0	19.7869	0.7742	0	26.4967	0.7667	22	21.7441	0.5331	370
ENSG00000139289	PHLDA1	0.7241	0	98.0884	0.7419	0	68.5101	0.8	18.5	51.3382	0.533	371
ENSG00000167792	NDUFV1	0.6552	0	45.301	0.6774	0	56.8059	0.8667	43	61.5623	0.533	372
ENSG00000109736	MFSD10	0.6897	0	61.3654	0.7097	0	49.2922	0.8333	64.5	69.2017	0.533	373
ENSG00000174886	NDUFA11	0.6207	0	13.6366	0.6452	0	9.3155	0.9	23	18.745	0.53295	374
ENSG00000168894	RNF181	0.6207	0	63.7824	0.6452	0	33.1133	0.9	88.5	75.1509	0.53295	375
ENSG00000100567	PSMA3	0.5862	0	54.6925	0.6129	0	51.1305	0.9333	120.5	128.4366	0.53285	376
ENSG00000147140	NONO	0.5172	0	93.1375	0.5484	0	65.1424	1	143	118.4001	0.5328	377
ENSG00000115946	PNO1	0.8966	0	24.9365	0.9677	0	16.8829	0.6	32	89.3195	0.53215	378
ENSG00000167460	TPM4	0.8621	0	27.9612	0.9355	0	23.3358	0.6333	46.5	79.4543	0.5321	379
ENSG00000129103	SUMF2	0.8621	0	33.1329	0.9355	0	16.6543	0.6333	20.5	36.9187	0.5321	380
ENSG00000136279	DBNL	0.8276	0	63.4842	0.9032	0	47.4728	0.6667	58.5	69.2288	0.5321	381
ENSG00000204713	TRIM27	0.8621	0	81.3656	0.9355	0	6.9875	0.6333	35.5	53.4362	0.5321	382
ENSG00000181061	HIGD1A	0.8276	0	21.143	0.9032	0	16.8649	0.6667	22	23.1983	0.5321	383
ENSG00000181924	COA4	0.7931	0	30.6427	0.871	0	17.2854	0.7	51	55.2581	0.53205	384
ENSG00000087191	PSMC5	0.6207	0	79.1677	0.7097	0	45.4721	0.8667	94.5	81.2701	0.5319	385
ENSG00000168003	SLC3A2	0.6207	0	66.5351	0.7097	0	62.6439	0.8667	171.5	269.7198	0.5319	386
ENSG00000044574	HSPA5	0.6207	0	100.9121	0.7097	0	81.7576	0.8667	565	592.0333	0.5319	387
ENSG00000177105	RHOG	0.5862	0	73.777	0.6774	0	56.2544	0.9	100	97.1219	0.5318	388
ENSG00000127922	SEM1	0.5862	0	30.9609	0.6774	0	32.0192	0.9	96.5	55.2193	0.5318	389
ENSG00000213585	VDAC1	0.5862	0	69.1596	0.6774	0	60.3985	0.9	209	115.5808	0.5318	390
ENSG00000166226	CCT2	0.5172	0	80.1491	0.6129	0	61.8858	0.9667	303	228.384	0.53175	391
ENSG00000214706	IFRD2	0.8276	0	44.2568	0.9677	0	27.1204	0.6333	50.5	63.4366	0.53095	392
ENSG00000136718	IMP4	0.7586	0	45.7138	0.9032	0	21.908	0.7	63.5	73.0382	0.5309	393
ENSG00000155438	NIFK	0.7586	0	29.8675	0.9032	0	19.0367	0.7	47	58.6035	0.5309	394
ENSG00000000419	DPM1	0.7241	0	61.4169	0.871	0	43.6919	0.7333	56	60.8497	0.53085	395
ENSG00000095794	CREM	0.7241	0	67.8144	0.871	0	34.5663	0.7333	53	84.7025	0.53085	396
ENSG00000004059	ARF5	0.6552	0	37.844	0.8065	0	22.8891	0.8	58	41.5482	0.53085	397
ENSG00000154640	BTG3	0.7241	0	75.0173	0.9355	0	20.2196	0.7	93.5	132.1948	0.5298	398
ENSG00000125944	HNRNPR	0.6552	0	128.924	0.871	0	54.0647	0.7667	78.5	77.6964	0.5298	399
ENSG00000168653	NDUFS5	0.6897	0	52.3692	0.4194	41	47.7453	0.9667	85.5	60.9157	0.52125	400
ENSG00000257727	CNPY2	0.8966	0	3.3751	0.6774	0	5.5021	0.7333	6	9.8243	0.5203	401
ENSG00000167004	PDIA3	0.6207	0	66.1677	0.4194	15	58.7683	1	224.5	136.3662	0.52005	402
ENSG00000122140	MRPS2	0.931	0	13.2869	0.7742	0	19.679	0.6667	32	28.5532	0.5193	403
ENSG00000134440	NARS	0.8966	0	48.5023	0.7419	0	72.3026	0.7	99.5	138.8497	0.51925	404
ENSG00000072506	HSD17B10	0.8966	0	14.8793	0.7419	0	21.0006	0.7	63.5	53.3002	0.51925	405
ENSG00000167118	URM1	0.8621	0	17.8136	0.7097	0	18.2209	0.7333	22.5	27.0509	0.5192	406
ENSG00000225131	NA	0.7241	0	1.37	0.5806	0	1.5041	0.8667	4	3.6173	0.51905	407
ENSG00000165732	DDX21	0.7241	0	49.4469	0.5806	0	46.375	0.8667	85	113.4261	0.51905	408
ENSG00000211450	SELENOH	0.6897	0	19.0856	0.5484	0	22.366	0.9	38	38.3806	0.51905	409
ENSG00000163931	TKT	0.6552	0	54.8056	0.5161	0	63.0338	0.9333	130.5	106.2991	0.51895	410
ENSG00000112578	BYSL	1	0	0	0.9032	0	11.3695	0.5667	12	41.1412	0.5183	411
ENSG00000092201	SUPT16H	0.8966	0	36.5429	0.8065	0	62.4671	0.6667	48	65.8291	0.51825	412
ENSG00000205155	PSENEN	0.931	0	5.8161	0.8387	0	7.8432	0.6333	6.5	12.6671	0.51815	413
ENSG00000164611	PTTG1	0.8621	0	22.652	0.7742	0	36.6142	0.7	41.5	86.4941	0.51815	414
ENSG00000134480	CCNH	0.931	0	52.9679	0.8387	0	49.0882	0.6333	56	59.4853	0.51815	415
ENSG00000205937	RNPS1	0.7931	0	31.2166	0.7097	0	79.1103	0.7667	99.5	102.5297	0.5181	416
ENSG00000082515	MRPL22	0.7931	0	43.1639	0.7097	0	36.8478	0.7667	25	50.0958	0.5181	417
ENSG00000198843	SELENOT	0.7931	0	41.2535	0.7097	0	46.6847	0.7667	96.5	96.8567	0.5181	418
ENSG00000146731	CCT6A	0.6897	0	105.2002	0.6129	0	89.4502	0.8667	320.5	201.8024	0.518	419
ENSG00000163584	RPL22L1	0.7586	0	36.7689	0.6774	0	32.6695	0.8	62.5	46.4116	0.518	420
ENSG00000099901	RANBP1	0.7241	0	57.0824	0.6452	0	41.2486	0.8333	43.5	47.5939	0.51795	421
ENSG00000100591	AHSA1	0.7241	0	43.4584	0.6452	0	54.8595	0.8333	112.5	111.3406	0.51795	422
ENSG00000114850	SSR3	0.6552	0	96.5475	0.5806	0	41.3615	0.9	89.5	65.3081	0.5179	423
ENSG00000243678	NME2	0.6207	0	16.6109	0.5484	0	2.3215	0.9333	5	5.3691	0.51785	424
ENSG00000005022	SLC25A5	0.5517	0	89.5365	0.4839	1	59.7954	1	214	146.1157	0.5178	425
ENSG00000142252	GEMIN7	0.9655	0	10.5846	0.9355	0	34.2909	0.5667	4.5	18.6375	0.5172	426
ENSG00000111231	GPN3	0.9655	0	20.2408	0.9355	0	37.3409	0.5667	21	34.9259	0.5172	427
ENSG00000136261	BZW2	0.9655	0	2.0426	0.9355	0	24.6635	0.5667	32.5	73.1825	0.5172	428
ENSG00000100865	CINP	1	0	0	0.9677	0	17.7809	0.5333	12.5	34.4771	0.51715	429
ENSG00000037897	METTL1	1	0	0	0.9677	0	5.5678	0.5333	23	38.8093	0.51715	430
ENSG00000232810	TNF	1	0	0	0.9677	0	33.5862	0.5333	17	211.7838	0.51715	431
ENSG00000140395	WDR61	0.931	0	64.5111	0.9032	0	28.0279	0.6	19	66.2189	0.5171	432
ENSG00000080608	PUM3	0.8621	0	50.9892	0.8387	0	19.2992	0.6667	50.5	94.8133	0.5171	433
ENSG00000130826	DKC1	0.8621	0	69.4159	0.8387	0	21.177	0.6667	60	148.9562	0.5171	434
ENSG00000102401	ARMCX3	0.931	0	65.9764	0.9032	0	37.406	0.6	25.5	54.4279	0.5171	435
ENSG00000062582	MRPS24	0.8621	0	1.402	0.8387	0	1.4576	0.6667	1	2.3501	0.5171	436
ENSG00000163655	GMPS	0.931	0	43.8919	0.9032	0	6.2502	0.6	12	60.789	0.5171	437
ENSG00000114354	TFG	0.8621	0	70.1906	0.8387	0	35.8457	0.6667	50	54.5106	0.5171	438
ENSG00000117676	RPS6KA1	0.8966	0	56.7885	0.871	0	40.4695	0.6333	73.5	114.4138	0.5171	439
ENSG00000188976	NOC2L	0.8966	0	32.402	0.871	0	46.8606	0.6333	16	51.1943	0.5171	440
ENSG00000129460	NGDN	0.8276	0	39.5719	0.8065	0	36.9339	0.7	56.5	76.6543	0.51705	441
ENSG00000108010	GLRX3	0.7586	0	58.6881	0.7419	0	32.9886	0.7667	108.5	87.0254	0.51695	442
ENSG00000091317	CMTM6	0.7586	0	52.2723	0.7419	0	51.1233	0.7667	68	63.7164	0.51695	443
ENSG00000116521	SCAMP3	0.7586	0	39.0883	0.7419	0	38.3062	0.7667	81	64.5217	0.51695	444
ENSG00000134248	LAMTOR5	0.7586	0	27.4482	0.7419	0	20.8556	0.7667	37	49.7557	0.51695	445
ENSG00000168214	RBPJ	0.7241	0	87.2159	0.7097	0	40.4029	0.8	110.5	205.3681	0.5169	446
ENSG00000143256	PFDN2	0.6552	0	33.8136	0.6452	0	38.9721	0.8667	89.5	84.3376	0.5169	447
ENSG00000139343	SNRPF	0.6897	0	26.1434	0.6774	0	32.5662	0.8333	47	63.2994	0.51685	448
ENSG00000057608	GDI2	0.6897	0	58.4643	0.6774	0	53.6471	0.8333	88	81.325	0.51685	449
ENSG00000210194	NA	0.6207	0	1.6579	0.6129	0	2.4297	0.9	2	2.1549	0.5168	450
ENSG00000144381	HSPD1	0.5517	0	81.1502	0.5484	0	51.4579	0.9667	366.5	352.2895	0.51675	451
ENSG00000185721	DRG1	0.8966	0	25.7219	0.9355	0	11.6245	0.6	39	53.5884	0.51605	452
ENSG00000134470	IL15RA	0.931	0	30.2915	0.9677	0	1.2572	0.5667	22	40.4208	0.51605	453
ENSG00000167113	COQ4	0.8966	0	10.1264	0.9355	0	10.8077	0.6	10	35.4535	0.51605	454
ENSG00000113048	MRPS27	0.8966	0	38.4252	0.9355	0	4.1592	0.6	19	69.9312	0.51605	455
ENSG00000115204	MPV17	0.8966	0	39.8014	0.9355	0	15.3404	0.6	22.5	34.0605	0.51605	456
ENSG00000011260	UTP18	0.8276	0	68.0318	0.871	0	53.8205	0.6667	42.5	102.2726	0.516	457
ENSG00000068438	FTSJ1	0.8276	0	71.136	0.871	0	20.6631	0.6667	39.5	69.6461	0.516	458
ENSG00000139168	ZCRB1	0.8621	0	46.1759	0.9032	0	24.4836	0.6333	17.5	50.9658	0.51595	459
ENSG00000171793	CTPS1	0.8621	0	6.1253	0.9032	0	3.8479	0.6333	49	83.8643	0.51595	460
ENSG00000130726	TRIM28	0.6897	0	38.7985	0.7419	0	31.6474	0.8	28.5	31.9887	0.5158	461
ENSG00000088448	ANKRD10	0.6552	0	70.5405	0.7097	0	73.1189	0.8333	97	163.7645	0.51575	462
ENSG00000027869	SH2D2A	0.6207	0	28.8659	0.6774	0	18.1895	0.8667	64.5	53.6981	0.51575	463
ENSG00000197223	C1D	0.8621	0	15.9475	0.9677	0	10.0579	0.6	13	17.7329	0.5149	464
ENSG00000124155	PIGT	0.7931	0	47.0714	0.9032	0	13.2583	0.6667	36.5	102.2727	0.51485	465
ENSG00000092531	SNAP23	0.8276	0	23.6924	0.9355	0	19.4764	0.6333	29.5	50.7029	0.51485	466
ENSG00000144895	EIF2A	0.7931	0	97.8853	0.9032	0	14.5898	0.6667	69	79.6736	0.51485	467
ENSG00000114021	NIT2	0.8276	0	39.737	0.9355	0	19.6545	0.6333	38	49.4687	0.51485	468
ENSG00000243449	C4orf48	0.6897	0	29.2677	0.8065	0	19.8626	0.7667	24	20.0102	0.5148	469
ENSG00000101361	NOP56	0.6207	0	74.9896	0.7419	0	65.7101	0.8333	101.5	116.6069	0.5146	470
ENSG00000099341	PSMD8	0.5517	0	59.1658	0.6774	0	72.9543	0.9	146	99.8343	0.51455	471
ENSG00000137876	RSL24D1	0.4828	9	66.5021	0.7419	0	70.3834	0.9	159.5	121.4141	0.51235	472
ENSG00000076043	REXO2	0.8966	0	32.9927	0.6452	0	49.7587	0.7333	62.5	57.3699	0.5042	473
ENSG00000147274	RBMX	0.6207	0	36.0719	0.3871	8	49.927	1	182	128.1214	0.5039	474
ENSG00000131467	PSME3	0.8621	0	39.4384	0.6774	0	65.6795	0.7333	75.5	83.9374	0.50305	475
ENSG00000120686	UFM1	0.7931	0	70.1325	0.6129	0	79.6884	0.8	132	125.4656	0.503	476
ENSG00000126067	PSMB2	0.7241	0	45.4878	0.5484	0	59.2893	0.8667	135	131.3843	0.50295	477
ENSG00000143621	ILF2	0.6897	0	80.6773	0.5161	0	87.8179	0.9	195.5	162.6961	0.5029	478
ENSG00000110696	C11orf58	0.6552	0	63.2066	0.4839	1	86.3321	0.9333	146	105.0594	0.50285	479
ENSG00000161813	LARP4	1	0	0	0.871	0	2.2274	0.5667	6.5	40.6235	0.5022	480
ENSG00000189306	RRP7A	0.9655	0	0.1857	0.8387	0	8.771	0.6	15.5	41.8806	0.5021	481
ENSG00000137692	DCUN1D5	0.9655	0	1.857	0.8387	0	36.1894	0.6	47.5	82.3947	0.5021	482
ENSG00000205544	TMEM256	0.931	0	6.472	0.8065	0	11.1609	0.6333	5.5	11.4691	0.50205	483
ENSG00000066294	CD84	0.931	0	4.4539	0.8065	0	30.059	0.6333	35.5	84.1251	0.50205	484
ENSG00000106244	PDAP1	0.8621	0	11.5495	0.7419	0	14.7011	0.7	15	20.7372	0.502	485
ENSG00000138777	PPA2	0.8621	0	43.6202	0.7419	0	63.5526	0.7	40	79.3727	0.502	486
ENSG00000115368	WDR75	0.8621	0	49.059	0.7419	0	45.3015	0.7	63.5	84.5279	0.502	487
ENSG00000147533	GOLGA7	0.8276	0	55.7011	0.7097	0	55.528	0.7333	34	69.0178	0.50195	488
ENSG00000163399	ATP1A1	0.6207	0	77.9727	0.5161	0	51.1849	0.9333	84	108.565	0.5017	489
ENSG00000127528	KLF2	0.4483	2	40.5511	0.5484	0	38.2291	0	0	0	0.50165	490
ENSG00000104825	NFKBIB	0.9655	0	7.2421	0.9032	0	14.7915	0.5667	4.5	25.8837	0.50105	491
ENSG00000197858	GPAA1	0.9655	0	8.3563	0.9032	0	7.2741	0.5667	21.5	37.4301	0.50105	492
ENSG00000100883	SRP54	0.8621	0	25.938	0.8065	0	31.7674	0.6667	115	88.7744	0.501	493
ENSG00000198546	ZNF511	0.931	0	15.4142	0.871	0	12.3865	0.6	8.5	16.9349	0.501	494
ENSG00000153037	SRP19	0.931	0	10.7648	0.871	0	9.1682	0.6	13	21.9443	0.501	495
ENSG00000114209	PDCD10	0.931	0	40.8161	0.871	0	34.5608	0.6	28	77.6521	0.501	496
ENSG00000163634	THOC7	0.931	0	69.891	0.871	0	21.8579	0.6	46	56.0585	0.501	497
ENSG00000115816	CEBPZ	0.8621	0	52.6387	0.8065	0	32.0763	0.6667	30	71.5247	0.501	498
ENSG00000141076	UTP4	0.8966	0	39.1874	0.8387	0	12.1758	0.6333	45	86.7647	0.50095	499
ENSG00000198805	PNP	0.8966	0	30.9566	0.8387	0	45.4756	0.6333	29	52.1775	0.50095	500
ENSG00000126254	RBM42	0.8276	0	28.0251	0.7742	0	23.8137	0.7	35	36.2879	0.5009	501
ENSG00000089053	ANAPC5	0.8276	0	74.2443	0.7742	0	51.4708	0.7	78.5	86.775	0.5009	502
ENSG00000134242	PTPN22	0.8276	0	43.2868	0.7742	0	91.8795	0.7	71.5	108.2296	0.5009	503
ENSG00000114867	EIF4G1	0.7586	0	55.2631	0.7097	0	55.5924	0.7667	35.5	78.2467	0.50085	504
ENSG00000222041	CYTOR	0.7586	0	14.5348	0.7097	0	11.969	0.7667	19	41.7592	0.50085	505
ENSG00000084754	HADHA	0.7931	0	62.0067	0.7419	0	27.3532	0.7333	49	82.0149	0.5008	506
ENSG00000177156	TALDO1	0.6897	0	58.2685	0.6452	0	49.6645	0.8333	72	103.261	0.50075	507
ENSG00000171159	C9orf16	0.6552	0	36.5221	0.6129	0	28.7784	0.8667	32	61.6891	0.50075	508
ENSG00000162613	FUBP1	0.7241	0	44.8797	0.6774	0	51.241	0.8	70.5	84.1332	0.50075	509
ENSG00000145736	GTF2H2	1	0	0	1	0	0	0.5	0.5	5.5456	0.5	510
ENSG00000091972	CD200	1	0	0	1	0	0	0.5	1.5	322.5922	0.5	511
ENSG00000143333	RGS16	1	0	0	1	0	0	0.5	6	240.1052	0.5	512
ENSG00000160214	RRP1	0.931	0	23.1116	0.9355	0	3.0953	0.5667	17	45.8614	0.49995	513
ENSG00000155304	HSPA13	0.8966	0	56.844	0.9032	0	12.0221	0.6	41.5	61.8592	0.4999	514
ENSG00000100280	AP1B1	0.9655	0	53.4803	0.9677	0	27.8388	0.5333	6	27.3076	0.4999	515
ENSG00000132603	NIP7	0.9655	0	0.5571	0.9677	0	9.3395	0.5333	11	83.8193	0.4999	516
ENSG00000111647	UHRF1BP1L	0.9655	0	35.8392	0.9677	0	18.679	0.5333	4.5	45.4012	0.4999	517
ENSG00000139579	NABP2	0.9655	0	31.0111	0.9677	0	6.1066	0.5333	2	42.9313	0.4999	518
ENSG00000137509	PRCP	0.8621	0	60.3143	0.871	0	30.1246	0.6333	20	122.2738	0.49985	519
ENSG00000136908	DPM2	0.8621	0	36.9391	0.871	0	29.3686	0.6333	20	41.4881	0.49985	520
ENSG00000100644	HIF1A	0.7931	0	46.3412	0.8065	0	64.1576	0.7	73.5	134.9683	0.4998	521
ENSG00000105677	TMEM147	0.7241	0	36.9112	0.7419	0	44.4068	0.7667	79	71.6651	0.4997	522
ENSG00000105700	KXD1	0.7586	0	17.2515	0.7742	0	23.9021	0.7333	17.5	21.291	0.4997	523
ENSG00000128463	EMC4	0.7241	0	51.593	0.7419	0	37.0724	0.7667	37	58.0658	0.4997	524
ENSG00000086061	DNAJA1	0.6897	0	93.3229	0.7097	0	65.0755	0.8	236	212.4973	0.4997	525
ENSG00000243317	STMP1	0.7586	0	30.4776	0.7742	0	27.6849	0.7333	37.5	43.2206	0.4997	526
ENSG00000242125	SNHG3	0.6897	0	40.6523	0.7097	0	54.2198	0.8	87	86.053	0.4997	527
ENSG00000163346	PBXIP1	0.4138	53	86.111	0.3871	24	95.109	0.1	0	18.018	0.49955	528
ENSG00000133265	HSPBP1	0.931	0	10.001	1	0	0	0.5333	15.5	40.6834	0.4988	529
ENSG00000111424	VDR	0.931	0	1.3065	1	0	0	0.5333	1	45.1651	0.4988	530
ENSG00000113649	TCERG1	0.8621	0	57.8223	0.9355	0	12.319	0.6	4	55.733	0.4988	531
ENSG00000119396	RAB14	0.7931	0	37.3742	0.871	0	10.9568	0.6667	22	82.2047	0.49875	532
ENSG00000153147	SMARCA5	0.7931	0	69.4872	0.871	0	13.9856	0.6667	17.5	68.1058	0.49875	533
ENSG00000116815	CD58	0.7931	0	24.9394	0.871	0	13.867	0.6667	43	49.2028	0.49875	534
ENSG00000055070	SZRD1	0.7931	0	11.4552	0.871	0	15.6115	0.6667	13.5	31.9177	0.49875	535
ENSG00000198818	SFT2D1	0.8276	0	86.4794	0.9032	0	33.8615	0.6333	31	38.0251	0.4987	536
ENSG00000162517	PEF1	0.8276	0	53.2341	0.9032	0	13.8737	0.6333	18	55.0083	0.4987	537
ENSG00000128789	PSMG2	0.7586	0	47.3883	0.8387	0	41.4921	0.7	45	66.7406	0.49865	538
ENSG00000106628	POLD2	0.7586	0	54.6265	0.8387	0	35.6757	0.7	59.5	99.0735	0.49865	539
ENSG00000129128	SPCS3	0.7586	0	45.9631	0.8387	0	19.4681	0.7	24.5	47.6714	0.49865	540
ENSG00000163382	NAXE	0.7586	0	56.7536	0.8387	0	28.8491	0.7	41.5	47.0897	0.49865	541
ENSG00000137955	RABGGTB	0.6897	0	38.6398	0.7742	0	73.7385	0.7667	58	72.173	0.49865	542
ENSG00000184787	UBE2G2	0.7241	0	88.2871	0.8065	0	65.3768	0.7333	47	64.2386	0.4986	543
ENSG00000174695	TMEM167A	0.7241	0	34.6048	0.8065	0	43.8561	0.7333	21	49.2187	0.4986	544
ENSG00000167770	OTUB1	0.6552	0	71.7021	0.7419	0	61.1441	0.8	64	66.8192	0.49855	545
ENSG00000242372	EIF6	0.6207	0	28.1823	0.7097	0	23.5566	0.8333	47.5	40.6096	0.4985	546
ENSG00000149100	EIF3M	0.5172	0	70.9414	0.6129	0	57.8466	0.9333	155	145.8414	0.49835	547
ENSG00000136271	DDX56	0.8276	0	20.9534	0.9677	0	5.927	0.6	49	68.7169	0.49765	548
ENSG00000144034	TPRKB	0.7931	0	31.0626	0.9355	0	28.7447	0.6333	20	35.8514	0.4976	549
ENSG00000171135	JAGN1	0.7241	0	59.894	0.871	0	28.4309	0.7	46.5	81.7496	0.49755	550
ENSG00000145354	CISD2	0.6897	0	39.4845	0.8387	0	24.9725	0.7333	21	42.0282	0.4975	551
ENSG00000115419	GLS	0.6207	0	63.942	0.7742	0	53.5672	0.8	36.5	75.3986	0.49745	552
ENSG00000114978	MOB1A	0.5862	0	75.005	0.7419	0	64.8062	0.8333	66	95.9326	0.49735	553
ENSG00000179218	CALR	0.5862	0	42.6888	0.8065	0	21.5399	0.8	91	93.1678	0.49635	554
ENSG00000041357	PSMA4	0.7241	0	63.5822	0.3871	13	77.8235	0.9333	136.5	126.2373	0.4889	555
ENSG00000081154	PCNP	0.8966	0	39.0146	0.6774	0	67.5877	0.7	57	68.0586	0.487	556
ENSG00000095906	NUBP2	0.8621	0	26.7136	0.6452	0	25.3194	0.7333	28	31.9894	0.48695	557
ENSG00000143401	ANP32E	0.8276	0	34.9357	0.6129	0	31.2718	0.7667	50	89.2372	0.48695	558
ENSG00000168090	COPS6	0.7931	0	51.517	0.5806	0	61.4977	0.8	51.5	43.9647	0.48685	559
ENSG00000182199	SHMT2	0.7241	0	38.6513	0.5161	0	42.7377	0.8667	152	138.1715	0.4868	560
ENSG00000177700	POLR2L	0.6897	0	34.4727	0.4839	4	25.1655	0.9	65	47.84	0.4868	561
ENSG00000166595	FAM96B	0.6552	0	33.6187	0.4516	18	44.0775	0.9333	86	79.0054	0.4867	562
ENSG00000143155	TIPRL	0.9655	0	19.3123	0.8065	0	31.2169	0.6	33.5	64.2831	0.486	563
ENSG00000167775	CD320	0.931	0	22.3263	0.7742	0	22.9097	0.6333	26.5	41.6717	0.4859	564
ENSG00000149357	LAMTOR1	0.8621	0	49.859	0.7097	0	48.8218	0.7	44	49.8145	0.4859	565
ENSG00000124802	EEF1E1	0.8621	0	9.1935	0.7097	0	17.5461	0.7	17.5	16.8823	0.4859	566
ENSG00000115539	PDCL3	0.931	0	27.5245	0.7742	0	25.9522	0.6333	23.5	25.9805	0.4859	567
ENSG00000089063	TMEM230	0.7586	0	42.0192	0.6129	0	68.068	0.8	39	67.3576	0.48575	568
ENSG00000182944	EWSR1	0.7241	0	45.7277	0.5806	0	66.8295	0.8333	134.5	140.1636	0.48565	569
ENSG00000160014	CALM3	0.6552	0	21.6053	0.5161	0	21.1004	0.9	53.5	41.5598	0.48565	570
ENSG00000108528	SLC25A11	0.9655	0	27.4829	0.871	0	14.6469	0.5667	23	49.1356	0.48495	571
ENSG00000088833	NSFL1C	0.8966	0	33.4112	0.8065	0	47.8253	0.6333	36.5	45.7562	0.48485	572
ENSG00000111786	SRSF9	0.931	0	12.2531	0.8387	0	18.191	0.6	12.5	18.6401	0.48485	573
ENSG00000175581	MRPL48	0.931	0	18.3723	0.8387	0	32.1127	0.6	6.5	30.9476	0.48485	574
ENSG00000185475	TMEM179B	0.8966	0	10.8362	0.8065	0	14.6215	0.6333	16.5	26.862	0.48485	575
ENSG00000110713	NUP98	0.8966	0	31.4138	0.8065	0	54.2801	0.6333	24	66.1637	0.48485	576
ENSG00000232956	SNHG15	0.8621	0	34.3599	0.7742	0	40.1271	0.6667	51	63.285	0.48485	577
ENSG00000123545	NDUFAF4	0.8966	0	53.5363	0.8065	0	32.1822	0.6333	33.5	53.3592	0.48485	578
ENSG00000120656	TAF12	0.8621	0	42.0521	0.7742	0	42.6705	0.6667	28	43.2589	0.48485	579
ENSG00000140307	GTF2A2	0.7931	0	30.1064	0.7097	0	20.7274	0.7333	40	32.9546	0.4847	580
ENSG00000197345	MRPL21	0.7931	0	23.5328	0.7097	0	28.1517	0.7333	57.5	45.3093	0.4847	581
ENSG00000143811	PYCR2	0.7931	0	6.982	0.7097	0	12.6053	0.7333	7	11.2728	0.4847	582
ENSG00000130303	BST2	0.7241	0	55.0653	0.6452	0	46.8619	0.8	69	55.6095	0.48465	583
ENSG00000171867	PRNP	0.7241	0	117.7757	0.6452	0	65.9251	0.8	94.5	108.8435	0.48465	584
ENSG00000168066	SF1	0.7241	0	44.0457	0.6452	0	29.7464	0.8	13.5	28.2277	0.48465	585
ENSG00000165264	NDUFB6	0.7241	0	26.5167	0.6452	0	47.2054	0.8	40.5	47.3835	0.48465	586
ENSG00000124733	MEA1	0.7241	0	28.4547	0.6452	0	31.2106	0.8	41.5	47.3503	0.48465	587
ENSG00000169976	SF3B5	0.6552	0	43.6245	0.5806	0	29.7986	0.8667	65.5	52.5447	0.4846	588
ENSG00000126457	PRMT1	0.5862	0	33.8934	0.5161	0	24.4692	0.9333	80	63.2351	0.48445	589
ENSG00000167604	NFKBID	1	0	0	0.9677	0	35.3822	0.5	4.5	53.1967	0.48385	590
ENSG00000151332	MBIP	1	0	0	0.9677	0	21.1934	0.5	16.5	40.5103	0.48385	591
ENSG00000101220	C20orf27	0.931	0	19.6281	0.9032	0	7.7173	0.5667	12	33.6028	0.4838	592
ENSG00000108588	CCDC47	0.931	0	49.6508	0.9032	0	27.2126	0.5667	21.5	62.8532	0.4838	593
ENSG00000166228	PCBD1	0.931	0	17.264	0.9032	0	20.1037	0.5667	12.5	25.3132	0.4838	594
ENSG00000122873	CISD1	0.931	0	17.4934	0.9032	0	24.0524	0.5667	19	31.8662	0.4838	595
ENSG00000184281	TSSC4	0.8966	0	24.0377	0.871	0	22.8458	0.6	13.5	34.2118	0.4838	596
ENSG00000099810	MTAP	0.9655	0	19.1266	0.9355	0	14.8996	0.5333	14.5	26.2599	0.4838	597
ENSG00000168685	IL7R	0.0345	414	283.7261	0.0645	271	179.4018	0.4667	0	54.5461	0.4838	598
ENSG00000175110	MRPS22	0.931	0	4.3566	0.9032	0	12.5774	0.5667	8	48.5421	0.4838	599
ENSG00000273841	TAF9	0.8276	0	24.0605	0.8065	0	36.7848	0.6667	41	42.8778	0.48375	600
ENSG00000066044	ELAVL1	0.8621	0	51.7545	0.8387	0	45.434	0.6333	28.5	63.1637	0.4837	601
ENSG00000134049	IER3IP1	0.7931	0	28.2003	0.7742	0	22.7778	0.7	3.5	27.4311	0.48365	602
ENSG00000115234	SNX17	0.7241	0	51.7832	0.7097	0	69.4239	0.7667	63	69.9956	0.4836	603
ENSG00000100528	CNIH1	0.7586	0	59.3948	0.7419	0	45.3782	0.7333	75	89.8388	0.48355	604
ENSG00000129515	SNX6	0.7586	0	70.4191	0.7419	0	55.4568	0.7333	50	75.0021	0.48355	605
ENSG00000023734	STRAP	0.6897	0	62.001	0.6774	0	72.017	0.8	132.5	131.6283	0.48355	606
ENSG00000110876	SELPLG	0.4138	1	70.705	0.4194	3	77.7749	0.1	0	15.2098	0.4834	607
ENSG00000180817	PPA1	0.5862	0	78.623	0.5806	0	65.1867	0.9	215.5	171.4205	0.4834	608
ENSG00000204253	NA	0.5862	0	1.9526	0.5806	0	1.195	0.9	3.5	3.1703	0.4834	609
ENSG00000068366	ACSL4	0.8966	0	24.6656	0.9355	0	4.8467	0.5667	15.5	51.2461	0.48275	610
ENSG00000042088	TDP1	0.8621	0	35.939	0.9032	0	15.7028	0.6	21.5	75.0524	0.48265	611
ENSG00000087053	MTMR2	0.931	0	2.6781	0.9677	0	10.9559	0.5333	17.5	85.7582	0.48265	612
ENSG00000232119	MCTS1	0.931	0	37.1232	0.9677	0	1.9757	0.5333	7	46.1933	0.48265	613
ENSG00000184220	CMSS1	0.8621	0	26.556	0.9032	0	41.3017	0.6	37.5	47.1001	0.48265	614
ENSG00000075914	EXOSC7	0.931	0	19.8906	0.9677	0	16.5237	0.5333	11.5	43.6684	0.48265	615
ENSG00000116455	WDR77	0.931	0	19.0938	0.9677	0	3.4125	0.5333	2	40.7376	0.48265	616
ENSG00000132768	DPH2	0.931	0	46.4251	0.9677	0	3.0533	0.5333	18.5	57.8416	0.48265	617
ENSG00000198791	CNOT7	0.8276	0	60.3164	0.871	0	21.3188	0.6333	28	55.2235	0.4826	618
ENSG00000079263	SP140	0.8276	0	59.1797	0.871	0	48.2688	0.6333	43	71.7438	0.4826	619
ENSG00000169241	SLC50A1	0.8276	0	53.0188	0.871	0	23.2514	0.6333	32	66.412	0.4826	620
ENSG00000060688	SNRNP40	0.7931	0	61.6063	0.8387	0	32.3063	0.6667	48.5	76.4036	0.4826	621
ENSG00000198912	C1orf174	0.7931	0	28.3508	0.8387	0	38.5793	0.6667	44.5	59.1758	0.4826	622
ENSG00000100519	PSMC6	0.7586	0	63.2004	0.8065	0	49.2065	0.7	49	62.3295	0.48255	623
ENSG00000128609	NDUFA5	0.6897	0	44.8514	0.7419	0	48.4055	0.7667	28	44.2492	0.4825	624
ENSG00000170043	TRAPPC1	0.6552	0	13.7179	0.7097	0	11.2867	0.8	13.5	11.3152	0.48245	625
ENSG00000139726	DENR	0.7241	0	80.3081	0.7742	0	57.792	0.7333	50.5	68.3045	0.48245	626
ENSG00000126768	TIMM17B	0.7241	0	29.954	0.7742	0	28.0635	0.7333	31	45.716	0.48245	627
ENSG00000132780	NASP	0.6552	0	76.7291	0.7097	0	45.339	0.8	79	74.9378	0.48245	628
ENSG00000185651	UBE2L3	0.5862	0	40.4205	0.6452	0	18.9809	0.8667	41	48.0786	0.4824	629
ENSG00000172081	MOB3A	0.5862	0	76.7551	0.6452	0	63.5256	0.8667	52	76.3349	0.4824	630
ENSG00000103275	UBE2I	0.6207	0	42.5452	0.6774	0	46.5039	0.8333	62.5	61.5579	0.48235	631
ENSG00000114023	FAM162A	0.6207	0	59.5965	0.6774	0	48.091	0.8333	90.5	114.4049	0.48235	632
ENSG00000055044	NOP58	0.6207	0	77.898	0.6774	0	114.5847	0.8333	137	126.7013	0.48235	633
ENSG00000182158	CREB3L2	0.8966	0	53.4451	1	0	0	0.5333	3	39.7091	0.4816	634
ENSG00000161204	ABCF3	0.8966	0	18.9181	1	0	0	0.5333	21.5	38.0013	0.4816	635
ENSG00000265972	TXNIP	0.1379	163	194.2665	0.0323	270	365.0104	0.4333	0	104.0499	0.4816	636
ENSG00000037474	NSUN2	0.8276	0	41.7567	0.9355	0	49.3688	0.6	29	61.5414	0.48155	637
ENSG00000240682	ISY1	0.8276	0	29.205	0.9355	0	16.6453	0.6	13	32.4545	0.48155	638
ENSG00000163171	CDC42EP3	0.7586	0	37.3016	0.871	0	21.7404	0.6667	38.5	66.4551	0.4815	639
ENSG00000154719	MRPL39	0.7931	0	52.3543	0.9032	0	19.9833	0.6333	20	58.5968	0.48145	640
ENSG00000242114	MTFP1	0.7241	0	15.27	0.8387	0	4.6202	0.7	6	5.8365	0.4814	641
ENSG00000156515	HK1	0.6897	0	44.2932	0.8065	0	15.5177	0.7333	67.5	96.778	0.4814	642
ENSG00000065427	KARS	0.5862	0	134.3106	0.7097	0	86.4976	0.8333	169.5	215.4733	0.48125	643
ENSG00000141552	ANAPC11	0.5172	0	32.5061	0.6452	0	25.9128	0.9	71	65.0308	0.4812	644
ENSG00000120533	ENY2	0.6897	0	60.5342	0.871	0	29.6276	0.7	37.5	48.3167	0.48035	645
ENSG00000070831	CDC42	0.6897	0	41.5421	0.871	0	18.5083	0.7	19	35.3063	0.48035	646
ENSG00000134107	BHLHE40	0.6207	0	66.8076	0.8065	0	31.3849	0.7667	131.5	189.1775	0.4803	647
ENSG00000011304	PTBP1	0.4828	9	73.4591	0.6774	0	38.2272	0.9	60	84.8672	0.4801	648
ENSG00000178035	IMPDH2	0.4828	1	67.1181	0.6774	0	46.5401	0.9	207	152.1501	0.4801	649
ENSG00000182154	MRPL41	0.5517	0	28.7612	0.8065	0	10.5052	0.8	36	38.9002	0.4791	650
ENSG00000228300	C19orf24	1	0	0	0.6774	0	26.0364	0.6333	35	45.7462	0.472	651
ENSG00000100387	RBX1	0.7931	0	26.5887	0.4839	1	44.183	0.8333	41.5	58.4635	0.4718	652
ENSG00000165678	GHITM	0.7241	0	88.8346	0.4839	2	115.3937	0.8667	254	283.0105	0.4707	653
ENSG00000204386	NEU1	1	0	0	0.8065	0	34.2159	0.5667	17.5	70.5463	0.46995	654
ENSG00000187051	RPS19BP1	0.8621	0	22.5268	0.6774	0	23.3309	0.7	46	62.6028	0.46975	655
ENSG00000099783	HNRNPM	0.8276	0	54.2548	0.6452	0	45.5276	0.7333	84.5	81.1568	0.4697	656
ENSG00000108639	SYNGR2	0.8276	0	86.2329	0.6452	0	51.9134	0.7333	58	80.3594	0.4697	657
ENSG00000124783	SSR1	0.7931	0	18.7876	0.6129	0	65.189	0.7667	78.5	96.5854	0.4697	658
ENSG00000121579	NAA50	0.7931	0	34.3871	0.6129	0	57.398	0.7667	92	105.6949	0.4697	659
ENSG00000115484	CCT4	0.6897	0	83.2678	0.5161	0	73.1726	0.8667	264	200.2575	0.4696	660
ENSG00000143420	ENSA	0.7586	0	22.7982	0.5806	0	13.0959	0.8	24.5	38.1168	0.4696	661
ENSG00000099817	POLR2E	0.7241	0	37.1266	0.5484	0	52.8039	0.8333	80	76.8048	0.46955	662
ENSG00000116459	ATP5PB	0.6552	0	45.3365	0.4839	1	86.4714	0.9	118	104.9991	0.46955	663
ENSG00000174021	GNG5	0.5862	0	64.8469	0.4194	27	52.1486	0.9667	90	65.3565	0.4695	664
ENSG00000172115	CYCS	0.6207	0	38.1626	0.4516	6	57.7309	0.9333	158	117.6492	0.46945	665
ENSG00000105518	TMEM205	0.9655	0	2.5997	0.8387	0	18.6832	0.5667	11	16.5739	0.4688	666
ENSG00000120437	ACAT2	0.9655	0	11.5131	0.8387	0	20.9789	0.5667	26	47.7573	0.4688	667
ENSG00000153140	CETN3	1	0	0	0.871	0	11.3002	0.5333	13.5	29.4693	0.4688	668
ENSG00000183520	UTP11	0.9655	0	22.4691	0.8387	0	39.8933	0.5667	19	54.4702	0.4688	669
ENSG00000187193	MT1X	0.931	0	5.754	0.8065	0	9.5665	0.6	6.5	25.5045	0.46875	670
ENSG00000105258	POLR2I	0.8621	0	7.1133	0.7419	0	7.7014	0.6667	6.5	11.9168	0.4687	671
ENSG00000171222	SCAND1	0.8621	0	22.1891	0.7419	0	28.7323	0.6667	22.5	32.706	0.4687	672
ENSG00000133773	CCDC59	0.8966	0	9.2832	0.7742	0	38.6314	0.6333	26.5	53.671	0.4687	673
ENSG00000086065	CHMP5	0.8621	0	31.2222	0.7419	0	43.3635	0.6667	50	61.7637	0.4687	674
ENSG00000128595	CALU	0.8966	0	28.1227	0.7742	0	56.4416	0.6333	10	52.0449	0.4687	675
ENSG00000182180	MRPS16	0.8276	0	20.6171	0.7097	0	32.7628	0.7	47	58.2601	0.46865	676
ENSG00000155957	TMBIM4	0.7586	0	3.3263	0.6452	0	25.7097	0.7667	5.5	19.2861	0.4686	677
ENSG00000161179	YDJC	0.7931	0	24.8214	0.6774	0	34.8359	0.7333	42	37.6645	0.46855	678
ENSG00000124562	SNRPC	0.7241	0	56.1114	0.6129	0	24.0316	0.8	94	54.7477	0.4685	679
ENSG00000129562	DAD1	0.6897	0	59.2696	0.5806	0	54.5727	0.8333	95.5	108.8346	0.46845	680
ENSG00000175193	PARL	1	0	0	0.9355	0	10.0855	0.5	2	10.6822	0.46775	681
ENSG00000103257	SLC7A5	0.931	0	18.7775	0.871	0	16.7475	0.5667	8.5	47.0789	0.4677	682
ENSG00000117906	RCN2	0.931	0	51.2456	0.871	0	69.7873	0.5667	11	50.9126	0.4677	683
ENSG00000113552	GNPDA1	0.931	0	46.6171	0.871	0	43.421	0.5667	48.5	77.8082	0.4677	684
ENSG00000100058	CRYBB2P1	0.9655	0	7.9849	0.9032	0	27.7187	0.5333	8.5	26.412	0.46765	685
ENSG00000101557	USP14	0.9655	0	23.9547	0.9032	0	29.3118	0.5333	2	66.8277	0.46765	686
ENSG00000141378	PTRH2	0.8966	0	24.8792	0.8387	0	28.8792	0.6	21.5	39.4658	0.46765	687
ENSG00000112182	BACH2	0.8966	0	7.2579	0.8387	0	26.0089	0.6	3	38.2391	0.46765	688
ENSG00000116221	MRPL37	0.8966	0	47.1552	0.8387	0	34.7538	0.6	37	67.8826	0.46765	689
ENSG00000105379	ETFB	0.8276	0	17.6566	0.7742	0	7.3114	0.6667	4	15.8799	0.4676	690
ENSG00000265681	RPL17	0.8276	0	3.7258	0.7742	0	21.5259	0.6667	4	5.417	0.4676	691
ENSG00000175567	UCP2	0.8276	0	37.0103	0.7742	0	44.6424	0.6667	62	149.5599	0.4676	692
ENSG00000136937	NCBP1	0.8621	0	42.6787	0.8065	0	42.2937	0.6333	28	62.8208	0.4676	693
ENSG00000106603	COA1	0.8621	0	15.0212	0.8065	0	56.5552	0.6333	33.5	50.1955	0.4676	694
ENSG00000085231	AK6	0.8621	0	16.7087	0.8065	0	29.1626	0.6333	24	45.0494	0.4676	695
ENSG00000164134	NAA15	0.8276	0	79.3728	0.7742	0	54.7171	0.6667	53	78.8904	0.4676	696
ENSG00000178057	NDUFAF3	0.8276	0	31.7997	0.7742	0	23.8134	0.6667	35.5	53.4736	0.4676	697
ENSG00000135829	DHX9	0.8276	0	72.2621	0.7742	0	80.3127	0.6667	62	120.4005	0.4676	698
ENSG00000125971	DYNLRB1	0.7241	0	33.0122	0.6774	0	54.1827	0.7667	39.5	24.8762	0.46745	699
ENSG00000103769	RAB11A	0.6897	0	57.8821	0.6452	0	52.7681	0.8	69	94.6668	0.46745	700
ENSG00000137575	SDCBP	0.6897	0	106.1234	0.6452	0	94.1004	0.8	84	88.8349	0.46745	701
ENSG00000198898	CAPZA2	0.7586	0	52.7363	0.7097	0	55.6996	0.7333	69	66.1905	0.46745	702
ENSG00000143727	ACP1	0.7586	0	44.9982	0.7097	0	39.9795	0.7333	97	99.3321	0.46745	703
ENSG00000146701	MDH2	0.5862	0	60.6837	0.5484	0	32.7911	0.9	101.5	90.0063	0.4673	704
ENSG00000264350	NA	0.5517	0	3.7169	0.5161	0	1.9795	0.9333	8	5.3623	0.4672	705
ENSG00000183010	PYCR1	1	0	0	1	0	0	0.4667	0	31.1751	0.4667	706
ENSG00000140968	IRF8	1	0	0	1	0	0	0.4667	0	79.2002	0.4667	707
ENSG00000160208	RRP1B	0.8966	0	21.7464	0.9032	0	10.1122	0.5667	10	59.1181	0.4666	708
ENSG00000068120	COASY	0.8966	0	17.1504	0.9032	0	44.8058	0.5667	6.5	31.4938	0.4666	709
ENSG00000197081	IGF2R	0.8966	0	27.8261	0.9032	0	27.0845	0.5667	4.5	59.4413	0.4666	710
ENSG00000173545	ZNF622	0.8966	0	37.8285	0.9032	0	43.8848	0.5667	29	55.4969	0.4666	711
ENSG00000154174	TOMM70	0.8966	0	39.1401	0.9032	0	20.6242	0.5667	7.5	41.2885	0.4666	712
ENSG00000105393	BABAM1	0.8621	0	6.5281	0.871	0	14.1291	0.6	15	22.1868	0.46655	713
ENSG00000205250	E2F4	0.8621	0	22.5238	0.871	0	7.1856	0.6	4	30.632	0.46655	714
ENSG00000134153	EMC7	0.8621	0	63.2088	0.871	0	20.8181	0.6	10.5	47.7922	0.46655	715
ENSG00000139514	SLC7A1	0.931	0	13.3647	0.9355	0	4.1288	0.5333	1	54.4232	0.46655	716
ENSG00000123353	ORMDL2	0.8621	0	21.0147	0.871	0	6.7285	0.6	9.5	17.6454	0.46655	717
ENSG00000168906	MAT2A	0.8621	0	33.4601	0.871	0	52.4601	0.6	9	67.2415	0.46655	718
ENSG00000109919	MTCH2	0.7931	0	41.5121	0.8065	0	23.8193	0.6667	44	58.686	0.4665	719
ENSG00000136997	MYC	0.7931	0	37.3324	0.8065	0	35.933	0.6667	150.5	273.475	0.4665	720
ENSG00000172974	NA	0.7931	0	0.907	0.8065	0	0.9549	0.6667	1	1.6344	0.4665	721
ENSG00000125726	CD70	0.8276	0	25.1437	0.8387	0	18.7529	0.6333	17.5	27.6526	0.46645	722
ENSG00000137767	SQOR	0.8276	0	21.2004	0.8387	0	33.2525	0.6333	10.5	39.1678	0.46645	723
ENSG00000138069	RAB1A	0.8276	0	62.9583	0.8387	0	45.9259	0.6333	45.5	82.087	0.46645	724
ENSG00000117054	ACADM	0.8276	0	69.2606	0.8387	0	54.2251	0.6333	25.5	84.1825	0.46645	725
ENSG00000140497	SCAMP2	0.7586	0	37.6282	0.7742	0	37.2458	0.7	41.5	47.359	0.4664	726
ENSG00000137076	TLN1	0.7586	0	24.7015	0.7742	0	19.2845	0.7	13.5	26.8525	0.4664	727
ENSG00000168374	ARF4	0.6897	0	99.2043	0.7097	0	71.2103	0.7667	138	133.9738	0.4664	728
ENSG00000077312	SNRPA	0.7241	0	33.3552	0.7419	0	16.2885	0.7333	20.5	34.1775	0.4663	729
ENSG00000257103	LSM14A	0.7241	0	53.6633	0.7419	0	49.2876	0.7333	34	62.6815	0.4663	730
ENSG00000177971	IMP3	0.7241	0	27.0457	0.7419	0	18.8127	0.7333	41.5	36.8501	0.4663	731
ENSG00000188529	SRSF10	0.6207	0	145.1463	0.6452	0	97.2595	0.8333	113	95.2245	0.46625	732
ENSG00000215021	PHB2	0.5517	0	74.4314	0.5806	0	55.9746	0.9	126	106.7282	0.46615	733
ENSG00000131507	NDFIP1	0.4828	4	34.6236	0.5161	0	57.4139	0.9667	186	166.7909	0.46615	734
ENSG00000153879	CEBPG	0.931	0	3.2586	1	0	0	0.5	2.5	59.8906	0.4655	735
ENSG00000124145	SDC4	0.931	0	2.063	1	0	0	0.5	1	47.2151	0.4655	736
ENSG00000120697	ALG5	0.8621	0	34.6829	0.9355	0	31.4557	0.5667	38	53.5588	0.4655	737
ENSG00000156709	AIFM1	0.8621	0	63.1503	0.9355	0	3.4996	0.5667	11	56.0797	0.4655	738
ENSG00000171497	PPID	0.8621	0	50.7181	0.9355	0	24.2583	0.5667	28.5	67.0505	0.4655	739
ENSG00000138381	ASNSD1	0.8621	0	46.9391	0.9355	0	3.5906	0.5667	20	51.7592	0.4655	740
ENSG00000189077	TMEM120A	0.8966	0	31.8989	0.9677	0	7.5434	0.5333	2.5	43.3094	0.46545	741
ENSG00000168701	TMEM208	0.8276	0	49.5542	0.9032	0	37.3143	0.6	20.5	53.7715	0.4654	742
ENSG00000139180	NDUFA9	0.7931	0	17.5756	0.871	0	11.4992	0.6333	7.5	9.9623	0.46535	743
ENSG00000109861	CTSC	0.7931	0	66.9184	0.871	0	36.3832	0.6333	65.5	145.0661	0.46535	744
ENSG00000063978	RNF4	0.7931	0	76.3373	0.871	0	50.0471	0.6333	6.5	65.7218	0.46535	745
ENSG00000129083	COPB1	0.7241	0	84.3383	0.8065	0	90.6123	0.7	89.5	76.5741	0.4653	746
ENSG00000171421	MRPL36	0.7241	0	27.7265	0.8065	0	22.6829	0.7	20.5	31.0749	0.4653	747
ENSG00000266412	NCOA4	0.6897	0	99.6623	0.7742	0	94.9556	0.7333	93	78.0595	0.46525	748
ENSG00000245532	NEAT1	0.3103	32	97.7923	0.2258	73	85.2186	0.2667	0	34.3295	0.46525	749
ENSG00000165527	ARF6	0.6207	0	67.4768	0.7097	0	58.7774	0.8	26.5	52.1459	0.4652	750
ENSG00000075142	SRI	0.5862	0	51.4686	0.6774	0	38.7511	0.8333	65.5	54.8381	0.4651	751
ENSG00000110917	MLEC	0.8276	0	48.0599	0.9677	0	4.3105	0.5667	4.5	36.1594	0.46435	752
ENSG00000148834	GSTO1	0.5172	0	69.3059	0.6774	0	41.3994	0.8667	59.5	57.1326	0.464	753
ENSG00000113013	HSPA9	0.4828	1	87.0437	0.6452	0	118.9083	0.9	248.5	340.7277	0.464	754
ENSG00000181789	COPG1	0.7586	0	29.2254	0.9677	0	33.0474	0.6	10	52.4792	0.46315	755
ENSG00000074201	CLNS1A	0.5517	0	63.08	0.7742	0	30.8131	0.8	82	104.2072	0.46295	756
ENSG00000184203	PPP1R2	0.4483	30	86.4811	0.7419	0	43.5186	0.8667	119	138.0378	0.4618	757
ENSG00000244509	APOBEC3C	0.7586	0	88.9626	0.4194	3	101.155	0.8667	49	48.8816	0.4557	758
ENSG00000113407	TARS	0.8276	0	56.2697	0.5484	0	63.5809	0.7667	120.5	117.4016	0.4547	759
ENSG00000143575	HAX1	0.7586	0	64.3164	0.4839	2	51.536	0.8333	76.5	51.7359	0.45455	760
ENSG00000086598	TMED2	0.6552	0	79.8814	0.3871	43	127.6092	0.9333	142	133.3483	0.45445	761
ENSG00000227057	WDR46	1	0	0	0.7742	0	35.8262	0.5667	29.5	61.1074	0.4538	762
ENSG00000138674	SEC31A	0.9655	0	35.6535	0.7419	0	19.0065	0.6	4	74.307	0.4537	763
ENSG00000110619	CARS	0.931	0	0.4093	0.7097	0	38.7389	0.6333	22.5	54.3944	0.45365	764
ENSG00000165280	VCP	0.7931	0	48.8675	0.5806	0	102.2444	0.7667	198.5	208.6716	0.45355	765
ENSG00000204568	MRPS18B	0.8276	0	38.7381	0.6129	0	63.8694	0.7333	53.5	56.4736	0.45355	766
ENSG00000204574	ABCF1	0.8276	0	40.9672	0.6129	0	26.7088	0.7333	31.5	53.3458	0.45355	767
ENSG00000125835	SNRPB	0.6552	0	38.8244	0.4516	44	45.5759	0.9	218.5	133.2955	0.4534	768
ENSG00000011485	PPP5C	0.9655	0	8.9134	0.8065	0	22.2094	0.5667	8.5	31.6319	0.4527	769
ENSG00000061794	MRPS35	0.9655	0	34.725	0.8065	0	40.3503	0.5667	26.5	54.3662	0.4527	770
ENSG00000179271	GADD45GIP1	0.8621	0	10.1718	0.7097	0	30.7137	0.6667	19.5	29.5246	0.4526	771
ENSG00000167881	SRP68	0.931	0	4.6395	0.7742	0	44.9503	0.6	48	60.4636	0.4526	772
ENSG00000117118	SDHB	0.7931	0	61.6032	0.6452	0	41.1355	0.7333	68	77.3922	0.45245	773
ENSG00000142507	PSMB6	0.6207	0	48.2514	0.4839	1	47.2486	0.9	126	87.0578	0.4523	774
ENSG00000065978	YBX1	0.5517	0	71.8829	0.4194	10	42.52	0.9667	68.5	64.8911	0.45225	775
ENSG00000133027	PEMT	1	0	0	0.9032	0	21.3279	0.5	0.5	16.6396	0.4516	776
ENSG00000110063	DCPS	1	0	0	0.9032	0	25.3507	0.5	2.5	26.4092	0.4516	777
ENSG00000100418	DESI1	0.9655	0	8.1706	0.871	0	12.2806	0.5333	7.5	39.3568	0.45155	778
ENSG00000101310	SEC23B	0.931	0	50.2931	0.8387	0	37.1849	0.5667	44	105.0882	0.45155	779
ENSG00000065150	IPO5	0.8966	0	94.3585	0.8065	0	38.2126	0.6	33.5	66.8564	0.45155	780
ENSG00000148843	PDCD11	0.9655	0	11.5131	0.871	0	34.5955	0.5333	8	39.0294	0.45155	781
ENSG00000214517	PPME1	0.8966	0	52.3598	0.8065	0	43.0216	0.6	16	62.3428	0.45155	782
ENSG00000239306	RBM14	0.8966	0	24.6722	0.8065	0	31.9651	0.6	21.5	54.1533	0.45155	783
ENSG00000198917	SPOUT1	0.8966	0	11.3437	0.8065	0	22.4453	0.6	9	24.09	0.45155	784
ENSG00000137331	IER3	0.9655	0	8.9134	0.871	0	12.2389	0.5333	4.5	37.7877	0.45155	785
ENSG00000143889	HNRNPLL	0.9655	0	37.3248	0.871	0	40.1189	0.5333	11.5	87.7568	0.45155	786
ENSG00000147416	ATP6V1B2	0.8621	0	47.7419	0.7742	0	52.2876	0.6333	42.5	85.4281	0.45145	787
ENSG00000135521	LTV1	0.8621	0	34.5439	0.7742	0	16.7167	0.6333	47.5	54.0439	0.45145	788
ENSG00000116649	SRM	0.8276	0	19.7942	0.7419	0	38.0947	0.6667	32.5	35.2415	0.45145	789
ENSG00000101365	IDH3B	0.7931	0	47.5008	0.7097	0	51.7394	0.7	63	77.1501	0.4514	790
ENSG00000196504	PRPF40A	0.7586	0	64.9782	0.6774	0	74.5994	0.7333	69	111.5659	0.4513	791
ENSG00000130332	LSM7	0.6552	0	22.4938	0.5806	0	25.4512	0.8333	44	42.0957	0.4512	792
ENSG00000109390	NDUFC1	0.6552	0	28.7003	0.5806	0	34.2893	0.8333	38	27.7882	0.4512	793
ENSG00000156261	CCT8	0.5862	0	70.1866	0.5161	0	92.7394	0.9	262.5	197.4459	0.45115	794
ENSG00000165929	TC2N	0.4138	8	106.6099	0.4839	3	165.5582	0.1	0	22.5013	0.45115	795
ENSG00000156697	UTP14A	1	0	0	0.9677	0	5.7474	0.4667	0	44.1013	0.45055	796
ENSG00000124207	CSE1L	0.8966	0	57.7583	0.871	0	86.1222	0.5667	26.5	72.2055	0.4505	797
ENSG00000214391	NA	0.9655	0	0.1857	0.9355	0	0.3962	0.5	0.5	0.8367	0.4505	798
ENSG00000023572	GLRX2	0.9655	0	0.1857	0.9355	0	25.8075	0.5	1.5	25.5721	0.4505	799
ENSG00000139637	C12orf10	0.8621	0	46.8499	0.8387	0	28.8523	0.6	21	52.1988	0.4504	800
ENSG00000136270	TBRG4	0.8621	0	30.5658	0.8387	0	28.549	0.6	41	58.5233	0.4504	801
ENSG00000124784	RIOK1	0.931	0	91.099	0.9032	0	50.8821	0.5333	15.5	76.0303	0.4504	802
ENSG00000068912	ERLEC1	0.931	0	42.0327	0.9032	0	35.7346	0.5333	20	67.1014	0.4504	803
ENSG00000143641	GALNT2	0.931	0	7.2097	0.9032	0	25.1263	0.5333	1.5	40.3476	0.4504	804
ENSG00000123908	AGO2	0.7931	0	70.9062	0.7742	0	42.2133	0.6667	21	67.917	0.45035	805
ENSG00000137288	UQCC2	0.7931	0	24.885	0.7742	0	23.1831	0.6667	23.5	27.4336	0.45035	806
ENSG00000160783	PMF1	0.8276	0	10.9704	0.8065	0	11.9015	0.6333	12.5	20.3058	0.45035	807
ENSG00000073584	SMARCE1	0.7586	0	32.214	0.7419	0	51.0146	0.7	19	36.1412	0.45025	808
ENSG00000230989	HSBP1	0.7586	0	41.2472	0.7419	0	13.9364	0.7	40	53.7232	0.45025	809
ENSG00000102898	NUTF2	0.7586	0	43.0505	0.7419	0	42.5669	0.7	57	61.934	0.45025	810
ENSG00000100823	APEX1	0.7586	0	48.644	0.7419	0	50.9118	0.7	95.5	94.3961	0.45025	811
ENSG00000003056	M6PR	0.6897	0	62.653	0.6774	0	45.5711	0.7667	116	138.4011	0.45025	812
ENSG00000151465	CDC123	0.7586	0	54.5785	0.7419	0	49.0836	0.7	57.5	71.444	0.45025	813
ENSG00000079785	DDX1	0.6897	0	119.5793	0.6774	0	83.7917	0.7667	96	107.3129	0.45025	814
ENSG00000235576	NA	0.2414	46	75.1234	0.2581	36	67.9492	0.3	0	33.7851	0.45025	815
ENSG00000100060	MFNG	0.7241	0	44.8471	0.7097	0	61.428	0.7333	54.5	52.3503	0.4502	816
ENSG00000170348	TMED10	0.7241	0	86.6956	0.7097	0	61.4568	0.7333	103	116.3623	0.4502	817
ENSG00000134453	RBM17	0.6552	0	49.1475	0.6452	0	51.6777	0.8	90	81.1476	0.4502	818
ENSG00000105583	WDR83OS	0.5517	0	16.5845	0.5484	0	22.6368	0.9	36	28.0215	0.45005	819
ENSG00000135404	CD63	0.5517	0	71.0493	0.5484	0	57.1377	0.9	83.5	76.1502	0.45005	820
ENSG00000137055	PLAA	0.9655	0	30.454	1	0	0	0.4667	0	58.1085	0.44945	821
ENSG00000100564	PIGH	0.931	0	11.7121	0.9677	0	1.4368	0.5	5.5	36.9804	0.44935	822
ENSG00000139233	LLPH	0.8621	0	12.8149	0.9032	0	10.4629	0.5667	3.5	16.5281	0.44935	823
ENSG00000171566	PLRG1	0.8621	0	44.3332	0.9032	0	32.4682	0.5667	19	62.6784	0.44935	824
ENSG00000154813	DPH3	0.8621	0	44.8681	0.9032	0	7.9183	0.5667	6.5	48.4551	0.44935	825
ENSG00000123989	CHPF	0.931	0	17.9218	0.9677	0	24.6059	0.5	2	27.062	0.44935	826
ENSG00000135972	MRPS9	0.8966	0	30.2094	0.9355	0	38.4165	0.5333	5.5	28.6461	0.44935	827
ENSG00000115446	UNC50	0.8621	0	24.1527	0.9032	0	26.7159	0.5667	18.5	56.8164	0.44935	828
ENSG00000162924	REL	0.931	0	4.825	0.9677	0	0.5388	0.5	0.5	37.7127	0.44935	829
ENSG00000181610	MRPS23	0.8276	0	31.0731	0.871	0	37.4526	0.6	36.5	45.1056	0.4493	830
ENSG00000121858	TNFSF10	0.8276	0	58.021	0.871	0	39.9038	0.6	93	175.4478	0.4493	831
ENSG00000152518	ZFP36L2	0.1724	91	153.3338	0.129	60	100.503	0.4	0	21.5482	0.4493	832
ENSG00000115806	GORASP2	0.7586	0	64.0991	0.8065	0	44.292	0.6667	51	76.6863	0.44925	833
ENSG00000175354	PTPN2	0.7931	0	59.3225	0.8387	0	60.8689	0.6333	48	61.1733	0.4492	834
ENSG00000119414	PPP6C	0.7931	0	50.1957	0.8387	0	98.0036	0.6333	30	50.3787	0.4492	835
ENSG00000106245	BUD31	0.7241	0	31.5553	0.7742	0	20.8997	0.7	30	35.6853	0.44915	836
ENSG00000131508	UBE2D2	0.6552	0	37.7577	0.7097	0	43.9738	0.7667	35	40.8073	0.44915	837
ENSG00000135387	CAPRIN1	0.6897	0	41.6881	0.7419	0	84.3571	0.7333	98.5	105.4487	0.4491	838
ENSG00000146425	DYNLT1	0.6897	0	78.8406	0.7419	0	65.6332	0.7333	43	52.3117	0.4491	839
ENSG00000117748	RPA2	0.6897	0	76.6003	0.7419	0	61.8129	0.7333	73	112.8066	0.4491	840
ENSG00000120963	ZNF706	0.6207	0	47.7699	0.6774	0	26.5521	0.8	66	63.8481	0.44905	841
ENSG00000165672	PRDX3	0.5862	0	116.3937	0.6452	0	90.8351	0.8333	111.5	109.7659	0.449	842
ENSG00000197746	PSAP	0.5517	0	59.993	0.6129	0	69.255	0.8667	138.5	101.7379	0.449	843
ENSG00000167112	TRUB2	0.8621	0	54.4173	0.9677	0	21.5526	0.5333	6.5	65.4676	0.4482	844
ENSG00000175348	TMEM9B	0.7931	0	42.3467	0.9032	0	60.2874	0.6	8.5	57.986	0.44815	845
ENSG00000005486	RHBDD2	0.7931	0	51.663	0.9032	0	22.8374	0.6	10.5	44.4083	0.44815	846
ENSG00000058262	SEC61A1	0.7931	0	46.4976	0.9032	0	6.2807	0.6	32.5	75.7104	0.44815	847
ENSG00000184277	TM2D3	0.7586	0	66.2062	0.871	0	44.6117	0.6333	16	50.0754	0.4481	848
ENSG00000069974	RAB27A	0.6897	0	65.093	0.8065	0	35.5519	0.7	40.5	104.0592	0.4481	849
ENSG00000126524	SBDS	0.7586	0	64.5886	0.871	0	42.4825	0.6333	54.5	45.298	0.4481	850
ENSG00000115677	HDLBP	0.7241	0	45.567	0.8387	0	45.0563	0.6667	29	67.5645	0.4481	851
ENSG00000235363	NA	0.7586	0	0.7209	0.871	0	0.6688	0.6333	1	1.6965	0.4481	852
ENSG00000119705	SLIRP	0.5862	0	31.6246	0.7097	0	19.0562	0.8	61	50.3432	0.44795	853
ENSG00000114423	CBLB	0.5517	0	80.851	0.6774	0	43.4698	0.8333	50	112.1124	0.44785	854
ENSG00000149196	HIKESHI	0.7241	0	58.5709	0.9032	0	19.8005	0.6333	32	41.7729	0.44695	855
ENSG00000067334	DNTTIP2	0.6207	0	86.218	0.8065	0	58.2391	0.7333	94	87.2478	0.4469	856
ENSG00000100353	EIF3D	0.4483	16	142.5799	0.6452	0	91.1725	0.9	181.5	190.4814	0.44675	857
ENSG00000125995	ROMO1	0.3448	26	27.7873	0.5484	0	20.0645	1	68.5	46.6769	0.4466	858
ENSG00000120992	LYPLA1	0.6552	0	66.1243	0.9032	0	40.2043	0.6667	44	47.3287	0.4459	859
ENSG00000127054	INTS11	0.8966	0	28.1318	0.6452	0	40.942	0.6667	32	36.4995	0.4376	860
ENSG00000172270	BSG	0.6207	0	33.2866	0.3871	9	25.1066	0.9333	28.5	34.1351	0.4372	861
ENSG00000087460	GNAS	0.5862	0	107.6288	0.3548	59	78.1025	0.9667	119.5	76.0629	0.4372	862
ENSG00000115364	MRPL19	1	0	0	0.8065	0	51.4188	0.5333	14.5	47.803	0.43655	863
ENSG00000132463	GRSF1	0.8621	0	31.5623	0.6774	0	73.891	0.6667	61	78.6969	0.43645	864
ENSG00000047315	POLR2B	0.931	0	52.9447	0.7419	0	113.3434	0.6	31.5	85.365	0.43645	865
ENSG00000082153	BZW1	0.6552	0	41.1321	0.4839	1	31.8137	0.8667	93	97.6679	0.43625	866
ENSG00000117410	ATP6V0B	0.6897	0	63.1865	0.5161	0	62.5553	0.8333	140	85.667	0.4362	867
ENSG00000134825	TMEM258	0.6207	0	45.4863	0.4516	1	29.3035	0.9	46	71.1989	0.43615	868
ENSG00000160131	VMA21	0.8966	0	35.4626	0.7742	0	57.9301	0.6	14	36.6306	0.4354	869
ENSG00000176087	SLC35A4	0.8966	0	57.4664	0.7742	0	39.1658	0.6	49	65.3861	0.4354	870
ENSG00000135930	EIF4E2	0.8966	0	50.0892	0.7742	0	36.6178	0.6	36.5	56.2016	0.4354	871
ENSG00000176390	CRLF3	0.8276	0	47.8636	0.7097	0	56.8998	0.6667	37	49.5958	0.43535	872
ENSG00000214253	FIS1	0.8276	0	16.3292	0.7097	0	23.2592	0.6667	35	32.5061	0.43535	873
ENSG00000084090	STARD7	0.8621	0	48.05	0.7419	0	63.5338	0.6333	52.5	102.7136	0.4353	874
ENSG00000143815	LBR	0.8621	0	102.4053	0.7419	0	75.3889	0.6333	27.5	73.9228	0.4353	875
ENSG00000101158	NELFCD	0.7931	0	76.3463	0.6774	0	39.9631	0.7	51.5	84.587	0.43525	876
ENSG00000177479	ARIH2	0.7931	0	40.6653	0.6774	0	22.2136	0.7	19	68.7035	0.43525	877
ENSG00000054148	PHPT1	0.7586	0	24.8256	0.6452	0	21.2985	0.7333	23.5	19.4395	0.4352	878
ENSG00000138385	SSB	0.7241	0	85.3281	0.6129	0	42.8088	0.7667	52.5	76.2353	0.4352	879
ENSG00000255302	EID1	0.6897	0	106.6117	0.5806	0	92.3403	0.8	161.5	172.588	0.43515	880
ENSG00000168175	MAPK1IP1L	0.6897	0	94.004	0.5806	0	72.0751	0.8	95	91.5049	0.43515	881
ENSG00000134285	FKBP11	0.6897	0	36.5407	0.5806	0	43.2435	0.8	42	68.6415	0.43515	882
ENSG00000184752	NDUFA12	0.6207	0	54.5955	0.5161	0	42.4582	0.8667	49	57.2041	0.4351	883
ENSG00000145494	NDUFS6	0.5862	0	42.9999	0.4839	5	33.103	0.9	56.5	40.3599	0.43505	884
ENSG00000116288	PARK7	0.5517	0	61.472	0.4516	52	71.8197	0.9333	366	193.6566	0.43495	885
ENSG00000105618	PRPF31	0.8966	0	17.2883	0.8387	0	31.4058	0.5667	3	37.4036	0.43435	886
ENSG00000149313	AASDHPPT	0.9655	0	0.1857	0.9032	0	29.8885	0.5	6.5	64.2541	0.43435	887
ENSG00000170242	USP47	0.8966	0	24.3153	0.8387	0	28.8493	0.5667	1	49.8682	0.43435	888
ENSG00000158716	DUSP23	0.8966	0	15.8844	0.8387	0	20.8274	0.5667	6	18.085	0.43435	889
ENSG00000213025	NA	0.8621	0	3.8952	0.8065	0	4.6614	0.6	1.5	3.2215	0.4343	890
ENSG00000221914	PPP2R2A	0.8621	0	4.6104	0.8065	0	24.6845	0.6	1.5	46.3315	0.4343	891
ENSG00000196636	SDHAF3	0.931	0	26.7981	0.871	0	15.0935	0.5333	14	37.7941	0.4343	892
ENSG00000173744	AGFG1	0.8621	0	59.9951	0.8065	0	56.327	0.6	8.5	32.6068	0.4343	893
ENSG00000117133	RPF1	0.931	0	35.4397	0.871	0	22.0561	0.5333	8.5	49.6274	0.4343	894
ENSG00000198492	YTHDF2	0.8621	0	68.4718	0.8065	0	35.0399	0.6	59.5	65.6501	0.4343	895
ENSG00000117318	ID3	0.931	0	20.8166	0.871	0	13.5469	0.5333	13.5	59.8931	0.4343	896
ENSG00000105058	FAM32A	0.7931	0	44.1253	0.7419	0	52.1508	0.6667	20	58.9468	0.4342	897
ENSG00000171223	JUNB	0.8276	0	48.695	0.7742	0	25.5791	0.6333	32.5	31.3982	0.4342	898
ENSG00000109917	ZPR1	0.8276	0	21.3285	0.7742	0	33.021	0.6333	33	50.5109	0.4342	899
ENSG00000149136	SSRP1	0.7931	0	22.7007	0.7419	0	54.1335	0.6667	4.5	50.994	0.4342	900
ENSG00000155096	AZIN1	0.8276	0	83.078	0.7742	0	14.8702	0.6333	24	87.6063	0.4342	901
ENSG00000115216	NRBP1	0.7931	0	39.6727	0.7419	0	63.0599	0.6667	40.5	70.4998	0.4342	902
ENSG00000180096	SEPT1	0.7586	0	5.867	0.7097	0	22.5523	0.7	38	46.0295	0.43415	903
ENSG00000136527	TRA2B	0.7586	0	57.0103	0.7097	0	48.573	0.7	39.5	79.4571	0.43415	904
ENSG00000068697	LAPTM4A	0.7586	0	61.8486	0.7097	0	68.5	0.7	54.5	54.8974	0.43415	905
ENSG00000213261	NA	0.7241	0	0.4549	0.6774	0	0.9616	0.7333	1	0.9353	0.43405	906
ENSG00000170860	LSM3	0.7241	0	30.8854	0.6774	0	18.0823	0.7333	48.5	49.9459	0.43405	907
ENSG00000214078	CPNE1	0.5862	0	94.9156	0.5484	0	75.6934	0.8667	70	70.5455	0.434	908
ENSG00000178952	TUFM	0.5172	0	66.6898	0.4839	3	98.0434	0.9333	200	136.9585	0.43385	909
ENSG00000126003	PLAGL2	0.9655	0	27.1115	0.9677	0	0.898	0.4667	0	33.9622	0.4333	910
ENSG00000277632	CCL3	1	0	0	1	0	0	0.4333	0	130.7622	0.4333	911
ENSG00000127589	NA	0.9655	0	0.1857	0.9677	0	0.1796	0.4667	0	0.9444	0.4333	912
ENSG00000132792	CTNNBL1	0.8621	0	52.2671	0.871	0	23.5236	0.5667	23.5	61.5003	0.43325	913
ENSG00000166200	COPS2	0.931	0	23.3917	0.9355	0	19.9244	0.5	2	58.8043	0.43325	914
ENSG00000123064	DDX54	0.8621	0	45.2749	0.871	0	28.1217	0.5667	11	37.656	0.43325	915
ENSG00000102096	PIM2	0.8621	0	59.5947	0.871	0	50.4624	0.5667	13	60.8203	0.43325	916
ENSG00000123130	ACOT9	0.931	0	31.1396	0.9355	0	3.6234	0.5	5.5	48.9409	0.43325	917
ENSG00000096063	SRPK1	0.8621	0	51.393	0.871	0	37.4181	0.5667	26	58.2669	0.43325	918
ENSG00000135077	HAVCR2	0.931	0	52.6763	0.9355	0	46.3325	0.5	0.5	96.1354	0.43325	919
ENSG00000143149	ALDH9A1	0.931	0	52.3598	0.9355	0	86.003	0.5	0.5	46.3637	0.43325	920
ENSG00000169727	GPS1	0.8966	0	14.4111	0.9032	0	38.7147	0.5333	43	60.2556	0.4332	921
ENSG00000050130	JKAMP	0.8966	0	54.2997	0.9032	0	35.7246	0.5333	17.5	66.3885	0.4332	922
ENSG00000137547	MRPL15	0.8966	0	35.3978	0.9032	0	20.8088	0.5333	12	48.552	0.4332	923
ENSG00000037241	RPL26L1	0.8966	0	20.5124	0.9032	0	11.6354	0.5333	12	25.607	0.4332	924
ENSG00000113068	PFDN1	0.8966	0	25.2389	0.9032	0	17.1944	0.5333	19	43.0841	0.4332	925
ENSG00000119878	CRIPT	0.8966	0	34.5687	0.9032	0	29.8069	0.5333	7.5	41.3004	0.4332	926
ENSG00000173207	CKS1B	0.8966	0	10.8648	0.9032	0	4.8387	0.5333	3	10.7173	0.4332	927
ENSG00000133398	MED10	0.8276	0	46.7236	0.8387	0	33.6191	0.6	29.5	46.1187	0.43315	928
ENSG00000022277	RTF2	0.7931	0	66.4586	0.8065	0	19.9246	0.6333	31	52.6448	0.4331	929
ENSG00000182149	IST1	0.7586	0	73.0217	0.7742	0	25.5233	0.6667	70	86.0545	0.4331	930
ENSG00000172590	MRPL52	0.7586	0	44.1973	0.7742	0	18.1809	0.6667	32	45.6389	0.4331	931
ENSG00000180992	MRPL14	0.7586	0	35.6946	0.7742	0	24.1928	0.6667	34.5	56.7516	0.4331	932
ENSG00000184432	COPB2	0.7586	0	61.0935	0.7742	0	65.1536	0.6667	33	84.6973	0.4331	933
ENSG00000153827	TRIP12	0.7931	0	39.8222	0.8065	0	16.4863	0.6333	10.5	56.7557	0.4331	934
ENSG00000134717	BTF3L4	0.7931	0	59.1303	0.8065	0	34.8097	0.6333	21.5	39.1698	0.4331	935
ENSG00000103187	COTL1	0.6897	0	81.21	0.7097	0	43.8148	0.7333	152.5	163.0153	0.433	936
ENSG00000134283	PPHLN1	0.7241	0	51.4985	0.7419	0	43.521	0.7	36	73.4899	0.433	937
ENSG00000138757	G3BP2	0.6897	0	76.0467	0.7097	0	27.809	0.7333	62	101.9881	0.433	938
ENSG00000175582	RAB6A	0.6207	0	61.0928	0.6452	0	66.5245	0.8	65	100.8389	0.43295	939
ENSG00000105993	DNAJB6	0.6207	0	93.3672	0.6452	0	48.3125	0.8	55.5	61.8948	0.43295	940
ENSG00000197744	NA	0.6207	0	0.8696	0.6452	0	0.8513	0.8	2	1.5105	0.43295	941
ENSG00000042753	AP2S1	0.5862	0	43.5619	0.6129	0	30.1398	0.8333	34	39.8616	0.43285	942
ENSG00000100380	ST13	0.5172	0	49.4578	0.5484	0	40.343	0.9	118.5	70.3545	0.4328	943
ENSG00000132507	EIF5A	0.4828	1	38.6092	0.5161	0	15.5181	0.9333	94	72.7502	0.43275	944
ENSG00000130489	SCO2	0.931	0	1.4246	1	0	0	0.4667	0	2.0103	0.4322	945
ENSG00000117308	GALE	0.931	0	14.0271	1	0	0	0.4667	0	38.231	0.4322	946
ENSG00000149231	CCDC82	0.8966	0	21.7146	0.9677	0	62.323	0.5	0.5	33.2285	0.43215	947
ENSG00000109452	INPP4B	0.8966	0	58.8178	0.9677	0	3.5921	0.5	0.5	29.9305	0.43215	948
ENSG00000225663	MCRIP1	0.7931	0	41.4459	0.871	0	18.0281	0.6	24	49.8902	0.43205	949
ENSG00000168288	MMADHC	0.7931	0	70.1379	0.871	0	42.9159	0.6	53	63.4825	0.43205	950
ENSG00000134748	PRPF38A	0.7931	0	81.6741	0.871	0	68.01	0.6	33.5	71.1253	0.43205	951
ENSG00000052723	SIKE1	0.7241	0	49.4228	0.8065	0	68.9816	0.6667	31.5	29.2155	0.432	952
ENSG00000069329	VPS35	0.7586	0	51.4767	0.8387	0	67.4141	0.6333	46	86.241	0.43195	953
ENSG00000034677	RNF19A	0.6897	0	92.0498	0.7742	0	68.2944	0.7	75	140.1852	0.43195	954
ENSG00000169139	UBE2V2	0.6897	0	61.669	0.7742	0	28.479	0.7	48.5	64.5354	0.43195	955
ENSG00000111679	PTPN6	0.6207	0	70.5603	0.7097	0	58.6878	0.7667	118.5	129.719	0.4319	956
ENSG00000141522	ARHGDIA	0.6552	0	4.7509	0.7419	0	12.8826	0.7333	2	5.2005	0.43185	957
ENSG00000105568	PPP2R1A	0.5862	0	75.9778	0.6774	0	62.2309	0.8	88.5	78.8616	0.4318	958
ENSG00000088205	DDX18	0.5172	0	75.5638	0.6129	0	55.3774	0.8667	72	127.7315	0.43175	959
ENSG00000100129	EIF3L	0.4828	25	64.6491	0.5806	0	56.8181	0.9	114	109.5682	0.4317	960
ENSG00000125611	CHCHD5	0.8621	0	14.9772	1	0	0	0.5	3.5	14.3199	0.43105	961
ENSG00000143156	NME7	0.7586	0	40.1076	0.9032	0	39.3258	0.6	42.5	67.8355	0.4309	962
ENSG00000105819	PMPCB	0.5862	0	120.4986	0.7419	0	53.4808	0.7667	106.5	79.3672	0.43075	963
ENSG00000205981	DNAJC19	0.6207	0	60.1808	0.7742	0	26.7257	0.7333	28	32.461	0.43075	964
ENSG00000140990	NDUFB10	0.5517	0	33.7218	0.7097	0	23.623	0.8	49.5	52.7593	0.4307	965
ENSG00000235587	NA	0.5517	0	0.9029	0.7097	0	0.6082	0.8	2.5	1.8033	0.4307	966
ENSG00000115944	COX7A2L	0.5517	0	58.4895	0.7097	0	22.3875	0.8	56.5	91.3612	0.4307	967
ENSG00000161547	SRSF2	0.5172	0	77.0593	0.6774	0	34.8635	0.8333	124.5	93.8751	0.4306	968
ENSG00000247596	TWF2	0.5862	0	41.9778	0.8065	0	24.3972	0.7333	31	29.6228	0.42965	969
ENSG00000198830	HMGN2	0.4483	27	32.975	0.6774	0	39.6021	0.8667	46	39.2414	0.42955	970
ENSG00000071127	WDR1	0.3793	32	66.4865	0.6129	0	58.316	0.9333	107.5	85.1912	0.4294	971
ENSG00000123562	MORF4L2	0.4483	5	90.2989	0.8065	0	65.8199	0.8	99	126.2422	0.4274	972
ENSG00000117450	PRDX1	0.6897	0	40.9916	0.2903	45	51.4405	0.9333	245.5	159.8659	0.4233	973
ENSG00000160752	FDPS	0.8621	0	25.984	0.5161	0	26.1483	0.7333	28	41.1385	0.4224	974
ENSG00000143851	PTPN7	0.7931	0	71.1897	0.4516	4	74.9777	0.8	174	158.633	0.42235	975
ENSG00000052802	MSMO1	0.931	0	36.7409	0.6452	0	86.8039	0.6333	65.5	88.4746	0.4214	976
ENSG00000093010	COMT	0.8621	0	10.0983	0.6452	0	51.4156	0.6667	20	39.2586	0.42035	977
ENSG00000106355	LSM5	0.8621	0	58.2113	0.6452	0	19.6747	0.6667	43	53.0216	0.42035	978
ENSG00000143183	TMCO1	0.8621	0	45.5765	0.6452	0	66.8767	0.6667	111	80.9332	0.42035	979
ENSG00000168291	PDHB	0.8966	0	53.7096	0.6774	0	65.7029	0.6333	45	59.3317	0.4203	980
ENSG00000197043	ANXA6	0.7586	0	54.4514	0.5484	0	54.0871	0.7667	24.5	151.3281	0.4202	981
ENSG00000100028	SNRPD3	0.7241	0	42.1357	0.5161	0	55.7972	0.8	79	68.8856	0.4201	982
ENSG00000196419	XRCC6	0.6207	0	82.6053	0.4194	19	67.3804	0.9	209.5	223.5988	0.42005	983
ENSG00000126860	EVI2A	0.6207	0	46.7308	0.4194	21	45.9324	0.9	52.5	55.4192	0.42005	984
ENSG00000100029	PES1	1	0	0	0.8387	0	14.7092	0.5	0.5	27.7199	0.41935	985
ENSG00000108651	UTP6	0.931	0	118.3834	0.7742	0	39.9906	0.5667	44.5	78.2506	0.4193	986
ENSG00000147955	SIGMAR1	0.9655	0	15.0413	0.8065	0	34.1952	0.5333	18	54.1522	0.4193	987
ENSG00000115762	PLEKHB2	0.931	0	7.0522	0.7742	0	34.9931	0.5667	13	43.3961	0.4193	988
ENSG00000171960	PPIH	0.9655	0	12.0702	0.8065	0	29.1163	0.5333	6.5	34.2765	0.4193	989
ENSG00000189159	JPT1	0.8276	0	44.8924	0.6774	0	39.479	0.6667	45.5	73.3315	0.4192	990
ENSG00000183431	SF3A3	0.8621	0	45.5979	0.7097	0	78.5077	0.6333	52.5	74.1413	0.4192	991
ENSG00000115758	ODC1	0.7931	0	6.1903	0.6452	0	26.4245	0.7	55.5	72.108	0.41915	992
ENSG00000171490	RSL1D1	0.6207	0	123.8022	0.4839	1	67.9528	0.8667	216.5	149.7274	0.419	993
ENSG00000277791	PSMB3	0.5862	0	56.7461	0.4516	16	59.6125	0.9	160.5	98.7807	0.4189	994
ENSG00000173915	ATP5MD	0.5517	0	48.2904	0.4194	21	72.086	0.9333	114	66.2011	0.41885	995
ENSG00000136810	TXN	0.5172	0	73.9513	0.3871	28	52.2729	0.9667	224	160.8864	0.41885	996
ENSG00000084623	EIF3I	0.5517	0	88.4982	0.4194	6	50.9528	0.9333	212	160.5591	0.41885	997
ENSG00000087365	SF3B2	0.4828	1	55.5404	0.3548	21	67.347	1	142.5	74.616	0.4188	998
ENSG00000148943	LIN7C	1	0	0	0.9032	0	17.6654	0.4667	0	31.7576	0.4183	999
ENSG00000135900	MRPL44	1	0	0	0.9032	0	33.8501	0.4667	0	42.948	0.4183	1000
ENSG00000130935	NOL11	0.8966	0	44.3387	0.8065	0	13.0434	0.5667	21	65.5016	0.41825	1001
ENSG00000161980	POLR3K	0.9655	0	5.5709	0.871	0	12.2441	0.5	3.5	23.6183	0.41825	1002
ENSG00000119446	RBM18	0.9655	0	44.7526	0.871	0	45.3244	0.5	0.5	60.0257	0.41825	1003
ENSG00000082512	TRAF5	0.9655	0	14.6699	0.871	0	36.5641	0.5	0.5	62.6842	0.41825	1004
ENSG00000100348	TXN2	0.8621	0	52.7371	0.7742	0	26.8271	0.6	35.5	47.0251	0.41815	1005
ENSG00000005194	CIAPIN1	0.931	0	7.8609	0.8387	0	45.8263	0.5333	28	49.1225	0.41815	1006
ENSG00000166181	API5	0.8621	0	40.7169	0.7742	0	38.4819	0.6	26	87.6756	0.41815	1007
ENSG00000112977	DAP	0.8621	0	48.1283	0.7742	0	49.8889	0.6	30.5	57.1969	0.41815	1008
ENSG00000060339	CCAR1	0.7931	0	60.0175	0.7097	0	51.0207	0.6667	45.5	97.8521	0.4181	1009
ENSG00000105202	FBL	0.6897	0	38.781	0.6129	0	54.149	0.7667	58	55.2618	0.418	1010
ENSG00000136436	CALCOCO2	0.7586	0	84.8987	0.6774	0	67.6109	0.7	68	76.3617	0.418	1011
ENSG00000135655	USP15	0.7586	0	112.2314	0.6774	0	44.8762	0.7	42	96.4004	0.418	1012
ENSG00000172531	PPP1CA	0.5517	0	64.4685	0.4839	1	82.8693	0.9	89	81.7733	0.4178	1013
ENSG00000111775	COX6A1	0.5172	0	16.341	0.4516	8	20.1787	0.9333	42	23.4011	0.4177	1014
ENSG00000092094	OSGEP	0.9655	0	29.8969	0.9355	0	28.8581	0.4667	0	44.4147	0.4172	1015
ENSG00000107140	TESK1	0.9655	0	7.0564	0.9355	0	9.563	0.4667	0	26.5869	0.4172	1016
ENSG00000120158	RCL1	0.9655	0	0.3714	0.9355	0	13.1041	0.4667	0	59.2543	0.4172	1017
ENSG00000144231	POLR2D	0.9655	0	22.8405	0.9355	0	2.1731	0.4667	0	46.9297	0.4172	1018
ENSG00000213281	NRAS	0.9655	0	10.7703	0.9355	0	24.5939	0.4667	0	34.6815	0.4172	1019
ENSG00000186501	TMEM222	0.9655	0	12.4416	0.9355	0	6.8985	0.4667	0	35.9873	0.4172	1020
ENSG00000137101	CD72	1	0	0	0.9677	0	8.9803	0.4333	0	106.7905	0.41715	1021
ENSG00000249565	NA	1	0	0	0.9677	0	0.1796	0.4333	0	0.9279	0.41715	1022
ENSG00000153574	RPIA	1	0	0	0.9677	0	29.6349	0.4333	0	27.6923	0.41715	1023
ENSG00000105197	TIMM50	0.8966	0	6.4802	0.871	0	29.4581	0.5333	24	59.3613	0.4171	1024
ENSG00000167461	RAB8A	0.8621	0	16.2523	0.8387	0	23.6258	0.5667	4.5	22.7737	0.4171	1025
ENSG00000125821	DTD1	0.931	0	34.6054	0.9032	0	27.7805	0.5	18	42.6817	0.4171	1026
ENSG00000108826	MRPL27	0.8621	0	31.3595	0.8387	0	25.4137	0.5667	8.5	21.0604	0.4171	1027
ENSG00000133997	MED6	0.931	0	18.9656	0.9032	0	11.7694	0.5	2	32.3855	0.4171	1028
ENSG00000165806	CASP7	0.931	0	73.2413	0.9032	0	9.454	0.5	0.5	63.2152	0.4171	1029
ENSG00000107798	LIPA	0.8966	0	117.9709	0.871	0	61.5281	0.5333	16.5	53.614	0.4171	1030
ENSG00000123975	CKS2	0.931	0	5.3847	0.9032	0	27.28	0.5	11.5	38.6624	0.4171	1031
ENSG00000135018	UBQLN1	0.8966	0	3.5362	0.871	0	15.1122	0.5333	1.5	61.9244	0.4171	1032
ENSG00000229132	NA	0.931	0	0.5158	0.9032	0	0.4275	0.5	0.5	1.0532	0.4171	1033
ENSG00000168884	TNIP2	0.8966	0	31.9772	0.871	0	13.6011	0.5333	8	46.1116	0.4171	1034
ENSG00000177565	TBL1XR1	0.8621	0	51.3788	0.8387	0	19.157	0.5667	6	49.1192	0.4171	1035
ENSG00000156990	RPUSD3	0.8621	0	35.9907	0.8387	0	28.9778	0.5667	10.5	57.4749	0.4171	1036
ENSG00000118246	FASTKD2	0.8966	0	6.4716	0.871	0	44.5876	0.5333	8.5	63.9847	0.4171	1037
ENSG00000115520	COQ10B	0.8966	0	19.0133	0.871	0	35.7281	0.5333	9.5	57.1319	0.4171	1038
ENSG00000138029	HADHB	0.8621	0	46.2177	0.8387	0	16.4125	0.5667	22.5	80.8069	0.4171	1039
ENSG00000117500	TMED5	0.8621	0	115.8108	0.8387	0	22.2661	0.5667	7.5	28.3383	0.4171	1040
ENSG00000183624	HMCES	0.8276	0	87.9531	0.8065	0	41.0053	0.6	29	53.288	0.41705	1041
ENSG00000136448	NMT1	0.7586	0	34.3853	0.7419	0	56.2313	0.6667	41	60.3103	0.41695	1042
ENSG00000013306	SLC25A39	0.7931	0	58.2786	0.7742	0	25.1535	0.6333	36	59.757	0.41695	1043
ENSG00000109320	NFKB1	0.7586	0	70.9442	0.7419	0	29.9899	0.6667	34	66.1383	0.41695	1044
ENSG00000196352	CD55	0.7931	0	98.3463	0.7742	0	56.918	0.6333	30	82.1209	0.41695	1045
ENSG00000128989	ARPP19	0.7241	0	58.9538	0.7097	0	64.9019	0.7	32.5	43.9369	0.4169	1046
ENSG00000087087	SRRT	0.7241	0	36.9904	0.7097	0	51.9201	0.7	44.5	99.7913	0.4169	1047
ENSG00000163902	RPN1	0.6552	0	66.4484	0.6452	0	77.1863	0.7667	128	152.8082	0.4169	1048
ENSG00000114902	SPCS1	0.5517	0	71.865	0.5484	0	51.6889	0.8667	96.5	78.6695	0.41675	1049
ENSG00000170515	PA2G4	0.4828	1	39.0742	0.4839	1	45.2832	0.9333	144	85.7184	0.41665	1050
ENSG00000183751	TBL3	0.931	0	3.7357	0.9677	0	14.548	0.4667	0	50.3193	0.41605	1051
ENSG00000157778	PSMG3	0.931	0	10.0231	0.9677	0	0.1796	0.4667	0	24.1891	0.41605	1052
ENSG00000112339	HBS1L	0.8966	0	79.8528	0.9355	0	11.3106	0.5	0.5	60.1888	0.41605	1053
ENSG00000138663	COPS4	0.8966	0	58.0225	0.9355	0	5.2407	0.5	5.5	82.9283	0.41605	1054
ENSG00000125459	MSTO1	0.9655	0	12.2559	1	0	0	0.4333	0	18.0037	0.41605	1055
ENSG00000173171	MTX1	0.931	0	11.5138	0.9677	0	7.3638	0.4667	0	13.178	0.41605	1056
ENSG00000104522	TSTA3	0.8276	0	37.0196	0.871	0	25.9611	0.5667	27	58.0978	0.416	1057
ENSG00000109133	TMEM33	0.8276	0	50.4027	0.871	0	26.7226	0.5667	15	61.3362	0.416	1058
ENSG00000145050	MANF	0.8276	0	22.959	0.871	0	30.7218	0.5667	13.5	48.4303	0.416	1059
ENSG00000077232	DNAJC10	0.8276	0	82.8611	0.871	0	26.4168	0.5667	14.5	50.6432	0.416	1060
ENSG00000085415	SEH1L	0.8621	0	49.2145	0.9032	0	59.6779	0.5333	3.5	38.608	0.41595	1061
ENSG00000100442	FKBP3	0.8621	0	24.8985	0.9032	0	22.3627	0.5333	23.5	33.2425	0.41595	1062
ENSG00000100814	CCNB1IP1	0.8621	0	40.3815	0.9032	0	56.5241	0.5333	6	42.933	0.41595	1063
ENSG00000107372	ZFAND5	0.8621	0	58.2437	0.9032	0	35.1752	0.5333	5.5	104.1656	0.41595	1064
ENSG00000118579	MED28	0.8621	0	9.9101	0.9032	0	49.7795	0.5333	5	46.8823	0.41595	1065
ENSG00000103152	MPG	0.7931	0	28.2045	0.8387	0	15.8299	0.6	11.5	14.4684	0.4159	1066
ENSG00000111144	LTA4H	0.7931	0	81.0837	0.8387	0	44.3822	0.6	23.5	79.1784	0.4159	1067
ENSG00000138107	ACTR1A	0.7931	0	46.8894	0.8387	0	39.403	0.6	21	45.6369	0.4159	1068
ENSG00000142230	SAE1	0.7586	0	15.1198	0.8065	0	31.1747	0.6333	54	57.9267	0.41585	1069
ENSG00000104969	SGTA	0.7586	0	32.9707	0.8065	0	25.4463	0.6333	17.5	45.8091	0.41585	1070
ENSG00000169710	FASN	0.6897	0	17.4976	0.7419	0	17.297	0.7	4.5	21.6902	0.4158	1071
ENSG00000141741	MIEN1	0.6897	0	20.8411	0.7419	0	22.7604	0.7	29	23.1317	0.4158	1072
ENSG00000082074	FYB1	0.3793	9	79.2834	0.3226	9	86.9065	0.2333	0	19.9221	0.41575	1073
ENSG00000111142	METAP2	0.5517	0	107.5127	0.6129	0	72.7053	0.8333	91	103.0245	0.4156	1074
ENSG00000138279	ANXA7	0.5172	0	98.9439	0.5806	0	87.3351	0.8667	122.5	90.3238	0.4156	1075
ENSG00000126432	PRDX5	0.5517	0	50.3292	0.6129	0	39.3935	0.8333	53.5	46.1243	0.4156	1076
ENSG00000249353	NA	0.4828	1	1.0375	0.5484	0	1.1814	0.9	3	3.1876	0.4156	1077
ENSG00000129187	DCTD	0.8621	0	41.8973	0.9677	0	35.3822	0.5	1.5	66.1859	0.4149	1078
ENSG00000165669	FAM204A	0.8276	0	69.6084	0.9355	0	35.6727	0.5333	3	50.9451	0.41485	1079
ENSG00000205571	SMN1	0.8276	0	4.1756	0.9355	0	1.1312	0.5333	1.5	7.1696	0.41485	1080
ENSG00000243147	MRPL33	0.5862	0	56.0348	0.7097	0	41.0458	0.7667	38	40.2613	0.41465	1081
ENSG00000161203	AP2M1	0.4828	2	75.7854	0.6129	0	42.2007	0.8667	117	98.8645	0.41455	1082
ENSG00000089693	MLF2	0.4483	1	78.3854	0.5806	0	37.4816	0.9	91.5	76.6253	0.41445	1083
ENSG00000215006	NA	0.7931	0	0.7123	0.9677	0	0.1796	0.5333	1	1.008	0.4137	1084
ENSG00000131408	NR1H2	0.6897	0	33.9563	0.871	0	33.4171	0.6333	25.5	47.8183	0.41365	1085
ENSG00000051108	HERPUD1	0.7241	0	77.4183	0.9032	0	30.6681	0.6	65	99.8285	0.41365	1086
ENSG00000176101	SSNA1	0.7241	0	29.0754	0.9032	0	23.2619	0.6	13.5	43.655	0.41365	1087
ENSG00000143543	JTB	0.6207	0	56.7481	0.8065	0	39.0405	0.7	73	67.0231	0.4136	1088
ENSG00000171314	PGAM1	0.3448	10	31.3527	0.5484	0	15.3253	0.9667	117	80.9141	0.4133	1089
ENSG00000013725	CD6	0.5172	0	74.2259	0.7742	0	31.4127	0.7667	22	54.5171	0.4124	1090
ENSG00000150459	SAP18	0.3793	41	62.6247	0.6452	0	66.3237	0.9	98.5	63.2754	0.41225	1091
ENSG00000162645	GBP2	0.3103	106	138.0161	0.5806	0	153.2925	0.9667	259.5	295.6716	0.41215	1092
ENSG00000186010	NDUFA13	0.6552	0	2.2503	0.3548	2	4.4026	0.9	6	3.1704	0.405	1093
ENSG00000141030	COPS3	0.8621	0	18.0347	0.6129	0	81.0974	0.6667	79	98.6897	0.4042	1094
ENSG00000215845	TSTD1	0.8621	0	32.2128	0.6129	0	48.5969	0.6667	21.5	43.3204	0.4042	1095
ENSG00000170906	NDUFA3	0.6552	0	26.9717	0.4194	7	41.8064	0.8667	42.5	37.0721	0.404	1096
ENSG00000106211	HSPB1	0.6897	0	17.5644	0.4516	3	39.4076	0.8333	36	53.1694	0.40395	1097
ENSG00000131174	COX7B	0.5517	0	44.4863	0.3226	41	56.2024	0.9667	110.5	61.4853	0.40385	1098
ENSG00000101474	APMAP	0.8966	0	38.6319	0.7097	0	82.3973	0.6	31.5	77.9181	0.40315	1099
ENSG00000196072	BLOC1S2	0.931	0	47.1652	0.7419	0	64.5763	0.5667	27.5	57.6252	0.40315	1100
ENSG00000171311	EXOSC1	0.8966	0	26.0808	0.7097	0	42.7924	0.6	11.5	38.8787	0.40315	1101
ENSG00000172936	MYD88	0.931	0	35.1737	0.7419	0	76.1121	0.5667	20	75.4159	0.40315	1102
ENSG00000159079	CFAP298	0.8621	0	11.5089	0.6774	0	25.9902	0.6333	9.5	16.1637	0.40305	1103
ENSG00000163513	TGFBR2	0.8621	0	30.7425	0.6774	0	69.4603	0.6333	4	37.0601	0.40305	1104
ENSG00000196591	HDAC2	0.7931	0	76.1248	0.6129	0	71.5396	0.7	34.5	108.276	0.403	1105
ENSG00000124788	ATXN1	0.7241	0	20.3707	0.5484	0	32.4329	0.7667	20.5	38.207	0.40295	1106
ENSG00000104979	C19orf53	0.6207	0	56.4462	0.4516	24	52.1906	0.8667	85.5	54.7149	0.40285	1107
ENSG00000088986	DYNLL1	0.6552	0	47.6782	0.4839	2	39.0107	0.8333	54	51.5101	0.40285	1108
ENSG00000138073	PREB	1	0	0	0.871	0	25.7855	0.4667	0	38.1535	0.4022	1109
ENSG00000104915	STX10	0.9655	0	21.5407	0.8387	0	22.1608	0.5	6	35.6733	0.4021	1110
ENSG00000198900	TOP1	0.8966	0	19.233	0.7742	0	55.1589	0.5667	18.5	37.8151	0.4021	1111
ENSG00000161920	MED11	0.9655	0	23.5833	0.8387	0	17.3785	0.5	1	14.9614	0.4021	1112
ENSG00000165704	HPRT1	0.8966	0	10.2785	0.7742	0	53.054	0.5667	44.5	71.6783	0.4021	1113
ENSG00000145349	CAMK2D	0.8966	0	54.2207	0.7742	0	58.4628	0.5667	8.5	45.2673	0.4021	1114
ENSG00000072274	TFRC	0.8966	0	33.0902	0.7742	0	40.5052	0.5667	6.5	131.8199	0.4021	1115
ENSG00000211456	SACM1L	0.8966	0	19.9082	0.7742	0	67.6015	0.5667	55.5	116.407	0.4021	1116
ENSG00000214114	MYCBP	0.9655	0	24.1404	0.8387	0	37.8573	0.5	0.5	29.3113	0.4021	1117
ENSG00000224411	NA	0.931	0	0.4093	0.8065	0	0.4016	0.5333	1	1.9561	0.40205	1118
ENSG00000131669	NINJ1	0.931	0	8.723	0.8065	0	55.7149	0.5333	11	44.3215	0.40205	1119
ENSG00000138035	PNPT1	0.931	0	41.3809	0.8065	0	59.4917	0.5333	7.5	87.5569	0.40205	1120
ENSG00000136950	ARPC5L	0.8276	0	27.2515	0.7097	0	34.2646	0.6333	22.5	37.3185	0.40195	1121
ENSG00000138382	METTL5	0.7931	0	55.1245	0.6774	0	42.5833	0.6667	28.5	49.1327	0.40195	1122
ENSG00000136628	EPRS	0.7931	0	27.5872	0.6774	0	81.4411	0.6667	68.5	105.8271	0.40195	1123
ENSG00000177885	GRB2	0.7586	0	51.9936	0.6452	0	51.3381	0.7	42.5	57.8276	0.4019	1124
ENSG00000130520	LSM4	0.6897	0	68.5281	0.5806	0	35.0133	0.7667	67	100.668	0.40185	1125
ENSG00000173436	MINOS1	0.5862	0	6.2966	0.4839	1	8.9878	0.8667	16.5	11.8349	0.40175	1126
ENSG00000118705	RPN2	0.6207	0	94.2282	0.5161	0	71.034	0.8333	145.5	133.5204	0.4017	1127
ENSG00000077549	CAPZB	0.6207	0	67.1697	0.5161	0	54.6442	0.8333	76	73.6934	0.4017	1128
ENSG00000229007	NA	0.9655	0	0.3714	0.9032	0	3.4175	0.4667	0	1.9241	0.40105	1129
ENSG00000064490	RFXANK	0.9655	0	10.3989	0.9032	0	12.6173	0.4667	0	19.1844	0.40105	1130
ENSG00000105607	GCDH	0.9655	0	0.5571	0.9032	0	30.2255	0.4667	0	33.168	0.40105	1131
ENSG00000129255	MPDU1	0.9655	0	18.3838	0.9032	0	19.4705	0.4667	0	25.6275	0.40105	1132
ENSG00000100462	PRMT5	1	0	0	0.9355	0	10.7384	0.4333	0	18.3067	0.40105	1133
ENSG00000108179	PPIF	0.9655	0	29.5256	0.9032	0	36.1992	0.4667	0	49.0976	0.40105	1134
ENSG00000172269	DPAGT1	0.9655	0	30.8254	0.9032	0	26.6368	0.4667	0	48.8382	0.40105	1135
ENSG00000149084	HSD17B12	0.9655	0	2.0426	0.9032	0	7.3664	0.4667	0	24.4053	0.40105	1136
ENSG00000215210	NA	1	0	0	0.9355	0	0.4995	0.4333	0	1.2617	0.40105	1137
ENSG00000237729	NA	0.0345	3	1.8127	0.0968	2	1.9903	0.5333	1	0.9965	0.40105	1138
ENSG00000123737	EXOSC9	0.9655	0	30.0826	0.9032	0	20.6575	0.4667	0	46.3847	0.40105	1139
ENSG00000114491	UMPS	0.9655	0	0.1857	0.9032	0	35.9985	0.4667	0	43.5196	0.40105	1140
ENSG00000171865	RNASEH1	1	0	0	0.9355	0	21.3555	0.4333	0	56.0569	0.40105	1141
ENSG00000143179	UCK2	1	0	0	0.9355	0	1.7481	0.4333	0	26.1103	0.40105	1142
ENSG00000199753	SNORD104	0.931	0	3.6833	0.871	0	3.7108	0.5	2	7.3127	0.401	1143
ENSG00000198604	BAZ1A	0.931	0	61.3805	0.871	0	58.0304	0.5	1.5	52.8408	0.401	1144
ENSG00000111641	NOP2	0.8621	0	24.5894	0.8065	0	39.0851	0.5667	5	88.1555	0.401	1145
ENSG00000107959	PITRM1	0.931	0	40.6444	0.871	0	45.045	0.5	3	48.9157	0.401	1146
ENSG00000158526	TSR2	0.931	0	37.3016	0.871	0	34.4081	0.5	3	34.1693	0.401	1147
ENSG00000123505	AMD1	0.931	0	64.9497	0.871	0	52.3282	0.5	11.5	117.6815	0.401	1148
ENSG00000170089	LOC728554	0.8621	0	9.4552	0.8065	0	6.7676	0.5667	3	7.798	0.401	1149
ENSG00000169288	MRPL1	0.931	0	10.8343	0.871	0	24.9257	0.5	11	45.314	0.401	1150
ENSG00000124383	MPHOSPH10	0.931	0	1.8045	0.871	0	63.2553	0.5	15.5	80.8365	0.401	1151
ENSG00000162910	MRPL55	0.931	0	20.4232	0.871	0	12.1857	0.5	7	21.7817	0.401	1152
ENSG00000275700	AATF	0.8966	0	34.2126	0.8387	0	42.968	0.5333	33	77.6407	0.40095	1153
ENSG00000077238	IL4R	0.8966	0	18.7923	0.8387	0	10.4108	0.5333	2	22.3015	0.40095	1154
ENSG00000131871	SELENOS	0.8966	0	5.9364	0.8387	0	20.2037	0.5333	3.5	35.4262	0.40095	1155
ENSG00000104064	GABPB1	0.8966	0	21.4174	0.8387	0	62.2216	0.5333	14.5	81.4408	0.40095	1156
ENSG00000092108	SCFD1	0.8966	0	9.9305	0.8387	0	81.3281	0.5333	10	67.4686	0.40095	1157
ENSG00000149089	APIP	0.8966	0	34.7252	0.8387	0	20.0711	0.5333	17	26.4931	0.40095	1158
ENSG00000117899	MESD	0.8276	0	54.759	0.7742	0	44.0066	0.6	15	84.4845	0.4009	1159
ENSG00000204272	NBDY	0.8276	0	32.9093	0.7742	0	27.6386	0.6	8	28.0566	0.4009	1160
ENSG00000131446	MGAT1	0.7586	0	76.1662	0.7097	0	46.2569	0.6667	30.5	61.3461	0.40085	1161
ENSG00000134186	PRPF38B	0.7586	0	83.2207	0.7097	0	87.8517	0.6667	24	67.6382	0.40085	1162
ENSG00000100385	IL2RB	0.6897	0	36.0789	0.6452	0	47.9085	0.7333	48.5	47.2392	0.40075	1163
ENSG00000182162	P2RY8	0.3448	24	99.7556	0.3871	14	87.1017	0.2333	0	34.4885	0.40075	1164
ENSG00000105968	H2AFV	0.6552	0	48.8323	0.6129	0	52.5115	0.7667	26	34.7622	0.40075	1165
ENSG00000111913	RIPOR2	0.3793	6	139.62	0.4194	43	150.7097	0.2	0	46.2083	0.40065	1166
ENSG00000128016	ZFP36	0.4828	3	84.2408	0.5161	0	52.2625	0.1	0	57.9908	0.40055	1167
ENSG00000090266	NDUFB2	0.5172	0	26.163	0.4839	1	22.2721	0.9	57	32.693	0.40055	1168
ENSG00000112081	SRSF3	0.5172	0	78.9154	0.4839	2	80.4834	0.9	226.5	156.7632	0.40055	1169
ENSG00000134308	YWHAQ	0.4828	4	89.0018	0.4516	5	62.3374	0.9333	200.5	123.2229	0.4005	1170
ENSG00000141682	PMAIP1	1	0	0	1	0	0	0.4	0	44.9015	0.4	1171
ENSG00000104635	SLC39A14	1	0	0	1	0	0	0.4	0	62.7076	0.4	1172
ENSG00000135604	STX11	1	0	0	1	0	0	0.4	0	30.2706	0.4	1173
ENSG00000253522	MIR3142HG	1	0	0	1	0	0	0.4	0	46.949	0.4	1174
ENSG00000198734	F5	1	0	0	1	0	0	0.4	0	27.5814	0.4	1175
ENSG00000227777	NA	1	0	0	1	0	0	0.4	0	26.0854	0.4	1176
ENSG00000168389	MFSD2A	1	0	0	1	0	0	0.4	0	37.2988	0.4	1177
ENSG00000130204	TOMM40	0.931	0	6.961	0.9355	0	3.4996	0.4667	0	24.6548	0.39995	1178
ENSG00000126246	IGFLR1	0.931	0	7.2837	0.9355	0	8.8773	0.4667	0	10.1882	0.39995	1179
ENSG00000105171	POP4	0.931	0	12.8009	0.9355	0	5.2185	0.4667	0	45.7609	0.39995	1180
ENSG00000100714	MTHFD1	0.931	0	10.8484	0.9355	0	1.3512	0.4667	0	31.8437	0.39995	1181
ENSG00000111581	NUP107	0.931	0	47.2816	0.9355	0	7.7647	0.4667	0	57.0672	0.39995	1182
ENSG00000121766	ZCCHC17	0.931	0	51.8607	0.9355	0	42.1131	0.4667	0	34.6454	0.39995	1183
ENSG00000101442	ACTR5	0.9655	0	11.3274	0.9677	0	13.65	0.4333	0	38.1976	0.3999	1184
ENSG00000108883	EFTUD2	0.8966	0	17.491	0.9032	0	40.2928	0.5	8.5	74.0079	0.3999	1185
ENSG00000197451	HNRNPAB	0.8966	0	10.4693	0.9032	0	5.543	0.5	3	31.0809	0.3999	1186
ENSG00000198130	HIBCH	0.9655	0	17.8268	0.9677	0	1.6164	0.4333	0	56.9777	0.3999	1187
ENSG00000171735	CAMTA1	0.8966	0	10.714	0.9032	0	9.6726	0.5	2.5	34.3777	0.3999	1188
ENSG00000123595	RAB9A	0.8621	0	35.579	0.871	0	33.3646	0.5333	7.5	33.3226	0.39985	1189
ENSG00000204356	NELFE	0.8276	0	44.3415	0.8387	0	40.1464	0.5667	29	72.7028	0.39985	1190
ENSG00000177731	FLII	0.7931	0	65.1808	0.8065	0	54.2116	0.6	45	85.021	0.3998	1191
ENSG00000239713	APOBEC3G	0.6897	0	94.6844	0.7097	0	62.1733	0.7	40	89.702	0.3997	1192
ENSG00000103121	CMC2	0.7241	0	37.5516	0.7419	0	33.1359	0.6667	28	51.2112	0.3997	1193
ENSG00000140299	BNIP2	0.7586	0	35.9727	0.7742	0	96.2552	0.6333	34	49.9202	0.3997	1194
ENSG00000204370	SDHD	0.6897	0	36.8193	0.7097	0	16.0279	0.7	27	41.1588	0.3997	1195
ENSG00000178913	TAF7	0.5517	0	163.4221	0.5806	0	138.4247	0.8333	104	95.4869	0.39945	1196
ENSG00000178741	COX5A	0.4483	10	42.4878	0.4839	1	77.2148	0.9333	114.5	99.6119	0.3994	1197
ENSG00000197961	ZNF121	0.8966	0	5.7491	0.9677	0	0.1796	0.4667	0	41.9682	0.39885	1198
ENSG00000138138	ATAD1	0.8966	0	54.0744	0.9677	0	13.65	0.4667	0	49.064	0.39885	1199
ENSG00000188486	H2AFX	0.8966	0	15.027	0.9677	0	0.7184	0.4667	0	11.6256	0.39885	1200
ENSG00000134108	ARL8B	0.8966	0	34.9764	0.9677	0	13.2908	0.4667	0	68.9191	0.39885	1201
ENSG00000035687	ADSS	0.8966	0	32.01	0.9677	0	22.2711	0.4667	0	71.329	0.39885	1202
ENSG00000248098	BCKDHA	0.8621	0	2.4978	0.9355	0	1.7469	0.5	0.5	2.4786	0.3988	1203
ENSG00000133193	FAM104A	0.8621	0	21.1591	0.9355	0	7.347	0.5	2	24.9747	0.3988	1204
ENSG00000140157	NIPA2	0.8621	0	31.5641	0.9355	0	6.5194	0.5	6	51.1036	0.3988	1205
ENSG00000172586	CHCHD1	0.8621	0	31.236	0.9355	0	11.9017	0.5	1.5	33.5123	0.3988	1206
ENSG00000107951	MTPAP	0.931	0	3.7192	1	0	0	0.4333	0	34.8602	0.3988	1207
ENSG00000055211	GINM1	0.8621	0	51.0664	0.9355	0	23.8916	0.5	1.5	36.6462	0.3988	1208
ENSG00000226085	NA	0.7931	0	1.4272	0.871	0	0.5428	0.5667	1	1.4782	0.39875	1209
ENSG00000139146	SINHCAF	0.7931	0	60.7221	0.871	0	16.0566	0.5667	4.5	54.3435	0.39875	1210
ENSG00000107175	CREB3	0.7931	0	40.2283	0.871	0	45.9793	0.5667	33.5	66.0701	0.39875	1211
ENSG00000163866	SMIM12	0.7931	0	37.8235	0.871	0	32.9357	0.5667	19	60.8826	0.39875	1212
ENSG00000006712	PAF1	0.8276	0	52.1974	0.9032	0	37.4991	0.5333	3.5	49.9777	0.3987	1213
ENSG00000001497	LAS1L	0.8276	0	42.9268	0.9032	0	15.2991	0.5333	11	71.5233	0.3987	1214
ENSG00000086758	HUWE1	0.7586	0	76.029	0.8387	0	51.8886	0.6	4.5	68.5911	0.39865	1215
ENSG00000168883	USP39	0.7586	0	73.9634	0.8387	0	33.4025	0.6	43.5	66.4867	0.39865	1216
ENSG00000157916	RER1	0.6897	0	39.3102	0.7742	0	29.0068	0.6667	49	61.486	0.39865	1217
ENSG00000170540	ARL6IP1	0.7241	0	115.9506	0.8065	0	46.624	0.6333	51.5	99.8988	0.3986	1218
ENSG00000074319	TSG101	0.7241	0	59.9527	0.8065	0	65.5096	0.6333	43	39.5146	0.3986	1219
ENSG00000153310	FAM49B	0.7241	0	67.5156	0.8065	0	62.2412	0.6333	68	115.0896	0.3986	1220
ENSG00000158850	B4GALT3	0.7241	0	56.7643	0.8065	0	55.5788	0.6333	35.5	52.1312	0.3986	1221
ENSG00000138095	LRPPRC	0.6552	0	110.9794	0.7419	0	50.62	0.7	71	72.6558	0.39855	1222
ENSG00000134539	KLRD1	0.6207	0	83.1167	0.7097	0	79.4323	0.7333	102.5	130.0421	0.3985	1223
ENSG00000235001	NA	0.8621	0	0.4682	1	0	0	0.4667	0	0.6789	0.39775	1224
ENSG00000128294	TPST2	0.7586	0	62.5199	0.9032	0	41.581	0.5667	23	60.8445	0.3976	1225
ENSG00000126581	BECN1	0.7586	0	45.1117	0.9032	0	25.3279	0.5667	13	47.6559	0.3976	1226
ENSG00000205629	LCMT1	0.7931	0	68.2362	0.9355	0	50.6217	0.5333	2.5	43.3448	0.3976	1227
ENSG00000009844	VTA1	0.7586	0	91.099	0.9032	0	30.5826	0.5667	38	62.4876	0.3976	1228
ENSG00000198860	TSEN15	0.7586	0	68.666	0.9032	0	33.4747	0.5667	13	64.3536	0.3976	1229
ENSG00000090861	AARS	0.7241	0	66.7014	0.871	0	34.5759	0.6	29	86.905	0.39755	1230
ENSG00000069345	DNAJA2	0.6552	0	51.3701	0.8065	0	61.2783	0.6667	47	79.7671	0.39755	1231
ENSG00000118971	CCND2	0.5517	0	47.1543	0.7097	0	13.3914	0.7667	71	110.425	0.3974	1232
ENSG00000164167	LSM6	0.6207	0	29.0148	0.8387	0	20.4885	0.6667	35	51.2726	0.3964	1233
ENSG00000115738	ID2	0.4828	6	115.8452	0.7097	0	51.2443	0.8	124.5	177.1055	0.39625	1234
ENSG00000114383	TUSC2	0.931	0	11.3252	0.6452	0	26.0078	0.6	10	26.775	0.3881	1235
ENSG00000196405	EVL	0.2069	9	43.5567	0.4839	1	41.4327	0.2667	0	28.7387	0.3879	1236
ENSG00000205581	HMGN1	0.5517	0	86.1753	0.2903	31	62.0596	0.9667	110	92.1597	0.3877	1237
ENSG00000176340	COX8A	0.5517	0	21.1532	0.2903	18	21.542	0.9667	36.5	41.3499	0.3877	1238
ENSG00000115286	NDUFS7	0.7586	0	10.9514	0.5484	0	14.7828	0.7333	11	12.2089	0.3868	1239
ENSG00000204469	PRRC2A	0.7586	0	8.7936	0.5484	0	14.5344	0.7333	7	18.3978	0.3868	1240
ENSG00000155368	DBI	0.6207	0	42.4067	0.4194	27	47.2476	0.8667	111.5	98.5812	0.38675	1241
ENSG00000198931	APRT	0.5172	0	58.2057	0.3226	31	52.2129	0.9667	150.5	85.9871	0.3866	1242
ENSG00000095319	NUP188	0.9655	0	0.1857	0.8065	0	41.0852	0.5	3	53.4065	0.386	1243
ENSG00000113621	TXNDC15	0.9655	0	63.5078	0.8065	0	42.524	0.5	4	50.5926	0.386	1244
ENSG00000164182	NDUFAF2	0.9655	0	7.4278	0.8065	0	16.6	0.5	4	28.0486	0.386	1245
ENSG00000213516	RBMXL1	0.9655	0	25.626	0.8065	0	27.1314	0.5	0.5	48.29	0.386	1246
ENSG00000107872	FBXL15	0.8966	0	17.0951	0.7419	0	16.7754	0.5667	4.5	17.7701	0.38595	1247
ENSG00000145293	ENOPH1	0.8966	0	15.8927	0.7419	0	82.4252	0.5667	29.5	58.4195	0.38595	1248
ENSG00000064961	HMG20B	0.931	0	17.0201	0.7742	0	15.2743	0.5333	1	31.1109	0.3859	1249
ENSG00000184047	DIABLO	0.931	0	1.6749	0.7742	0	10.6987	0.5333	3	5.8492	0.3859	1250
ENSG00000109046	WSB1	0.7931	0	103.3971	0.6452	0	107.4188	0.6667	66.5	109.0258	0.38585	1251
ENSG00000152291	TGOLN2	0.7931	0	54.7124	0.6452	0	70.146	0.6667	13	54.7377	0.38585	1252
ENSG00000089280	FUS	0.7586	0	29.7668	0.6129	0	16.8135	0.7	28	38.5567	0.38575	1253
ENSG00000166136	NDUFB8	0.5862	0	22.9808	0.4516	11	16.5694	0.8667	40	29.9363	0.3856	1254
ENSG00000100138	SNU13	0.4828	3	76.6902	0.3548	58	67.2758	0.9667	143	96.3098	0.3855	1255
ENSG00000103966	EHD4	0.9655	0	13.1844	0.871	0	30.8542	0.4667	0	56.4768	0.38495	1256
ENSG00000002549	LAP3	0.9655	0	0.5571	0.871	0	54.9265	0.4667	0	48.3033	0.38495	1257
ENSG00000163807	KIAA1143	0.9655	0	3.8996	0.871	0	6.7483	0.4667	0	15.4137	0.38495	1258
ENSG00000105810	CDK6	1	0	0	0.9032	0	21.536	0.4333	0	46.3413	0.3849	1259
ENSG00000103222	ABCC1	0.8966	0	60.0545	0.8065	0	52.0573	0.5333	3	46.97	0.38485	1260
ENSG00000107679	PLEKHA1	0.931	0	28.0233	0.8387	0	38.9789	0.5	1	54.9493	0.38485	1261
ENSG00000107625	DDX50	0.8621	0	34.2213	0.7742	0	67.3853	0.5667	2	71.4451	0.38485	1262
ENSG00000172172	MRPL13	0.8621	0	53.4458	0.7742	0	18.3718	0.5667	42	60.1395	0.38485	1263
ENSG00000171155	C1GALT1C1	0.931	0	67.0471	0.8387	0	47.5773	0.5	10	40.7067	0.38485	1264
ENSG00000051596	THOC3	0.8621	0	4.7088	0.7742	0	4.4899	0.5667	4.5	9.3907	0.38485	1265
ENSG00000143158	MPC2	0.8621	0	30.4546	0.7742	0	38.8928	0.5667	10.5	27.3098	0.38485	1266
ENSG00000095380	NANS	0.8276	0	32.5434	0.7419	0	28.7006	0.6	26	31.0669	0.38475	1267
ENSG00000162777	DENND2D	0.8276	0	31.448	0.7419	0	58.1111	0.6	7	80.5357	0.38475	1268
ENSG00000171488	LRRC8C	0.8276	0	36.2876	0.7419	0	74.3039	0.6	14	113.2744	0.38475	1269
ENSG00000142657	PGD	0.8276	0	44.331	0.7419	0	53.497	0.6	43.5	76.9024	0.38475	1270
ENSG00000108622	ICAM2	0.7586	0	20.3573	0.6774	0	18.8056	0.6667	15	24.4351	0.3847	1271
ENSG00000104549	SQLE	0.7586	0	33.3827	0.6774	0	100.1458	0.6667	75.5	119.08	0.3847	1272
ENSG00000106400	ZNHIT1	0.7586	0	33.9558	0.6774	0	41.7254	0.6667	23.5	33.3378	0.3847	1273
ENSG00000114503	NCBP2	0.7931	0	137.6052	0.7097	0	82.0853	0.6333	75	100.3225	0.3847	1274
ENSG00000151366	NDUFC2	0.5517	0	11.9322	0.4839	2	13.25	0.8667	21.5	17.6237	0.3845	1275
ENSG00000120727	PAIP2	0.5517	0	63.4542	0.4839	7	61.7645	0.8667	68	64.7094	0.3845	1276
ENSG00000130770	ATP5IF1	0.5517	0	74.7797	0.4839	1	60.9168	0.8667	43.5	66.9483	0.3845	1277
ENSG00000117592	PRDX6	0.5172	0	82.189	0.4516	8	77.8411	0.9	93.5	93.3658	0.3844	1278
ENSG00000075131	TIPIN	1	0	0	0.9677	0	3.0533	0.4	0	42.8945	0.38385	1279
ENSG00000177542	SLC25A22	1	0	0	0.9677	0	13.2908	0.4	0	21.2663	0.38385	1280
ENSG00000076242	MLH1	1	0	0	0.9677	0	9.8783	0.4	0	48.3274	0.38385	1281
ENSG00000126453	BCL2L12	0.9655	0	6.1279	0.9355	0	5.3882	0.4333	0	21.3175	0.3838	1282
ENSG00000141994	DUS3L	0.9655	0	30.454	0.9355	0	28.8512	0.4333	0	27.3354	0.3838	1283
ENSG00000101146	RAE1	0.9655	0	26.9258	0.9355	0	28.095	0.4333	0	49.7924	0.3838	1284
ENSG00000196396	PTPN1	0.9655	0	7.4278	0.9355	0	21.1849	0.4333	0	28.6321	0.3838	1285
ENSG00000140854	KATNB1	0.9655	0	15.9698	0.9355	0	16.8742	0.4333	0	30.2884	0.3838	1286
ENSG00000138600	SPPL2A	0.8966	0	33.7283	0.871	0	8.2622	0.5	0.5	58.6942	0.3838	1287
ENSG00000100744	GSKIP	0.8966	0	40.0884	0.871	0	20.6804	0.5	5	78.0081	0.3838	1288
ENSG00000120159	CAAP1	0.9655	0	0.9285	0.9355	0	49.0329	0.4333	0	32.8469	0.3838	1289
ENSG00000137574	TGS1	0.9655	0	1.2999	0.9355	0	9.6898	0.4333	0	42.2366	0.3838	1290
ENSG00000156735	BAG4	0.9655	0	10.7703	0.9355	0	4.5235	0.4333	0	34.5976	0.3838	1291
ENSG00000125352	RNF113A	0.931	0	31.3966	0.9032	0	19.0969	0.4667	0	46.1362	0.3838	1292
ENSG00000001036	FUCA2	0.9655	0	2.414	0.9355	0	28.911	0.4333	0	28.9138	0.3838	1293
ENSG00000164332	UBLCP1	0.931	0	43.6116	0.9032	0	41.4767	0.4667	0	75.2151	0.3838	1294
ENSG00000115947	ORC4	0.931	0	12.767	0.9032	0	71.8341	0.4667	0	66.5403	0.3838	1295
ENSG00000115761	NOL10	0.9655	0	34.725	0.9355	0	38.9621	0.4333	0	41.5773	0.3838	1296
ENSG00000053501	USE1	0.8276	0	42.3134	0.8065	0	39.6367	0.5667	17	31.4039	0.38375	1297
ENSG00000111843	TMEM14C	0.8276	0	45.7123	0.8065	0	24.5833	0.5667	19.5	31.7937	0.38375	1298
ENSG00000077380	DYNC1I2	0.8276	0	38.1898	0.8065	0	7.0216	0.5667	6.5	37.0657	0.38375	1299
ENSG00000203667	COX20	0.8276	0	1.8343	0.8065	0	3.5211	0.5667	2	3.0596	0.38375	1300
ENSG00000107672	NSMCE4A	0.8621	0	55.1092	0.8387	0	41.6339	0.5333	14	41.3057	0.3837	1301
ENSG00000119523	ALG2	0.8621	0	22.4064	0.8387	0	49.7808	0.5333	3.5	106.5626	0.3837	1302
ENSG00000107371	EXOSC3	0.8621	0	12.433	0.8387	0	27.8321	0.5333	23.5	51.6336	0.3837	1303
ENSG00000079332	SAR1A	0.7931	0	38.5916	0.7742	0	41.7884	0.6	27.5	63.7136	0.38365	1304
ENSG00000131473	ACLY	0.7586	0	28.9992	0.7419	0	43.5912	0.6333	14.5	81.7724	0.38355	1305
ENSG00000140612	SEC11A	0.6897	0	90.8494	0.6774	0	40.0095	0.7	50.5	60.9127	0.38355	1306
ENSG00000179091	CYC1	0.6897	0	27.7405	0.6774	0	33.1854	0.7	45.5	62.6993	0.38355	1307
ENSG00000214160	ALG3	0.7586	0	25.7278	0.7419	0	44.9684	0.6333	39	48.2768	0.38355	1308
ENSG00000160799	CCDC12	0.7586	0	33.1949	0.7419	0	23.1545	0.6333	28	42.6571	0.38355	1309
ENSG00000115241	PPM1G	0.6897	0	101.3253	0.6774	0	52.1206	0.7	104.5	89.416	0.38355	1310
ENSG00000078618	NRDC	0.7586	0	67.5905	0.7419	0	78.6989	0.6333	26.5	77.4519	0.38355	1311
ENSG00000125656	CLPP	0.6552	0	70.5112	0.6452	0	23.8351	0.7333	27.5	47.1698	0.3835	1312
ENSG00000102054	RBBP7	0.6552	0	75.3519	0.6452	0	107.5042	0.7333	79	106.4696	0.3835	1313
ENSG00000241553	ARPC4	0.5862	0	37.3442	0.5806	0	40.3548	0.8	35.5	39.9987	0.3834	1314
ENSG00000171530	TBCA	0.5172	0	39.3955	0.5161	0	37.4228	0.8667	69.5	45.7464	0.38335	1315
ENSG00000165119	HNRNPK	0.4483	5	99.1913	0.4516	12	91.5197	0.9333	203.5	139.2028	0.38325	1316
ENSG00000010810	FYN	0.3793	35	98.4416	0.3871	36	142.3755	1	154.5	162.6864	0.3832	1317
ENSG00000152795	HNRNPDL	0.3793	122	150.4355	0.3871	31	196.0382	1	329	186.6039	0.3832	1318
ENSG00000184164	CRELD2	0.9655	0	16.1555	1	0	0	0.4	0	32.7038	0.38275	1319
ENSG00000103005	USB1	0.9655	0	38.8103	1	0	0	0.4	0	35.0724	0.38275	1320
ENSG00000104299	INTS9	0.9655	0	8.1706	1	0	0	0.4	0	43.3099	0.38275	1321
ENSG00000124688	MAD2L1BP	0.8966	0	43.6908	0.9355	0	30.217	0.4667	0	36.1091	0.38275	1322
ENSG00000198937	CCDC167	0.8966	0	13.8759	0.9355	0	10.9544	0.4667	0	37.1533	0.38275	1323
ENSG00000127463	EMC1	0.9655	0	8.7277	1	0	0	0.4	0	42.5781	0.38275	1324
ENSG00000198276	UCKL1	0.8621	0	47.8348	0.9032	0	9.7739	0.5	0.5	36.164	0.38265	1325
ENSG00000131462	TUBG1	0.931	0	25.8905	0.9677	0	12.752	0.4333	0	40.8822	0.38265	1326
ENSG00000204954	C12orf73	0.931	0	14.1318	0.9677	0	9.8783	0.4333	0	27.1562	0.38265	1327
ENSG00000127948	POR	0.8621	0	19.5483	0.9032	0	11.1888	0.5	0.5	53.3608	0.38265	1328
ENSG00000006625	GGCT	0.8621	0	27.9013	0.9032	0	18.2053	0.5	1	17.3908	0.38265	1329
ENSG00000124357	NAGK	0.931	0	38.515	0.9677	0	7.0046	0.4333	0	48.8317	0.38265	1330
ENSG00000152240	HAUS1	0.8276	0	55.2596	0.871	0	24.6143	0.5333	5.5	32.7147	0.3826	1331
ENSG00000135426	TESPA1	0.7931	0	57.2881	0.8387	0	26.6057	0.5667	10.5	92.8179	0.3826	1332
ENSG00000149743	TRPT1	0.7931	0	30.6112	0.8387	0	33.8869	0.5667	17.5	36.9974	0.3826	1333
ENSG00000155959	VBP1	0.7931	0	62.0105	0.8387	0	43.401	0.5667	2.5	85.5619	0.3826	1334
ENSG00000086504	MRPL28	0.7586	0	35.9357	0.8065	0	23.5987	0.6	41	45.9312	0.38255	1335
ENSG00000148444	COMMD3	0.7586	0	27.0849	0.8065	0	22.2423	0.6	7	18.3121	0.38255	1336
ENSG00000136560	TANK	0.7586	0	76.3056	0.8065	0	28.3649	0.6	14.5	46.7071	0.38255	1337
ENSG00000110711	AIP	0.6897	0	52.0854	0.7419	0	49.2075	0.6667	40.5	47.6854	0.3825	1338
ENSG00000183918	SH2D1A	0.7241	0	117.0566	0.7742	0	44.3327	0.6333	66	97.693	0.38245	1339
ENSG00000169021	UQCRFS1	0.6207	0	40.0705	0.6774	0	29.1952	0.7333	38.5	42.6725	0.38235	1340
ENSG00000173726	TOMM20	0.4828	27	59.28	0.5484	0	46.0029	0.8667	47.5	46.6264	0.3823	1341
ENSG00000152270	PDE3B	0.6207	0	79.064	0.5484	0	112.622	0.0333	0	0.3651	0.38215	1342
ENSG00000189043	NDUFA4	0.3793	47	74.9388	0.4516	3	54.7709	0.9667	183.5	99.3576	0.38215	1343
ENSG00000197006	METTL9	0.8621	0	38.3498	0.9677	0	1.6164	0.4667	0	35.4285	0.3816	1344
ENSG00000166780	C16orf45	0.8966	0	7.2389	1	0	0	0.4333	0	69.8553	0.3816	1345
ENSG00000120526	NUDCD1	0.8621	0	56.7705	0.9677	0	40.95	0.4667	0	64.9633	0.3816	1346
ENSG00000230124	ACBD6	0.8966	0	34.3287	1	0	0	0.4333	0	37.463	0.3816	1347
ENSG00000103591	AAGAB	0.8276	0	40.0989	0.9355	0	5.7083	0.5	0.5	55.9883	0.38155	1348
ENSG00000132323	ILKAP	0.8276	0	76.9208	0.9355	0	15.2594	0.5	6	40.266	0.38155	1349
ENSG00000179335	CLK3	0.7586	0	59.3029	0.871	0	46.7477	0.5667	14	40.8193	0.3815	1350
ENSG00000182287	AP1S2	0.7586	0	50.7489	0.871	0	14.6356	0.5667	25	46.4466	0.3815	1351
ENSG00000093144	ECHDC1	0.7586	0	53.3957	0.871	0	10.9474	0.5667	34.5	69.4742	0.3815	1352
ENSG00000152700	SAR1B	0.7586	0	76.0115	0.871	0	16.7212	0.5667	35	63.4738	0.3815	1353
ENSG00000138303	ASCC1	0.7931	0	48.4057	0.9032	0	18.2571	0.5333	8.5	67.8176	0.38145	1354
ENSG00000120802	TMPO	0.6552	0	59.9979	0.7742	0	28.0872	0.6667	7	55.7282	0.3814	1355
ENSG00000144744	UBA3	0.7241	0	59.642	0.8387	0	31.8087	0.6	17.5	33.3861	0.3814	1356
ENSG00000233426	NA	0.6207	0	2.3588	0.7419	0	1.1768	0.7	1	1.236	0.3813	1357
ENSG00000102265	TIMP1	0.4483	6	65.5885	0.3226	55	74.5863	0.2333	0	90.8356	0.38125	1358
ENSG00000114125	RNF7	0.5862	0	62.7404	0.7097	0	36.2902	0.7333	57.5	73.6649	0.38125	1359
ENSG00000163875	MEAF6	0.5862	0	90.9716	0.7097	0	54.2131	0.7333	60	118.0959	0.38125	1360
ENSG00000111196	MAGOHB	0.8276	0	35.1813	1	0	0	0.4667	0	29.2686	0.3805	1361
ENSG00000172366	MCRIP2	0.7931	0	10.9987	0.9677	0	2.8737	0.5	1	24.1538	0.3804	1362
ENSG00000129197	RPAIN	0.6897	0	46.776	0.871	0	21.9107	0.6	23.5	39.5327	0.38035	1363
ENSG00000112096	SOD2	0.7241	0	59.4334	0.9032	0	31.5845	0.5667	14	45.2381	0.38035	1364
ENSG00000179115	FARSA	0.6207	0	59.8364	0.8065	0	34.2718	0.6667	84	82.4434	0.3803	1365
ENSG00000116898	MRPS15	0.6207	0	69.1508	0.8065	0	26.3109	0.6667	58	56.007	0.3803	1366
ENSG00000022840	RNF10	0.6552	0	98.2954	0.8387	0	36.7011	0.6333	37.5	45.9112	0.38025	1367
ENSG00000266472	MRPS21	0.4483	13	68.2013	0.6452	0	48.8695	0.8333	56.5	46.6665	0.38005	1368
ENSG00000179262	RAD23A	0.4483	7	46.5905	0.7097	0	35.0369	0.8	46	49.3492	0.379	1369
ENSG00000138378	STAT4	0.5172	0	120.1475	0.7742	0	43.5599	0.7333	54.5	68.689	0.379	1370
ENSG00000166295	ANAPC16	0.3793	38	72.8736	0.6452	0	61.3169	0.8667	96.5	82.2278	0.37895	1371
ENSG00000232472	NA	0.8276	0	0.5766	0.5161	0	1.2313	0.7	2	1.4559	0.37185	1372
ENSG00000125970	RALY	0.9655	0	22.0977	0.7097	0	35.5972	0.5333	2	33.8418	0.3709	1373
ENSG00000163956	LRPAP1	0.8276	0	44.5143	0.5806	0	71.8978	0.6667	42	46.0606	0.3708	1374
ENSG00000184076	UQCR10	0.6897	0	53.2426	0.4516	15	57.2104	0.8	70.5	50.3495	0.37065	1375
ENSG00000087263	OGFOD1	0.9655	0	15.7841	0.7742	0	45.3219	0.5	1.5	61.0333	0.36985	1376
ENSG00000164758	MED30	0.9655	0	19.3123	0.7742	0	26.9615	0.5	6.5	39.3025	0.36985	1377
ENSG00000126261	UBA2	0.8276	0	60.358	0.6452	0	57.6101	0.6333	9.5	50.2963	0.3697	1378
ENSG00000177189	RPS6KA3	0.7931	0	18.37	0.6129	0	55.6164	0.6667	25.5	64.2649	0.3697	1379
ENSG00000023445	BIRC3	0.6897	0	107.9679	0.5161	0	90.07	0.7667	88.5	154.9516	0.3696	1380
ENSG00000147162	OGT	0.6552	0	104.9382	0.4839	1	118.6006	0.8	93	170.1321	0.36955	1381
ENSG00000143977	SNRPG	0.4828	2	37.775	0.3226	14	25.0848	0.9667	97.5	46.1638	0.3694	1382
ENSG00000105374	NKG7	0.5172	0	54.6341	0.3548	36	61.5445	0.9333	208.5	185.4036	0.3693	1383
ENSG00000025770	NCAPH2	0.9655	0	28.5971	0.8387	0	30.5811	0.4667	0	28.7768	0.3688	1384
ENSG00000105671	DDX49	0.9655	0	16.8983	0.8387	0	19.8343	0.4667	0	36.5014	0.3688	1385
ENSG00000131652	THOC6	1	0	0	0.871	0	13.9185	0.4333	0	20.5764	0.3688	1386
ENSG00000102753	KPNA3	0.9655	0	0.1857	0.8387	0	16.3357	0.4667	0	61.1413	0.3688	1387
ENSG00000167272	POP5	0.9655	0	0.1857	0.8387	0	35.0908	0.4667	0	38.1909	0.3688	1388
ENSG00000119977	TCTN3	0.9655	0	14.4842	0.8387	0	39.3656	0.4667	0	47.6983	0.3688	1389
ENSG00000165630	PRPF18	0.9655	0	6.1279	0.8387	0	23.3205	0.4667	0	25.159	0.3688	1390
ENSG00000112118	MCM3	0.9655	0	33.9822	0.8387	0	43.4382	0.4667	0	55.8656	0.3688	1391
ENSG00000150961	SEC24D	1	0	0	0.871	0	53.5864	0.4333	0	50.7684	0.3688	1392
ENSG00000104325	DECR1	0.931	0	20.5789	0.8065	0	29.8899	0.5	0.5	44.7889	0.36875	1393
ENSG00000205302	SNX2	0.931	0	28.835	0.8065	0	58.7846	0.5	9	68.7507	0.36875	1394
ENSG00000101132	PFDN4	0.8966	0	29.6177	0.7742	0	23.4331	0.5333	9.5	30.6665	0.3687	1395
ENSG00000100813	ACIN1	0.8966	0	15.9516	0.7742	0	28.5109	0.5333	2	23.3134	0.3687	1396
ENSG00000110344	UBE4A	0.8966	0	16.7372	0.7742	0	13.1163	0.5333	1	22.4061	0.3687	1397
ENSG00000236603	NA	0.8966	0	0.3099	0.7742	0	0.7018	0.5333	1	1.0289	0.3687	1398
ENSG00000113575	PPP2CA	0.7586	0	72.0683	0.6452	0	52.6156	0.6667	44	97.4286	0.3686	1399
ENSG00000125818	PSMF1	0.7931	0	72.4555	0.6774	0	72.5789	0.6333	43	64.5577	0.36855	1400
ENSG00000167397	VKORC1	0.7931	0	8.9576	0.6774	0	11.7164	0.6333	7	10.675	0.36855	1401
ENSG00000185825	BCAP31	0.6552	0	82.1786	0.5484	0	49.5947	0.7667	68.5	60.9766	0.3685	1402
ENSG00000111832	RWDD1	0.7241	0	69.7627	0.6129	0	57.4225	0.7	46.5	46.6039	0.3685	1403
ENSG00000204308	RNF5	0.7241	0	34.3091	0.6129	0	30.5164	0.7	19	23.3787	0.3685	1404
ENSG00000132967	NA	0.6552	0	1.416	0.5484	0	1.3599	0.7667	1	1.5013	0.3685	1405
ENSG00000119013	NDUFB3	0.6897	0	22.2773	0.5806	0	29.0365	0.7333	30.5	49.1812	0.36845	1406
ENSG00000167863	ATP5PD	0.5517	0	43.613	0.4516	7	52.8777	0.8667	65	48.5109	0.36835	1407
ENSG00000110717	NDUFS8	0.5517	0	38.3945	0.4516	31	61.0172	0.8667	70	41.7602	0.36835	1408
ENSG00000092010	PSME1	0.4483	90	98.8297	0.3548	70	82.2243	0.9667	139.5	154.777	0.36825	1409
ENSG00000130159	ECSIT	1	0	0	0.9355	0	41.1701	0.4	0	36.6581	0.36775	1410
ENSG00000101187	SLCO4A1	1	0	0	0.9355	0	19.4678	0.4	0	65.2689	0.36775	1411
ENSG00000101337	TM9SF4	1	0	0	0.9355	0	30.5724	0.4	0	57.6823	0.36775	1412
ENSG00000049449	RCN1	1	0	0	0.9355	0	17.424	0.4	0	18.8199	0.36775	1413
ENSG00000096080	MRPS18A	1	0	0	0.9355	0	7.9237	0.4	0	10.4056	0.36775	1414
ENSG00000170854	RIOX2	1	0	0	0.9355	0	16.0911	0.4	0	32.7968	0.36775	1415
ENSG00000089195	TRMT6	0.931	0	38.4475	0.871	0	58.4899	0.4667	0	88.0779	0.3677	1416
ENSG00000184967	NOC4L	0.931	0	23.7838	0.871	0	16.1215	0.4667	0	27.087	0.3677	1417
ENSG00000164933	SLC25A32	0.931	0	29.6555	0.871	0	37.7184	0.4667	0	51.3866	0.3677	1418
ENSG00000124588	NQO2	0.931	0	12.9048	0.871	0	25.5404	0.4667	0	52.1799	0.3677	1419
ENSG00000151552	QDPR	0.931	0	22.2356	0.871	0	20.6232	0.4667	0	34.5238	0.3677	1420
ENSG00000198522	GPN1	0.931	0	13.5504	0.871	0	27.269	0.4667	0	47.4782	0.3677	1421
ENSG00000084652	TXLNA	0.931	0	15.2215	0.871	0	50.6369	0.4667	0	35.957	0.3677	1422
ENSG00000161654	LSM12	0.9655	0	2.0426	0.9032	0	3.507	0.4333	0	6.301	0.36765	1423
ENSG00000178307	TMEM11	0.8966	0	18.7528	0.8387	0	28.966	0.5	0.5	27.2775	0.36765	1424
ENSG00000033011	ALG1	0.9655	0	26.3687	0.9032	0	23.3136	0.4333	0	26.5945	0.36765	1425
ENSG00000140006	WDR89	0.9655	0	2.414	0.9032	0	35.5638	0.4333	0	40.0404	0.36765	1426
ENSG00000139725	RHOF	0.9655	0	1.4856	0.9032	0	4.9624	0.4333	0	5.6136	0.36765	1427
ENSG00000175634	RPS6KB2	0.8966	0	2.1758	0.8387	0	19.143	0.5	2	20.8967	0.36765	1428
ENSG00000135002	RFK	0.9655	0	2.7854	0.9032	0	43.7049	0.4333	0	34.9755	0.36765	1429
ENSG00000029639	TFB1M	0.9655	0	27.2972	0.9032	0	11.444	0.4333	0	37.8988	0.36765	1430
ENSG00000087269	NOP14	0.9655	0	3.1568	0.9032	0	13.532	0.4333	0	31.0627	0.36765	1431
ENSG00000134109	EDEM1	0.8966	0	29.7386	0.8387	0	18.2902	0.5	1.5	35.5765	0.36765	1432
ENSG00000115514	TXNDC9	0.8966	0	29.8325	0.8387	0	35.6949	0.5	10	40.5506	0.36765	1433
ENSG00000168710	AHCYL1	0.8966	0	33.7484	0.8387	0	41.4571	0.5	0.5	44.9163	0.36765	1434
ENSG00000159479	MED8	0.9655	0	0.3714	0.9032	0	23.3138	0.4333	0	34.0385	0.36765	1435
ENSG00000116863	ADPRHL2	0.9655	0	62.2079	0.9032	0	35.2394	0.4333	0	58.5148	0.36765	1436
ENSG00000130165	ELOF1	0.8276	0	49.9599	0.7742	0	53.4059	0.5667	10	30.0059	0.3676	1437
ENSG00000166747	AP1G1	0.8276	0	44.1374	0.7742	0	20.6407	0.5667	2	31.1899	0.3676	1438
ENSG00000116001	TIA1	0.8276	0	48.6748	0.7742	0	63.2614	0.5667	12	44.8345	0.3676	1439
ENSG00000116918	TSNAX	0.8276	0	35.5643	0.7742	0	61.8919	0.5667	11	58.7207	0.3676	1440
ENSG00000165169	DYNLT3	0.6897	0	73.8161	0.6452	0	70.784	0.7	54	93.3508	0.36745	1441
ENSG00000138398	PPIG	0.6897	0	174.2778	0.6452	0	48.5034	0.7	25	55.9126	0.36745	1442
ENSG00000117505	DR1	0.6897	0	70.3532	0.6452	0	51.9819	0.7	52	75.0881	0.36745	1443
ENSG00000229204	NA	0.6207	0	1.1618	0.5806	0	0.9848	0.7667	1	1.3578	0.36735	1444
ENSG00000116161	CACYBP	0.6552	0	48.3939	0.6129	0	58.3013	0.7333	107	113.1144	0.36735	1445
ENSG00000105669	COPE	0.4828	2	52.8401	0.4516	11	36.2842	0.9	60.5	42.6937	0.3672	1446
ENSG00000247774	PCED1B-AS1	0.4483	30	82.8441	0.4194	37	52.0453	0.9333	96	80.318	0.36715	1447
ENSG00000011590	ZBTB32	1	0	0	1	0	0	0.3667	0	75.9311	0.3667	1448
ENSG00000166145	SPINT1	1	0	0	1	0	0	0.3667	0	40.5178	0.3667	1449
ENSG00000100450	GZMH	1	0	0	1	0	0	0.3667	0	116.4387	0.3667	1450
ENSG00000175592	FOSL1	1	0	0	1	0	0	0.3667	0	30.1579	0.3667	1451
ENSG00000119508	NR4A3	1	0	0	1	0	0	0.3667	0	26.3461	0.3667	1452
ENSG00000165118	C9orf64	1	0	0	1	0	0	0.3667	0	57.1353	0.3667	1453
ENSG00000091127	PUS7	1	0	0	1	0	0	0.3667	0	51.7026	0.3667	1454
ENSG00000113734	BNIP1	1	0	0	1	0	0	0.3667	0	30.7778	0.3667	1455
ENSG00000055147	FAM114A2	1	0	0	1	0	0	0.3667	0	56.0535	0.3667	1456
ENSG00000135919	SERPINE2	1	0	0	1	0	0	0.3667	0	83.1635	0.3667	1457
ENSG00000159228	CBR1	0.8966	0	24.3618	0.9032	0	15.6404	0.4667	0	29.6529	0.3666	1458
ENSG00000102978	POLR2C	0.8966	0	34.0035	0.9032	0	22.3097	0.4667	0	36.1199	0.3666	1459
ENSG00000183576	SETD3	0.8966	0	4.468	0.9032	0	30.6208	0.4667	0	74.1208	0.3666	1460
ENSG00000119487	MAPKAP1	0.8966	0	50.232	0.9032	0	19.4262	0.4667	0	30.8162	0.3666	1461
ENSG00000137038	DMAC1	0.8966	0	29.8437	0.9032	0	40.459	0.4667	0	26.6926	0.3666	1462
ENSG00000175606	TMEM70	0.8966	0	17.8978	0.9032	0	23.7274	0.4667	0	41.0606	0.3666	1463
ENSG00000164896	FASTK	0.8966	0	31.7682	0.9032	0	37.252	0.4667	0	29.5466	0.3666	1464
ENSG00000153989	NUS1	0.8966	0	2.0251	0.9032	0	11.9017	0.4667	0	47.4976	0.3666	1465
ENSG00000083099	LYRM2	0.8966	0	31.2989	0.9032	0	9.3612	0.4667	0	45.6413	0.3666	1466
ENSG00000214113	LYRM4	0.8966	0	3.7096	0.9032	0	14.6849	0.4667	0	35.4375	0.3666	1467
ENSG00000134851	TMEM165	0.8966	0	25.5664	0.9032	0	14.8799	0.4667	0	44.8436	0.3666	1468
ENSG00000082996	RNF13	0.9655	0	14.8556	0.9677	0	33.227	0.4	0	35.6733	0.3666	1469
ENSG00000128654	MTX2	0.8966	0	21.0915	0.9032	0	24.9454	0.4667	0	38.7043	0.3666	1470
ENSG00000197147	LRRC8B	0.9655	0	15.4127	0.9677	0	20.475	0.4	0	40.0552	0.3666	1471
ENSG00000101391	CDK5RAP1	0.931	0	46.6334	0.9355	0	12.7537	0.4333	0	44.9979	0.36655	1472
ENSG00000141452	RMC1	0.931	0	12.5623	0.9355	0	18.4318	0.4333	0	28.6746	0.36655	1473
ENSG00000141127	PRPSAP2	0.8621	0	54.1409	0.871	0	22.6816	0.5	5	64.4129	0.36655	1474
ENSG00000100575	TIMM9	0.8621	0	36.5162	0.871	0	18.4954	0.5	3.5	46.8355	0.36655	1475
ENSG00000151327	FAM177A1	0.8621	0	35.4012	0.871	0	23.6117	0.5	2	27.3926	0.36655	1476
ENSG00000228519	NA	0.931	0	0.2579	0.9355	0	0.3962	0.4333	0	1.2507	0.36655	1477
ENSG00000074935	TUBE1	0.931	0	27.8832	0.9355	0	38.4529	0.4333	0	59.038	0.36655	1478
ENSG00000137221	TJAP1	0.931	0	11.0729	0.9355	0	41.917	0.4333	0	24.8712	0.36655	1479
ENSG00000111859	NEDD9	0.931	0	0.4093	0.9355	0	41.6628	0.4333	0	53.1353	0.36655	1480
ENSG00000164211	STARD4	0.8621	0	15.4581	0.871	0	48.9598	0.5	3	103.2816	0.36655	1481
ENSG00000134987	WDR36	0.8621	0	12.5004	0.871	0	29.1796	0.5	0.5	46.1022	0.36655	1482
ENSG00000164168	TMEM184C	0.931	0	11.6914	0.9355	0	43.2211	0.4333	0	53.5946	0.36655	1483
ENSG00000132313	MRPL35	0.931	0	0.9403	0.9355	0	13.797	0.4333	0	25.3084	0.36655	1484
ENSG00000180198	RCC1	0.931	0	11.8896	0.9355	0	16.9064	0.4333	0	51.9353	0.36655	1485
ENSG00000124228	DDX27	0.7931	0	33.2928	0.8065	0	49.3433	0.5667	11	41.8399	0.3665	1486
ENSG00000140983	RHOT2	0.7931	0	52.7904	0.8065	0	19.1378	0.5667	6.5	34.136	0.3665	1487
ENSG00000174744	BRMS1	0.7931	0	54.1122	0.8065	0	45.7789	0.5667	36.5	54.047	0.3665	1488
ENSG00000122643	NT5C3A	0.7931	0	35.3441	0.8065	0	28.035	0.5667	6	30.2034	0.3665	1489
ENSG00000145216	FIP1L1	0.7931	0	20.0968	0.8065	0	18.5625	0.5667	14	22.1997	0.3665	1490
ENSG00000130414	NDUFA10	0.7931	0	80.7223	0.8065	0	24.1682	0.5667	35	66.677	0.3665	1491
ENSG00000130402	ACTN4	0.8276	0	26.2954	0.8387	0	9.5128	0.5333	2.5	15.3217	0.36645	1492
ENSG00000101266	CSNK2A1	0.8276	0	57.2223	0.8387	0	17.0614	0.5333	1.5	50.8985	0.36645	1493
ENSG00000072849	DERL2	0.8276	0	44.1135	0.8387	0	37.8021	0.5333	11	58.3271	0.36645	1494
ENSG00000008405	CRY1	0.8276	0	95.6263	0.8387	0	27.9174	0.5333	28	80.6386	0.36645	1495
ENSG00000111530	CAND1	0.8276	0	23.217	0.8387	0	45.1826	0.5333	5	86.208	0.36645	1496
ENSG00000136877	FPGS	0.8276	0	17.8444	0.8387	0	27.5208	0.5333	18	48.6799	0.36645	1497
ENSG00000160688	FLAD1	0.8276	0	66.1311	0.8387	0	61.0106	0.5333	24	45.4521	0.36645	1498
ENSG00000137776	SLTM	0.6897	0	90.9873	0.7097	0	62.2594	0.6667	48	94.0762	0.3664	1499
ENSG00000133318	RTN3	0.6897	0	95.6525	0.7097	0	60.9338	0.6667	41.5	63.6989	0.3664	1500
ENSG00000168002	POLR2G	0.6897	0	54.3639	0.7097	0	41.0515	0.6667	28	67.4422	0.3664	1501
ENSG00000166902	MRPL16	0.7586	0	46.7566	0.7742	0	27.2925	0.6	30	44.4895	0.3664	1502
ENSG00000212829	NA	0.7586	0	1.5702	0.7742	0	1.0905	0.6	1.5	1.9464	0.3664	1503
ENSG00000028277	POU2F2	0.7241	0	17.9106	0.7419	0	24.8223	0.6333	11	29.2932	0.3663	1504
ENSG00000117984	CTSD	0.6552	0	29.9146	0.6774	0	24.3912	0.7	20	27.233	0.3663	1505
ENSG00000269893	SNHG8	0.5862	0	55.0541	0.6129	0	32.9854	0.7667	47.5	54.7676	0.36625	1506
ENSG00000162496	DHRS3	0.6207	0	110.767	0.6452	0	85.6458	0.7333	60.5	83.3283	0.36625	1507
ENSG00000167815	PRDX2	0.5517	0	60.6354	0.5806	0	22.2878	0.8	48	35.5907	0.36615	1508
ENSG00000129084	PSMA1	0.4828	5	33.5945	0.5161	0	31.74	0.8667	54.5	37.1667	0.36615	1509
ENSG00000125356	NDUFA1	0.4828	1	42.5541	0.5161	0	28.4464	0.8667	86.5	56.2178	0.36615	1510
ENSG00000229638	NA	0.3448	1	1.0805	0.3871	1	0.9217	1	2	1.583	0.36595	1511
ENSG00000176108	CHMP6	0.931	0	12.3666	1	0	0	0.4	0	16.3549	0.3655	1512
ENSG00000151287	TEX30	0.8621	0	3.6188	0.9355	0	5.2057	0.4667	0	46.8108	0.3655	1513
ENSG00000147471	PLPBP	0.8621	0	5.0258	0.9355	0	38.5612	0.4667	0	52.5704	0.3655	1514
ENSG00000168495	POLR3D	0.931	0	1.5184	1	0	0	0.4	0	33.3766	0.3655	1515
ENSG00000164902	PHAX	0.8621	0	36.3253	0.9355	0	20.2853	0.4667	0	49.9168	0.3655	1516
ENSG00000081307	UBA5	0.931	0	14.2843	1	0	0	0.4	0	45.7741	0.3655	1517
ENSG00000114738	MAPKAPK3	0.8621	0	26.0446	0.9355	0	19.3922	0.4667	0	30.2558	0.3655	1518
ENSG00000144580	CNOT9	0.8966	0	14.895	0.9677	0	3.2329	0.4333	0	45.5182	0.36545	1519
ENSG00000100347	SAMM50	0.8276	0	38.944	0.9032	0	25.2539	0.5	2.5	49.9907	0.3654	1520
ENSG00000119537	KDSR	0.8276	0	30.9903	0.9032	0	27.177	0.5	5.5	54.4525	0.3654	1521
ENSG00000185880	TRIM69	0.8276	0	70.0085	0.9032	0	43.2717	0.5	4	54.4454	0.3654	1522
ENSG00000101901	ALG13	0.8276	0	34.1293	0.9032	0	12.1895	0.5	1	55.4462	0.3654	1523
ENSG00000275895	U2AF1L5	0.7931	0	9.8708	0.871	0	4.9084	0.5333	1	4.2648	0.36535	1524
ENSG00000100227	POLDIP3	0.7931	0	49.4758	0.871	0	69.0444	0.5333	16	42.8231	0.36535	1525
ENSG00000075239	ACAT1	0.7586	0	60.7575	0.8387	0	25.142	0.5667	7.5	52.1686	0.36535	1526
ENSG00000166037	CEP57	0.7931	0	45.5964	0.871	0	49.9526	0.5333	5.5	50.9004	0.36535	1527
ENSG00000233276	GPX1	0.7931	0	34.5751	0.871	0	21.8191	0.5333	8	26.0553	0.36535	1528
ENSG00000125166	GOT2	0.6897	0	112.5871	0.7742	0	12.3099	0.6333	28	78.1933	0.36525	1529
ENSG00000168397	ATG4B	0.6552	0	41.8922	0.7419	0	34.3826	0.6667	30	63.2203	0.36525	1530
ENSG00000067167	TRAM1	0.6207	0	54.2558	0.7097	0	48.4719	0.7	74	96.4199	0.3652	1531
ENSG00000170144	HNRNPA3	0.6207	0	40.648	0.7097	0	76.846	0.7	11.5	36.1688	0.3652	1532
ENSG00000106682	EIF4H	0.5517	0	38.2038	0.6452	0	16.9837	0.7667	33.5	59.1383	0.36515	1533
ENSG00000113141	IK	0.5172	0	122.3476	0.6129	0	71.1448	0.8	60	106.981	0.36505	1534
ENSG00000143742	SRP9	0.4828	14	65.4765	0.5806	0	37.459	0.8333	61	58.9009	0.365	1535
ENSG00000154723	ATP5PF	0.3793	48	53.2232	0.4839	1	30.316	0.9333	108.5	69.6986	0.3649	1536
ENSG00000136938	ANP32B	0.3448	3	80.5989	0.4516	3	62.1961	0.9667	129.5	85.4148	0.3649	1537
ENSG00000146540	C7orf50	0.8276	0	40.2625	0.9677	0	0.1796	0.4667	0	28.9845	0.36435	1538
ENSG00000175324	LSM1	0.7931	0	13.0942	0.9355	0	11.1077	0.5	2	13.9856	0.3643	1539
ENSG00000068878	PSME4	0.7931	0	47.4335	0.9355	0	23.4574	0.5	0.5	57.9082	0.3643	1540
ENSG00000126602	TRAP1	0.7241	0	30.3711	0.871	0	7.96	0.5667	44	72.7359	0.36425	1541
ENSG00000171824	EXOSC10	0.7241	0	76.9083	0.871	0	25.9381	0.5667	35.5	55.5726	0.36425	1542
ENSG00000137106	GRHPR	0.6897	0	66.2944	0.8387	0	38.3416	0.6	18	47.4354	0.3642	1543
ENSG00000048544	MRPS10	0.7586	0	64.6569	0.9032	0	22.9626	0.5333	14	33.4911	0.3642	1544
ENSG00000120265	PCMT1	0.6207	0	84.9133	0.7742	0	60.1165	0.6667	59	67.3542	0.36415	1545
ENSG00000143106	PSMA5	0.4828	2	73.7702	0.6452	0	49.1364	0.8	141	118.2638	0.364	1546
ENSG00000156411	ATP5MPL	0.3103	39	43.9822	0.4839	1	55.4725	0.9667	78	60.6598	0.3638	1547
ENSG00000170759	KIF5B	0.6897	0	51.0081	0.9032	0	15.7009	0.5667	9	76.5982	0.36315	1548
ENSG00000100401	RANGAP1	0.7241	0	72.4076	0.9355	0	12.0459	0.5333	2	42.7501	0.3631	1549
ENSG00000136732	GYPC	0.7241	0	20.4939	0.9355	0	5.0262	0.5333	5.5	24.8565	0.3631	1550
ENSG00000079246	XRCC5	0.4138	12	129.0902	0.6452	0	86.6167	0.8333	177.5	196.3254	0.3628	1551
ENSG00000145833	DDX46	0.5862	0	60.6014	0.871	0	15.3046	0.6333	25.5	52.437	0.3619	1552
ENSG00000100911	PSME2	0.6207	0	54.4955	0.3548	39	63.0198	0.8667	143	109.8942	0.35445	1553
ENSG00000115541	HSPE1	0.5172	0	31.9557	0.2581	14	21.1704	0.9667	110.5	89.0984	0.35435	1554
ENSG00000163541	SUCLG1	0.8966	0	32.5142	0.6774	0	62.69	0.5667	37	61.6995	0.3537	1555
ENSG00000168385	SEPT2	0.7586	0	127.7089	0.5484	0	61.4951	0.7	110	174.6973	0.3535	1556
ENSG00000108669	CYTH1	0.3448	10	89.1069	0.5484	0	69.1811	0.2	0	15.856	0.3534	1557
ENSG00000134954	ETS1	0.3448	62	96.8577	0.5484	0	50.0169	0.2	0	59.4043	0.3534	1558
ENSG00000075785	RAB7A	0.6552	0	94.0544	0.4516	56	68.2275	0.8	86	68.2241	0.3534	1559
ENSG00000210049	NA	0.6207	0	3.1467	0.4194	1	3.0712	0.8333	2	2.8367	0.35335	1560
ENSG00000069998	HDHD5	0.9655	0	9.6562	0.8065	0	11.9624	0.4667	0	40.4909	0.3527	1561
ENSG00000173457	PPP1R14B	0.9655	0	0.1857	0.8065	0	10.283	0.4667	0	13.242	0.3527	1562
ENSG00000137133	HINT2	1	0	0	0.8387	0	19.4455	0.4333	0	21.6866	0.35265	1563
ENSG00000152359	POC5	1	0	0	0.8387	0	45.5488	0.4333	0	14.766	0.35265	1564
ENSG00000213246	SUPT4H1	0.8621	0	32.4726	0.7097	0	26.2459	0.5667	3.5	42.7129	0.3526	1565
ENSG00000104164	BLOC1S6	0.931	0	30.1099	0.7742	0	47.35	0.5	2.5	46.9238	0.3526	1566
ENSG00000187778	MCRS1	0.931	0	12.4372	0.7742	0	38.2553	0.5	20.5	46.1928	0.3526	1567
ENSG00000241370	RPP21	0.931	0	1.5184	0.7742	0	2.5353	0.5	0.5	2.6094	0.3526	1568
ENSG00000214046	SMIM7	0.8966	0	16.7575	0.7419	0	13.5941	0.5333	2	23.1933	0.35255	1569
ENSG00000077721	UBE2A	0.8966	0	47.6827	0.7419	0	60.4458	0.5333	6.5	53.7652	0.35255	1570
ENSG00000116171	SCP2	0.8966	0	62.0848	0.7419	0	38.2472	0.5333	1	49.8611	0.35255	1571
ENSG00000129351	ILF3	0.8276	0	22.5809	0.6774	0	20.5018	0.6	6.5	60.5995	0.3525	1572
ENSG00000104472	CHRAC1	0.8276	0	57.3284	0.6774	0	59.2632	0.6	54	82.978	0.3525	1573
ENSG00000139684	ESD	0.7241	0	68.2235	0.5806	0	51.3448	0.7	34.5	54.0178	0.35235	1574
ENSG00000150593	PDCD4	0.6552	0	112.5888	0.5161	0	93.2564	0.7667	125.5	93.4318	0.35235	1575
ENSG00000133321	RARRES3	0.3448	70	73.5394	0.4839	13	80.1188	0.2333	0	14.1742	0.35235	1576
ENSG00000118503	TNFAIP3	0.6897	0	150.6918	0.5484	0	100.1405	0.7333	60	64.0632	0.35235	1577
ENSG00000075415	SLC25A3	0.4483	27	120.0519	0.3226	82	114.4198	0.9667	312.5	177.7158	0.35215	1578
ENSG00000167797	CDK2AP2	0.5172	0	66.6117	0.3871	24	69.3497	0.9	136.5	83.393	0.35215	1579
ENSG00000164919	COX6C	0.4483	53	48.6639	0.3226	29	37.2746	0.9667	158	98.3862	0.35215	1580
ENSG00000105401	CDC37	0.4828	1	64.785	0.3548	12	86.5361	0.9333	129	97.4789	0.3521	1581
ENSG00000241468	ATP5MF	0.4828	4	24.0748	0.3548	11	27.709	0.9333	57.5	39.4971	0.3521	1582
ENSG00000196976	LAGE3	1	0	0	0.9032	0	9.4699	0.4	0	12.5077	0.3516	1583
ENSG00000102241	HTATSF1	1	0	0	0.9032	0	58.0334	0.4	0	58.7466	0.3516	1584
ENSG00000144559	TAMM41	1	0	0	0.9032	0	46.3679	0.4	0	39.6058	0.3516	1585
ENSG00000116922	C1orf109	1	0	0	0.9032	0	24.6035	0.4	0	37.5423	0.3516	1586
ENSG00000159256	MORC3	0.9655	0	40.2959	0.871	0	13.504	0.4333	0	61.4614	0.35155	1587
ENSG00000121067	SPOP	0.8966	0	41.2908	0.8065	0	39.6123	0.5	4	68.1679	0.35155	1588
ENSG00000119632	IFI27L2	0.931	0	20.3819	0.8387	0	21.4774	0.4667	0	18.064	0.35155	1589
ENSG00000139372	TDG	0.9655	0	8.1706	0.871	0	19.3784	0.4333	0	29.5863	0.35155	1590
ENSG00000119929	CUTC	0.9655	0	15.5984	0.871	0	39.4972	0.4333	0	39.1282	0.35155	1591
ENSG00000185009	AP3M1	0.9655	0	7.2421	0.871	0	19.3559	0.4333	0	50.5081	0.35155	1592
ENSG00000085788	DDHD2	0.931	0	46.0335	0.8387	0	37.3016	0.4667	0	53.0802	0.35155	1593
ENSG00000169895	SYAP1	0.8966	0	65.2505	0.8065	0	28.2812	0.5	0.5	58.922	0.35155	1594
ENSG00000144659	SLC25A38	0.931	0	42.4984	0.8387	0	36.0462	0.4667	0	56.5401	0.35155	1595
ENSG00000120333	MRPS14	0.8966	0	33.0264	0.8065	0	25.6044	0.5	4.5	32.8154	0.35155	1596
ENSG00000179085	DPM3	0.8966	0	13.5344	0.8065	0	14.1353	0.5	1	12.7806	0.35155	1597
ENSG00000101161	PRPF6	0.8621	0	51.4558	0.7742	0	38.046	0.5333	6.5	39.6398	0.35145	1598
ENSG00000132612	VPS4A	0.8621	0	37.1865	0.7742	0	24.3963	0.5333	5.5	23.562	0.35145	1599
ENSG00000136897	MRPL50	0.8276	0	33.7697	0.7419	0	38.3946	0.5667	16	51.8988	0.35145	1600
ENSG00000114416	FXR1	0.8621	0	12.3422	0.7742	0	66.8061	0.5333	14.5	74.8381	0.35145	1601
ENSG00000198406	NA	0.8276	0	0.4913	0.7419	0	0.5993	0.5667	1	1.709	0.35145	1602
ENSG00000143436	MRPL9	0.8276	0	35.7712	0.7419	0	32.4549	0.5667	8.5	25.4373	0.35145	1603
ENSG00000097033	SH3GLB1	0.8621	0	2.2245	0.7742	0	44.6386	0.5333	1.5	39.7619	0.35145	1604
ENSG00000089006	SNX5	0.6897	0	47.6905	0.6129	0	84.6219	0.7	54	53.9069	0.3513	1605
ENSG00000140740	UQCRC2	0.7586	0	86.7101	0.6774	0	75.241	0.6333	60	87.0967	0.3513	1606
ENSG00000136758	YME1L1	0.7586	0	78.4192	0.6774	0	117.6415	0.6333	66.5	103.3731	0.3513	1607
ENSG00000128534	LSM8	0.6897	0	41.9086	0.6129	0	43.9414	0.7	29.5	31.1075	0.3513	1608
ENSG00000181817	LSM10	0.6897	0	46.0144	0.6129	0	37.8634	0.7	43	41.3842	0.3513	1609
ENSG00000189067	LITAF	0.6207	0	89.0837	0.5484	0	107.8078	0.7667	117.5	134.9528	0.35125	1610
ENSG00000162521	RBBP4	0.6552	0	69.7656	0.5806	0	81.4084	0.7333	63.5	65.7218	0.3512	1611
ENSG00000135624	CCT7	0.4483	7	123.2132	0.3871	45	59.7462	0.9333	323.5	178.8854	0.351	1612
ENSG00000265241	RBM8A	0.4138	24	62.3271	0.3548	24	23.5042	0.9667	131.5	65.4991	0.351	1613
ENSG00000182810	DDX28	1	0	0	0.9677	0	3.7717	0.3667	0	27.0868	0.35055	1614
ENSG00000140284	SLC27A2	1	0	0	0.9677	0	34.8434	0.3667	0	69.9692	0.35055	1615
ENSG00000107651	SEC23IP	1	0	0	0.9677	0	8.8007	0.3667	0	56.4759	0.35055	1616
ENSG00000110060	PUS3	1	0	0	0.9677	0	16.3441	0.3667	0	36.3629	0.35055	1617
ENSG00000168014	C2CD3	1	0	0	0.9677	0	1.2572	0.3667	0	20.4247	0.35055	1618
ENSG00000169188	APEX2	1	0	0	0.9677	0	36.6395	0.3667	0	38.1293	0.35055	1619
ENSG00000101138	CSTF1	0.8966	0	42.1495	0.871	0	33.4872	0.4667	0	44.9871	0.3505	1620
ENSG00000087470	DNM1L	0.8966	0	12.0643	0.871	0	26.0035	0.4667	0	67.3309	0.3505	1621
ENSG00000132334	PTPRE	0.9655	0	14.4842	0.9355	0	11.343	0.4	0	43.1072	0.3505	1622
ENSG00000101997	CCDC22	0.9655	0	8.9134	0.9355	0	5.6323	0.4	0	34.8492	0.3505	1623
ENSG00000177494	ZBED2	0.9655	0	30.454	0.9355	0	20.4775	0.4	0	445.4935	0.3505	1624
ENSG00000114395	CYB561D2	0.9655	0	11.3274	0.9355	0	13.6488	0.4	0	44.2502	0.3505	1625
ENSG00000135778	NTPCR	0.9655	0	21.5407	0.9355	0	17.2176	0.4	0	24.47	0.3505	1626
ENSG00000159388	BTG2	0.8966	0	52.63	0.871	0	43.4318	0.4667	0	75.5805	0.3505	1627
ENSG00000054116	TRAPPC3	0.8966	0	47.3871	0.871	0	30.105	0.4667	0	35.2255	0.3505	1628
ENSG00000198356	ASNA1	0.8621	0	7.1468	0.8387	0	26.9885	0.5	0.5	20.1557	0.3504	1629
ENSG00000075336	TIMM21	0.931	0	30.4372	0.9032	0	54.2857	0.4333	0	54.1136	0.3504	1630
ENSG00000138614	INTS14	0.931	0	46.2089	0.9032	0	29.9787	0.4333	0	49.1857	0.3504	1631
ENSG00000111361	EIF2B1	0.8621	0	86.1351	0.8387	0	31.6571	0.5	0.5	71.0717	0.3504	1632
ENSG00000204856	FAM216A	0.8621	0	10.3905	0.8387	0	35.7402	0.5	0.5	43.7133	0.3504	1633
ENSG00000071553	ATP6AP1	0.8621	0	35.8847	0.8387	0	67.9606	0.5	10	49.5065	0.3504	1634
ENSG00000165175	MID1IP1	0.931	0	3.341	0.9032	0	0.8551	0.4333	0	3.3708	0.3504	1635
ENSG00000188191	PRKAR1B	0.931	0	17.2295	0.9032	0	14.7638	0.4333	0	16.3596	0.3504	1636
ENSG00000113648	H2AFY	0.8621	0	29.8074	0.8387	0	26.5131	0.5	7.5	48.1968	0.3504	1637
ENSG00000213763	NA	0.8621	0	0.4682	0.8387	0	0.6308	0.5	0.5	1.4077	0.3504	1638
ENSG00000173559	NABP1	0.931	0	31.8539	0.9032	0	72.3339	0.4333	0	39.038	0.3504	1639
ENSG00000235847	NA	0.8621	0	0.3509	0.8387	0	0.3739	0.5	0.5	0.6747	0.3504	1640
ENSG00000134900	TPP2	0.8276	0	45.0765	0.8065	0	28.6477	0.5333	9.5	65.3575	0.35035	1641
ENSG00000139163	ETNK1	0.7931	0	8.7535	0.7742	0	32.1646	0.5667	6	41.8507	0.35035	1642
ENSG00000006451	RALA	0.8276	0	55.6794	0.8065	0	55.0608	0.5333	1.5	32.7171	0.35035	1643
ENSG00000113643	RARS	0.8276	0	95.422	0.8065	0	16.2002	0.5333	8	79.7917	0.35035	1644
ENSG00000143891	GALM	0.8276	0	49.9829	0.8065	0	55.2928	0.5333	12	47.871	0.35035	1645
ENSG00000111011	RSRC2	0.6897	0	110.9342	0.6774	0	92.1596	0.6667	51.5	92.8252	0.35025	1646
ENSG00000155876	RRAGA	0.7586	0	66.1824	0.7419	0	43.8508	0.6	40	61.9827	0.35025	1647
ENSG00000135185	TMEM243	0.7586	0	69.2425	0.7419	0	33.0905	0.6	16.5	25.6957	0.35025	1648
ENSG00000130731	METTL26	0.6552	0	31.191	0.6452	0	34.4003	0.7	28.5	32.4276	0.3502	1649
ENSG00000008324	SS18L2	0.7241	0	65.5286	0.7097	0	42.5313	0.6333	37	61.4717	0.3502	1650
ENSG00000035141	FAM136A	0.7241	0	41.5558	0.7097	0	45.3456	0.6333	36	46.4093	0.3502	1651
ENSG00000125304	TM9SF2	0.6207	0	104.8766	0.6129	0	70.1331	0.7333	67	95.6764	0.3501	1652
ENSG00000048740	CELF2	0.6207	0	56.5523	0.6129	0	86.2521	0.7333	37.5	60.9654	0.3501	1653
ENSG00000117614	SYF2	0.5517	0	72.9968	0.5484	0	75.0486	0.8	47.5	56.9458	0.35005	1654
ENSG00000143774	GUK1	0.4483	19	48.1917	0.4516	9	46.5358	0.9	87	61.3604	0.34995	1655
ENSG00000128272	ATF4	0.3793	4	98.5334	0.3871	8	84.8703	0.9667	121	98.9025	0.3499	1656
ENSG00000130811	EIF3G	0.4138	36	86.4931	0.4194	40	47.7975	0.9333	99	72.1657	0.3499	1657
ENSG00000242088	NA	0.5862	0	0.7831	0.5806	0	1.1603	0.0667	0	0.2537	0.3499	1658
ENSG00000205352	PRR13	0.3793	8	22.7498	0.3871	15	25.3875	0.9667	27.5	35.2016	0.3499	1659
ENSG00000100162	CENPM	0.9655	0	18.7552	1	0	0	0.3667	0	19.257	0.34945	1660
ENSG00000101084	RAB5IF	0.9655	0	1.857	1	0	0	0.3667	0	4.4216	0.34945	1661
ENSG00000101350	KIF3B	0.9655	0	7.2421	1	0	0	0.3667	0	31.6591	0.34945	1662
ENSG00000132382	MYBBP1A	0.9655	0	16.3412	1	0	0	0.3667	0	17.9916	0.34945	1663
ENSG00000059573	ALDH18A1	0.9655	0	3.7139	1	0	0	0.3667	0	52.6305	0.34945	1664
ENSG00000155961	RAB39B	0.9655	0	14.8556	1	0	0	0.3667	0	39.9108	0.34945	1665
ENSG00000164398	ACSL6	0.9655	0	3.1568	1	0	0	0.3667	0	24.7925	0.34945	1666
ENSG00000156256	USP16	0.8621	0	77.6754	0.9032	0	33.495	0.4667	0	62.9775	0.34935	1667
ENSG00000105552	BCAT2	0.931	0	12.6787	0.9677	0	10.0579	0.4	0	29.2883	0.34935	1668
ENSG00000189050	RNFT1	0.931	0	14.8515	0.9677	0	20.2954	0.4	0	29.2753	0.34935	1669
ENSG00000119718	EIF2B2	0.8966	0	30.6077	0.9355	0	15.4401	0.4333	0	30.1475	0.34935	1670
ENSG00000136111	TBC1D4	0.931	0	33.9669	0.9677	0	2.1553	0.4	0	108.9777	0.34935	1671
ENSG00000204899	MZT1	0.8966	0	25.6173	0.9355	0	51.5254	0.4333	0	49.986	0.34935	1672
ENSG00000130640	TUBGCP2	0.8966	0	53.4429	0.9355	0	5.0398	0.4333	0	31.7389	0.34935	1673
ENSG00000187049	TMEM216	0.931	0	35.8764	0.9677	0	9.5191	0.4	0	39.7812	0.34935	1674
ENSG00000133794	ARNTL	0.8966	0	68.7057	0.9355	0	39.8605	0.4333	0	51.327	0.34935	1675
ENSG00000127191	TRAF2	0.8966	0	30.4509	0.9355	0	21.7327	0.4333	0	32.2195	0.34935	1676
ENSG00000137074	APTX	0.931	0	73.5912	0.9677	0	5.7474	0.4	0	71.3701	0.34935	1677
ENSG00000047249	ATP6V1H	0.8621	0	65.4581	0.9032	0	25.944	0.4667	0	35.6036	0.34935	1678
ENSG00000196937	FAM3C	0.931	0	7.1217	0.9677	0	0.7184	0.4	0	13.4034	0.34935	1679
ENSG00000113194	FAF2	0.8966	0	67.516	0.9355	0	0.7347	0.4333	0	62.4993	0.34935	1680
ENSG00000164172	MOCS2	0.8621	0	33.6022	0.9032	0	47.3347	0.4667	0	40.9452	0.34935	1681
ENSG00000109775	UFSP2	0.931	0	10.394	0.9677	0	2.8737	0.4	0	58.7578	0.34935	1682
ENSG00000069248	NUP133	0.931	0	24.8727	0.9677	0	1.4368	0.4	0	86.4696	0.34935	1683
ENSG00000224550	NA	0.931	0	0.2579	0.9677	0	0.1796	0.4	0	1.2299	0.34935	1684
ENSG00000147457	CHMP7	0.8276	0	35.7867	0.871	0	18.8329	0.5	2	43.6999	0.3493	1685
ENSG00000127125	PPCS	0.8276	0	57.9844	0.871	0	37.3013	0.5	0.5	49.0102	0.3493	1686
ENSG00000186395	KRT10	0.7586	0	28.1641	0.8065	0	43.9649	0.5667	16	19.4477	0.34925	1687
ENSG00000102309	PIN4	0.7586	0	17.4573	0.8065	0	17.5322	0.5667	6.5	23.5571	0.34925	1688
ENSG00000132155	RAF1	0.7586	0	55.7949	0.8065	0	58.0761	0.5667	46	54.464	0.34925	1689
ENSG00000183527	PSMG1	0.7931	0	14.7526	0.8387	0	30.3397	0.5333	7.5	27.9081	0.3492	1690
ENSG00000165775	FUNDC2	0.7931	0	37.1257	0.8387	0	22.5234	0.5333	20	40.0945	0.3492	1691
ENSG00000134590	RTL8C	0.7931	0	28.1831	0.8387	0	26.0536	0.5333	20	47.1496	0.3492	1692
ENSG00000134644	PUM1	0.7931	0	53.3299	0.8387	0	26.6978	0.5333	4.5	34.8769	0.3492	1693
ENSG00000125826	RBCK1	0.6552	0	43.2529	0.7097	0	55.1759	0.6667	24.5	49.9501	0.34915	1694
ENSG00000125384	PTGER2	0.7241	0	53.2036	0.7742	0	44.441	0.6	64.5	96.6329	0.34915	1695
ENSG00000135272	MDFIC	0.7241	0	39.6824	0.7742	0	47.262	0.6	17	45.9015	0.34915	1696
ENSG00000123136	DDX39A	0.6207	0	66.9419	0.6774	0	43.4236	0.7	96.5	139.0831	0.34905	1697
ENSG00000140350	ANP32A	0.6207	0	60.2059	0.6774	0	27.1156	0.7	4.5	10.3788	0.34905	1698
ENSG00000073578	SDHA	0.6207	0	40.4902	0.6774	0	35.7421	0.7	56	50.8225	0.34905	1699
ENSG00000067057	PFKP	0.5862	0	69.4125	0.6452	0	79.6817	0.7333	112.5	109.4184	0.349	1700
ENSG00000159377	PSMB4	0.4828	1	59.3947	0.5484	0	48.9535	0.8333	73.5	108.3453	0.3489	1701
ENSG00000214110	NA	0.3448	3	4.4326	0.4194	2	4.3749	0.9667	20	12.1328	0.3488	1702
ENSG00000196187	TMEM63A	0.6552	0	51.8893	0.5806	0	44.0679	0.0333	0	0.9129	0.3488	1703
ENSG00000143549	TPM3	0.3448	34	127.5926	0.4194	1	90.6586	0.9667	248	184.5002	0.3488	1704
ENSG00000185238	PRMT3	0.8966	0	21.5316	1	0	0	0.4	0	51.362	0.3483	1705
ENSG00000237190	CDKN2AIPNL	0.8966	0	17.6259	1	0	0	0.4	0	25.1501	0.3483	1706
ENSG00000138074	SLC5A6	0.8966	0	29.2862	1	0	0	0.4	0	41.9007	0.3483	1707
ENSG00000125912	NCLN	0.8276	0	31.5858	0.9355	0	15.8474	0.4667	0	22.3196	0.34825	1708
ENSG00000108592	FTSJ3	0.8276	0	43.5571	0.9355	0	19.7895	0.4667	0	56.81	0.34825	1709
ENSG00000181991	MRPS11	0.8276	0	46.3012	0.9355	0	6.6561	0.4667	0	20.4929	0.34825	1710
ENSG00000136827	TOR1A	0.8276	0	28.2325	0.9355	0	46.023	0.4667	0	51.9761	0.34825	1711
ENSG00000105821	DNAJC2	0.8276	0	59.4562	0.9355	0	52.2533	0.4667	0	60.5352	0.34825	1712
ENSG00000116691	MIIP	0.8276	0	17.3466	0.9355	0	22.25	0.4667	0	26.8389	0.34825	1713
ENSG00000010270	STARD3NL	0.8621	0	13.1042	0.9677	0	16.8829	0.4333	0	46.0486	0.3482	1714
ENSG00000135974	C2orf49	0.8621	0	24.4272	0.9677	0	0.3592	0.4333	0	28.7775	0.3482	1715
ENSG00000124151	NCOA3	0.7931	0	58.8715	0.9032	0	17.6604	0.5	2	37.3007	0.34815	1716
ENSG00000165733	BMS1	0.7931	0	22.0882	0.9032	0	56.631	0.5	0.5	63.7181	0.34815	1717
ENSG00000137100	DCTN3	0.7931	0	49.0259	0.9032	0	19.0017	0.5	6.5	31.7755	0.34815	1718
ENSG00000145817	YIPF5	0.7931	0	51.2731	0.9032	0	29.1913	0.5	3	42.5424	0.34815	1719
ENSG00000196365	LONP1	0.7586	0	51.5797	0.871	0	19.9113	0.5333	5.5	30.734	0.3481	1720
ENSG00000166797	FAM96A	0.7586	0	52.8381	0.871	0	18.9159	0.5333	21.5	39.8598	0.3481	1721
ENSG00000017483	SLC38A5	0.6897	0	41.6091	0.8065	0	25.5874	0.6	34	48.4111	0.3481	1722
ENSG00000049860	HEXB	0.6897	0	73.1364	0.8065	0	39.1765	0.6	25	66.7832	0.3481	1723
ENSG00000116560	SFPQ	0.6897	0	45.6196	0.8065	0	13.7673	0.6	4.5	32.6149	0.3481	1724
ENSG00000101294	HM13	0.6552	0	60.6649	0.7742	0	52.2681	0.6333	57.5	69.323	0.348	1725
ENSG00000168209	DDIT4	0.4828	6	34.0117	0.6129	0	25.3212	0.8	24	64.6456	0.34785	1726
ENSG00000132274	TRIM22	0.5517	0	154.0368	0.6774	0	116.6142	0.7333	120	157.7898	0.34785	1727
ENSG00000101193	GID8	0.7931	0	72.8615	0.9677	0	8.9803	0.4667	0	51.3517	0.3471	1728
ENSG00000171791	BCL2	0.7931	0	56.1198	0.9677	0	32.1493	0.4667	0	38.3793	0.3471	1729
ENSG00000145901	TNIP1	0.6207	0	20.6063	0.8065	0	5.5438	0.6333	3	12.8738	0.3469	1730
ENSG00000159346	ADIPOR1	0.5862	0	126.3206	0.8387	0	26.7291	0.6333	41	69.793	0.34575	1731
ENSG00000120690	ELF1	0.8621	0	59.6044	0.5484	0	36.4113	0.6333	9.5	44.3619	0.33855	1732
ENSG00000152601	MBNL1	0.7241	0	65.4118	0.4194	5	98.4188	0.7667	38	77.0252	0.33845	1733
ENSG00000135070	ISCA1	0.9655	0	26.183	0.7097	0	41.7051	0.5	1.5	26.7565	0.3376	1734
ENSG00000115649	CNPPD1	0.931	0	15.2186	0.6774	0	49.2943	0.5333	6	57.8146	0.3375	1735
ENSG00000174231	PRPF8	0.6897	0	65.2647	0.4516	39	57.0484	0.7667	63	57.7092	0.33735	1736
ENSG00000185414	MRPL30	1	0	0	0.8065	0	24.3511	0.4333	0	26.9235	0.33655	1737
ENSG00000118939	UCHL3	0.931	0	6.2939	0.7419	0	6.874	0.5	2	7.6245	0.33645	1738
ENSG00000198015	MRPL42	0.931	0	31.1968	0.7419	0	34.5417	0.5	20	78.9166	0.33645	1739
ENSG00000099956	SMARCB1	0.8276	0	33.8625	0.6452	0	29.9019	0.6	19	33.0875	0.3364	1740
ENSG00000175756	AURKAIP1	0.6552	0	40.382	0.4839	1	45.2544	0.7667	39	41.6285	0.33625	1741
ENSG00000215301	DDX3X	0.5517	0	141.0935	0.3871	17	132.2952	0.8667	81	86.1871	0.3361	1742
ENSG00000142168	SOD1	0.4483	16	68.3829	0.2903	63	79.9812	0.9667	141.5	89.1693	0.336	1743
ENSG00000154518	ATP5MC3	0.4483	11	80.5275	0.2903	51	67.2177	0.9667	188.5	129.1473	0.336	1744
ENSG00000256269	HMBS	1	0	0	0.871	0	23.6278	0.4	0	34.1128	0.3355	1745
ENSG00000125450	NUP85	0.931	0	0.7736	0.8065	0	62.7786	0.4667	0	42.6608	0.33545	1746
ENSG00000183617	MRPL54	0.9655	0	1.6713	0.8387	0	16.8843	0.4333	0	23.2373	0.3354	1747
ENSG00000070761	CFAP20	0.8966	0	3.9725	0.7742	0	29.4809	0.5	4	39.4736	0.3354	1748
ENSG00000178802	MPI	0.9655	0	9.0991	0.8387	0	45.3081	0.4333	0	30.1594	0.3354	1749
ENSG00000116750	UCHL5	0.8966	0	36.18	0.7742	0	69.1915	0.5	4.5	52.0713	0.3354	1750
ENSG00000131238	PPT1	0.8276	0	84.9377	0.7097	0	92.8761	0.5667	65.5	106.0159	0.33535	1751
ENSG00000169217	CD2BP2	0.8621	0	46.9668	0.7419	0	42.454	0.5333	11.5	41.5589	0.3353	1752
ENSG00000128951	DUT	0.8621	0	40.4269	0.7419	0	33.9141	0.5333	2.5	22.5302	0.3353	1753
ENSG00000167515	TRAPPC2L	0.7931	0	46.816	0.6774	0	47.8099	0.6	16	30.4376	0.33525	1754
ENSG00000205220	PSMB10	0.7241	0	19.1958	0.6129	0	23.5633	0.6667	14.5	17.3697	0.3352	1755
ENSG00000163162	RNF149	0.7241	0	76.9492	0.6129	0	56.6714	0.6667	37.5	46.203	0.3352	1756
ENSG00000179010	MRFAP1	0.6207	0	68.802	0.5161	0	77.5535	0.7667	67.5	75.2448	0.3351	1757
ENSG00000153187	HNRNPU	0.6207	0	85.3669	0.5161	0	91.7296	0.7667	54.5	93.7053	0.3351	1758
ENSG00000115524	SF3B1	0.5172	0	118.1284	0.4194	13	121.2817	0.8667	79	120.0766	0.335	1759
ENSG00000158417	EIF5B	0.4828	21	77.2403	0.3871	22	83.3542	0.9	98	88.8709	0.33495	1760
ENSG00000137309	HMGA1	0.4138	5	40.4905	0.3226	7	46.3599	0.9667	37	39.4494	0.3349	1761
ENSG00000143761	ARF1	0.4138	77	123.8041	0.3226	74	91.6958	0.9667	208.5	148.1927	0.3349	1762
ENSG00000105676	ARMC6	1	0	0	0.9355	0	2.2041	0.3667	0	18.5899	0.33445	1763
ENSG00000172009	THOP1	1	0	0	0.9355	0	14.0444	0.3667	0	29.0585	0.33445	1764
ENSG00000178921	PFAS	1	0	0	0.9355	0	16.3233	0.3667	0	19.5936	0.33445	1765
ENSG00000061936	SFSWAP	1	0	0	0.9355	0	16.1565	0.3667	0	28.0033	0.33445	1766
ENSG00000164039	BDH2	1	0	0	0.9355	0	32.3583	0.3667	0	20.0037	0.33445	1767
ENSG00000087266	SH3BP2	1	0	0	0.9355	0	19.4108	0.3667	0	31.9641	0.33445	1768
ENSG00000101654	RNMT	0.8966	0	17.0196	0.8387	0	33.8711	0.4667	0	86.7062	0.33435	1769
ENSG00000168101	NUDT16L1	0.9655	0	9.8419	0.9032	0	12.2252	0.4	0	34.2366	0.33435	1770
ENSG00000139428	MMAB	0.8966	0	27.373	0.8387	0	22.2541	0.4667	0	21.809	0.33435	1771
ENSG00000120053	GOT1	0.8966	0	8.4349	0.8387	0	38.8313	0.4667	0	47.2472	0.33435	1772
ENSG00000152464	RPP38	0.8966	0	24.47	0.8387	0	28.1604	0.4667	0	21.6769	0.33435	1773
ENSG00000198833	UBE2J1	0.8966	0	36.8424	0.8387	0	65.966	0.4667	0	46.0783	0.33435	1774
ENSG00000163510	CWC22	0.9655	0	26.183	0.9032	0	25.9937	0.4	0	67.6797	0.33435	1775
ENSG00000170340	B3GNT2	0.8966	0	33.9975	0.8387	0	42.0943	0.4667	0	48.9275	0.33435	1776
ENSG00000085760	MTIF2	0.8966	0	40.5766	0.8387	0	38.5174	0.4667	0	52.5637	0.33435	1777
ENSG00000148229	POLE3	0.8621	0	40.9154	0.8065	0	47.149	0.5	1	64.8398	0.3343	1778
ENSG00000071889	FAM3A	0.931	0	26.1865	0.871	0	30.2521	0.4333	0	21.5853	0.3343	1779
ENSG00000112667	DNPH1	0.8621	0	9.3669	0.8065	0	19.1484	0.5	6.5	18.7261	0.3343	1780
ENSG00000065183	WDR3	0.931	0	0.9876	0.871	0	58.0646	0.4333	0	63.5605	0.3343	1781
ENSG00000120306	CYSTM1	0.8276	0	43.0661	0.7742	0	34.2842	0.5333	12	35.8951	0.3342	1782
ENSG00000213626	LBH	0.7931	0	89.8749	0.7419	0	71.6226	0.5667	4	80.7497	0.3342	1783
ENSG00000184575	XPOT	0.7586	0	89.3594	0.7097	0	70.7629	0.6	29	59.0199	0.33415	1784
ENSG00000204463	BAG6	0.6897	0	23.9548	0.6452	0	52.6424	0.6667	2	29.8854	0.33415	1785
ENSG00000167005	NUDT21	0.6552	0	100.8778	0.6129	0	65.5155	0.7	44.5	69.1582	0.33405	1786
ENSG00000028528	SNX1	0.7241	0	58.6702	0.6774	0	50.8263	0.6333	48.5	55.9826	0.33405	1787
ENSG00000197111	PCBP2	0.6552	0	29.602	0.6129	0	27.0027	0.7	11.5	17.5073	0.33405	1788
ENSG00000150779	TIMM8B	0.7241	0	32.7246	0.6774	0	24.4881	0.6333	14	31.2958	0.33405	1789
ENSG00000074071	MRPS34	0.6207	0	35.5091	0.5806	0	37.8029	0.7333	71.5	64.5646	0.33395	1790
ENSG00000161057	PSMC2	0.6207	0	86.7107	0.5806	0	49.2063	0.7333	97.5	98.4958	0.33395	1791
ENSG00000131400	NAPSA	1	0	0	1	0	0	0.3333	0	31.6264	0.3333	1792
ENSG00000270164	LINC01480	1	0	0	1	0	0	0.3333	0	21.9418	0.3333	1793
ENSG00000101546	RBFA	1	0	0	1	0	0	0.3333	0	12.068	0.3333	1794
ENSG00000276070	CCL4L2	1	0	0	1	0	0	0.3333	0	191.4077	0.3333	1795
ENSG00000189046	ALKBH2	1	0	0	1	0	0	0.3333	0	30.9345	0.3333	1796
ENSG00000123297	TSFM	0.9655	0	10.5846	0.9677	0	2.3349	0.3667	0	26.4298	0.3333	1797
ENSG00000052749	RRP12	0.9655	0	38.4389	0.9677	0	2.3349	0.3667	0	47.2239	0.3333	1798
ENSG00000166199	ALKBH3	0.9655	0	0.1857	0.9677	0	17.2421	0.3667	0	40.2107	0.3333	1799
ENSG00000214026	MRPL23	1	0	0	1	0	0	0.3333	0	11.5892	0.3333	1800
ENSG00000148090	AUH	1	0	0	1	0	0	0.3333	0	21.8133	0.3333	1801
ENSG00000070501	POLB	0.9655	0	29.5256	0.9677	0	10.5967	0.3667	0	27.6308	0.3333	1802
ENSG00000164077	MON1A	1	0	0	1	0	0	0.3333	0	24.2702	0.3333	1803
ENSG00000151689	INPP1	1	0	0	1	0	0	0.3333	0	35.9643	0.3333	1804
ENSG00000018699	TTC27	1	0	0	1	0	0	0.3333	0	40.2867	0.3333	1805
ENSG00000168243	GNG4	1	0	0	1	0	0	0.3333	0	103.3823	0.3333	1806
ENSG00000117419	ERI3	0.9655	0	2.414	0.9677	0	2.3349	0.3667	0	20.9119	0.3333	1807
ENSG00000141971	MVB12A	0.8621	0	15.3309	0.871	0	24.4165	0.4667	0	25.5031	0.33325	1808
ENSG00000108599	AKAP10	0.931	0	34.6105	0.9355	0	39.4588	0.4	0	42.8041	0.33325	1809
ENSG00000058600	POLR3E	0.8621	0	30.2273	0.871	0	22.1254	0.4667	0	46.0702	0.33325	1810
ENSG00000100596	SPTLC2	0.931	0	31.7389	0.9355	0	23.8952	0.4	0	43.1411	0.33325	1811
ENSG00000151135	TMEM263	0.931	0	20.7633	0.9355	0	35.309	0.4	0	64.4032	0.33325	1812
ENSG00000127337	YEATS4	0.8621	0	43.5622	0.871	0	45.833	0.4667	0	34.6056	0.33325	1813
ENSG00000149262	INTS4	0.931	0	26.4601	0.9355	0	14.4824	0.4	0	51.8654	0.33325	1814
ENSG00000110536	PTPMT1	0.931	0	5.1962	0.9355	0	3.8252	0.4	0	4.9647	0.33325	1815
ENSG00000165060	FXN	0.931	0	14.503	0.9355	0	32.3235	0.4	0	28.7926	0.33325	1816
ENSG00000102119	EMD	0.931	0	2.5997	0.9355	0	11.2618	0.4	0	7.7312	0.33325	1817
ENSG00000169093	ASMTL	0.931	0	8.2552	0.9355	0	19.7609	0.4	0	14.918	0.33325	1818
ENSG00000239789	MRPS17	0.931	0	0.9403	0.9355	0	21.3656	0.4	0	3.1806	0.33325	1819
ENSG00000084092	NOA1	0.8621	0	57.3718	0.871	0	18.6672	0.4667	0	47.0996	0.33325	1820
ENSG00000117360	PRPF3	0.8621	0	43.9886	0.871	0	55.2144	0.4667	0	46.9805	0.33325	1821
ENSG00000117481	NSUN4	0.931	0	51.7921	0.9355	0	11.2498	0.4	0	44.4781	0.33325	1822
ENSG00000176261	ZBTB8OS	0.8621	0	17.3239	0.871	0	22.8342	0.4667	0	21.6806	0.33325	1823
ENSG00000132591	ERAL1	0.8966	0	12.7548	0.9032	0	16.9744	0.4333	0	40.7696	0.3332	1824
ENSG00000004142	POLDIP2	0.8966	0	31.5102	0.9032	0	33.3833	0.4333	0	53.0197	0.3332	1825
ENSG00000006744	ELAC2	0.8966	0	23.4343	0.9032	0	75.828	0.4333	0	41.0548	0.3332	1826
ENSG00000174446	SNAPC5	0.8966	0	25.9231	0.9032	0	25.5202	0.4333	0	35.2496	0.3332	1827
ENSG00000177830	CHID1	0.8966	0	19.6607	0.9032	0	21.0997	0.4333	0	34.6113	0.3332	1828
ENSG00000164751	PEX2	0.8966	0	107.1222	0.9032	0	38.5872	0.4333	0	41.3362	0.3332	1829
ENSG00000174720	LARP7	0.8966	0	37.5505	0.9032	0	29.7828	0.4333	0	34.399	0.3332	1830
ENSG00000158019	BABAM2	0.8966	0	31.897	0.9032	0	12.735	0.4333	0	43.054	0.3332	1831
ENSG00000115211	EIF2B4	0.8966	0	40.0078	0.9032	0	59.587	0.4333	0	44.9477	0.3332	1832
ENSG00000183255	PTTG1IP	0.8276	0	93.8861	0.8387	0	51.1942	0.5	10	53.2981	0.33315	1833
ENSG00000122692	SMU1	0.8276	0	45.9064	0.8387	0	48.1476	0.5	9	43.9433	0.33315	1834
ENSG00000104671	DCTN6	0.8276	0	9.6548	0.8387	0	17.6701	0.5	0.5	21.3743	0.33315	1835
ENSG00000147155	EBP	0.8276	0	39.7056	0.8387	0	27.7398	0.5	0.5	19.3532	0.33315	1836
ENSG00000213024	NUP62	0.7931	0	31.0805	0.8065	0	16.7944	0.5333	7	40.4319	0.3331	1837
ENSG00000072958	AP1M1	0.7586	0	64.3267	0.7742	0	43.3577	0.5667	38	58.4279	0.3331	1838
ENSG00000258102	MAP1LC3B2	0.7931	0	1.2427	0.8065	0	1.3376	0.5333	1	0.8277	0.3331	1839
ENSG00000107742	SPOCK2	0.2414	66	117.1581	0.2258	49	111.1875	0.4333	0	48.1681	0.3331	1840
ENSG00000100097	LGALS1	0.3793	20	80.1556	0.3548	63	92.4456	0.3	0	126.9019	0.33295	1841
ENSG00000160710	ADAR	0.5862	0	95.2809	0.6129	0	67.0054	0.7333	12	60.8427	0.33285	1842
ENSG00000235552	NA	0.4483	1	1.0255	0.4839	1	0.8932	0.8667	2	1.1492	0.3328	1843
ENSG00000148908	RGS10	0.5172	0	95.5987	0.5484	0	73.5663	0.8	85.5	105.7337	0.3328	1844
ENSG00000146386	ABRACL	0.4483	6	85.366	0.4839	3	70.074	0.8667	69	88.696	0.3328	1845
ENSG00000115307	AUP1	0.3793	31	88.7379	0.4194	4	74.8557	0.9333	89.5	72.5926	0.33265	1846
ENSG00000100628	ASB2	0.931	0	50.6322	1	0	0	0.3667	0	55.6861	0.3322	1847
ENSG00000110074	FOXRED1	0.931	0	31.4938	1	0	0	0.3667	0	32.1639	0.3322	1848
ENSG00000185504	FAAP100	0.8966	0	40.8405	0.9677	0	10.0579	0.4	0	20.9949	0.33215	1849
ENSG00000123415	SMUG1	0.8966	0	24.0694	0.9677	0	0.1796	0.4	0	18.0568	0.33215	1850
ENSG00000153130	SCOC	0.8966	0	40.7182	0.9677	0	11.8539	0.4	0	55.6561	0.33215	1851
ENSG00000144802	NFKBIZ	0.8966	0	30.783	0.9677	0	0.1796	0.4	0	36.7849	0.33215	1852
ENSG00000163344	PMVK	0.8966	0	26.5163	0.9677	0	1.6164	0.4	0	31.1791	0.33215	1853
ENSG00000100083	GGA1	0.8276	0	27.6426	0.9032	0	36.191	0.4667	0	29.5455	0.3321	1854
ENSG00000130725	UBE2M	0.8276	0	8.2777	0.9032	0	11.1858	0.4667	0	11.3201	0.3321	1855
ENSG00000101445	PPP1R16B	0.8276	0	59.2827	0.9032	0	43.4297	0.4667	0	49.158	0.3321	1856
ENSG00000102738	MRPS31	0.8621	0	37.2506	0.9355	0	29.2744	0.4333	0	35.5457	0.3321	1857
ENSG00000182872	RBM10	0.8276	0	49.151	0.9032	0	27.7054	0.4667	0	47.7881	0.3321	1858
ENSG00000106344	RBM28	0.8621	0	62.4827	0.9355	0	17.5927	0.4333	0	38.9433	0.3321	1859
ENSG00000182552	RWDD4	0.8621	0	17.973	0.9355	0	5.7837	0.4333	0	21.9241	0.3321	1860
ENSG00000125458	NT5C	0.7931	0	13.386	0.871	0	12.6242	0.5	1	18.5381	0.33205	1861
ENSG00000172663	TMEM134	0.7931	0	27.0815	0.871	0	12.2349	0.5	1.5	18.7407	0.33205	1862
ENSG00000116906	GNPAT	0.7931	0	97.4534	0.871	0	32.8501	0.5	0.5	51.4794	0.33205	1863
ENSG00000213619	NDUFS3	0.7241	0	77.4442	0.8065	0	33.816	0.5667	28.5	59.8349	0.332	1864
ENSG00000204209	DAXX	0.7241	0	113.1292	0.8065	0	88.5632	0.5667	29.5	59.8703	0.332	1865
ENSG00000136147	PHF11	0.6897	0	89.1646	0.7742	0	52.0502	0.6	25	61.5646	0.33195	1866
ENSG00000136521	NDUFB5	0.7586	0	64.4463	0.8387	0	31.0172	0.5333	24	70.2871	0.33195	1867
ENSG00000187118	CMC1	0.7586	0	32.9332	0.8387	0	20.2764	0.5333	10.5	30.4173	0.33195	1868
ENSG00000189266	PNRC2	0.6897	0	55.3811	0.7742	0	17.2888	0.6	29.5	47.2445	0.33195	1869
ENSG00000227008	NA	0.6207	0	0.7378	0.7097	0	0.6082	0.6667	1	0.9469	0.3319	1870
ENSG00000111237	VPS29	0.6552	0	38.5398	0.7419	0	31.8186	0.6333	23	45.7956	0.33185	1871
ENSG00000124380	SNRNP27	0.5862	0	75.6136	0.6774	0	36.4214	0.7	28.5	40.7623	0.3318	1872
ENSG00000111678	C12orf57	0.4483	6	17.3725	0.5484	0	17.8301	0.8333	21	26.5634	0.33165	1873
ENSG00000129559	NEDD8	0.3448	21	41.363	0.4516	2	35.1086	0.9333	39.5	32.1051	0.3315	1874
ENSG00000180879	SSR4	0.3448	34	51.318	0.4516	1	44.1517	0.9333	142	72.5372	0.3315	1875
ENSG00000228232	NA	0.2759	1	1.6961	0.3871	1	1.6727	1	6	3.7091	0.3315	1876
ENSG00000275464	LOC102724159	0.8276	0	3.8869	0.9677	0	0.5388	0.4333	0	5.7619	0.33095	1877
ENSG00000188342	GTF2F2	0.8276	0	75.9277	0.9677	0	27.8388	0.4333	0	45.5959	0.33095	1878
ENSG00000110108	TMEM109	0.8276	0	35.6897	0.9677	0	0.3592	0.4333	0	57.1402	0.33095	1879
ENSG00000276557	NA	0.8276	0	12.1232	0.9677	0	14.0092	0.4333	0	7.468	0.33095	1880
ENSG00000093167	LRRFIP2	0.8276	0	56.8289	0.9677	0	4.8493	0.4333	0	51.3921	0.33095	1881
ENSG00000119203	CPSF3	0.8276	0	56.197	0.9677	0	25.8632	0.4333	0	69.9282	0.33095	1882
ENSG00000079739	PGM1	0.8276	0	42.3995	0.9677	0	35.3822	0.4333	0	45.8859	0.33095	1883
ENSG00000084073	ZMPSTE24	0.8276	0	45.3469	0.9677	0	6.2862	0.4333	0	78.6874	0.33095	1884
ENSG00000198431	TXNRD1	0.7586	0	45.331	0.9032	0	38.4087	0.5	0.5	62.0454	0.3309	1885
ENSG00000060762	MPC1	0.6897	0	54.0954	0.8387	0	44.3963	0.5667	11.5	39.2124	0.3309	1886
ENSG00000163001	CFAP36	0.6897	0	56.4598	0.8387	0	27.6297	0.5667	18	45.4303	0.3309	1887
ENSG00000108349	CASC3	0.7241	0	48.5058	0.871	0	40.5404	0.5333	1	49.3408	0.33085	1888
ENSG00000171204	TMEM126B	0.7241	0	55.7712	0.871	0	50.4096	0.5333	6.5	38.2843	0.33085	1889
ENSG00000065526	SPEN	0.7241	0	63.0885	0.871	0	32.2125	0.5333	2	34.5341	0.33085	1890
ENSG00000076944	STXBP2	0.6207	0	15.1834	0.7742	0	21.3883	0.6333	12.5	15.4557	0.33075	1891
ENSG00000108946	PRKAR1A	0.5862	0	132.8168	0.7419	0	52.3319	0.6667	53.5	91.728	0.33075	1892
ENSG00000100941	PNN	0.6207	0	106.7106	0.7742	0	77.9751	0.6333	26	62.1873	0.33075	1893
ENSG00000161011	SQSTM1	0.4828	2	56.5935	0.6452	0	33.2193	0.7667	40	45.1449	0.3307	1894
ENSG00000034713	GABARAPL2	0.4483	51	66.7227	0.6129	0	74.0489	0.8	79	74.1279	0.3306	1895
ENSG00000127314	RAP1B	0.4483	1	36.9453	0.6129	0	21.0956	0.8	19	26.5228	0.3306	1896
ENSG00000234518	NA	0.5172	0	1.7171	0.6774	0	9.3269	0.7333	2.5	5.5853	0.3306	1897
ENSG00000172428	COPS9	0.4138	24	37.7907	0.5806	0	35.6761	0.8333	30.5	30.8608	0.3305	1898
ENSG00000147996	CBWD5	0.7586	0	4.6022	0.9677	0	0.7184	0.4667	0	8.5029	0.32985	1899
ENSG00000253626	EIF5AL1	0.6897	0	1.1776	0.9032	0	0.5829	0.5333	1	1.2318	0.32975	1900
ENSG00000113263	ITK	0.6207	0	86.0256	0.8387	0	37.19	0.6	35.5	146.9089	0.3297	1901
ENSG00000087274	ADD1	0.5862	0	92.1043	0.8065	0	40.2549	0.6333	12	56.0679	0.32965	1902
ENSG00000116679	IVNS1ABP	0.5517	0	188.7364	0.7742	0	119.8627	0.6667	46.5	141.0969	0.32965	1903
ENSG00000229833	PET100	0.6897	0	7.6781	0.3548	4	8.8434	0.8	6	6.3901	0.32225	1904
ENSG00000169020	ATP5ME	0.5517	0	19.7272	0.2258	17	22.6743	0.9333	34	24.6824	0.32205	1905
ENSG00000234176	NA	0.9655	0	0.1857	0.6774	0	0.85	0.5	0.5	1.7317	0.32145	1906
ENSG00000006015	REX1BD	0.7586	0	41.5722	0.4839	2	48.4243	0.7	38.5	45.9077	0.32125	1907
ENSG00000112237	CCNC	0.931	0	25.7958	0.7097	0	73.3874	0.5	2	54.3822	0.32035	1908
ENSG00000066379	ZNRD1	0.8621	0	26.1719	0.6452	0	32.7037	0.5667	11	20.4452	0.32035	1909
ENSG00000047849	MAP4	0.8621	0	21.8176	0.6452	0	24.425	0.5667	9.5	38.3158	0.32035	1910
ENSG00000254999	BRK1	0.5862	0	60.0627	0.3871	20	63.1199	0.8333	81.5	81.1407	0.31995	1911
ENSG00000164405	UQCRQ	0.4828	4	45.2798	0.2903	28	31.3904	0.9333	138	84.7943	0.31985	1912
ENSG00000101811	CSTF2	1	0	0	0.8387	0	59.319	0.4	0	27.8844	0.31935	1913
ENSG00000166411	IDH3A	0.9655	0	1.1142	0.8065	0	27.3525	0.4333	0	55.1762	0.3193	1914
ENSG00000104388	RAB2A	0.931	0	35.8064	0.7742	0	31.2263	0.4667	0	30.2935	0.3193	1915
ENSG00000120805	ARL1	0.8966	0	10.9914	0.7419	0	57.2066	0.5	1	57.5541	0.31925	1916
ENSG00000196954	CASP4	0.8276	0	32.619	0.6774	0	86.1977	0.5667	25	58.6336	0.3192	1917
ENSG00000172500	FIBP	0.8276	0	18.9197	0.6774	0	64.6825	0.5667	18.5	52.4816	0.3192	1918
ENSG00000119421	NDUFA8	0.8621	0	45.2159	0.7097	0	38.0521	0.5333	8.5	33.4534	0.3192	1919
ENSG00000170791	CHCHD7	0.8276	0	40.5128	0.6774	0	56.8414	0.5667	19.5	47.4561	0.3192	1920
ENSG00000187840	EIF4EBP1	0.8621	0	23.8925	0.7097	0	34.7587	0.5333	25.5	50.3736	0.3192	1921
ENSG00000005075	POLR2J	0.6897	0	25.1561	0.5484	0	16.4825	0.7	12	14.8597	0.31905	1922
ENSG00000228665	NA	0.4138	1	0.939	0.5484	0	0.7606	0.2	0	0.5833	0.3189	1923
ENSG00000182718	ANXA2	0.5517	0	63.5303	0.4194	50	90.8322	0.8333	70	86.1761	0.31885	1924
ENSG00000132965	ALOX5AP	0.5517	0	107.976	0.6774	0	93.2269	0.0667	0	13.5054	0.31875	1925
ENSG00000126522	ASL	1	0	0	0.9032	0	20.5878	0.3667	0	12.8779	0.3183	1926
ENSG00000113638	TTC33	1	0	0	0.9032	0	18.9576	0.3667	0	32.434	0.3183	1927
ENSG00000159111	MRPL10	0.8966	0	53.2656	0.8065	0	29.4182	0.4667	0	49.8276	0.31825	1928
ENSG00000137824	RMDN3	0.9655	0	9.6562	0.871	0	46.9532	0.4	0	34.4307	0.31825	1929
ENSG00000134152	KATNBL1	0.9655	0	15.5984	0.871	0	31.9317	0.4	0	35.7373	0.31825	1930
ENSG00000110075	PPP6R3	0.8966	0	11.9025	0.8065	0	42.8804	0.4667	0	40.0934	0.31825	1931
ENSG00000164818	DNAAF5	0.9655	0	16.5269	0.871	0	34.0107	0.4	0	29.1942	0.31825	1932
ENSG00000183258	DDX41	0.8966	0	39.8512	0.8065	0	42.9664	0.4667	0	57.2356	0.31825	1933
ENSG00000134330	IAH1	0.9655	0	22.6548	0.871	0	15.7297	0.4	0	34.988	0.31825	1934
ENSG00000117298	ECE1	0.8966	0	32.8389	0.8065	0	29.3949	0.4667	0	32.0901	0.31825	1935
ENSG00000100219	XBP1	0.8621	0	76.4291	0.7742	0	62.5755	0.5	1	51.517	0.31815	1936
ENSG00000250479	CHCHD10	0.8621	0	12.052	0.7742	0	5.7817	0.5	1	8.5986	0.31815	1937
ENSG00000141564	RPTOR	0.931	0	0.8185	0.8387	0	7.1878	0.4333	0	26.8402	0.31815	1938
ENSG00000172775	FAM192A	0.931	0	11.54	0.8387	0	23.7314	0.4333	0	42.0241	0.31815	1939
ENSG00000182831	C16orf72	0.931	0	19.5254	0.8387	0	34.2108	0.4333	0	31.8522	0.31815	1940
ENSG00000182768	NGRN	0.8621	0	12.3955	0.7742	0	19.1732	0.5	1.5	14.5569	0.31815	1941
ENSG00000255529	POLR2M	0.931	0	2.6781	0.8387	0	6.7958	0.4333	0	13.8529	0.31815	1942
ENSG00000132254	ARFIP2	0.931	0	36.1122	0.8387	0	34.927	0.4333	0	41.1288	0.31815	1943
ENSG00000170619	COMMD5	0.931	0	18.7495	0.8387	0	25.2052	0.4333	0	25.6602	0.31815	1944
ENSG00000155189	AGPAT5	0.931	0	28.1049	0.8387	0	17.8269	0.4333	0	57.9731	0.31815	1945
ENSG00000146282	RARS2	0.8621	0	68.1399	0.7742	0	50.6421	0.5	3	63.2488	0.31815	1946
ENSG00000143771	CNIH4	0.8621	0	37.8499	0.7742	0	54.2739	0.5	9.5	37.8685	0.31815	1947
ENSG00000123091	RNF11	0.8621	0	51.4247	0.7742	0	43.8173	0.5	0.5	52.2287	0.31815	1948
ENSG00000141367	CLTC	0.7931	0	138.3925	0.7097	0	79.8969	0.5667	18.5	91.1608	0.3181	1949
ENSG00000103018	CYB5B	0.7931	0	83.3405	0.7097	0	60.3471	0.5667	42	54.6258	0.3181	1950
ENSG00000084463	WBP11	0.7931	0	30.8451	0.7097	0	31.3601	0.5667	8.5	48.2788	0.3181	1951
ENSG00000163219	ARHGAP25	0.8276	0	51.9467	0.7419	0	111.583	0.5333	7.5	65.8026	0.31805	1952
ENSG00000119820	YIPF4	0.8276	0	16.5908	0.7419	0	46.56	0.5333	5	52.4046	0.31805	1953
ENSG00000167978	SRRM2	0.7586	0	17.4889	0.6774	0	10.9733	0.6	5	21.8473	0.318	1954
ENSG00000102103	PQBP1	0.7586	0	39.2707	0.6774	0	36.0792	0.6	20	38.2638	0.318	1955
ENSG00000146223	RPL7L1	0.7241	0	31.4305	0.6452	0	17.8976	0.6333	15.5	50.5256	0.31795	1956
ENSG00000069667	RORA	0.3448	9	112.1895	0.4194	10	62.9939	0.3	0	39.5763	0.3179	1957
ENSG00000126777	KTN1	0.6207	0	122.542	0.5484	0	81.5714	0.7333	36.5	76.8005	0.31785	1958
ENSG00000127084	FGD3	0.4138	2	56.3487	0.4839	4	52.2199	0.2333	0	20.8715	0.31785	1959
ENSG00000166598	HSP90B1	0.4483	1	313.2292	0.3871	25	133.7712	0.9	355	271.6228	0.3177	1960
ENSG00000101182	PSMA7	0.3793	57	147.5441	0.3226	56	76.5325	0.9667	243	145.8882	0.31765	1961
ENSG00000009307	CSDE1	0.4138	50	203.8445	0.3548	13	224.122	0.9333	222	178.8021	0.3176	1962
ENSG00000255642	NA	0.9655	0	0.1857	0.9355	0	0.2497	0.3667	0	0.5632	0.3172	1963
ENSG00000061273	HDAC7	0.9655	0	22.2834	0.9355	0	22.7383	0.3667	0	32.5898	0.3172	1964
ENSG00000213574	NA	0.9655	0	0.1857	0.9355	0	0.2497	0.3667	0	0.5632	0.3172	1965
ENSG00000164967	RPP25L	0.9655	0	20.9836	0.9355	0	13.8677	0.3667	0	20.1033	0.3172	1966
ENSG00000014123	UFL1	0.9655	0	26.7401	0.9355	0	5.3882	0.3667	0	27.9464	0.3172	1967
ENSG00000204560	DHX16	0.9655	0	4.0853	0.9355	0	1.7671	0.3667	0	51.797	0.3172	1968
ENSG00000247828	TMEM161B-AS1	0.9655	0	25.626	0.9355	0	8.9761	0.3667	0	24.1799	0.3172	1969
ENSG00000145439	CBR4	0.9655	0	4.271	0.9355	0	12.9276	0.3667	0	31.3104	0.3172	1970
ENSG00000144591	GMPPA	0.9655	0	19.6837	0.9355	0	33.1264	0.3667	0	35.7275	0.3172	1971
ENSG00000160818	GPATCH4	0.9655	0	0.3714	0.9355	0	12.5972	0.3667	0	67.7284	0.3172	1972
ENSG00000160785	SLC25A44	0.9655	0	12.0702	0.9355	0	28.5968	0.3667	0	27.5377	0.3172	1973
ENSG00000278053	DDX52	1	0	0	0.9677	0	6.6454	0.3333	0	47.6913	0.31715	1974
ENSG00000156642	NPTN	1	0	0	0.9677	0	16.5237	0.3333	0	14.9729	0.31715	1975
ENSG00000147679	UTP23	1	0	0	0.9677	0	8.2618	0.3333	0	31.6195	0.31715	1976
ENSG00000109534	GAR1	1	0	0	0.9677	0	1.9757	0.3333	0	22.6878	0.31715	1977
ENSG00000065268	WDR18	0.8621	0	12.49	0.8387	0	13.5716	0.4667	0	33.7674	0.3171	1978
ENSG00000177150	FAM210A	0.8966	0	5.566	0.871	0	8.3283	0.4333	0	38.0645	0.3171	1979
ENSG00000108384	RAD51C	0.931	0	3.1097	0.9032	0	15.3598	0.4	0	43.0741	0.3171	1980
ENSG00000109083	IFT20	0.931	0	22.3329	0.9032	0	24.2459	0.4	0	17.9342	0.3171	1981
ENSG00000108509	CAMTA2	0.931	0	2.2294	0.9032	0	8.1014	0.4	0	26.6071	0.3171	1982
ENSG00000104129	DNAJC17	0.8966	0	24.1611	0.871	0	23.1887	0.4333	0	19.4783	0.3171	1983
ENSG00000135372	NAT10	0.8966	0	30.8511	0.871	0	30.249	0.4333	0	63.2274	0.3171	1984
ENSG00000177697	CD151	0.8966	0	4.0526	0.871	0	1.1454	0.4333	0	5.33	0.3171	1985
ENSG00000101911	PRPS2	0.8966	0	50.3831	0.871	0	27.5387	0.4333	0	40.304	0.3171	1986
ENSG00000184840	TMED9	0.931	0	37.69	0.9032	0	9.6876	0.4	0	30.4587	0.3171	1987
ENSG00000113583	C5orf15	0.8621	0	63.8441	0.8387	0	35.6565	0.4667	0	60.5273	0.3171	1988
ENSG00000083720	OXCT1	0.931	0	2.0445	0.9032	0	12.0242	0.4	0	88.1018	0.3171	1989
ENSG00000113456	RAD1	0.931	0	24.5059	0.9032	0	17.8523	0.4	0	36.1685	0.3171	1990
ENSG00000163950	SLBP	0.8621	0	53.8965	0.8387	0	39.0687	0.4667	0	35.2535	0.3171	1991
ENSG00000224237	NA	0.931	0	0.2579	0.9032	0	0.6542	0.4	0	0.9942	0.3171	1992
ENSG00000169599	NFU1	0.8966	0	9.4212	0.871	0	50.3178	0.4333	0	42.9092	0.3171	1993
ENSG00000163444	TMEM183A	0.8621	0	4.8798	0.8387	0	7.2581	0.4667	0	15.659	0.3171	1994
ENSG00000116580	GON4L	0.8621	0	19.3998	0.8387	0	57.8671	0.4667	0	13.9691	0.3171	1995
ENSG00000147443	DOK2	0.8276	0	44.6282	0.8065	0	34.278	0.5	5	68.6048	0.31705	1996
ENSG00000136286	MYO1G	0.8276	0	70.6003	0.8065	0	36.676	0.5	0.5	60.1249	0.31705	1997
ENSG00000144048	DUSP11	0.8276	0	83.7439	0.8065	0	30.4627	0.5	0.5	59.2269	0.31705	1998
[truncated: 12,190 more rows]

## Sheet: #1 (Flu) PBMC
Donor #1 (Flu); PBMC
EnsemblID	gene_symbol	solvent_0	solvent_count_median	solvent_sd	mock_0	mock_count_median	mock_sd	cognate_non_zero	cognate_count_median	cognate_sd	Separation index	Rank
ENSG00000122877	EGR2	1	0	0	1	0	0	0.9333	213	252.7276	0.9333	1
ENSG00000049249	TNFRSF9	1	0	0	1	0	0	0.9333	564	359.1253	0.9333	2
ENSG00000143333	RGS16	1	0	0	1	0	0	0.9	410.5	567.2528	0.9	3
ENSG00000164687	FABP5	0.9333	0	0.5713	0.9677	0	1.7961	0.9333	78.5	79.143	0.8838	4
ENSG00000109943	CRTAM	0.9667	0	8.3984	0.9677	0	17.7809	0.9	355	795.953	0.8672	5
ENSG00000143185	XCL2	1	0	0	1	0	0	0.8667	807	1271.7527	0.8667	6
ENSG00000085117	CD82	0.8333	0	35.3529	0.9032	0	7.9359	0.9667	268.5	158.0912	0.83495	7
ENSG00000182199	SHMT2	0.9	0	32.3306	0.871	0	37.0003	0.9333	159.5	158.7597	0.8188	8
ENSG00000140105	WARS	0.9667	0	33.4111	0.9355	0	14.9408	0.8667	116	167.1546	0.8178	9
ENSG00000134460	IL2RA	0.9667	0	5.4772	1	0	0	0.8333	110	170.2577	0.81665	10
ENSG00000041357	PSMA4	0.8333	0	36.1527	0.8387	0	93.7276	0.9667	127	74.0297	0.8027	11
ENSG00000099901	RANBP1	0.8667	0	28.4699	0.871	0	33.147	0.9333	67	45.2445	0.80215	12
ENSG00000234883	MIR155HG	0.9667	0	16.2491	0.9032	0	12.8724	0.8667	232.5	247.613	0.80165	13
ENSG00000102471	NDFIP2	1	0	0	1	0	0	0.8	84.5	79.3775	0.8	14
ENSG00000183199	NA	1	0	0	1	0	0	0.8	2	1.2972	0.8	15
ENSG00000114686	MRPL3	0.8667	0	40.7494	0.9032	0	57.4357	0.9	101.5	91.2532	0.78495	16
ENSG00000143184	XCL1	0.9	0	10.7797	0.9355	0	7.8218	0.8667	743.5	1221.1309	0.78445	17
ENSG00000186891	TNFRSF18	0.8667	0	24.2614	0.9677	0	7.723	0.8667	60	102.7461	0.7839	18
ENSG00000153234	NR4A2	0.9667	0	2.7386	1	0	0	0.8	177	273.4304	0.78335	19
ENSG00000167085	PHB	0.9	0	9.954	0.7742	0	23.1563	0.9333	77.5	64.7079	0.7704	20
ENSG00000242125	SNHG3	0.8333	0	30.8105	0.8387	0	20.4236	0.9333	79.5	59.604	0.7693	21
ENSG00000137038	DMAC1	0.9667	0	7.303	0.9032	0	10.5608	0.8333	28.5	30.6985	0.76825	22
ENSG00000145730	PAM	0.8667	0	11.6515	0.9355	0	26.1388	0.8667	184.5	160.5285	0.7678	23
ENSG00000105364	MRPL4	0.9667	0	4.3818	0.9677	0	6.6454	0.8	17	17.9357	0.7672	24
ENSG00000117560	FASLG	1	0	0	1	0	0	0.7667	116.5	202.5049	0.7667	25
ENSG00000178035	IMPDH2	0.7	0	81.3255	0.8065	0	28.9602	1	224	172.9976	0.75325	26
ENSG00000159199	ATP5MC1	0.8333	0	18.8378	0.871	0	15.327	0.9	67	54.8442	0.75215	27
ENSG00000103522	IL21R	1	0	0	0.9677	0	5.5678	0.7667	68	62.14	0.75055	28
ENSG00000106105	GARS	0.8667	0	55.491	0.9677	0	3.0533	0.8333	101.5	121.8436	0.7505	29
ENSG00000181847	TIGIT	0.9333	0	57.4994	0.7419	0	70.6351	0.9	68	116.8375	0.7376	30
ENSG00000150753	CCT5	0.7667	0	71.0225	0.8387	0	31.4109	0.9333	147.5	161.831	0.736	31
ENSG00000225921	NOL7	0.8667	0	28.2986	0.871	0	35.8759	0.8667	74.5	68.4505	0.73555	32
ENSG00000048162	NOP16	0.9667	0	30.1247	0.9032	0	39.0621	0.8	59	51.1584	0.73495	33
ENSG00000144381	HSPD1	0.7	0	43.8358	0.9032	0	55.5036	0.9333	297.5	288.1596	0.7349	34
ENSG00000006530	AGK	0.9333	0	27.1979	0.9355	0	12.3981	0.8	76.5	81.5866	0.7344	35
ENSG00000105835	NAMPT	0.9333	0	3.7759	0.9355	0	8.6169	0.8	195.5	224.8695	0.7344	36
ENSG00000137955	RABGGTB	0.8667	0	30.3255	0.9355	0	26.5263	0.8333	60.5	79.4293	0.7344	37
ENSG00000229644	NA	0.9667	0	0.1826	0.9677	0	0.1796	0.7667	8.5	11.4559	0.7339	38
ENSG00000069849	ATP1B3	0.8333	0	107.3427	0.7419	0	58.6961	0.9333	276.5	165.9553	0.7209	39
ENSG00000182154	MRPL41	0.7667	0	24.8712	0.8065	0	16.4347	0.9333	31.5	31.0541	0.7199	40
ENSG00000163468	CCT3	0.6667	0	96.4049	0.8387	0	49.6323	0.9667	201	198.457	0.7194	41
ENSG00000130706	ADRM1	0.8	0	28.2705	0.9032	0	11.733	0.8667	43	40.5568	0.7183	42
ENSG00000171552	BCL2L1	0.9667	0	7.303	0.9355	0	13.9254	0.7667	43.5	57.0288	0.7178	43
ENSG00000127948	POR	0.9667	0	55.5026	0.9355	0	51.0375	0.7667	34.5	87.8881	0.7178	44
ENSG00000105281	SLC1A5	0.8667	0	23.997	0.9677	0	4.6697	0.8	50	93.564	0.7172	45
ENSG00000134001	EIF2S1	0.8667	0	66.7579	0.9677	0	4.3105	0.8	99.5	95.4313	0.7172	46
ENSG00000065911	MTHFD2	1	0	0	0.9677	0	10.7763	0.7333	93.5	144.0233	0.71715	47
ENSG00000239672	NME1	0.9	0	16.7792	1	0	0	0.7667	52.5	55.6163	0.7167	48
ENSG00000185651	UBE2L3	0.8333	0	19.7056	0.7097	0	38.1033	0.9333	55.5	69.4441	0.7048	49
ENSG00000143621	ILF2	0.7333	0	75.5338	0.7419	0	31.5472	0.9667	171	119.1923	0.7043	50
ENSG00000172115	CYCS	0.8	0	29.5079	0.7419	0	30.4726	0.9333	89	72.5467	0.70425	51
ENSG00000165629	ATP5F1C	0.7667	0	31.3846	0.7742	0	27.732	0.9333	97	89.6259	0.70375	52
ENSG00000166226	CCT2	0.8667	0	40.7633	0.8065	0	49.2904	0.8667	158.5	236.8471	0.7033	53
ENSG00000168214	RBPJ	0.6667	0	61.3076	0.8065	0	50.3378	0.9667	204	192.6926	0.7033	54
ENSG00000163399	ATP1A1	0.7333	0	84.4336	0.8065	0	30.7093	0.9333	95	90.6196	0.7032	55
ENSG00000130724	CHMP2A	0.9667	0	14.4234	0.8387	0	29.0907	0.8	44.5	55.8807	0.7027	56
ENSG00000183918	SH2D1A	0.8333	0	58.5519	0.8387	0	36.9288	0.8667	108.5	116.1831	0.7027	57
ENSG00000146731	CCT6A	0.7667	0	51.9892	0.8387	0	32.8071	0.9	162.5	148.5237	0.7027	58
ENSG00000165283	STOML2	0.8	0	41.7488	0.871	0	35.1554	0.8667	69.5	61.7252	0.7022	59
ENSG00000123146	ADGRE5	0.7333	0	37.5997	0.871	0	32.7229	0.9	79	116.191	0.70215	60
ENSG00000125870	SNRPB2	0.7333	0	57.7878	0.871	0	19.4266	0.9	80	67.9339	0.70215	61
ENSG00000143870	PDIA6	0.9333	0	49.6371	0.871	0	27.7734	0.8	99.5	112.7036	0.70215	62
ENSG00000044115	CTNNA1	0.9	0	49.3863	0.9032	0	22.7506	0.8	109.5	199.9772	0.7016	63
ENSG00000145494	NDUFS6	0.7333	0	46.6217	0.9355	0	13.8296	0.8667	46.5	49.4602	0.7011	64
ENSG00000111537	IFNG	1	0	0	1	0	0	0.7	145	3130.3683	0.7	65
ENSG00000164691	TAGAP	0.6667	0	106.8111	0.7097	0	171.3681	1	320	213.7269	0.6882	66
ENSG00000056558	TRAF1	0.7667	0	45.5072	0.7419	0	43.7824	0.9333	115.5	111.5643	0.6876	67
ENSG00000179218	CALR	0.8	0	41.4246	0.7742	0	48.7178	0.9	147.5	102.8446	0.6871	68
ENSG00000100453	GZMB	0.9333	0	17.0976	0.7742	0	54.9143	0.8333	966	1490.9764	0.68705	69
ENSG00000147669	POLR2K	0.7667	0	40.8676	0.8065	0	27.3055	0.9	55.5	41.1597	0.6866	70
ENSG00000106399	RPA3	0.8333	0	39.6158	0.8065	0	29.28	0.8667	77.5	59.5481	0.6866	71
ENSG00000115484	CCT4	0.7667	0	50.596	0.8065	0	102.728	0.9	177.5	178.1783	0.6866	72
ENSG00000034152	MAP2K3	0.9	0	33.0924	0.8065	0	53.4033	0.8333	146	154.1326	0.68655	73
ENSG00000135521	LTV1	1	0	0	0.8387	0	24.2978	0.7667	46	42.2956	0.68605	74
ENSG00000102898	NUTF2	0.9333	0	20.5655	0.8387	0	25.7545	0.8	53	53.3613	0.686	75
ENSG00000166888	STAT6	0.7333	0	83.3698	0.8387	0	35.0013	0.9	32	43.5371	0.686	76
ENSG00000106245	BUD31	0.9	0	8.8479	0.871	0	15.4032	0.8	28.5	35.7992	0.6855	77
ENSG00000174851	YIF1A	0.8667	0	27.7932	0.9032	0	11.7238	0.8	36.5	43.8137	0.68495	78
ENSG00000163938	GNL3	0.9333	0	71.3509	0.9032	0	25.1768	0.7667	75	83.0499	0.68495	79
ENSG00000162961	DPY30	0.8667	0	21.4863	0.9032	0	10.9893	0.8	29.5	36.5991	0.68495	80
ENSG00000197858	GPAA1	0.9	0	34.112	0.9355	0	18.3675	0.7667	21	44.3049	0.68445	81
ENSG00000102172	SMS	0.9667	0	10.9545	0.9355	0	26.8221	0.7333	122.5	167.4354	0.6844	82
ENSG00000155660	PDIA4	0.8333	0	62.6944	0.9355	0	13.3351	0.8	83.5	105.9027	0.6844	83
ENSG00000168685	IL7R	0.0667	249.5	297.6734	0.0323	303	366.9876	0.2667	0	22.4009	0.6838	84
ENSG00000117318	ID3	0.9333	0	26.5247	0.9677	0	16.5237	0.7333	41.5	106.4729	0.6838	85
ENSG00000177494	ZBED2	0.9667	0	42.3572	1	0	0	0.7	98	232.3562	0.68335	86
ENSG00000118971	CCND2	0.8667	0	21.7932	0.6774	0	15.3273	0.9	100.5	76.6935	0.67205	87
ENSG00000117592	PRDX6	0.7333	0	59.8397	0.6774	0	92.9418	0.9667	91.5	100.8626	0.67205	88
ENSG00000184983	NDUFA6	0.8333	0	38.9579	0.7097	0	53.9203	0.9	48	42.4645	0.6715	89
ENSG00000145779	TNFAIP8	0.8667	0	54.5641	0.7419	0	69.6966	0.8667	127	178.7376	0.671	90
ENSG00000079332	SAR1A	0.9333	0	2.3889	0.7419	0	34.7131	0.8333	41	69.5844	0.6709	91
ENSG00000182944	EWSR1	0.6333	0	45.855	0.7742	0	50.0253	0.9667	129	70.4609	0.67045	92
ENSG00000087302	RTRAF	0.7667	0	48.0955	0.7742	0	38.3167	0.9	108	82.674	0.67045	93
ENSG00000132963	POMP	0.7667	0	41.4306	0.7742	0	26.3108	0.9	99.5	59.1772	0.67045	94
ENSG00000177889	UBE2N	0.8333	0	42.1903	0.7742	0	44.2575	0.8667	118.5	80.6507	0.67045	95
ENSG00000169564	PCBP1	0.8667	0	15.7584	0.8065	0	13.902	0.8333	25.5	25.8973	0.6699	96
ENSG00000166986	MARS	0.7	0	87.3084	0.8387	0	47.4605	0.9	89	95.8591	0.66935	97
ENSG00000101361	NOP56	0.8667	0	40.1964	0.871	0	60.977	0.8	105.5	90.9767	0.66885	98
ENSG00000121073	SLC35B1	0.8667	0	39.237	0.871	0	27.8346	0.8	60	45.6728	0.66885	99
ENSG00000166197	NOLC1	0.9333	0	53.9969	0.871	0	53.9618	0.7667	102.5	167.2909	0.66885	100
ENSG00000265972	TXNIP	0.1333	131	235.644	0.129	271	411.031	0.2	0	89.1957	0.66885	101
ENSG00000160255	ITGB2	0.8	0	44.6264	0.871	0	15.7393	0.8333	66	142.2325	0.6688	102
ENSG00000157020	SEC13	0.8	0	42.2159	0.871	0	30.3689	0.8333	97.5	62.16	0.6688	103
ENSG00000184182	UBE2F	0.8	0	17.1949	0.871	0	14.4509	0.8333	29	45.2224	0.6688	104
ENSG00000154640	BTG3	0.9	0	11.5564	0.9032	0	16.8422	0.7667	48.5	46.197	0.6683	105
ENSG00000119705	SLIRP	0.7667	0	45.1172	0.9032	0	10.8128	0.8333	42.5	35.0325	0.66825	106
ENSG00000160783	PMF1	0.9667	0	4.3818	0.9032	0	10.8033	0.7333	18.5	19.6183	0.66825	107
ENSG00000132463	GRSF1	0.8667	0	43.3879	0.9355	0	73.4118	0.7667	70	85.2905	0.6678	108
ENSG00000173486	FKBP2	0.8	0	17.9789	0.9355	0	12.0868	0.8	46	39.9414	0.66775	109
ENSG00000053372	MRTO4	0.9667	0	16.4317	0.9677	0	14.3684	0.7	52	53.4867	0.6672	110
ENSG00000074842	MYDGF	0.9	0	22.6121	0.9677	0	20.475	0.7333	55	50.7974	0.66715	111
ENSG00000116649	SRM	1	0	0	1	0	0	0.6667	16.5	30.7655	0.6667	112
ENSG00000112081	SRSF3	0.6667	0	92.7796	0.6452	0	73.3911	1	288.5	171.4651	0.65595	113
ENSG00000100028	SNRPD3	0.8	0	30.2644	0.7097	0	37.3009	0.9	48	40.6233	0.65485	114
ENSG00000141543	EIF4A3	0.8	0	41.7638	0.7097	0	73.7562	0.9	96.5	108.5347	0.65485	115
ENSG00000149357	LAMTOR1	0.7333	0	41.8049	0.7097	0	49.7061	0.9333	68.5	49.1448	0.6548	116
ENSG00000158050	DUSP2	0.9333	0	15.8703	0.7097	0	68.8307	0.8333	123.5	149.9376	0.6548	117
ENSG00000116459	ATP5PB	0.7	0	40.2635	0.7419	0	70.1341	0.9333	116.5	70.7384	0.65425	118
ENSG00000077312	SNRPA	0.8667	0	36.186	0.7742	0	18.9947	0.8333	18	23.4647	0.65375	119
ENSG00000100902	PSMA6	0.7333	0	5.8879	0.7742	0	14.6873	0.9	15	10.7494	0.65375	120
ENSG00000106028	SSBP1	0.8667	0	29.1098	0.7742	0	50.145	0.8333	77	71.5602	0.65375	121
ENSG00000204568	MRPS18B	0.8667	0	28.5197	0.7742	0	35.0937	0.8333	68	80.8994	0.65375	122
ENSG00000115541	HSPE1	0.7333	0	19.7008	0.7742	0	9.7875	0.9	56.5	66.8533	0.65375	123
ENSG00000222041	CYTOR	0.7667	0	7.4254	0.8065	0	11.1948	0.8667	23	37.4672	0.6533	124
ENSG00000165732	DDX21	0.9	0	70.7364	0.8065	0	11.7502	0.8	48.5	97.6525	0.65325	125
ENSG00000150977	RILPL2	0.8333	0	43.5966	0.8065	0	26.6369	0.8333	48.5	56.3067	0.6532	126
ENSG00000184110	EIF3C	0.9333	0	0.4026	0.8387	0	1.9272	0.7667	4.5	3.623	0.6527	127
ENSG00000123353	ORMDL2	0.8	0	24.1999	0.8387	0	6.3937	0.8333	14	31.1788	0.65265	128
ENSG00000091164	TXNL1	0.9	0	51.0074	0.871	0	47.1919	0.7667	57	95.3323	0.6522	129
ENSG00000121966	CXCR4	0.1	298.5	285.7422	0.129	190	483.0521	0.2333	0	86.5399	0.6522	130
ENSG00000149923	PPP4C	0.8667	0	26.9266	0.9032	0	5.7584	0.7667	31.5	41.6137	0.65165	131
ENSG00000135426	TESPA1	0.8667	0	10.6515	0.9032	0	27.6961	0.7667	43	56.4821	0.65165	132
ENSG00000137309	HMGA1	0.8667	0	19.1215	0.9032	0	7.1484	0.7667	20.5	22.1162	0.65165	133
ENSG00000023191	RNH1	0.8	0	75.7075	0.9032	0	23.5559	0.8	70.5	57.0844	0.6516	134
ENSG00000247596	TWF2	0.9333	0	18.4348	0.9032	0	27.0108	0.7333	37.5	50.6904	0.65155	135
ENSG00000173465	SSSCA1	0.9333	0	12.7752	0.9677	0	0.3592	0.7	25.5	26.7384	0.6505	136
ENSG00000090520	DNAJB11	0.8667	0	31.8433	0.9677	0	16.7033	0.7333	52	50.0176	0.6505	137
ENSG00000127124	HIVEP3	0.9667	0	0.1826	1	0	0	0.6667	2.5	43.256	0.65005	138
ENSG00000099341	PSMD8	0.8667	0	16.0395	0.4839	10	48.0256	0.9667	121	115.2988	0.642	139
ENSG00000198856	OSTC	0.8667	0	19.6319	0.6774	0	43.1277	0.8667	99	60.2464	0.63875	140
ENSG00000154518	ATP5MC3	0.6	0	36.4818	0.6774	0	47.7736	1	208	118.1724	0.6387	141
ENSG00000185787	MORF4L1	0.7667	0	36.2609	0.7097	0	21.0651	0.9	46	43.5806	0.6382	142
ENSG00000138385	SSB	0.8333	0	33.6583	0.7097	0	60.8981	0.8667	49.5	48.3467	0.6382	143
ENSG00000225663	MCRIP1	0.8	0	22.9432	0.7419	0	27.6911	0.8667	39.5	47.1401	0.63765	144
ENSG00000172590	MRPL52	0.8	0	33.2266	0.7419	0	19.662	0.8667	42.5	27.6105	0.63765	145
ENSG00000228300	C19orf24	0.7667	0	39.7689	0.7742	0	27.6426	0.8667	42.5	45.6255	0.63715	146
ENSG00000120963	ZNF706	0.7667	0	25.11	0.7742	0	46.226	0.8667	80	64.842	0.63715	147
ENSG00000004779	NDUFAB1	0.8333	0	20.4985	0.7742	0	43.4725	0.8333	58.5	69.3968	0.63705	148
ENSG00000145912	NHP2	0.8333	0	7.8959	0.7742	0	8.6031	0.8333	29	24.4828	0.63705	149
ENSG00000160752	FDPS	0.8	0	19.9991	0.8065	0	26.5831	0.8333	42	55.5473	0.63655	150
ENSG00000125877	ITPA	0.9	0	16.4446	0.8387	0	13.2838	0.7667	49	49.4584	0.63605	151
ENSG00000116161	CACYBP	0.7	0	50.8398	0.8387	0	61.1424	0.8667	51	51.1069	0.63605	152
ENSG00000166128	RAB8B	0.8333	0	37.785	0.8387	0	29.9624	0.8	23.5	44.6401	0.636	153
ENSG00000104131	EIF3J	0.8333	0	24.8626	0.8387	0	54.9362	0.8	16.5	51.0923	0.636	154
ENSG00000028528	SNX1	0.8667	0	23.5973	0.871	0	32.1262	0.7667	55	51.0958	0.63555	155
ENSG00000100519	PSMC6	0.8667	0	5.9547	0.871	0	47.5912	0.7667	40	66.1359	0.63555	156
ENSG00000044574	HSPA5	0.6667	0	74.0938	0.871	0	59.4193	0.8667	285.5	382.6256	0.63555	157
ENSG00000007080	CCDC124	0.8	0	27.7917	0.871	0	22.6123	0.8	41	34.4514	0.6355	158
ENSG00000125735	TNFSF14	1	0	0	0.871	0	29.9497	0.7	45.5	132.6467	0.6355	159
ENSG00000125166	GOT2	0.9333	0	10.9581	0.871	0	69.9383	0.7333	69.5	73.5216	0.63545	160
ENSG00000197157	SND1	0.9333	0	43.9721	0.871	0	65.6543	0.7333	103.5	93.0234	0.63545	161
ENSG00000172922	RNASEH2C	0.6333	0	38.7351	0.9032	0	12.2502	0.8667	44.5	33.7098	0.63495	162
ENSG00000179091	CYC1	0.8333	0	39.8529	0.9032	0	34.5581	0.7667	53.5	58.5917	0.63495	163
ENSG00000082515	MRPL22	0.9667	0	10.2242	0.9032	0	19.7323	0.7	36	37.3229	0.63495	164
ENSG00000168288	MMADHC	0.8333	0	12.1306	0.9032	0	25.9656	0.7667	62.5	58.184	0.63495	165
ENSG00000179115	FARSA	0.9	0	14.1034	0.9032	0	14.9637	0.7333	50.5	71.9055	0.6349	166
ENSG00000232119	MCTS1	0.9	0	12.316	0.9032	0	42.8967	0.7333	30.5	37.2748	0.6349	167
ENSG00000143401	ANP32E	0.8	0	35.0756	0.9355	0	73.5022	0.7667	77.5	114.9913	0.63445	168
ENSG00000167088	SNRPD1	0.8667	0	41.8415	0.9355	0	15.1626	0.7333	49	63.016	0.6344	169
ENSG00000137101	CD72	1	0	0	1	0	0	0.6333	41.5	101.864	0.6333	170
ENSG00000164405	UQCRQ	0.7333	0	47.4632	0.5161	0	42.8077	1	90.5	69.7678	0.6247	171
ENSG00000123416	TUBA1B	0.7667	0	8.2325	0.6774	0	18.0032	0.9	57	51.9939	0.62205	172
ENSG00000105185	PDCD5	0.7	0	24.6467	0.6774	0	30.2318	0.9333	50.5	33.623	0.622	173
ENSG00000169021	UQCRFS1	0.8	0	21.9638	0.7097	0	28.5473	0.8667	53.5	37.4377	0.62155	174
ENSG00000139343	SNRPF	0.7333	0	27.6933	0.7097	0	18.2263	0.9	35	41.9733	0.6215	175
ENSG00000108671	PSMD11	0.7667	0	55.0766	0.7419	0	59.5554	0.8667	61.5	71.8008	0.621	176
ENSG00000243449	C4orf48	0.7667	0	10.9209	0.7419	0	11.9797	0.8667	24	16.5037	0.621	177
ENSG00000115241	PPM1G	0.7667	0	68.8797	0.7419	0	62.717	0.8667	80.5	68.9511	0.621	178
ENSG00000159388	BTG2	0.9667	0	0.1826	0.7419	0	89.2995	0.7667	72	77.3099	0.621	179
ENSG00000158864	NDUFS2	0.7667	0	62.6305	0.7419	0	70.1921	0.8667	61	43.1104	0.621	180
ENSG00000169230	PRELID1	0.7	0	20.514	0.7419	0	15.2761	0.9	42	41.8343	0.62095	181
ENSG00000163584	RPL22L1	0.8333	0	30.0906	0.7419	0	38.6184	0.8333	68	68.0578	0.6209	182
ENSG00000084733	RAB10	0.7333	0	107.4049	0.7742	0	33.5429	0.8667	84.5	99.0657	0.62045	183
ENSG00000134684	YARS	0.6667	0	73.397	0.7742	0	69.0236	0.9	135	64.6629	0.62045	184
ENSG00000101367	MAPRE1	0.8	0	60.9756	0.7742	0	66.6986	0.8333	87.5	78.4901	0.6204	185
ENSG00000113013	HSPA9	0.6	0	99.3134	0.7742	0	38.481	0.9333	133.5	188.5697	0.6204	186
ENSG00000173436	MINOS1	0.8	0	4.5689	0.7742	0	7.3638	0.8333	9	8.6766	0.6204	187
ENSG00000126561	STAT5A	0.9	0	13.1299	0.8065	0	28.5488	0.7667	41	51.5215	0.61995	188
ENSG00000023734	STRAP	0.9	0	16.5354	0.8065	0	59.1157	0.7667	92	75.6298	0.61995	189
ENSG00000182004	SNRPE	0.7	0	14.9682	0.8065	0	11.7285	0.8667	38.5	36.598	0.61995	190
ENSG00000156261	CCT8	0.7667	0	72.909	0.8065	0	63.1041	0.8333	212	128.7278	0.6199	191
ENSG00000125304	TM9SF2	0.7667	0	113.6702	0.8065	0	76.639	0.8333	85.5	68.1118	0.6199	192
ENSG00000102317	RBM3	0.6333	0	64.6004	0.8065	0	32.8972	0.9	116	79.2958	0.6199	193
ENSG00000130522	JUND	0.8667	0	6.9187	0.8387	0	8.4051	0.7667	9.5	16.1896	0.6194	194
ENSG00000155115	GTF3C6	0.8667	0	21.46	0.8387	0	16.6628	0.7667	64	49.2522	0.6194	195
ENSG00000174695	TMEM167A	0.9333	0	27.5553	0.8387	0	29.2105	0.7333	19	21.4527	0.6193	196
ENSG00000226415	NA	0.6333	0	1.2576	0.871	0	1.0128	0.8667	2	1.7357	0.61885	197
ENSG00000134153	EMC7	0.9	0	17.16	0.871	0	26.7718	0.7333	24	26.5106	0.6188	198
ENSG00000108953	YWHAE	0.7333	0	24.272	0.9032	0	41.8607	0.8	66.5	58.0318	0.61825	199
ENSG00000172172	MRPL13	0.9333	0	7.1172	0.9032	0	33.7877	0.7	41	37.7779	0.61825	200
ENSG00000134107	BHLHE40	0.9333	0	33.1323	0.9032	0	47.7716	0.7	65.5	122.0882	0.61825	201
ENSG00000124155	PIGT	0.9667	0	34.1414	0.9355	0	84.2301	0.6667	33.5	41.2782	0.6178	202
ENSG00000138363	ATIC	0.9667	0	41.2618	0.9355	0	9.3495	0.6667	59	92.4232	0.6178	203
ENSG00000136240	KDELR2	0.7	0	42.2016	0.9355	0	37.6113	0.8	52	52.6297	0.61775	204
ENSG00000117395	EBNA1BP2	0.9	0	31.7468	0.9355	0	15.5584	0.7	53.5	50.8584	0.61775	205
ENSG00000181610	MRPS23	0.8333	0	33.2461	0.9355	0	1.2641	0.7333	51	57.1379	0.6177	206
ENSG00000196305	IARS	0.8333	0	6.6145	0.9355	0	66.9851	0.7333	78.5	81.7103	0.6177	207
ENSG00000227057	WDR46	0.8333	0	39.9284	0.9355	0	7.8083	0.7333	58.5	52.4104	0.6177	208
ENSG00000066294	CD84	0.8333	0	28.675	0.9355	0	27.1768	0.7333	29.5	137.011	0.6177	209
ENSG00000187193	MT1X	0.8667	0	6.8967	0.9677	0	7.0046	0.7	10.5	14.7522	0.6172	210
ENSG00000167604	NFKBID	0.8333	0	39.9117	1	0	0	0.7	30.5	108.6105	0.61665	211
ENSG00000165678	GHITM	0.7	0	87.9898	0.5806	0	105.8313	0.9667	205.5	149.065	0.607	212
ENSG00000170906	NDUFA3	0.6667	0	12.5537	0.6129	0	29.0775	0.9667	40	30.9987	0.6065	213
ENSG00000277791	PSMB3	0.6333	0	53.1452	0.6452	0	35.8847	0.9667	131.5	79.9551	0.60595	214
ENSG00000204253	NA	0.6	0	1.3578	0.6774	0	1.3125	0.9667	3	2.3243	0.6054	215
ENSG00000088832	FKBP1A	0.7333	0	44.1467	0.6774	0	64.9553	0.9	87.5	89.4989	0.60535	216
ENSG00000141552	ANAPC11	0.6667	0	35.2309	0.6774	0	32.0057	0.9333	49.5	39.4169	0.60535	217
ENSG00000197043	ANXA6	0.6667	0	48.0987	0.6774	0	56.9681	0.9333	139.5	124.8927	0.60535	218
ENSG00000082153	BZW1	0.5333	0	48.512	0.6774	0	29.7722	1	88	73.912	0.60535	219
ENSG00000145907	G3BP1	0.7667	0	70.8581	0.7097	0	64.7603	0.8667	126	131.5482	0.6049	220
ENSG00000165264	NDUFB6	0.9	0	22.2148	0.7097	0	18.493	0.8	30	46.7164	0.60485	221
ENSG00000215021	PHB2	0.6333	0	65.2801	0.7097	0	39.6981	0.9333	116.5	92.2245	0.6048	222
ENSG00000102760	RGCC	0.9333	0	7.5771	0.7419	0	42.546	0.7667	54.5	70.2742	0.6043	223
ENSG00000116586	LAMTOR2	0.8667	0	24.0913	0.7419	0	25.6573	0.8	23.5	24.1609	0.6043	224
ENSG00000100216	TOMM22	0.9	0	45.7406	0.7742	0	37.3971	0.7667	53	65.0351	0.6038	225
ENSG00000125977	EIF2S2	0.8333	0	47.8933	0.7742	0	39.3233	0.8	50	60.4832	0.60375	226
ENSG00000179715	PCED1B	0.8333	0	23.3494	0.7742	0	34.0323	0.8	27.5	32.1287	0.60375	227
ENSG00000126067	PSMB2	0.7667	0	30.2275	0.7742	0	53.0233	0.8333	81.5	69.6713	0.60375	228
ENSG00000165916	PSMC3	0.6667	0	51.0655	0.8065	0	53.3497	0.8667	68	85.1587	0.6033	229
ENSG00000124562	SNRPC	0.7333	0	33.0733	0.8065	0	31.1059	0.8333	81	71.474	0.6032	230
ENSG00000137288	UQCC2	0.9333	0	7.6112	0.8065	0	43.9184	0.7333	18	22.7257	0.6032	231
ENSG00000100348	TXN2	0.7667	0	41.3485	0.8387	0	38.5535	0.8	33.5	55.0871	0.6027	232
ENSG00000129235	TXNDC17	0.8333	0	12.981	0.8387	0	23.9366	0.7667	37.5	34.2349	0.6027	233
ENSG00000106355	LSM5	0.7667	0	25.3142	0.8387	0	19.2759	0.8	27.5	43.5182	0.6027	234
ENSG00000164466	SFXN1	0.7667	0	98.2627	0.8387	0	18.2252	0.8	198	240.5857	0.6027	235
ENSG00000000419	DPM1	0.9	0	29.3278	0.8387	0	32.6072	0.7333	47.5	44.6568	0.60265	236
ENSG00000169189	NSMCE1	0.9	0	33.1825	0.8387	0	20.0397	0.7333	54.5	66.9663	0.60265	237
ENSG00000100823	APEX1	0.7	0	61.2545	0.8387	0	47.7976	0.8333	91	63.2877	0.60265	238
ENSG00000034677	RNF19A	0.9	0	53.1852	0.8387	0	40.4796	0.7333	60.5	136.1513	0.60265	239
ENSG00000213246	SUPT4H1	0.8	0	13.2179	0.871	0	33.3767	0.7667	27.5	53.6622	0.6022	240
ENSG00000146701	MDH2	0.8	0	51.2272	0.871	0	62.1224	0.7667	62	65.5772	0.6022	241
ENSG00000124802	EEF1E1	0.8	0	14.2238	0.871	0	10.3001	0.7667	17	20.2581	0.6022	242
ENSG00000184432	COPB2	0.8	0	58.7029	0.871	0	45.803	0.7667	76	94.3453	0.6022	243
ENSG00000107937	GTPBP4	0.8667	0	41.4801	0.871	0	74.4441	0.7333	87	79.1539	0.60215	244
ENSG00000080608	PUM3	0.9333	0	54.689	0.871	0	51.7313	0.7	56.5	79.2176	0.60215	245
ENSG00000005486	RHBDD2	0.8667	0	49.6647	0.871	0	23.885	0.7333	51.5	71.8661	0.60215	246
ENSG00000170860	LSM3	0.8667	0	33.4582	0.871	0	16.9744	0.7333	23.5	24.4338	0.60215	247
ENSG00000275302	CCL4	0.9667	0	18.0748	0.9032	0	21.9096	0.6667	80	1437.4802	0.60165	248
ENSG00000154642	C21orf91	0.9	0	28.2875	0.9032	0	32.333	0.7	34.5	33.136	0.6016	249
ENSG00000121858	TNFSF10	0.9	0	49.3703	0.9032	0	25.8823	0.7	82	277.5691	0.6016	250
ENSG00000214706	IFRD2	0.9	0	31.0993	0.9032	0	8.8109	0.7	49.5	53.6677	0.6016	251
ENSG00000155438	NIFK	0.9	0	10.2073	0.9032	0	39.2765	0.7	63.5	67.1865	0.6016	252
ENSG00000230989	HSBP1	0.8333	0	26.9038	0.9032	0	30.419	0.7333	27.5	48.8691	0.60155	253
ENSG00000144034	TPRKB	0.9	0	15.8079	0.9677	0	5.927	0.6667	20	29.6035	0.60055	254
ENSG00000125245	GPR18	0.9333	0	13.5054	1	0	0	0.6333	24.5	81.0761	0.59995	255
ENSG00000125835	SNRPB	0.6333	0	50.6403	0.5484	0	38.6638	1	112	62.5679	0.59085	256
ENSG00000143222	UFC1	0.8	0	34.1546	0.5806	0	47.5576	0.9	37.5	37.698	0.5903	257
ENSG00000177156	TALDO1	0.7667	0	42.9577	0.6129	0	69.9341	0.9	93.5	60.703	0.5898	258
ENSG00000136938	ANP32B	0.6	0	66.881	0.6452	0	63.8282	0.9667	129	73.5502	0.5893	259
ENSG00000075785	RAB7A	0.8	0	51.8187	0.6452	0	49.3747	0.8667	98.5	76.9063	0.5893	260
ENSG00000105374	NKG7	0.6667	0	34.2546	0.6452	0	115.8996	0.9333	277	337.7263	0.58925	261
ENSG00000142507	PSMB6	0.6667	0	37.0803	0.6452	0	25.3318	0.9333	79	69.4249	0.58925	262
ENSG00000127922	SEM1	0.6667	0	29.209	0.6452	0	27.8524	0.9333	58.5	55.3196	0.58925	263
ENSG00000132432	SEC61G	0.6667	0	37.3296	0.6452	0	35.6323	0.9333	78.5	45.134	0.58925	264
ENSG00000086061	DNAJA1	0.7	0	71.93	0.6774	0	62.5617	0.9	224	171.0976	0.5887	265
ENSG00000119013	NDUFB3	0.8333	0	15.5402	0.6774	0	33.4574	0.8333	41.5	38.4861	0.58865	266
ENSG00000072778	ACADVL	0.6667	0	62.1921	0.7097	0	42.6278	0.9	62	97.775	0.5882	267
ENSG00000178449	COX14	0.8667	0	13.647	0.7097	0	29.287	0.8	19	20.3563	0.5882	268
ENSG00000085662	AKR1B1	0.8667	0	29.678	0.7097	0	66.3038	0.8	70.5	77.9115	0.5882	269
ENSG00000163463	KRTCAP2	0.6667	0	3.2863	0.7097	0	1.8457	0.9	2	15.0119	0.5882	270
ENSG00000028137	TNFRSF1B	0.6667	0	62.4675	0.7097	0	59.1566	0.9	170	150.4544	0.5882	271
ENSG00000185627	PSMD13	0.8	0	71.8189	0.7097	0	54.2685	0.8333	142.5	73.8352	0.58815	272
ENSG00000120686	UFM1	0.7	0	64.1398	0.7419	0	46.022	0.8667	47.5	56.0218	0.58765	273
ENSG00000091317	CMTM6	0.7667	0	53.9188	0.7419	0	56.1355	0.8333	98.5	70.8585	0.5876	274
ENSG00000026751	SLAMF7	0.8333	0	46.4728	0.7419	0	65.5846	0.8	142.5	147.2105	0.5876	275
ENSG00000242485	MRPL20	0.6333	0	18.7063	0.7419	0	18.77	0.9	35	43.2004	0.5876	276
ENSG00000130311	DDA1	0.8667	0	24.8917	0.7742	0	22.443	0.7667	17	23.7326	0.58715	277
ENSG00000173674	EIF1AX	0.8	0	20.7735	0.7742	0	14.5326	0.8	14	28.3395	0.5871	278
ENSG00000042753	AP2S1	0.7333	0	35.5385	0.7742	0	17.6934	0.8333	36	30.2856	0.58705	279
ENSG00000013275	PSMC4	0.7333	0	71.9851	0.7742	0	43.9679	0.8333	115.5	79.8573	0.58705	280
ENSG00000205220	PSMB10	0.7333	0	20.3472	0.7742	0	13.8628	0.8333	21	29.2786	0.58705	281
ENSG00000165637	VDAC2	0.7333	0	32.1223	0.7742	0	19.3639	0.8333	33.5	37.3346	0.58705	282
ENSG00000242372	EIF6	0.8333	0	16.5787	0.8065	0	19.2954	0.7667	46	54.3429	0.5866	283
ENSG00000234176	NA	0.8333	0	0.4842	0.8065	0	0.4016	0.7667	1	1.5241	0.5866	284
ENSG00000204574	ABCF1	0.7	0	66.2404	0.8065	0	95.9799	0.8333	63.5	57.3337	0.58655	285
ENSG00000077549	CAPZB	0.7	0	62.7129	0.8065	0	62.3506	0.8333	46	51.525	0.58655	286
ENSG00000101365	IDH3B	0.8	0	64.5823	0.8387	0	16.4827	0.7667	65	54.0394	0.58605	287
ENSG00000184220	CMSS1	1	0	0	0.8387	0	29.0857	0.6667	49	57.0644	0.58605	288
ENSG00000167553	TUBA1C	0.7333	0	15.941	0.8387	0	6.6588	0.8	16.5	26.7204	0.586	289
ENSG00000164163	ABCE1	0.9333	0	49.073	0.8387	0	90.3312	0.7	53.5	71.5328	0.586	290
ENSG00000166562	SEC11C	0.9	0	27.4419	0.871	0	20.1237	0.7	85	56.7236	0.5855	291
ENSG00000114125	RNF7	0.7	0	45.6988	0.871	0	37.8488	0.8	46	35.9805	0.5855	292
ENSG00000134248	LAMTOR5	0.7	0	59.265	0.871	0	24.2854	0.8	34.5	30.2561	0.5855	293
ENSG00000169727	GPS1	0.8333	0	34.5208	0.871	0	15.8744	0.7333	57.5	53.7014	0.58545	294
ENSG00000100804	PSMB5	0.8333	0	24.3871	0.871	0	26.9875	0.7333	71.5	70.0769	0.58545	295
ENSG00000213585	VDAC1	0.8333	0	55.0569	0.871	0	34.2011	0.7333	116.5	128.5828	0.58545	296
ENSG00000196504	PRPF40A	0.8333	0	81.8184	0.871	0	67.4021	0.7333	28.5	71.4645	0.58545	297
ENSG00000105197	TIMM50	0.9333	0	40.7082	0.9032	0	22.9372	0.6667	38.5	59.236	0.58495	298
ENSG00000072506	HSD17B10	0.8667	0	33.1978	0.9032	0	33.1945	0.7	43.5	50.0162	0.58495	299
ENSG00000111196	MAGOHB	0.9	0	25.1888	0.9355	0	19.5616	0.6667	19	26.8954	0.58445	300
ENSG00000150779	TIMM8B	0.9	0	29.7964	0.9355	0	6.2828	0.6667	22.5	32.3061	0.58445	301
ENSG00000136997	MYC	0.9	0	22.5035	0.9355	0	52.8695	0.6667	63	195.4817	0.58445	302
ENSG00000123975	CKS2	0.9667	0	4.1992	0.9355	0	8.043	0.6333	14.5	23.9117	0.5844	303
ENSG00000197498	RPF2	0.9667	0	15.884	0.9355	0	22.2276	0.6333	27.5	58.5637	0.5844	304
ENSG00000116221	MRPL37	0.8667	0	36.36	0.9677	0	0.1796	0.6667	39	47.3532	0.5839	305
ENSG00000104907	TRMT1	0.9333	0	23.9045	0.9677	0	3.5921	0.6333	54	52.1294	0.5838	306
ENSG00000167721	TSR1	0.9333	0	16.6193	0.9677	0	2.3349	0.6333	28	56.5695	0.5838	307
ENSG00000078319	NA	0.9333	0	11.382	0.9677	0	10.5967	0.6333	5	21.1006	0.5838	308
ENSG00000108344	PSMD3	0.8333	0	14.9378	1	0	0	0.6667	9	22.2565	0.58335	309
ENSG00000136261	BZW2	0.9667	0	4.3818	1	0	0	0.6	16.5	68.0765	0.58335	310
ENSG00000143977	SNRPG	0.6667	0	11.1829	0.5484	0	26.8686	0.9667	60.5	44.7597	0.57425	311
ENSG00000244038	DDOST	0.7	0	45.3533	0.5806	0	62.5794	0.9333	132.5	104.7628	0.5736	312
ENSG00000105220	GPI	0.8	0	32.7737	0.6129	0	54.9756	0.8667	94	62.7422	0.57315	313
ENSG00000239713	APOBEC3G	0.6667	0	90.8703	0.6129	0	122.4438	0.9333	137	189.7637	0.5731	314
ENSG00000134825	TMEM258	0.7333	0	16.0131	0.6129	0	32.6527	0.9	43.5	47.1267	0.5731	315
ENSG00000174021	GNG5	0.6667	0	25.1018	0.6129	0	41.1797	0.9333	94	54.5247	0.5731	316
ENSG00000134333	LDHA	0.5	9.5	88.5178	0.6452	0	91.9738	1	533.5	398.6179	0.5726	317
ENSG00000004059	ARF5	0.7	0	25.7285	0.6452	0	50.708	0.9	43.5	31.5561	0.5726	318
ENSG00000079246	XRCC5	0.7	0	63.3602	0.6452	0	86.6204	0.9	162	161.0046	0.5726	319
ENSG00000003056	M6PR	0.6333	0	63.4746	0.6452	0	57.7746	0.9333	104	95.0903	0.57255	320
ENSG00000105202	FBL	0.7333	0	62.9643	0.6774	0	49.0049	0.8667	57	43.8205	0.57205	321
ENSG00000111679	PTPN6	0.6667	0	66.5683	0.6774	0	55.8873	0.9	131	126.1892	0.57205	322
ENSG00000153310	FAM49B	0.8667	0	45.1939	0.6774	0	130.2932	0.8	106	93.1424	0.57205	323
ENSG00000159352	PSMD4	0.7333	0	48.979	0.6774	0	57.9682	0.8667	97	97.9186	0.57205	324
ENSG00000178952	TUFM	0.6	0	67.1054	0.6774	0	72.4779	0.9333	129.5	97.6103	0.572	325
ENSG00000184787	UBE2G2	0.8333	0	24.2028	0.7097	0	61.7624	0.8	79	63.7716	0.5715	326
ENSG00000266094	RASSF5	0.7667	0	53.1231	0.7097	0	153.011	0.8333	96.5	115.055	0.5715	327
ENSG00000106803	SEC61B	0.6667	0	31.4244	0.7419	0	24.3051	0.8667	82.5	67.0957	0.571	328
ENSG00000176731	C8orf59	0.6667	0	13.565	0.7419	0	9.8648	0.8667	15	17.2	0.571	329
ENSG00000163597	SNHG16	0.8333	0	11.0919	0.7742	0	27.989	0.7667	29.5	34.8751	0.57045	330
ENSG00000103018	CYB5B	0.8333	0	49.0585	0.7742	0	64.6314	0.7667	53.5	76.4133	0.57045	331
ENSG00000168003	SLC3A2	0.5667	0	73.8485	0.7742	0	36.759	0.9	144	202.7299	0.57045	332
ENSG00000102030	NAA10	0.8333	0	8.4687	0.7742	0	15.842	0.7667	19.5	15.0693	0.57045	333
ENSG00000146963	LUC7L2	0.7667	0	20.0639	0.7742	0	7.8579	0.8	13	16.0833	0.57045	334
ENSG00000136718	IMP4	0.7667	0	69.8534	0.7742	0	48.0542	0.8	87.5	70.8506	0.57045	335
ENSG00000175768	TOMM5	0.7	0	2.9143	0.7742	0	6.076	0.8333	7	8.4786	0.5704	336
ENSG00000066322	ELOVL1	0.9	0	16.4075	0.7742	0	48.9138	0.7333	55.5	68.6005	0.5704	337
ENSG00000125656	CLPP	0.8	0	22.6502	0.8065	0	45.9279	0.7667	40	59.0449	0.56995	338
ENSG00000111142	METAP2	0.8	0	47.5886	0.8065	0	65.7114	0.7667	61.5	93.8904	0.56995	339
ENSG00000170445	HARS	0.8	0	59.7995	0.8065	0	51.7233	0.7667	50.5	95.9522	0.56995	340
ENSG00000079785	DDX1	1	0	0	0.8065	0	63.9995	0.6667	92.5	104.8084	0.56995	341
ENSG00000117118	SDHB	0.8	0	24.2193	0.8065	0	33.3486	0.7667	53	59.1816	0.56995	342
ENSG00000126457	PRMT1	0.7333	0	16.8803	0.8065	0	6.2548	0.8	57.5	56.4075	0.5699	343
ENSG00000107949	BCCIP	0.7333	0	46.4244	0.8065	0	39.9656	0.8	51	54.5726	0.5699	344
ENSG00000179950	PUF60	0.6667	0	75.4436	0.8065	0	49.0549	0.8333	89.5	77.8537	0.5699	345
ENSG00000008324	SS18L2	0.7333	0	40.2001	0.8065	0	31.6124	0.8	35.5	30.4483	0.5699	346
ENSG00000084090	STARD7	0.8667	0	87.4819	0.8065	0	68.4279	0.7333	38.5	93.8675	0.5699	347
ENSG00000125944	HNRNPR	0.7667	0	62.8712	0.8387	0	40.5017	0.7667	92.5	136.5733	0.5694	348
ENSG00000124733	MEA1	0.7	0	17.9834	0.8387	0	24.6556	0.8	30	35.0026	0.56935	349
ENSG00000139921	TMX1	0.8333	0	51.1786	0.8387	0	40.8052	0.7333	51.5	57.6412	0.5693	350
ENSG00000155959	VBP1	0.8333	0	36.968	0.8387	0	35.3767	0.7333	41	61.2231	0.5693	351
ENSG00000214253	FIS1	0.8333	0	24.479	0.8387	0	30.5484	0.7333	36	42.0367	0.5693	352
ENSG00000183207	RUVBL2	0.8667	0	41.9167	0.871	0	42.2261	0.7	53	58.3544	0.56885	353
ENSG00000197170	PSMD12	0.9333	0	45.351	0.871	0	51.7099	0.6667	59	79.7213	0.56885	354
ENSG00000168701	TMEM208	0.8667	0	25.3737	0.871	0	28.9223	0.7	43.5	36.4725	0.56885	355
ENSG00000117906	RCN2	0.8667	0	31.2086	0.871	0	38.3822	0.7	34.5	51.6598	0.56885	356
ENSG00000149196	HIKESHI	0.9333	0	27.919	0.871	0	16.7978	0.6667	28	33.399	0.56885	357
ENSG00000128050	PAICS	0.9333	0	12.5926	0.871	0	26.7357	0.6667	72.5	89.8177	0.56885	358
ENSG00000141101	NOB1	0.8	0	28.9236	0.871	0	32.6762	0.7333	43.5	48.4496	0.5688	359
ENSG00000113407	TARS	0.8	0	66.8501	0.871	0	46.9529	0.7333	82	113.6495	0.5688	360
ENSG00000115233	PSMD14	0.9	0	29.1989	0.9032	0	14.7553	0.6667	34	71.0731	0.5683	361
ENSG00000100029	PES1	0.8333	0	13.3279	0.9032	0	21.095	0.7	19	29.2689	0.56825	362
ENSG00000167005	NUDT21	0.7667	0	55.2442	0.9032	0	52.6113	0.7333	41.5	52.4172	0.56825	363
ENSG00000123297	TSFM	0.9667	0	3.8341	0.9032	0	27.3915	0.6333	17	23.0597	0.56825	364
ENSG00000179933	C14orf119	0.8667	0	24.8508	0.9355	0	9.5583	0.6667	37.5	52.3987	0.5678	365
ENSG00000164934	DCAF13	0.8667	0	40.3635	0.9355	0	42.8617	0.6667	36.5	66.6591	0.5678	366
ENSG00000134987	WDR36	1	0	0	0.9355	0	4.8398	0.6	8	50.9391	0.56775	367
ENSG00000175324	LSM1	0.9333	0	16.3748	0.9355	0	3.3309	0.6333	17.5	22.7603	0.5677	368
ENSG00000137168	PPIL1	0.9333	0	31.7592	0.9355	0	21.6053	0.6333	47.5	63.9263	0.5677	369
ENSG00000144867	SRPRB	0.9333	0	14.0631	0.9355	0	29.3966	0.6333	61.5	75.759	0.5677	370
ENSG00000149084	HSD17B12	0.9667	0	6.7552	0.9677	0	0.5388	0.6	6	20.6847	0.5672	371
ENSG00000072274	TFRC	0.9667	0	1.278	0.9677	0	16.1645	0.6	24.5	56.7307	0.5672	372
ENSG00000160789	LMNA	0.9667	0	1.6432	0.9677	0	15.2665	0.6	6.5	75.1041	0.5672	373
ENSG00000012061	ERCC1	0.9	0	27.8407	0.9677	0	5.2086	0.6333	26	37.6985	0.56715	374
ENSG00000131462	TUBG1	1	0	0	1	0	0	0.5667	21.5	27.8118	0.5667	375
ENSG00000185650	ZFP36L1	0.6	0	49.0543	0.5806	0	46.9599	0.9667	78	81.3429	0.557	376
ENSG00000182162	P2RY8	0.4	9	78.7452	0.4194	14	93.208	0.0333	0	0.1826	0.557	377
ENSG00000137876	RSL24D1	0.7667	0	43.3474	0.6129	0	71.8802	0.8667	89	82.2353	0.5565	378
ENSG00000136810	TXN	0.5667	0	42.627	0.6129	0	35.1423	0.9667	127	158.8062	0.5565	379
ENSG00000171490	RSL1D1	0.6333	0	54.0501	0.6129	0	93.4724	0.9333	134	129.7566	0.5564	380
ENSG00000187051	RPS19BP1	0.6667	0	43.9605	0.6452	0	35.6135	0.9	62	36.5965	0.55595	381
ENSG00000140740	UQCRC2	0.7333	0	56.3279	0.6452	0	101.8001	0.8667	77	86.3016	0.55595	382
ENSG00000171314	PGAM1	0.6667	0	9.3527	0.6452	0	7.6671	0.9	69.5	50.9898	0.55595	383
ENSG00000010256	UQCRC1	0.7333	0	55.5346	0.6452	0	71.839	0.8667	93	65.2267	0.55595	384
ENSG00000115307	AUP1	0.7	0	59.8866	0.6774	0	68.048	0.8667	92.5	53.1041	0.5554	385
ENSG00000131508	UBE2D2	0.8333	0	24.6628	0.6774	0	23.3377	0.8	21.5	27.8779	0.55535	386
ENSG00000174917	C19orf70	0.6667	0	25.4709	0.7097	0	25.513	0.8667	40	36.1384	0.5549	387
ENSG00000175550	DRAP1	0.6667	0	42.8763	0.7097	0	20.7775	0.8667	22	16.1607	0.5549	388
ENSG00000104408	EIF3E	0.4667	21	83.3357	0.7097	0	81.3145	0.9667	131	126.8687	0.5549	389
ENSG00000062716	VMP1	0.8	0	70.1166	0.7097	0	67.8584	0.8	33	80.1051	0.55485	390
ENSG00000158417	EIF5B	0.7333	0	57.4769	0.7097	0	87.9485	0.8333	50	81.6248	0.5548	391
ENSG00000128272	ATF4	0.5667	0	58.6406	0.7419	0	55.8914	0.9	112.5	132.166	0.5543	392
ENSG00000129351	ILF3	0.7667	0	31.3852	0.7419	0	49.1721	0.8	48	71.0384	0.5543	393
ENSG00000180817	PPA1	0.7667	0	58.9097	0.7419	0	59.1633	0.8	137.5	122.558	0.5543	394
ENSG00000110696	C11orf58	0.6333	0	46.5616	0.7419	0	49.8849	0.8667	91	78.1765	0.5543	395
ENSG00000176101	SSNA1	0.6333	0	31.0876	0.7419	0	21.4624	0.8667	25.5	39.3649	0.5543	396
ENSG00000127022	CANX	0.5667	0	105.8162	0.7419	0	81.5572	0.9	179	139.0758	0.5543	397
ENSG00000132676	DAP3	0.7667	0	96.5925	0.7419	0	49.7526	0.8	54	67.6951	0.5543	398
ENSG00000154723	ATP5PF	0.5	0.5	33.3449	0.7419	0	29.968	0.9333	89.5	52.3252	0.55425	399
ENSG00000100387	RBX1	0.7	0	32.5817	0.7419	0	22.2341	0.8333	62.5	52.1446	0.55425	400
ENSG00000139726	DENR	0.9	0	37.8577	0.7419	0	46.7631	0.7333	41.5	68.3804	0.55425	401
ENSG00000155926	SLA	0.7	0	90.8274	0.7419	0	93.4144	0.8333	86	119.6988	0.55425	402
ENSG00000143851	PTPN7	0.7	0	67.4106	0.7419	0	52.0392	0.8333	242.5	225.0245	0.55425	403
ENSG00000171222	SCAND1	0.6667	0	19.9525	0.7742	0	20.557	0.8333	24	20.3007	0.55375	404
ENSG00000133313	CNDP2	0.8667	0	65.6441	0.7742	0	38.0486	0.7333	60.5	75.6119	0.55375	405
ENSG00000175634	RPS6KB2	0.8667	0	21.4642	0.7742	0	30.1573	0.7333	17.5	33.7142	0.55375	406
ENSG00000214110	NA	0.6667	0	1.9001	0.7742	0	1.3584	0.8333	9.5	8.6646	0.55375	407
ENSG00000204392	LSM2	0.7333	0	33.333	0.7742	0	44.5678	0.8	51.5	46.44	0.55375	408
ENSG00000088930	XRN2	0.7667	0	124.4242	0.8065	0	78.0115	0.7667	35	75.0433	0.5533	409
ENSG00000126581	BECN1	0.9667	0	9.4939	0.8065	0	46.895	0.6667	37.5	42.1866	0.5533	410
ENSG00000099956	SMARCB1	0.9	0	11.8421	0.8065	0	25.0878	0.7	12	20.3116	0.55325	411
ENSG00000108622	ICAM2	0.7	0	18.2291	0.8065	0	19.5903	0.8	15.5	23.1587	0.55325	412
ENSG00000151465	CDC123	0.9	0	34.4347	0.8065	0	30.9542	0.7	53	62.7213	0.55325	413
ENSG00000168439	STIP1	0.7	0	63.9783	0.8065	0	28.9622	0.8	114	127.173	0.55325	414
ENSG00000158042	MRPL17	0.9	0	19.2066	0.8065	0	23.5256	0.7	30.5	39.9009	0.55325	415
ENSG00000129128	SPCS3	0.9	0	13.7552	0.8065	0	44.6579	0.7	23	38.3108	0.55325	416
ENSG00000173692	PSMD1	0.9	0	45.829	0.8065	0	53.1632	0.7	98	131.5712	0.55325	417
ENSG00000135272	MDFIC	0.8333	0	56.5365	0.8065	0	38.0661	0.7333	12.5	47.237	0.5532	418
ENSG00000090060	PAPOLA	0.7333	0	109.094	0.8387	0	58.538	0.7667	66.5	48.4991	0.5527	419
ENSG00000119632	IFI27L2	0.8667	0	12.4778	0.8387	0	21.3434	0.7	14	21.3759	0.5527	420
ENSG00000106244	PDAP1	0.8667	0	13.6445	0.8387	0	16.0901	0.7	9	18.549	0.5527	421
ENSG00000106591	MRPL32	0.8667	0	21.1428	0.8387	0	21.3732	0.7	36.5	45.4763	0.5527	422
ENSG00000136527	TRA2B	0.6667	0	81.9818	0.8387	0	79.4701	0.8	56	59.9916	0.5527	423
ENSG00000119820	YIPF4	0.8667	0	26.6343	0.8387	0	37.9032	0.7	39.5	50.4633	0.5527	424
ENSG00000134330	IAH1	0.8667	0	24.0393	0.8387	0	26.8526	0.7	40.5	53.1228	0.5527	425
ENSG00000127054	INTS11	0.7333	0	57.0126	0.8387	0	62.7357	0.7667	46.5	53.0744	0.5527	426
ENSG00000136521	NDUFB5	0.8	0	35.7044	0.8387	0	34.5593	0.7333	33	53.6832	0.55265	427
ENSG00000197345	MRPL21	0.9	0	14.6702	0.871	0	14.6724	0.6667	29.5	44.6602	0.5522	428
ENSG00000126261	UBA2	0.9667	0	4.5644	0.871	0	6.919	0.6333	5.5	23.7472	0.55215	429
ENSG00000074071	MRPS34	0.6333	0	52.0887	0.871	0	29.0572	0.8	60	53.5174	0.55215	430
ENSG00000086504	MRPL28	0.7667	0	42.0192	0.871	0	24.9084	0.7333	38.5	39.5423	0.55215	431
ENSG00000139180	NDUFA9	0.8333	0	14.23	0.871	0	6.9937	0.7	14.5	12.4718	0.55215	432
ENSG00000174547	MRPL11	0.8333	0	16.9448	0.871	0	16.6688	0.7	40.5	36.1708	0.55215	433
ENSG00000124767	GLO1	0.7667	0	53.4713	0.871	0	85.0335	0.7333	49.5	48.8733	0.55215	434
ENSG00000113460	BRIX1	0.8667	0	36.8847	0.9032	0	23.3502	0.6667	33.5	43.7196	0.55165	435
ENSG00000181924	COA4	0.8	0	14.2961	0.9032	0	24.6659	0.7	36	52.2711	0.5516	436
ENSG00000095794	CREM	0.7333	0	46.6013	0.9032	0	49.1377	0.7333	45	91.0685	0.55155	437
ENSG00000120705	ETF1	0.9333	0	26.8882	0.9032	0	33.6953	0.6333	25	50.2138	0.55155	438
ENSG00000162924	REL	0.9333	0	3.4674	0.9032	0	25.4973	0.6333	14	56.5648	0.55155	439
ENSG00000170291	ELP5	0.8333	0	47.2963	0.9355	0	19.3914	0.6667	22.5	39.5582	0.5511	440
ENSG00000110768	GTF2H1	0.9667	0	40.5315	0.9355	0	32.602	0.6	22	54.2443	0.5511	441
ENSG00000136271	DDX56	0.8333	0	32.5196	0.9355	0	26.5298	0.6667	40.5	68.4945	0.5511	442
ENSG00000096080	MRPS18A	0.9667	0	4.0166	0.9355	0	3.5981	0.6	7	13.0065	0.5511	443
ENSG00000133706	LARS	0.8333	0	45.7743	0.9355	0	38.6288	0.6667	52.5	80.6032	0.5511	444
ENSG00000203667	COX20	0.7667	0	1.7357	0.9355	0	5.9237	0.7	2	2.7687	0.5511	445
ENSG00000152332	UHMK1	0.9	0	29.1722	0.9355	0	51.0022	0.6333	8	64.2311	0.55105	446
ENSG00000162496	DHRS3	0.8667	0	36.0316	0.9677	0	4.3105	0.6333	43	61.6031	0.5505	447
ENSG00000120875	DUSP4	0.9667	0	16.6143	1	0	0	0.5667	25.5	45.298	0.55005	448
ENSG00000134802	SLC43A3	0.9	0	9.1754	1	0	0	0.6	13.5	33.2495	0.55	449
ENSG00000129625	REEP5	0.6333	0	85.5065	0.4516	9	112.9432	1	96.5	77.6236	0.54245	450
ENSG00000188186	LAMTOR4	0.8	0	33.2873	0.4839	10	32.2518	0.9	33.5	30.3542	0.54195	451
ENSG00000161547	SRSF2	0.5333	0	72.3418	0.5484	0	72.0697	1	105.5	104.1752	0.54085	452
ENSG00000160799	CCDC12	0.8667	0	26.4497	0.6129	0	41.3887	0.8	32	33.6326	0.5398	453
ENSG00000099817	POLR2E	0.7	0	53.1137	0.6452	0	31.4487	0.8667	68.5	61.4822	0.5393	454
ENSG00000138495	COX17	0.9	0	5.0901	0.6452	0	26.4623	0.7667	21	26.8636	0.5393	455
ENSG00000065978	YBX1	0.7	0	32.6528	0.6452	0	31.5679	0.8667	38	49.6366	0.5393	456
ENSG00000178741	COX5A	0.7667	0	41.0244	0.6452	0	40.034	0.8333	86.5	99.1234	0.53925	457
ENSG00000100591	AHSA1	0.8333	0	30.9293	0.6452	0	52.348	0.8	74	95.4865	0.53925	458
ENSG00000134539	KLRD1	0.8333	0	24.1723	0.6452	0	57.6927	0.8	103	130.3024	0.53925	459
ENSG00000241468	ATP5MF	0.5667	0	21.8862	0.6452	0	16.8204	0.9333	41.5	29.92	0.53925	460
ENSG00000169223	LMAN2	0.7667	0	39.2046	0.6452	0	66.8617	0.8333	81	63.0483	0.53925	461
ENSG00000142864	SERBP1	0.5667	0	59.2375	0.6452	0	35.4174	0.9333	145.5	122.8621	0.53925	462
ENSG00000165672	PRDX3	0.6667	0	52.9202	0.6774	0	70.3168	0.8667	72	85.3494	0.53875	463
ENSG00000116030	SUMO1	0.7333	0	46.7788	0.6774	0	59.2846	0.8333	51	60.8715	0.53865	464
ENSG00000166974	MAPRE2	0.8333	0	77.8981	0.7097	0	81.4395	0.7667	87	144.2344	0.5382	465
ENSG00000189159	JPT1	0.7667	0	41.4369	0.7097	0	51.9254	0.8	52	39.6529	0.5382	466
ENSG00000089053	ANAPC5	0.7667	0	64.3726	0.7097	0	104.5857	0.8	105	81.7111	0.5382	467
ENSG00000178988	MRFAP1L1	0.7667	0	106.463	0.7097	0	129.6613	0.8	78.5	94.5479	0.5382	468
ENSG00000115738	ID2	0.6333	0	126.1394	0.7097	0	86.9977	0.8667	135	183.8026	0.5382	469
ENSG00000180867	NA	0.7667	0	2.4925	0.7097	0	0.9263	0.8	2	3.0164	0.5382	470
ENSG00000157916	RER1	0.7667	0	33.7027	0.7097	0	49.2516	0.8	38.5	37.1351	0.5382	471
ENSG00000110876	SELPLG	0.3	35.5	92.6517	0.2903	41	69.6193	0.1667	0	24.6175	0.53815	472
ENSG00000067064	IDI1	0.8	0	72.4589	0.7419	0	59.0957	0.7667	49.5	79.4954	0.53765	473
ENSG00000136279	DBNL	0.8	0	44.5292	0.7419	0	64.9828	0.7667	53	64.1267	0.53765	474
ENSG00000113263	ITK	0.6	0	46.491	0.7419	0	107.1993	0.8667	94	165.0027	0.53765	475
ENSG00000131495	NDUFA2	0.6	0	18.2986	0.7419	0	30.3512	0.8667	25.5	18.9871	0.53765	476
ENSG00000161057	PSMC2	0.9333	0	35.9756	0.7419	0	61.9816	0.7	94.5	95.5159	0.5376	477
ENSG00000011009	LYPLA2	0.7333	0	34.551	0.7419	0	31.9774	0.8	39	32.9961	0.5376	478
ENSG00000136930	PSMB7	0.7667	0	36.6343	0.7742	0	42.5269	0.7667	101	79.9556	0.53715	479
ENSG00000048544	MRPS10	0.9667	0	27.7513	0.7742	0	75.3578	0.6667	36.5	46.3249	0.53715	480
ENSG00000011304	PTBP1	0.6333	0	51.7618	0.7742	0	23.3373	0.8333	60.5	64.0568	0.53705	481
ENSG00000125901	MRPS26	0.8333	0	37.4055	0.7742	0	31.8891	0.7333	29.5	40.3045	0.53705	482
ENSG00000141367	CLTC	0.8333	0	30.5855	0.7742	0	27.2473	0.7333	18	40.6979	0.53705	483
ENSG00000109180	OCIAD1	0.8333	0	82.9642	0.7742	0	46.8596	0.7333	55	64.2997	0.53705	484
ENSG00000180957	PITPNB	0.8667	0	35.8663	0.8065	0	58.149	0.7	44	63.8242	0.5366	485
ENSG00000133935	ERG28	0.7333	0	69.6368	0.8065	0	54.5098	0.7667	46	61.1433	0.5366	486
ENSG00000108010	GLRX3	0.9333	0	15.7394	0.8065	0	76.2559	0.6667	42.5	44.8697	0.5366	487
ENSG00000057608	GDI2	0.7333	0	59.4542	0.8065	0	78.5505	0.7667	92.5	99.3891	0.5366	488
ENSG00000105819	PMPCB	0.7333	0	45.7116	0.8065	0	41.9873	0.7667	65.5	74.0845	0.5366	489
ENSG00000143799	PARP1	0.8667	0	47.8565	0.8065	0	94.483	0.7	47	96.4835	0.5366	490
ENSG00000117448	AKR1A1	0.8667	0	33.2314	0.8065	0	57.0583	0.7	56.5	77.9233	0.5366	491
ENSG00000125445	MRPS7	0.8	0	34.7969	0.8065	0	30.5952	0.7333	54	81.0894	0.53655	492
ENSG00000095139	ARCN1	0.8	0	51.1449	0.8065	0	52.7631	0.7333	47.5	59.0264	0.53655	493
ENSG00000229204	NA	0.8	0	0.7581	0.8065	0	0.7829	0.7333	1	1.0148	0.53655	494
ENSG00000168374	ARF4	0.8	0	46.5269	0.8065	0	59.4424	0.7333	94	93.9534	0.53655	495
ENSG00000159131	GART	0.9	0	91.7638	0.8387	0	23.2076	0.6667	49	86.8243	0.53605	496
ENSG00000127774	EMC6	0.9	0	0.9072	0.8387	0	4.4437	0.6667	2.5	4.7119	0.53605	497
ENSG00000134809	TIMM10	0.9	0	14.2812	0.8387	0	25.5695	0.6667	21	20.6272	0.53605	498
ENSG00000104522	TSTA3	0.7	0	44.9823	0.8387	0	22.8849	0.7667	42	49.4716	0.53605	499
ENSG00000125037	EMC3	0.9	0	20.4064	0.8387	0	47.6466	0.6667	37.5	49.8089	0.53605	500
ENSG00000134242	PTPN22	0.7	0	62.4933	0.8387	0	61.9998	0.7667	87.5	95.7347	0.53605	501
ENSG00000150637	CD226	0.8333	0	9.5454	0.8387	0	60.6264	0.7	38	54.6698	0.536	502
ENSG00000131467	PSME3	0.7667	0	25.6682	0.8387	0	79.342	0.7333	65	69.7355	0.536	503
ENSG00000131828	PDHA1	0.8333	0	13.6121	0.8387	0	70.2974	0.7	76.5	78.2673	0.536	504
ENSG00000128228	SDF2L1	0.8667	0	16.5997	0.871	0	16.5971	0.6667	28	40.9579	0.53555	505
ENSG00000169689	CENPX	0.8667	0	19.6933	0.871	0	29.1499	0.6667	25.5	40.3132	0.53555	506
ENSG00000100528	CNIH1	0.6667	0	72.4507	0.871	0	39.5648	0.7667	73.5	128.6885	0.53555	507
ENSG00000155876	RRAGA	0.8667	0	44.3853	0.871	0	34.0474	0.6667	64.5	70.9651	0.53555	508
ENSG00000179632	MAF1	0.8667	0	20.422	0.871	0	29.234	0.6667	19	43.0805	0.53555	509
ENSG00000130826	DKC1	0.8667	0	56.1818	0.871	0	48.4503	0.6667	123.5	107.688	0.53555	510
ENSG00000106628	POLD2	0.8667	0	45.2179	0.871	0	10.2516	0.6667	64	75.955	0.53555	511
ENSG00000127824	TUBA4A	0.6667	0	57.0867	0.871	0	29.8221	0.7667	53	95.4191	0.53555	512
ENSG00000105402	NAPA	0.8	0	21.0725	0.871	0	8.1861	0.7	20	20.8186	0.5355	513
ENSG00000134440	NARS	0.8	0	105.4753	0.871	0	47.517	0.7	59.5	78.7239	0.5355	514
ENSG00000262814	MRPL12	1	0	0	0.871	0	3.2811	0.6	9	11.0308	0.5355	515
ENSG00000061273	HDAC7	1	0	0	0.871	0	25.8753	0.6	14.5	65.22	0.5355	516
ENSG00000107371	EXOSC3	1	0	0	0.871	0	19.1237	0.6	26.5	29.2722	0.5355	517
ENSG00000085377	PREP	1	0	0	0.871	0	13.8392	0.6	56.5	74.8861	0.5355	518
ENSG00000104915	STX10	0.9333	0	19.2818	0.871	0	24.3131	0.6333	17.5	30.4156	0.53545	519
ENSG00000179958	DCTPP1	0.8333	0	31.2956	0.9032	0	17.1164	0.6667	32	50.9918	0.53495	520
ENSG00000164751	PEX2	0.9667	0	12.7802	0.9032	0	18.2848	0.6	5.5	31.2462	0.53495	521
ENSG00000138663	COPS4	0.9667	0	22.6392	0.9032	0	52.3092	0.6	32.5	44.3024	0.53495	522
ENSG00000133657	ATP13A3	0.9667	0	19.5354	0.9032	0	39.5817	0.6	7.5	45.673	0.53495	523
ENSG00000158850	B4GALT3	0.7667	0	46.7524	0.9032	0	14.357	0.7	37.5	49.9501	0.53495	524
ENSG00000067334	DNTTIP2	0.8333	0	57.9387	0.9032	0	66.5421	0.6667	77.5	74.9799	0.53495	525
ENSG00000110063	DCPS	1	0	0	0.9355	0	3.8029	0.5667	29.5	40.1028	0.53445	526
ENSG00000137692	DCUN1D5	1	0	0	0.9355	0	23.1361	0.5667	29	41.635	0.53445	527
ENSG00000198498	TMA16	1	0	0	0.9355	0	3.8241	0.5667	4	37.9709	0.53445	528
ENSG00000125726	CD70	0.9333	0	18.2941	0.9355	0	2.8979	0.6	19	25.2438	0.5344	529
ENSG00000182481	KPNA2	0.8667	0	37.4539	0.9355	0	44.4638	0.6333	66.5	112.2866	0.5344	530
ENSG00000103121	CMC2	0.9333	0	2.3742	0.9355	0	8.0782	0.6	22	32.5679	0.5344	531
ENSG00000005194	CIAPIN1	0.8667	0	20.5499	0.9355	0	22.2758	0.6333	19.5	47.6446	0.5344	532
ENSG00000113845	TIMMDC1	0.8667	0	42.4116	0.9355	0	24.9026	0.6333	43.5	64.4576	0.5344	533
ENSG00000100418	DESI1	0.8667	0	54.6214	1	0	0	0.6	15	25.2632	0.53335	534
ENSG00000103257	SLC7A5	1	0	0	1	0	0	0.5333	1	52.3296	0.5333	535
ENSG00000140968	IRF8	1	0	0	1	0	0	0.5333	1.5	114.3184	0.5333	536
ENSG00000106305	AIMP2	1	0	0	1	0	0	0.5333	11.5	31.0641	0.5333	537
ENSG00000264350	NA	0.7	0	1.4065	0.5484	0	2.5791	0.9	5	4.9141	0.5242	538
ENSG00000129084	PSMA1	0.6333	0	30.8026	0.5484	0	18.7838	0.9333	42	39.5617	0.52415	539
ENSG00000125995	ROMO1	0.5333	0	27.2587	0.5806	0	19.7767	0.9667	44	34.1939	0.52365	540
ENSG00000147123	NDUFB11	0.5333	0	28.3864	0.5806	0	69.5662	0.9667	61	37.4414	0.52365	541
ENSG00000008018	PSMB1	0.5333	0	62.0236	0.5806	0	97.0234	0.9667	191	122.0617	0.52365	542
ENSG00000118363	SPCS2	0.8	0	12.4178	0.5806	0	15.3248	0.8333	20.5	24.4342	0.5236	543
ENSG00000185043	CIB1	0.7	0	30.0208	0.6129	0	50.0065	0.8667	64.5	40.8971	0.52315	544
ENSG00000167863	ATP5PD	0.5667	0	71.5799	0.6129	0	20.1244	0.9333	52.5	41.2096	0.5231	545
ENSG00000241553	ARPC4	0.7667	0	28.8678	0.6129	0	46.3766	0.8333	43	41.7157	0.5231	546
ENSG00000197989	SNHG12	0.7667	0	48.9036	0.6129	0	54.0826	0.8333	50	96.9044	0.5231	547
ENSG00000108561	C1QBP	0.6667	0	53.6494	0.6452	0	46.0744	0.8667	220	154.6232	0.52265	548
ENSG00000146386	ABRACL	0.6667	0	62.9256	0.6452	0	62.6774	0.8667	58.5	64.0116	0.52265	549
ENSG00000265241	RBM8A	0.5333	0	17.4374	0.6452	0	17.8988	0.9333	45.5	33.9605	0.52255	550
ENSG00000205937	RNPS1	0.5	0.5	79.8085	0.6774	0	42.1354	0.9333	80.5	69.4882	0.522	551
ENSG00000143543	JTB	0.7	0	34.8093	0.6774	0	51.4764	0.8333	53.5	51.3759	0.522	552
ENSG00000164096	C4orf3	0.6	0	44.1995	0.7097	0	65.7877	0.8667	54	52.5486	0.52155	553
ENSG00000116521	SCAMP3	0.8	0	34.749	0.7097	0	9.8386	0.7667	38.5	53.4589	0.52155	554
ENSG00000060339	CCAR1	0.8667	0	76.7588	0.7097	0	68.7725	0.7333	37.5	88.1761	0.5215	555
ENSG00000126432	PRDX5	0.6667	0	36.3278	0.7097	0	34.3855	0.8333	75	59.542	0.5215	556
ENSG00000154582	ELOC	0.6667	0	21.1968	0.7097	0	15.0686	0.8333	41	33.3966	0.5215	557
ENSG00000175582	RAB6A	0.7667	0	46.7028	0.7419	0	51.9507	0.7667	47	66.5875	0.521	558
ENSG00000102054	RBBP7	0.8333	0	77.007	0.7419	0	104.2736	0.7333	107	77.6977	0.5209	559
ENSG00000169976	SF3B5	0.6333	0	51.5658	0.7419	0	49.5502	0.8333	50	55.1755	0.5209	560
ENSG00000162521	RBBP4	0.8333	0	56.2724	0.7419	0	56.2345	0.7333	49.5	63.4278	0.5209	561
ENSG00000103423	DNAJA3	0.8667	0	16.7511	0.7742	0	46.8287	0.7	28.5	69.002	0.52045	562
ENSG00000111481	COPZ1	0.8667	0	23.7501	0.7742	0	57.0511	0.7	66.5	103.7414	0.52045	563
ENSG00000172785	CBWD1	0.9333	0	4.3544	0.7742	0	11.7844	0.6667	4	16.5011	0.52045	564
ENSG00000170542	SERPINB9	0.7333	0	38.6754	0.7742	0	2.5345	0.7667	47.5	99.0123	0.52045	565
ENSG00000163931	TKT	0.6667	0	61.9875	0.7742	0	50.1361	0.8	120	82.0734	0.52045	566
ENSG00000139218	SCAF11	0.8	0	44.4329	0.7742	0	91.7449	0.7333	14	54.0775	0.5204	567
ENSG00000100599	RIN3	0.9667	0	19.5354	0.8065	0	40.5745	0.6333	25.5	47.4957	0.5199	568
ENSG00000120699	EXOSC8	0.8333	0	40.2175	0.8065	0	39.6177	0.7	48.5	52.1343	0.5199	569
ENSG00000114023	FAM162A	0.7667	0	33.8268	0.8065	0	27.0219	0.7333	35.5	32.461	0.5199	570
ENSG00000136682	CBWD2	0.8333	0	12.566	0.8065	0	22.2568	0.7	12	16.8367	0.5199	571
ENSG00000144021	CIAO1	0.8333	0	42.3996	0.8065	0	30.1927	0.7	46.5	71.659	0.5199	572
ENSG00000103035	PSMD7	0.6667	0	28.043	0.8387	0	37.3	0.7667	49.5	36.182	0.5194	573
ENSG00000140374	ETFA	0.8667	0	47.5651	0.8387	0	40.3193	0.6667	57.5	56.561	0.5194	574
ENSG00000136754	ABI1	0.8667	0	25.4842	0.8387	0	46.1265	0.6667	56	83.1992	0.5194	575
ENSG00000133316	WDR74	0.8667	0	29.0168	0.8387	0	36.8207	0.6667	24.5	25.2701	0.5194	576
ENSG00000136950	ARPC5L	0.8667	0	26.3983	0.8387	0	56.2632	0.6667	31.5	42.8907	0.5194	577
ENSG00000070882	OSBPL3	0.8667	0	20.6023	0.8387	0	80.9419	0.6667	23.5	88.2735	0.5194	578
ENSG00000167635	ZNF146	0.8	0	53.3522	0.8387	0	30.0941	0.7	25	45.2238	0.51935	579
ENSG00000105518	TMEM205	0.8	0	13.8152	0.8387	0	15.2349	0.7	12	11.566	0.51935	580
ENSG00000111832	RWDD1	0.8	0	56.7126	0.8387	0	49.2111	0.7	31	44.9221	0.51935	581
ENSG00000134375	TIMM17A	0.8	0	45.4756	0.8387	0	43.0104	0.7	61	64.9284	0.51935	582
ENSG00000123908	AGO2	0.9333	0	10.0369	0.8387	0	40.0884	0.6333	33.5	69.596	0.5193	583
ENSG00000135930	EIF4E2	0.9333	0	4.6885	0.8387	0	40.0157	0.6333	29.5	29.4294	0.5193	584
ENSG00000172775	FAM192A	0.7667	0	65.6047	0.871	0	57.7387	0.7	47	57.7053	0.51885	585
ENSG00000182180	MRPS16	0.8333	0	40.9806	0.871	0	22.8122	0.6667	31.5	40.4054	0.51885	586
ENSG00000147654	EBAG9	0.9667	0	22.2741	0.871	0	40.1813	0.6	11	35.1044	0.51885	587
ENSG00000123562	MORF4L2	0.7667	0	61.6056	0.871	0	19.1437	0.7	46.5	61.8781	0.51885	588
ENSG00000169241	SLC50A1	0.8333	0	50.2014	0.871	0	21.2068	0.6667	40	47.7385	0.51885	589
ENSG00000103342	GSPT1	0.9	0	2.3364	0.871	0	19.0734	0.6333	20	51.1526	0.5188	590
ENSG00000120694	HSPH1	0.9	0	24.6111	0.871	0	35.8448	0.6333	24	137.8913	0.5188	591
ENSG00000171204	TMEM126B	0.9	0	13.2064	0.871	0	29.1134	0.6333	31	38.509	0.5188	592
ENSG00000135018	UBQLN1	0.9	0	22.414	0.871	0	55.1982	0.6333	26.5	70.8604	0.5188	593
ENSG00000135077	HAVCR2	1	0	0	0.9032	0	64.3021	0.5667	55	71.4059	0.5183	594
ENSG00000113621	TXNDC15	1	0	0	0.9032	0	24.7476	0.5667	5.5	29.8984	0.5183	595
ENSG00000175792	RUVBL1	1	0	0	0.9032	0	35.3737	0.5667	17.5	72.6339	0.5183	596
ENSG00000105171	POP4	0.8667	0	50.1219	0.9032	0	18.5038	0.6333	41.5	57.5989	0.51825	597
ENSG00000064961	HMG20B	0.8667	0	7.7401	0.9032	0	10.0725	0.6333	9.5	29.5382	0.51825	598
ENSG00000120805	ARL1	0.9333	0	23.4605	0.9032	0	23.5329	0.6	25.5	48.5481	0.51825	599
ENSG00000094914	AAAS	0.9333	0	28.765	0.9032	0	17.6116	0.6	30.5	55.2277	0.51825	600
ENSG00000107140	TESK1	0.9333	0	12.2351	0.9032	0	14.677	0.6	8	24.0603	0.51825	601
ENSG00000104549	SQLE	0.8667	0	63.1758	0.9032	0	40.1567	0.6333	45	171.9677	0.51825	602
ENSG00000033050	ABCF2	0.8667	0	48.95	0.9032	0	2.8726	0.6333	29.5	58.4953	0.51825	603
ENSG00000091140	DLD	0.9333	0	28.1107	0.9032	0	66.6165	0.6	54.5	72.0319	0.51825	604
ENSG00000087274	ADD1	0.7333	0	12.1525	0.9032	0	27.6884	0.7	18.5	44.6602	0.51825	605
ENSG00000163882	POLR2H	0.8667	0	28.8404	0.9032	0	31.8061	0.6333	35	43.2414	0.51825	606
ENSG00000128708	HAT1	0.8667	0	42.8158	0.9032	0	50.044	0.6333	51	54.3396	0.51825	607
ENSG00000134697	GNL2	0.9333	0	34.489	0.9032	0	29.0142	0.6	14	64.9648	0.51825	608
ENSG00000108384	RAD51C	0.9667	0	6.9378	0.9355	0	47.6993	0.5667	14	25.4714	0.5178	609
ENSG00000120697	ALG5	0.9667	0	30.4899	0.9355	0	37.7527	0.5667	32	35.509	0.5178	610
ENSG00000137996	RTCA	0.9667	0	13.3279	0.9355	0	7.7194	0.5667	11.5	44.6605	0.5178	611
ENSG00000100575	TIMM9	0.9	0	10.9463	0.9355	0	21.0049	0.6	26	34.8673	0.51775	612
ENSG00000134291	TMEM106C	0.9	0	82.9919	0.9355	0	45.1298	0.6	42	40.6539	0.51775	613
ENSG00000185475	TMEM179B	0.7	0	39.6358	0.9355	0	6.8274	0.7	18	21.2861	0.51775	614
ENSG00000187118	CMC1	0.9	0	16.7014	0.9355	0	11.6009	0.6	21	24.8023	0.51775	615
ENSG00000106615	RHEB	0.8333	0	32.0126	0.9355	0	20.8302	0.6333	16.5	27.0748	0.5177	616
ENSG00000057757	PITHD1	0.8333	0	24.8644	0.9355	0	10.2583	0.6333	10.5	46.2716	0.5177	617
ENSG00000125821	DTD1	0.8667	0	27.2263	0.9677	0	22.8099	0.6	35.5	47.3124	0.5172	618
ENSG00000153391	INO80C	0.9333	0	8.2116	0.9677	0	21.373	0.5667	11.5	18.9823	0.5172	619
ENSG00000167881	SRP68	0.9333	0	60.0136	0.9677	0	8.4414	0.5667	11	37.7346	0.5172	620
ENSG00000180822	PSMG4	0.9333	0	9.7006	0.9677	0	11.1355	0.5667	3.5	18.2085	0.5172	621
ENSG00000163170	BOLA3	0.9333	0	7.3143	0.9677	0	40.2316	0.5667	18	32.0596	0.5172	622
ENSG00000067533	RRP15	0.9333	0	14.4182	0.9677	0	0.3592	0.5667	5.5	33.2916	0.5172	623
ENSG00000117597	DIEXF	0.8667	0	60.5718	0.9677	0	75.2546	0.6	30	64.0869	0.5172	624
ENSG00000160818	GPATCH4	0.9333	0	7.2995	0.9677	0	1.2572	0.5667	15.5	54.5409	0.5172	625
ENSG00000184164	CRELD2	1	0	0	0.9677	0	29.2757	0.5333	25	54.879	0.51715	626
ENSG00000163811	WDR43	1	0	0	0.9677	0	2.5145	0.5333	19	49.8829	0.51715	627
ENSG00000037241	RPL26L1	0.9	0	8.0107	1	0	0	0.5667	7.5	25.6376	0.5167	628
ENSG00000123358	NR4A1	0.9667	0	0.1826	1	0	0	0.5333	7	73.307	0.51665	629
ENSG00000189077	TMEM120A	0.9667	0	18.2574	1	0	0	0.5333	25	68.6309	0.51665	630
ENSG00000075914	EXOSC7	0.9667	0	20.6309	1	0	0	0.5333	15.5	32.1609	0.51665	631
ENSG00000116288	PARK7	0.6667	0	46.7273	0.5484	0	45.7901	0.9	369	242.4273	0.50755	632
ENSG00000205581	HMGN1	0.5	0.5	51.6434	0.5806	0	36.2423	0.9667	81	47.394	0.507	633
ENSG00000099783	HNRNPM	0.7	0	54.4809	0.5806	0	40.0335	0.8667	72.5	67.0154	0.507	634
ENSG00000125148	MT2A	0.7	0	29.4392	0.5806	0	42.5776	0.8667	78.5	130.5242	0.507	635
ENSG00000122359	ANXA11	0.6333	0	54.7927	0.5806	0	35.2068	0.9	67.5	68.9041	0.50695	636
ENSG00000228232	NA	0.7667	0	1.2243	0.5806	0	2.3344	0.8333	6	6.3199	0.50695	637
ENSG00000229638	NA	0.5667	0	1.3734	0.5806	0	0.9146	0.9333	2	1.7633	0.50695	638
ENSG00000198843	SELENOT	0.8333	0	48.1006	0.5806	0	52.6198	0.8	96.5	110.3695	0.50695	639
ENSG00000163902	RPN1	0.6667	0	78.8887	0.6129	0	92.25	0.8667	152	156.7144	0.5065	640
ENSG00000105677	TMEM147	0.6	0	52.631	0.6129	0	56.4278	0.9	65.5	59.3403	0.50645	641
ENSG00000147684	NDUFB9	0.6	0	33.157	0.6129	0	40.3136	0.9	56	38.9814	0.50645	642
ENSG00000108946	PRKAR1A	0.7333	0	38.915	0.6129	0	139.2925	0.8333	79.5	120.7741	0.5064	643
ENSG00000105254	TBCB	0.7667	0	53.9596	0.6452	0	39.4304	0.8	46.5	29.034	0.50595	644
ENSG00000173915	ATP5MD	0.5667	0	31.4035	0.6452	0	32.5618	0.9	70.5	52.2314	0.50595	645
ENSG00000132507	EIF5A	0.6	0	31.6885	0.6774	0	24.6993	0.8667	103	86.8459	0.5054	646
ENSG00000184203	PPP1R2	0.6	0	52.8361	0.6774	0	35.6592	0.8667	107	105.3956	0.5054	647
ENSG00000186010	NDUFA13	0.5333	0	1.8411	0.6774	0	1.2793	0.9	3	3.5241	0.50535	648
ENSG00000129562	DAD1	0.4667	32.5	52.0416	0.6774	0	73.2015	0.9333	86.5	82.4539	0.50535	649
ENSG00000005075	POLR2J	0.8667	0	14.547	0.6774	0	20.8357	0.7333	13.5	12.3174	0.50535	650
ENSG00000146223	RPL7L1	0.8667	0	36.9202	0.6774	0	51.6376	0.7333	30	50.8466	0.50535	651
ENSG00000105669	COPE	0.3667	21.5	28.1752	0.7097	0	28.4105	0.9667	64	35.9381	0.5049	652
ENSG00000140497	SCAMP2	0.7667	0	25.292	0.7097	0	34.7586	0.7667	31.5	47.4134	0.5049	653
ENSG00000070081	NUCB2	0.9667	0	9.6764	0.7097	0	58.9279	0.6667	46.5	128.3031	0.5049	654
ENSG00000120533	ENY2	0.7667	0	71.7531	0.7097	0	43.4027	0.7667	20.5	33.8084	0.5049	655
ENSG00000143811	PYCR2	0.7667	0	11.0593	0.7097	0	5.5917	0.7667	4	9.4567	0.5049	656
ENSG00000014641	MDH1	0.6333	0	107.1553	0.7097	0	84.5292	0.8333	112	109.9296	0.5048	657
ENSG00000265681	RPL17	0.8667	0	7.8155	0.7419	0	4.5647	0.7	5	7.2762	0.5043	658
ENSG00000130985	UBA1	0.6667	0	36.8443	0.7419	0	35.5874	0.8	35.5	62.5491	0.5043	659
ENSG00000115234	SNX17	0.7333	0	108.9365	0.7419	0	50.789	0.7667	93	90.3885	0.5043	660
ENSG00000137078	SIT1	0.8	0	25.6452	0.7419	0	29.0147	0.7333	36.5	118.7851	0.50425	661
ENSG00000118705	RPN2	0.5	3.5	100.7355	0.7742	0	54.088	0.8667	140	132.5494	0.5038	662
ENSG00000111237	VPS29	0.7	0	42.1366	0.7742	0	62.3468	0.7667	36	50.99	0.5038	663
ENSG00000212829	NA	0.9	0	0.4342	0.7742	0	0.5884	0.6667	1	1.8631	0.5038	664
ENSG00000170584	NUDCD2	0.9	0	61.523	0.7742	0	42.5151	0.6667	22	36.8293	0.5038	665
ENSG00000156990	RPUSD3	0.9	0	11.1995	0.7742	0	44.2664	0.6667	18	41.0682	0.5038	666
ENSG00000090273	NUDC	0.7	0	49.4644	0.7742	0	44.5844	0.7667	92.5	78.0898	0.5038	667
ENSG00000073584	SMARCE1	0.7667	0	37.3167	0.7742	0	31.6721	0.7333	11	36.535	0.50375	668
ENSG00000170348	TMED10	0.8333	0	59.2423	0.7742	0	82.4277	0.7	89.5	99.6493	0.50375	669
ENSG00000110848	CD69	0.8333	0	77.7779	0.7742	0	53.9283	0.7	75.5	126.1762	0.50375	670
ENSG00000136986	DERL1	0.8333	0	37.6603	0.7742	0	68.7288	0.7	24.5	68.423	0.50375	671
ENSG00000102309	PIN4	0.7667	0	24.3529	0.7742	0	23.4974	0.7333	16.5	20.0833	0.50375	672
ENSG00000130741	EIF2S3	0.6333	0	44.7188	0.7742	0	55.4609	0.8	42	57.3499	0.50375	673
ENSG00000237729	NA	0.1667	2	2.2397	0.2258	2	3.7402	0.3	0	0.9738	0.50375	674
ENSG00000077235	GTF3C1	0.8667	0	27.147	0.8065	0	47.6547	0.6667	28	93.0923	0.5033	675
ENSG00000110172	CHORDC1	0.8667	0	46.8848	0.8065	0	54.7595	0.6667	33.5	56.496	0.5033	676
ENSG00000169599	NFU1	0.8667	0	17.8316	0.8065	0	37.3701	0.6667	26.5	38.0888	0.5033	677
ENSG00000136628	EPRS	0.8667	0	61.0599	0.8065	0	64.1479	0.6667	36	121.9214	0.5033	678
ENSG00000100764	PSMC1	0.8	0	12.8253	0.8065	0	8.7395	0.7	13	19.5742	0.50325	679
ENSG00000163319	MRPS18C	0.8	0	42.202	0.8065	0	8.4808	0.7	11.5	47.3053	0.50325	680
ENSG00000143294	PRCC	0.8	0	27.688	0.8065	0	46.2982	0.7	14	19.5877	0.50325	681
ENSG00000131408	NR1H2	0.7333	0	27.3845	0.8065	0	24.6373	0.7333	38	40.4422	0.5032	682
ENSG00000143727	ACP1	0.7333	0	43.8724	0.8065	0	38.5193	0.7333	70.5	71.1727	0.5032	683
ENSG00000197019	SERTAD1	0.9667	0	3.2863	0.8387	0	68.0737	0.6	20.5	45.3199	0.5027	684
ENSG00000125971	DYNLRB1	0.7667	0	51.2239	0.8387	0	37.8699	0.7	35.5	33.949	0.5027	685
ENSG00000107625	DDX50	0.8333	0	60.2703	0.8387	0	38.4827	0.6667	30.5	57.6639	0.5027	686
ENSG00000170606	HSPA4	0.7667	0	47.3326	0.8387	0	115.3397	0.7	57.5	123.3143	0.5027	687
ENSG00000055044	NOP58	0.8333	0	80.2279	0.8387	0	37.2656	0.6667	104	91.8809	0.5027	688
ENSG00000116815	CD58	0.8333	0	12.8754	0.8387	0	34.4267	0.6667	15.5	28.1602	0.5027	689
ENSG00000084623	EIF3I	0.4333	57.5	63.0124	0.8387	0	71.1237	0.8667	138.5	133.8031	0.5027	690
ENSG00000145354	CISD2	0.9	0	7.2176	0.8387	0	28.549	0.6333	9	20.0312	0.50265	691
ENSG00000109320	NFKB1	0.7	0	58.8644	0.8387	0	22.5633	0.7333	33	94.0053	0.50265	692
ENSG00000088448	ANKRD10	0.6	0	53.5444	0.871	0	18.0478	0.7667	28	103.1359	0.5022	693
ENSG00000266412	NCOA4	0.8	0	67.6608	0.871	0	86.4584	0.6667	40	81.7317	0.5022	694
ENSG00000143368	SF3B4	0.8	0	26.3291	0.871	0	47.7454	0.6667	24	24.8426	0.5022	695
ENSG00000105568	PPP2R1A	0.6667	0	65.7406	0.871	0	18.8347	0.7333	53.5	54.4568	0.50215	696
ENSG00000275700	AATF	0.8667	0	18.8235	0.871	0	37.4924	0.6333	49.5	52.6573	0.50215	697
ENSG00000022840	RNF10	0.7333	0	68.002	0.871	0	75.9253	0.7	33	70.8104	0.50215	698
ENSG00000187778	MCRS1	0.8667	0	44.8919	0.871	0	53.2734	0.6333	42.5	50.0264	0.50215	699
ENSG00000164167	LSM6	0.8667	0	14.9462	0.871	0	19.5611	0.6333	21.5	28.3642	0.50215	700
ENSG00000183011	NAA38	0.7667	0	19.0708	0.9032	0	16.5182	0.6667	8	21.8386	0.50165	701
ENSG00000115649	CNPPD1	0.7667	0	35.2498	0.9032	0	28.7401	0.6667	37	39.9538	0.50165	702
ENSG00000004455	AK2	0.7667	0	50.2214	0.9032	0	14.4417	0.6667	44	54.9255	0.50165	703
ENSG00000174173	TRMT10C	0.9	0	36.6477	0.9032	0	19.7932	0.6	29	50.1068	0.5016	704
ENSG00000103194	USP10	0.8333	0	89.8783	0.9032	0	15.4951	0.6333	24.5	50.101	0.50155	705
ENSG00000126602	TRAP1	0.8333	0	9.9221	0.9032	0	16.2369	0.6333	15	50.027	0.50155	706
ENSG00000120437	ACAT2	0.8333	0	44.1173	0.9032	0	28.1856	0.6333	26.5	55.4266	0.50155	707
ENSG00000177556	ATOX1	0.8333	0	21.3246	0.9032	0	8.746	0.6333	10.5	18.6852	0.50155	708
ENSG00000142657	PGD	0.8333	0	45.9066	0.9032	0	19.7922	0.6333	58.5	56.695	0.50155	709
ENSG00000133265	HSPBP1	0.9333	0	12.8582	0.9355	0	21.5234	0.5667	17	54.1615	0.5011	710
ENSG00000167775	CD320	0.9333	0	24.8618	0.9355	0	24.8823	0.5667	19.5	42.8368	0.5011	711
ENSG00000147416	ATP6V1B2	0.8667	0	65.7407	0.9355	0	59.4269	0.6	43	83.0257	0.5011	712
ENSG00000090263	MRPS33	0.9333	0	15.245	0.9355	0	10.2858	0.5667	19.5	22.0462	0.5011	713
ENSG00000196591	HDAC2	0.8667	0	28.7725	0.9355	0	74.1369	0.6	42.5	87.5171	0.5011	714
ENSG00000180992	MRPL14	0.9333	0	7.821	0.9355	0	21.1335	0.5667	24.5	27.1163	0.5011	715
ENSG00000085231	AK6	0.8667	0	22.3787	0.9355	0	15.3283	0.6	14	21.3013	0.5011	716
ENSG00000120333	MRPS14	0.9333	0	36.6873	0.9355	0	8.8164	0.5667	18	28.0873	0.5011	717
ENSG00000135336	ORC3	1	0	0	0.9355	0	0.6375	0.5333	2.5	35.9831	0.50105	718
ENSG00000143256	PFDN2	0.8	0	25.9701	0.9355	0	19.0952	0.6333	30.5	63.1225	0.50105	719
ENSG00000142252	GEMIN7	0.9	0	34.7302	0.9677	0	12.0336	0.5667	9.5	12.4145	0.50055	720
ENSG00000065150	IPO5	0.9	0	28.1532	0.9677	0	7.3638	0.5667	7.5	56.9479	0.50055	721
ENSG00000137265	IRF4	0.9	0	6.24	0.9677	0	5.5678	0.5667	15.5	53.9972	0.50055	722
ENSG00000198355	PIM3	0.7667	0	22.6021	0.9677	0	18.3197	0.6333	7	77.5307	0.5005	723
ENSG00000187522	HSPA14	0.9667	0	25.3778	0.9677	0	1.4368	0.5333	10.5	40.9663	0.5005	724
ENSG00000161677	JOSD2	0.8667	0	13.491	1	0	0	0.5667	3.5	16.1325	0.50005	725
ENSG00000277632	CCL3	1	0	0	1	0	0	0.5	1.5	265.4423	0.5	726
ENSG00000166886	NAB2	1	0	0	1	0	0	0.5	0.5	15.9273	0.5	727
ENSG00000198406	NA	0.8	0	1.0372	1	0	0	0.6	1	0.9994	0.5	728
ENSG00000227777	NA	1	0	0	1	0	0	0.5	3	16.7033	0.5	729
ENSG00000171793	CTPS1	1	0	0	1	0	0	0.5	5.5	85.3716	0.5	730
ENSG00000105447	GRWD1	0.9333	0	28.8021	1	0	0	0.5333	6	50.7179	0.49995	731
ENSG00000132768	DPH2	0.9333	0	47.7441	1	0	0	0.5333	8	53.3369	0.49995	732
ENSG00000134308	YWHAQ	0.6	0	57.827	0.4516	1	81.6594	0.9667	107.5	121.08	0.4925	733
ENSG00000241837	ATP5PO	0.7667	0	13.9772	0.4839	5	30.2514	0.8667	28	17.1893	0.492	734
ENSG00000156411	ATP5MPL	0.5667	0	52.7453	0.4839	1	50.7068	0.9667	82	54.3563	0.492	735
ENSG00000177700	POLR2L	0.4667	1	16.0644	0.5161	0	28.3618	1	68	49.3983	0.4914	736
ENSG00000213719	CLIC1	0.5	2.5	69.7939	0.5484	0	80.4251	0.9667	196.5	90.9681	0.4909	737
ENSG00000247774	PCED1B-AS1	0.5667	0	56.7165	0.5484	0	58.2025	0.9333	94.5	90.8777	0.49085	738
ENSG00000166136	NDUFB8	0.6333	0	15.5056	0.5484	0	18.2646	0.9	22	12.902	0.49085	739
ENSG00000100911	PSME2	0.4667	2	58.0668	0.5806	0	45.9397	0.9667	104.5	101.7772	0.49035	740
ENSG00000244509	APOBEC3C	0.6	0	40.0948	0.5806	0	62.4344	0.9	107.5	111.4501	0.4903	741
ENSG00000179262	RAD23A	0.5667	0	47.1609	0.6129	0	31.5584	0.9	39	39.0225	0.4898	742
ENSG00000127884	ECHS1	0.7667	0	69.9773	0.6129	0	63.4859	0.8	57.5	54.5942	0.4898	743
ENSG00000121022	COPS5	0.9	0	12.5462	0.6129	0	39.909	0.7333	51.5	39.6582	0.48975	744
ENSG00000145901	TNIP1	0.8	0	12.381	0.6452	0	15.905	0.7667	4	34.7568	0.4893	745
ENSG00000135624	CCT7	0.6	0	108.0819	0.6452	0	96.1446	0.8667	220.5	200.5058	0.4893	746
ENSG00000070010	UFD1	0.8667	0	37.9625	0.6452	0	49.3591	0.7333	32	38.7694	0.48925	747
ENSG00000243678	NME2	0.7333	0	1.7036	0.6452	0	3.465	0.8	4.5	8.368	0.48925	748
ENSG00000177971	IMP3	0.7333	0	21.018	0.6452	0	28.2049	0.8	27.5	33.8099	0.48925	749
ENSG00000124942	AHNAK	0.3333	68	112.0285	0.3548	5	78.0981	0.1667	0	24.9409	0.48925	750
ENSG00000188229	TUBB4B	0.5333	0	59.8719	0.6452	0	50.1374	0.9	117	106.4824	0.48925	751
ENSG00000147140	NONO	0.5333	0	78.5786	0.6452	0	77.7752	0.9	156	130.8218	0.48925	752
ENSG00000112739	PRPF4B	0.7333	0	41.5424	0.6452	0	64.982	0.8	31.5	29.7213	0.48925	753
ENSG00000109736	MFSD10	0.7333	0	48.0012	0.6452	0	55.5267	0.8	86	73.5676	0.48925	754
ENSG00000175334	BANF1	0.5667	0	24.9851	0.6774	0	21.8027	0.8667	57	55.3759	0.48875	755
ENSG00000235587	NA	0.7667	0	0.5208	0.6774	0	0.5507	0.7667	2	1.6897	0.48875	756
ENSG00000169045	HNRNPH1	0.5667	0	60.0808	0.6774	0	123.9381	0.8667	76	88.0012	0.48875	757
ENSG00000108826	MRPL27	0.9	0	12.9533	0.6774	0	46.0423	0.7	32.5	32.9622	0.4887	758
ENSG00000184752	NDUFA12	0.7	0	25.3879	0.6774	0	36.1762	0.8	41.5	41.052	0.4887	759
ENSG00000144224	UBXN4	0.7	0	66.2059	0.6774	0	72.7342	0.8	47.5	79.8972	0.4887	760
ENSG00000233954	UQCRHL	0.7	0	1.5916	0.6774	0	0.672	0.8	2	2.7029	0.4887	761
ENSG00000125991	ERGIC3	0.5333	0	110.6153	0.7097	0	63.7547	0.8667	79.5	70.7922	0.4882	762
ENSG00000010244	ZNF207	0.7333	0	28.7914	0.7097	0	42.9922	0.7667	46	65.3412	0.4882	763
ENSG00000095906	NUBP2	0.8667	0	39.4381	0.7097	0	26.3571	0.7	17	26.0933	0.4882	764
ENSG00000198134	NA	0.5333	0	1.3322	0.7097	0	0.6607	0.8667	2	1.675	0.4882	765
ENSG00000084754	HADHA	0.7333	0	91.9459	0.7097	0	60.1609	0.7667	87	95.0292	0.4882	766
ENSG00000143575	HAX1	0.7333	0	59.0459	0.7097	0	51.5873	0.7667	31	45.0507	0.4882	767
ENSG00000257727	CNPY2	0.8	0	7.6462	0.7097	0	10.908	0.7333	6	8.2116	0.48815	768
ENSG00000099246	RAB18	0.8	0	41.1595	0.7097	0	53.0992	0.7333	53	47.7603	0.48815	769
ENSG00000196655	TRAPPC4	0.8	0	38.9354	0.7097	0	51.693	0.7333	42	57.8129	0.48815	770
ENSG00000168002	POLR2G	0.8	0	28.3275	0.7097	0	40.8639	0.7333	37.5	51.1196	0.48815	771
ENSG00000128789	PSMG2	0.7	0	41.7459	0.7419	0	50.1216	0.7667	23	54.3218	0.48765	772
ENSG00000125826	RBCK1	0.7667	0	49.8504	0.7419	0	87.1467	0.7333	37	45.2106	0.4876	773
ENSG00000136897	MRPL50	0.9667	0	18.2574	0.7419	0	50.0292	0.6333	31	24.4923	0.4876	774
ENSG00000106211	HSPB1	0.6333	0	22.1135	0.7419	0	14.728	0.8	20.5	50.0466	0.4876	775
ENSG00000106588	PSMA2	0.6333	0	25.0034	0.7419	0	2.7195	0.8	4	11.5134	0.4876	776
ENSG00000211460	TSN	0.8333	0	41.6442	0.7419	0	65.4787	0.7	61	97.0029	0.4876	777
ENSG00000169139	UBE2V2	0.8667	0	52.3143	0.7742	0	52.4328	0.6667	32.5	48.0477	0.48715	778
ENSG00000128699	ORMDL1	0.6667	0	98.4071	0.7742	0	133.2956	0.7667	70.5	65.7542	0.48715	779
ENSG00000089693	MLF2	0.7333	0	74.7396	0.7742	0	72.829	0.7333	66.5	73.2434	0.48705	780
ENSG00000167792	NDUFV1	0.5333	0	53.6943	0.7742	0	39.5447	0.8333	66.5	83.5974	0.48705	781
ENSG00000013725	CD6	0.7333	0	46.8321	0.7742	0	55.5443	0.7333	33.5	45.0693	0.48705	782
ENSG00000086065	CHMP5	0.9333	0	29.7483	0.7742	0	36.84	0.6333	16	49.5028	0.48705	783
ENSG00000198911	SREBF2	0.6333	0	45.3252	0.8065	0	38.9554	0.7667	11	32.7562	0.4866	784
ENSG00000134049	IER3IP1	0.8333	0	17.9174	0.8065	0	24.3548	0.6667	27.5	34.1555	0.4866	785
ENSG00000155463	OXA1L	0.8333	0	33.6265	0.8065	0	58.5659	0.6667	42.5	49.1615	0.4866	786
ENSG00000092201	SUPT16H	0.8333	0	33.3863	0.8065	0	65.1942	0.6667	32	83.9889	0.4866	787
ENSG00000155957	TMBIM4	0.6333	0	10.5024	0.8065	0	7.744	0.7667	2.5	12.7613	0.4866	788
ENSG00000167118	URM1	0.8333	0	22.9935	0.8065	0	28.2896	0.6667	24.5	29.5795	0.4866	789
ENSG00000113312	TTC1	0.8333	0	47.7226	0.8065	0	54.9975	0.6667	60	49.4835	0.4866	790
ENSG00000175166	PSMD2	0.7667	0	41.726	0.8065	0	64.8333	0.7	36	68.127	0.4866	791
ENSG00000181061	HIGD1A	0.9667	0	1.4606	0.8065	0	11.0328	0.6	14	24.6134	0.4866	792
ENSG00000132305	IMMT	0.8333	0	66.404	0.8065	0	63.1995	0.6667	35	98.1298	0.4866	793
ENSG00000143569	UBAP2L	0.7667	0	8.3995	0.8065	0	36.9984	0.7	6.5	34.1831	0.4866	794
ENSG00000116171	SCP2	0.7667	0	55.3526	0.8065	0	56.3972	0.7	37.5	60.258	0.4866	795
ENSG00000089280	FUS	0.7	0	38.9601	0.8065	0	16.329	0.7333	24.5	34.3902	0.48655	796
ENSG00000111641	NOP2	0.9	0	48.6369	0.8065	0	65.5614	0.6333	57.5	86.375	0.48655	797
ENSG00000054148	PHPT1	0.7	0	18.2656	0.8065	0	16.1802	0.7333	27	40.3055	0.48655	798
ENSG00000117676	RPS6KA1	0.9	0	29.226	0.8065	0	41.6475	0.6333	53	80.8478	0.48655	799
ENSG00000243317	STMP1	0.8	0	83.4269	0.8387	0	40.5656	0.6667	18	37.8913	0.48605	800
ENSG00000112667	DNPH1	0.8	0	20.7904	0.8387	0	17.2893	0.6667	32.5	37.4255	0.48605	801
ENSG00000177565	TBL1XR1	0.8	0	23.1632	0.8387	0	17.7447	0.6667	9	46.3213	0.48605	802
ENSG00000160679	CHTOP	0.6	0	85.7023	0.8387	0	55.2564	0.7667	34	47.2522	0.48605	803
ENSG00000088833	NSFL1C	0.8667	0	27.485	0.8387	0	29.2165	0.6333	26.5	60.8848	0.486	804
ENSG00000141741	MIEN1	0.7333	0	30.2647	0.8387	0	30.3523	0.7	22.5	25.7107	0.486	805
ENSG00000137509	PRCP	0.8667	0	33.1577	0.8387	0	86.0232	0.6333	25	70.2032	0.486	806
ENSG00000147155	EBP	0.8667	0	22.2307	0.8387	0	42.8975	0.6333	32.5	28.0489	0.486	807
ENSG00000001630	CYP51A1	0.8667	0	6.1222	0.8387	0	4.661	0.6333	2.5	7.1602	0.486	808
ENSG00000164211	STARD4	0.8667	0	4.6634	0.8387	0	27.8045	0.6333	23	67.3576	0.486	809
ENSG00000138095	LRPPRC	0.8667	0	49.4824	0.8387	0	75.9414	0.6333	29.5	67.744	0.486	810
ENSG00000077348	EXOSC5	0.9667	0	3.4689	0.871	0	28.8764	0.5667	18	27.6996	0.48555	811
ENSG00000100603	SNW1	0.7667	0	51.6812	0.871	0	68.3712	0.6667	47.5	62.0215	0.48555	812
ENSG00000239900	ADSL	0.9	0	2.1107	0.871	0	3.3758	0.6	1.5	3.9927	0.4855	813
ENSG00000114867	EIF4G1	0.7	0	63.2765	0.871	0	39.5883	0.7	51.5	58.8945	0.4855	814
ENSG00000100225	FBXO7	0.8333	0	46.1591	0.871	0	74.8916	0.6333	28.5	62.8999	0.48545	815
ENSG00000226085	NA	0.8667	0	0.8277	0.9032	0	0.5226	0.6	1	2.218	0.48495	816
ENSG00000213024	NUP62	0.9333	0	26.4632	0.9032	0	21.3076	0.5667	51	58.3149	0.48495	817
ENSG00000179271	GADD45GIP1	0.9333	0	8.0531	0.9032	0	14.5687	0.5667	13	24.6623	0.48495	818
ENSG00000131475	VPS25	0.9333	0	24.8744	0.9032	0	38.7319	0.5667	15	39.6122	0.48495	819
ENSG00000100644	HIF1A	0.8667	0	23.4802	0.9032	0	2.239	0.6	34	48.3579	0.48495	820
ENSG00000076053	RBM7	0.9333	0	24.7787	0.9032	0	10.8033	0.5667	17.5	28.1394	0.48495	821
ENSG00000075239	ACAT1	0.8667	0	39.409	0.9032	0	67.6695	0.6	6.5	51.7988	0.48495	822
ENSG00000171202	TMEM126A	0.9333	0	31.3164	0.9032	0	26.4025	0.5667	12	30.9448	0.48495	823
ENSG00000149761	NUDT22	0.8667	0	8.4759	0.9032	0	12.1733	0.6	8.5	18.7563	0.48495	824
ENSG00000071462	BUD23	0.7333	0	62.9439	0.9032	0	6.2067	0.6667	47.5	52.9335	0.48495	825
ENSG00000273841	TAF9	0.8667	0	29.4437	0.9032	0	19.4768	0.6	12.5	36.7824	0.48495	826
ENSG00000137106	GRHPR	0.8	0	66.3982	0.9032	0	42.0969	0.6333	28.5	43.8558	0.4849	827
ENSG00000197150	ABCB8	1	0	0	0.9032	0	12.1887	0.5333	1.5	31.2969	0.4849	828
ENSG00000141076	UTP4	0.9	0	13.2476	0.9355	0	44.7638	0.5667	37.5	69.804	0.48445	829
ENSG00000188191	PRKAR1B	0.9	0	2.496	0.9355	0	21.0221	0.5667	9	26.6594	0.48445	830
ENSG00000168273	SMIM4	0.9	0	8.4351	0.9355	0	1.0866	0.5667	4.5	8.5659	0.48445	831
ENSG00000167315	ACAA2	0.9667	0	20.8135	0.9355	0	27.6124	0.5333	10	43.268	0.4844	832
ENSG00000108433	GOSR2	0.9667	0	5.1121	0.9355	0	43.4589	0.5333	1.5	34.6371	0.4844	833
ENSG00000178057	NDUFAF3	0.8333	0	32.2928	0.9355	0	13.2084	0.6	17.5	38.4843	0.4844	834
ENSG00000125611	CHCHD5	0.8333	0	20.8845	0.9355	0	7.7647	0.6	10.5	26.3065	0.4844	835
ENSG00000077238	IL4R	0.8667	0	13.0632	0.9677	0	0.898	0.5667	9	20.7774	0.4839	836
ENSG00000213593	TMX2	0.8667	0	17.3712	0.9677	0	8.0822	0.5667	31	47.5298	0.4839	837
ENSG00000007376	RPUSD1	1	0	0	0.9677	0	1.7961	0.5	0.5	18.3668	0.48385	838
ENSG00000102390	PBDC1	0.8	0	36.2381	0.9677	0	6.1066	0.6	25.5	41.1025	0.48385	839
ENSG00000164611	PTTG1	1	0	0	0.9677	0	15.2665	0.5	0.5	35.5096	0.48385	840
ENSG00000129292	PHF20L1	0.9333	0	6.3864	0.9677	0	3.2329	0.5333	3	43.682	0.4838	841
ENSG00000173545	ZNF622	0.9333	0	36.7121	0.9677	0	1.2572	0.5333	11	52.7641	0.4838	842
ENSG00000011485	PPP5C	0.9667	0	12.5976	1	0	0	0.5	0.5	24.6881	0.48335	843
ENSG00000085415	SEH1L	0.9667	0	6.2075	1	0	0	0.5	7	44.4783	0.48335	844
ENSG00000110104	CCDC86	0.9667	0	5.6598	1	0	0	0.5	5.5	32.8072	0.48335	845
ENSG00000164944	VIRMA	0.9	0	19.0125	1	0	0	0.5333	1.5	32.4555	0.4833	846
ENSG00000113048	MRPS27	0.9	0	29.2724	1	0	0	0.5333	6.5	69.6466	0.4833	847
ENSG00000127540	UQCR11	0.6	0	22.6188	0.4194	7	22.5314	0.9667	18.5	22.2954	0.4764	848
ENSG00000164919	COX6C	0.6	0	33.7689	0.4194	21	55.263	0.9667	128.5	60.0354	0.4764	849
ENSG00000183648	NDUFB1	0.6667	0	20.3798	0.4194	11	27.9899	0.9333	26	25.6638	0.47635	850
ENSG00000115053	NCL	0.5667	0	152.805	0.4516	60	117.2955	0.9667	380	309.8535	0.47585	851
ENSG00000204435	CSNK2B	0.5333	0	12.2702	0.4839	1	13.9797	0.9667	20	17.6497	0.4753	852
ENSG00000126756	UXT	0.6	0	48.3363	0.4839	1	32.2237	0.9333	37.5	25.8614	0.47525	853
ENSG00000170515	PA2G4	0.7	0	29.3183	0.5161	0	50.7873	0.8667	107	60.0808	0.47475	854
ENSG00000175567	UCP2	0.7	0	87.277	0.5161	0	65.0422	0.8667	224.5	311.9007	0.47475	855
ENSG00000180389	ATP5F1EP2	0.5667	0	1.432	0.5161	0	1.4127	0.9333	2	1.7515	0.4747	856
ENSG00000115128	SF3B6	0.6667	0	43.3005	0.5484	0	36.0591	0.8667	65	49.1275	0.47425	857
ENSG00000132485	ZRANB2	0.8	0	55.256	0.5484	0	59.6184	0.8	33	47.8824	0.4742	858
ENSG00000099624	ATP5F1D	0.5333	0	38.2196	0.5484	0	28.9531	0.9333	78.5	43.4722	0.47415	859
ENSG00000149100	EIF3M	0.6333	0	64.6551	0.5806	0	72.8464	0.8667	148	129.5104	0.47365	860
ENSG00000131174	COX7B	0.5667	0	35.4524	0.5806	0	28.3978	0.9	57	56.1947	0.47365	861
ENSG00000088986	DYNLL1	0.7	0	30.224	0.5806	0	74.4639	0.8333	54.5	51.5674	0.4736	862
ENSG00000096746	HNRNPH3	0.8	0	44.8312	0.6129	0	69.0762	0.7667	57	56.3167	0.47315	863
ENSG00000168653	NDUFS5	0.6	0	53.6217	0.6129	0	36.6239	0.8667	65	51.082	0.47315	864
ENSG00000111775	COX6A1	0.4667	7	13.5985	0.6129	0	10.7672	0.9333	28.5	18.6313	0.4731	865
ENSG00000003402	CFLAR	0.6667	0	42.117	0.6129	0	47.856	0.8333	50	81.219	0.4731	866
ENSG00000103275	UBE2I	0.5667	0	75.9673	0.6452	0	29.934	0.8667	59	60.2558	0.47265	867
ENSG00000147274	RBMX	0.3667	24	124.5856	0.6452	0	62.453	0.9667	108	88.1188	0.47265	868
ENSG00000172270	BSG	0.6333	0	22.3378	0.6452	0	19.2106	0.8333	26	27.7261	0.47255	869
ENSG00000165487	MICU2	0.8333	0	59.7013	0.6452	0	82.2814	0.7333	55	59.4954	0.47255	870
ENSG00000086598	TMED2	0.6333	0	73.2509	0.6452	0	87.2942	0.8333	132	117.7984	0.47255	871
ENSG00000249915	PDCD6	0.6333	0	41.6725	0.6452	0	45.175	0.8333	101.5	60.3185	0.47255	872
ENSG00000215845	TSTD1	0.8333	0	19.8629	0.6452	0	26.6564	0.7333	21.5	27.6323	0.47255	873
ENSG00000262477	NA	0.5333	0	1.2847	0.6774	0	1.4774	0.8667	3	2.7251	0.47205	874
ENSG00000148444	COMMD3	0.8667	0	11.1091	0.6774	0	14.6628	0.7	14.5	15.1855	0.47205	875
ENSG00000105993	DNAJB6	0.6667	0	106.8288	0.6774	0	58.1095	0.8	56.5	74.7319	0.47205	876
ENSG00000145833	DDX46	0.7333	0	91.178	0.6774	0	45.5805	0.7667	30	48.1201	0.47205	877
ENSG00000163346	PBXIP1	0.4667	7	76.0708	0.3226	23	103.335	0.1333	0	8.0786	0.47205	878
ENSG00000141522	ARHGDIA	0.6	0	2.1867	0.6774	0	4.1906	0.8333	5	12.0679	0.472	879
ENSG00000171159	C9orf16	0.6	0	36.8202	0.6774	0	23.5754	0.8333	76	54.721	0.472	880
ENSG00000137575	SDCBP	0.8	0	66.7993	0.6774	0	74.5593	0.7333	49	97.1932	0.472	881
ENSG00000154144	TBRG1	0.7	0	76.3268	0.7097	0	39.0124	0.7667	33.5	31.2268	0.47155	882
ENSG00000138757	G3BP2	0.8333	0	80.9318	0.7097	0	63.7666	0.7	32	60.4173	0.4715	883
ENSG00000225131	NA	0.6667	0	1.129	0.7419	0	1.1207	0.7667	2.5	2.9117	0.471	884
ENSG00000168894	RNF181	0.4667	12	48.3282	0.7419	0	29.1237	0.8667	56.5	45.1775	0.471	885
ENSG00000013306	SLC25A39	0.8	0	42.4443	0.7419	0	34.3952	0.7	62.5	61.868	0.47095	886
ENSG00000027075	PRKCH	0.8	0	83.0386	0.7419	0	47.3736	0.7	84.5	124.4614	0.47095	887
ENSG00000087087	SRRT	0.8	0	24.7399	0.7419	0	40.7264	0.7	24.5	56.1186	0.47095	888
ENSG00000138777	PPA2	0.8	0	28.425	0.7419	0	39.2663	0.7	32	59.2183	0.47095	889
ENSG00000168958	MFF	0.8	0	25.1374	0.7419	0	55.3465	0.7	38	79.4728	0.47095	890
ENSG00000105618	PRPF31	0.9333	0	16.9756	0.7419	0	39.5548	0.6333	31.5	26.88	0.4709	891
ENSG00000105393	BABAM1	0.7333	0	20.3472	0.7419	0	19.2084	0.7333	23.5	19.6334	0.4709	892
ENSG00000103187	COTL1	0.7333	0	51.6323	0.7419	0	55.4997	0.7333	130.5	145.459	0.4709	893
ENSG00000128524	ATP6V1F	0.7333	0	31.8195	0.7419	0	27.1928	0.7333	30.5	29.5508	0.4709	894
ENSG00000135316	SYNCRIP	0.9333	0	1.8286	0.7419	0	60.7655	0.6333	76	64.4495	0.4709	895
ENSG00000109606	DHX15	0.7333	0	63.4798	0.7419	0	70.3926	0.7333	44.5	78.7202	0.4709	896
ENSG00000144848	ATG3	0.9333	0	11.0869	0.7419	0	53.4031	0.6333	30.5	45.8671	0.4709	897
ENSG00000189091	SF3B3	0.7667	0	32.897	0.7742	0	105.7966	0.7	42.5	74.2738	0.47045	898
ENSG00000107581	EIF3A	0.8333	0	49.9593	0.7742	0	71.8313	0.6667	37.5	78.4683	0.47045	899
ENSG00000168385	SEPT2	0.6333	0	86.1792	0.7742	0	52.0109	0.7667	67.5	108.2731	0.47045	900
ENSG00000235576	NA	0.3667	19.5	74.8574	0.2258	29	49.689	0.2333	0	37.4248	0.47045	901
ENSG00000136908	DPM2	0.9	0	17.2399	0.7742	0	44.0604	0.6333	23	59.7373	0.4704	902
ENSG00000204272	NBDY	0.8	0	30.9245	0.8065	0	22.5772	0.6667	28	30.5103	0.46995	903
ENSG00000105700	KXD1	0.7333	0	30.3402	0.8065	0	12.3259	0.7	13	21.1975	0.4699	904
ENSG00000168610	STAT3	0.8667	0	50.722	0.8065	0	34.4765	0.6333	41.5	58.8747	0.4699	905
ENSG00000169895	SYAP1	0.8667	0	43.2925	0.8065	0	32.6644	0.6333	39	53.9607	0.4699	906
ENSG00000100243	CYB5R3	0.9667	0	1.6432	0.8387	0	31.3645	0.5667	1.5	23.3308	0.4694	907
ENSG00000183617	MRPL54	0.7667	0	20.5667	0.8387	0	17.6529	0.6667	19.5	27.2662	0.4694	908
ENSG00000091542	ALKBH5	0.9667	0	51.1208	0.8387	0	67.7914	0.5667	1	32.3953	0.4694	909
ENSG00000162613	FUBP1	0.7667	0	38.5032	0.8387	0	12.0901	0.6667	33	46.5252	0.4694	910
ENSG00000167397	VKORC1	0.7	0	10.9882	0.8387	0	10.8547	0.7	7	12.049	0.46935	911
ENSG00000265354	TIMM23	0.9	0	41.7544	0.8387	0	54.9669	0.6	27.5	51.7817	0.46935	912
ENSG00000143436	MRPL9	0.7	0	32.9706	0.8387	0	32.1387	0.7	25	26.7149	0.46935	913
ENSG00000154451	GBP5	0.9	0	61.8234	0.8387	0	33.3405	0.6	31	72.1549	0.46935	914
ENSG00000136937	NCBP1	0.8333	0	25.5959	0.8387	0	43.6495	0.6333	7	75.1234	0.4693	915
ENSG00000176087	SLC35A4	0.8333	0	28.3444	0.8387	0	48.8947	0.6333	29	66.3022	0.4693	916
ENSG00000063978	RNF4	0.8333	0	39.7481	0.8387	0	34.6919	0.6333	19.5	50.3459	0.4693	917
ENSG00000153827	TRIP12	0.8333	0	68.1183	0.8387	0	41.9701	0.6333	8	48.9351	0.4693	918
ENSG00000089006	SNX5	0.8667	0	18.3387	0.871	0	30.3893	0.6	10.5	60.5458	0.46885	919
ENSG00000241685	ARPC1A	0.9333	0	5.8628	0.871	0	10.0826	0.5667	9	10.0745	0.46885	920
ENSG00000168303	MPLKIP	0.9333	0	23.1977	0.871	0	18.8545	0.5667	13	38.1705	0.46885	921
ENSG00000167862	MRPL58	1	0	0	0.871	0	27.4118	0.5333	8.5	29.9306	0.4688	922
ENSG00000199753	SNORD104	0.8	0	11.0437	0.871	0	4.0332	0.6333	6	10.4568	0.4688	923
ENSG00000109519	GRPEL1	0.8	0	39.8122	0.871	0	56.6435	0.6333	44.5	98.8797	0.4688	924
ENSG00000168275	COA6	1	0	0	0.871	0	19.964	0.5333	7	24.1999	0.4688	925
ENSG00000100220	RTCB	0.9	0	42.6189	0.9032	0	44.1286	0.5667	36.5	53.7988	0.4683	926
ENSG00000184281	TSSC4	0.9	0	9.8099	0.9032	0	24.9548	0.5667	16.5	38.2021	0.4683	927
ENSG00000198000	NOL8	0.9	0	39.023	0.9032	0	26.0969	0.5667	18.5	76.1516	0.4683	928
ENSG00000118246	FASTKD2	0.9	0	37.2222	0.9032	0	58.2585	0.5667	12	43.8464	0.4683	929
ENSG00000035687	ADSS	0.9	0	47.2509	0.9032	0	39.6759	0.5667	22	75.1486	0.4683	930
ENSG00000116752	BCAS2	0.7	0	66.2413	0.9032	0	33.0322	0.6667	42	35.7747	0.4683	931
ENSG00000128626	MRPS12	0.8333	0	15.2974	0.9032	0	22.3582	0.6	15.5	42.5349	0.46825	932
ENSG00000105676	ARMC6	0.9667	0	0.1826	0.9032	0	8.4006	0.5333	1	35.0689	0.46825	933
ENSG00000104980	TIMM44	0.9667	0	19.3529	0.9032	0	37.5542	0.5333	4.5	20.2939	0.46825	934
ENSG00000165688	PMPCA	0.9667	0	0.1826	0.9032	0	25.0304	0.5333	36	51.672	0.46825	935
ENSG00000113161	HMGCR	0.7667	0	101.326	0.9032	0	28.5164	0.6333	15.5	79.3729	0.46825	936
ENSG00000153395	LPCAT1	0.9667	0	32.3156	0.9032	0	16.6232	0.5333	5.5	39.8991	0.46825	937
ENSG00000164134	NAA15	0.8333	0	27.5282	0.9032	0	47.2722	0.6	4	50.7911	0.46825	938
ENSG00000144895	EIF2A	0.7667	0	84.0922	0.9032	0	43.7902	0.6333	32.5	61.0335	0.46825	939
ENSG00000103591	AAGAB	0.8667	0	64.4171	0.9355	0	52.9149	0.5667	9	61.526	0.4678	940
ENSG00000214413	BBIP1	0.8667	0	17.2701	0.9355	0	28.1426	0.5667	6.5	27.1044	0.4678	941
ENSG00000083937	CHMP2B	0.8667	0	60.2225	0.9355	0	49.3858	0.5667	12	42.5014	0.4678	942
ENSG00000134970	TMED7	1	0	0	0.9355	0	8.2578	0.5	2.5	36.3465	0.46775	943
ENSG00000138796	HADH	1	0	0	0.9355	0	6.6761	0.5	1	34.9457	0.46775	944
ENSG00000081307	UBA5	1	0	0	0.9355	0	26.5636	0.5	2.5	46.8733	0.46775	945
ENSG00000153094	BCL2L11	1	0	0	0.9355	0	15.4411	0.5	5	65.8108	0.46775	946
ENSG00000100991	TRPC4AP	0.9333	0	26.0986	0.9355	0	14.2074	0.5333	1.5	38.291	0.4677	947
ENSG00000161654	LSM12	0.9333	0	3.2982	0.9355	0	1.9978	0.5333	1	3.9994	0.4677	948
ENSG00000042088	TDP1	0.9333	0	43.0689	0.9355	0	15.8061	0.5333	12.5	60.4425	0.4677	949
ENSG00000004478	FKBP4	0.9333	0	21.9698	0.9355	0	49.3673	0.5333	31	54.4695	0.4677	950
ENSG00000150787	PTS	0.9333	0	12.6854	0.9355	0	18.1451	0.5333	14.5	33.0798	0.4677	951
ENSG00000224237	NA	0.9333	0	0.2537	0.9355	0	0.2497	0.5333	1	0.9072	0.4677	952
ENSG00000119844	AFTPH	0.9333	0	26.1715	0.9355	0	12.986	0.5333	2.5	61.7807	0.4677	953
ENSG00000125912	NCLN	0.9667	0	11.6847	0.9677	0	10.0579	0.5	4	48.6141	0.4672	954
ENSG00000037897	METTL1	0.9667	0	0.1826	0.9677	0	15.2665	0.5	4	28.9274	0.4672	955
ENSG00000139168	ZCRB1	0.9667	0	28.1164	0.9677	0	19.0382	0.5	4.5	36.1815	0.4672	956
ENSG00000095319	NUP188	0.8333	0	89.5562	0.9677	0	28.0184	0.5667	8.5	51.7319	0.4672	957
ENSG00000112182	BACH2	0.8333	0	38.0249	0.9677	0	3.5921	0.5667	7.5	46.6968	0.4672	958
ENSG00000124784	RIOK1	0.9	0	2.6325	0.9677	0	0.5388	0.5333	18.5	48.3753	0.46715	959
ENSG00000115446	UNC50	0.9	0	19.4846	0.9677	0	18.3197	0.5333	13	29.056	0.46715	960
ENSG00000270164	LINC01480	1	0	0	1	0	0	0.4667	0	87.235	0.4667	961
ENSG00000154127	UBASH3B	1	0	0	1	0	0	0.4667	0	49.9545	0.4667	962
ENSG00000253522	MIR3142HG	1	0	0	1	0	0	0.4667	0	46.676	0.4667	963
ENSG00000145736	GTF2H2	1	0	0	1	0	0	0.4667	0	5.9213	0.4667	964
ENSG00000235978	NA	1	0	0	1	0	0	0.4667	0	10.733	0.4667	965
ENSG00000196189	SEMA4A	1	0	0	1	0	0	0.4667	0	45.5007	0.4667	966
ENSG00000167004	PDIA3	0.5667	0	54.0349	0.4194	32	87.3096	0.9667	169	183.4242	0.45975	967
ENSG00000100906	NFKBIA	0.7	0	63.7736	0.4839	24	91.5295	0.8667	225	246.4174	0.45865	968
ENSG00000100138	SNU13	0.5667	0	66.8267	0.4839	10	62.1432	0.9333	103.5	90.0944	0.4586	969
ENSG00000135404	CD63	0.6667	0	43.1616	0.5161	0	60.3881	0.8667	63.5	70.1625	0.4581	970
ENSG00000135535	CD164	0.6667	0	94.1544	0.5161	0	147.26	0.8667	158.5	118.4857	0.4581	971
ENSG00000143774	GUK1	0.5333	0	45.9414	0.5161	0	37.0771	0.9333	70.5	47.1017	0.458	972
ENSG00000169813	HNRNPF	0.5667	0	106.2254	0.5484	0	103.6837	0.9	184.5	186.7391	0.45755	973
ENSG00000254999	BRK1	0.6333	0	58.5116	0.5484	0	77.1669	0.8667	64.5	62.654	0.45755	974
ENSG00000118640	VAMP8	0.5667	0	35.6165	0.5484	0	57.765	0.9	59.5	47.9075	0.45755	975
ENSG00000099795	NDUFB7	0.6	0	26.185	0.5806	0	30.4149	0.8667	34	31.0794	0.457	976
ENSG00000211450	SELENOH	0.5333	0	37.8406	0.5806	0	31.0234	0.9	52	49.1246	0.45695	977
ENSG00000090266	NDUFB2	0.5333	0	28.1605	0.5806	0	25.9877	0.9	55.5	43.9001	0.45695	978
ENSG00000129103	SUMF2	0.8667	0	36.1927	0.5806	0	60.1911	0.7333	28.5	45.4282	0.45695	979
ENSG00000163479	SSR2	0.4667	8	63.5692	0.5806	0	109.946	0.9333	93	48.0328	0.45695	980
ENSG00000165280	VCP	0.5667	0	56.0242	0.6129	0	121.4628	0.8667	175	170.9979	0.4565	981
ENSG00000078668	VDAC3	0.7667	0	59.8926	0.6129	0	98.7593	0.7667	80.5	52.0979	0.4565	982
ENSG00000117450	PRDX1	0.5	2	35.4028	0.6129	0	30.2401	0.9	210.5	134.4007	0.45645	983
ENSG00000137210	TMEM14B	0.6333	0	34.8181	0.6129	0	49.6903	0.8333	31	41.3396	0.4564	984
ENSG00000249353	NA	0.4333	1	0.7497	0.6129	0	1.0128	0.9333	3	2.3684	0.4564	985
ENSG00000146066	HIGD2A	0.5333	0	27.3803	0.6452	0	39.4698	0.8667	25.5	32.1313	0.45595	986
ENSG00000130303	BST2	0.8	0	20.8852	0.6452	0	39.0336	0.7333	51.5	55.0563	0.4559	987
ENSG00000134884	ARGLU1	0.7	0	49.3144	0.6774	0	50.8488	0.7667	29.5	44.602	0.4554	988
ENSG00000105058	FAM32A	0.7667	0	44.0722	0.6774	0	43.7603	0.7333	53	73.7154	0.45535	989
ENSG00000100567	PSMA3	0.5667	0	35.3422	0.6774	0	25.2183	0.8333	96.5	97.4947	0.45535	990
ENSG00000174744	BRMS1	0.8333	0	34.6146	0.6774	0	51.5128	0.7	35	41.9524	0.45535	991
ENSG00000168090	COPS6	0.6333	0	85.4631	0.6774	0	48.4664	0.8	68	45.2841	0.45535	992
ENSG00000117410	ATP6V0B	0.5667	0	63.2398	0.6774	0	70.5672	0.8333	79	61.9954	0.45535	993
ENSG00000174231	PRPF8	0.6667	0	69.6383	0.7097	0	65.8766	0.7667	77	63.4728	0.4549	994
ENSG00000143612	C1orf43	0.6	0	73.5896	0.7097	0	66.2843	0.8	63	78.3433	0.45485	995
ENSG00000089692	LAG3	0.5333	0	66.4222	0.7097	0	63.265	0.8333	159.5	142.9711	0.4548	996
ENSG00000115419	GLS	0.7333	0	84.6343	0.7097	0	58.5329	0.7333	34	41.6923	0.4548	997
ENSG00000143753	DEGS1	0.7333	0	85.4302	0.7097	0	84.8818	0.7333	32	61.5408	0.4548	998
ENSG00000101158	NELFCD	0.7667	0	68.2735	0.7419	0	86.7511	0.7	83.5	86.1104	0.4543	999
ENSG00000140350	ANP32A	0.8333	0	3.5982	0.7419	0	20.3038	0.6667	6	20.7356	0.4543	1000
ENSG00000205531	NAP1L4	0.5667	0	111.8319	0.7419	0	53.7289	0.8	76	80.2718	0.4543	1001
ENSG00000148248	SURF4	0.6333	0	61.0007	0.7419	0	89.6677	0.7667	77.5	100.3119	0.4543	1002
ENSG00000130414	NDUFA10	0.8333	0	47.0033	0.7419	0	74.899	0.6667	69.5	75.6594	0.4543	1003
ENSG00000114956	DGUOK	0.7667	0	34.4037	0.7419	0	31.8228	0.7	44.5	68.7332	0.4543	1004
ENSG00000131238	PPT1	0.7667	0	119.387	0.7419	0	113.1624	0.7	76.5	94.6774	0.4543	1005
ENSG00000189306	RRP7A	0.9	0	15.5318	0.7419	0	31.9525	0.6333	25	39.7227	0.45425	1006
ENSG00000128185	DGCR6L	0.8	0	21.203	0.7742	0	30.9234	0.6667	18.5	18.3463	0.4538	1007
ENSG00000131876	SNRPA1	0.8	0	51.9266	0.7742	0	63.8692	0.6667	41.5	46.6502	0.4538	1008
ENSG00000211456	SACM1L	0.8	0	61.3497	0.7742	0	46.2247	0.6667	28	81.2499	0.4538	1009
ENSG00000065548	ZC3H15	0.8	0	55.3486	0.7742	0	83.1759	0.6667	36	99.9733	0.4538	1010
ENSG00000168906	MAT2A	0.8	0	23.2126	0.7742	0	88.7303	0.6667	48.5	81.16	0.4538	1011
ENSG00000174903	RAB1B	0.7333	0	28.5251	0.7742	0	20.541	0.7	12.5	17.4813	0.45375	1012
ENSG00000175348	TMEM9B	0.7333	0	53.5415	0.7742	0	84.5943	0.7	45	45.3394	0.45375	1013
ENSG00000169217	CD2BP2	0.7667	0	63.7239	0.8065	0	32.4282	0.6667	29	41.006	0.4533	1014
ENSG00000077721	UBE2A	0.7667	0	33.8143	0.8065	0	62.2573	0.6667	54	55.7223	0.4533	1015
ENSG00000170248	PDCD6IP	0.7667	0	38.3034	0.8065	0	41.2359	0.6667	28.5	56.4175	0.4533	1016
ENSG00000006451	RALA	0.7	0	120.0914	0.8065	0	58.3332	0.7	28.5	39.5658	0.45325	1017
ENSG00000160075	SSU72	0.7	0	60.1703	0.8065	0	52.3659	0.7	34	58.1103	0.45325	1018
ENSG00000147649	MTDH	0.8333	0	19.8704	0.8065	0	28.2025	0.6333	13.5	48.0275	0.4532	1019
ENSG00000204463	BAG6	0.8333	0	33.9932	0.8065	0	22.7374	0.6333	2	15.2799	0.4532	1020
ENSG00000070831	CDC42	0.8333	0	32.7916	0.8065	0	11.6131	0.6333	8	39.3181	0.4532	1021
ENSG00000255198	SNHG9	0.6667	0	13.7167	0.8387	0	9.9789	0.7	10.5	11.436	0.4527	1022
ENSG00000112237	CCNC	0.9333	0	39.9054	0.8387	0	20.3764	0.5667	46.5	60.8981	0.4527	1023
ENSG00000171453	POLR1C	0.9333	0	21.084	0.8387	0	46.8881	0.5667	30	49.7792	0.4527	1024
ENSG00000028277	POU2F2	0.6	0	58.2217	0.8387	0	30.6055	0.7333	32.5	50.699	0.45265	1025
ENSG00000101166	PRELID3B	0.8	0	52.6756	0.8387	0	17.8724	0.6333	14.5	52.8873	0.45265	1026
ENSG00000110801	PSMD9	0.8	0	13.8115	0.8387	0	4.6106	0.6333	4	5.752	0.45265	1027
ENSG00000129083	COPB1	0.8	0	34.1245	0.8387	0	42.8226	0.6333	61.5	138.1981	0.45265	1028
ENSG00000134996	OSTF1	0.8	0	34.0255	0.8387	0	54.2908	0.6333	28.5	42.6048	0.45265	1029
ENSG00000043462	LCP2	0.6	0	20.4601	0.8387	0	7.7303	0.7333	11	20.9514	0.45265	1030
ENSG00000144591	GMPPA	1	0	0	0.8387	0	22.6344	0.5333	1.5	39.1826	0.45265	1031
ENSG00000065526	SPEN	1	0	0	0.8387	0	13.7407	0.5333	1	35.1515	0.45265	1032
ENSG00000183172	SMDT1	0.9	0	10.2598	0.871	0	19.9962	0.5667	14.5	20.6893	0.4522	1033
ENSG00000183978	COA3	0.9	0	33.6725	0.871	0	32.2441	0.5667	17	34.3902	0.4522	1034
ENSG00000196072	BLOC1S2	0.7	0	64.8182	0.871	0	57.6049	0.6667	34	67.0232	0.4522	1035
ENSG00000149743	TRPT1	0.7	0	60.7041	0.871	0	20.7726	0.6667	23	34.4142	0.4522	1036
ENSG00000110108	TMEM109	0.9	0	22.836	0.871	0	20.8612	0.5667	10	37.582	0.4522	1037
ENSG00000137547	MRPL15	0.9	0	24.0957	0.871	0	42.9208	0.5667	30.5	49.6306	0.4522	1038
ENSG00000198612	COPS8	0.9	0	24.2387	0.871	0	38.7612	0.5667	29.5	44.1703	0.4522	1039
ENSG00000143158	MPC2	0.9	0	13.8526	0.871	0	18.0395	0.5667	18	25.4912	0.4522	1040
ENSG00000081870	HSPB11	0.9	0	7.3704	0.871	0	32.6899	0.5667	7	16.4345	0.4522	1041
ENSG00000240898	NA	0.8333	0	0.5683	0.871	0	0.4544	0.6	1	2.5731	0.45215	1042
ENSG00000136045	PWP1	0.8333	0	57.2252	0.871	0	42.312	0.6	50.5	74.4885	0.45215	1043
ENSG00000087502	ERGIC2	0.9667	0	10.7719	0.871	0	39.5617	0.5333	4.5	41.7478	0.45215	1044
ENSG00000065154	OAT	0.8333	0	46.6673	0.871	0	53.7557	0.6	21.5	58.7077	0.45215	1045
ENSG00000187840	EIF4EBP1	0.9667	0	3.2863	0.871	0	18.1435	0.5333	8	22.9249	0.45215	1046
ENSG00000106400	ZNHIT1	0.8333	0	22.5913	0.871	0	17.9084	0.6	16	24.8883	0.45215	1047
ENSG00000173744	AGFG1	0.9667	0	0.3651	0.871	0	32.1868	0.5333	2.5	25.1841	0.45215	1048
ENSG00000175354	PTPN2	0.8667	0	81.7592	0.9032	0	9.8449	0.5667	7.5	39.1332	0.45165	1049
ENSG00000140157	NIPA2	0.8667	0	38.1835	0.9032	0	31.7032	0.5667	18.5	71.0814	0.45165	1050
ENSG00000155329	ZCCHC10	0.8667	0	21.6933	0.9032	0	7.6792	0.5667	11	27.3714	0.45165	1051
ENSG00000084072	PPIE	0.8667	0	37.6123	0.9032	0	36.621	0.5667	10.5	24.7104	0.45165	1052
ENSG00000100347	SAMM50	0.8	0	46.5847	0.9032	0	27.0073	0.6	37	30.7789	0.4516	1053
ENSG00000132792	CTNNBL1	0.8	0	72.5238	0.9032	0	43.1914	0.6	33	58.7272	0.4516	1054
ENSG00000008838	MED24	1	0	0	0.9032	0	31.3493	0.5	1	44.3605	0.4516	1055
ENSG00000008405	CRY1	0.8	0	60.4656	0.9032	0	32.0006	0.6	17	66.6238	0.4516	1056
ENSG00000111605	CPSF6	0.8	0	36.4585	0.9032	0	46.2588	0.6	12.5	53.7577	0.4516	1057
ENSG00000077150	NFKB2	1	0	0	0.9032	0	8.0015	0.5	0.5	16.8293	0.4516	1058
ENSG00000121579	NAA50	0.8	0	70.2382	0.9032	0	60.7337	0.6	41	47.1695	0.4516	1059
ENSG00000025772	TOMM34	0.9333	0	30.0436	0.9032	0	18.8326	0.5333	24.5	49.6114	0.45155	1060
ENSG00000108064	TFAM	0.9333	0	24.8472	0.9032	0	19.2966	0.5333	17.5	76.3362	0.45155	1061
ENSG00000076043	REXO2	0.7333	0	48.9665	0.9032	0	29.433	0.6333	48	46.2185	0.45155	1062
ENSG00000214160	ALG3	0.9333	0	16.6902	0.9032	0	16.1544	0.5333	13	63.0054	0.45155	1063
ENSG00000175193	PARL	0.9333	0	6.0443	0.9032	0	8.1991	0.5333	4	9.5842	0.45155	1064
ENSG00000162441	LZIC	0.9333	0	60.2435	0.9032	0	30.8586	0.5333	1	21.545	0.45155	1065
ENSG00000125863	MKKS	0.9667	0	1.8257	0.9355	0	30.1454	0.5	5.5	33.187	0.4511	1066
ENSG00000186395	KRT10	0.7667	0	22.2944	0.9355	0	11.366	0.6	10.5	31.6526	0.4511	1067
ENSG00000167272	POP5	0.8333	0	37.5154	0.9355	0	17.4888	0.5667	35	34.0804	0.4511	1068
ENSG00000114030	KPNA1	0.8333	0	18.3165	0.9355	0	16.9393	0.5667	6	34.1134	0.4511	1069
ENSG00000117133	RPF1	0.7667	0	77.3052	0.9355	0	27.9078	0.6	22	54.3048	0.4511	1070
ENSG00000162517	PEF1	0.8333	0	38.7061	0.9355	0	25.8381	0.5667	18	56.8724	0.4511	1071
ENSG00000139514	SLC7A1	0.9	0	43.9791	0.9355	0	7.6506	0.5333	11.5	60.5507	0.45105	1072
ENSG00000037474	NSUN2	0.7	0	60.0626	0.9355	0	10.4621	0.6333	26.5	56.4462	0.45105	1073
ENSG00000105671	DDX49	1	0	0	0.9677	0	37.1783	0.4667	0	30.4945	0.45055	1074
ENSG00000155380	SLC16A1	1	0	0	0.9677	0	16.7033	0.4667	0	57.9715	0.45055	1075
ENSG00000225159	NA	0.8	0	0.504	0.9677	0	0.1796	0.5667	1	0.8996	0.45055	1076
ENSG00000135698	MPHOSPH6	0.9333	0	25.9209	0.9677	0	7.5434	0.5	2	40.2676	0.4505	1077
ENSG00000143314	MRPL24	0.8667	0	23.0103	0.9677	0	0.898	0.5333	4.5	56.1675	0.4505	1078
ENSG00000148803	FUOM	0.9667	0	23.0043	1	0	0	0.4667	0	17.0717	0.45005	1079
ENSG00000114491	UMPS	0.9667	0	52.2162	1	0	0	0.4667	0	53.5701	0.45005	1080
ENSG00000124145	SDC4	0.9	0	8.2827	1	0	0	0.5	2.5	58.3363	0.45	1081
ENSG00000135446	CDK4	0.9	0	27.2431	1	0	0	0.5	2	38.2589	0.45	1082
ENSG00000150459	SAP18	0.5333	0	42.3047	0.4194	19	58.8146	0.9667	67	62.1147	0.44305	1083
ENSG00000100380	ST13	0.5667	0	57.338	0.4516	12	45.5496	0.9333	84.5	63.6816	0.44245	1084
ENSG00000224578	NA	0.4333	1	1.5388	0.4516	1	1.8014	1	7	4.6807	0.44245	1085
ENSG00000196230	TUBB	0.4333	9.5	71.0103	0.4516	2	79.8119	1	357.5	286.3464	0.44245	1086
ENSG00000162704	ARPC5	0.6	0	84.8877	0.4839	23	155.1418	0.9	150.5	99.7234	0.44195	1087
ENSG00000189067	LITAF	0.5333	0	82.2202	0.4839	3	74.2679	0.9333	216	222.6919	0.4419	1088
ENSG00000189043	NDUFA4	0.5333	0	51.8661	0.4839	3	30.5949	0.9333	147	86.5904	0.4419	1089
ENSG00000233328	NA	0.5333	0	1.1366	0.4839	1	1.1932	0.9333	3	1.6333	0.4419	1090
ENSG00000152234	ATP5F1A	0.4333	30	164.1036	0.5161	0	129.6847	0.9667	325.5	219.8635	0.4414	1091
ENSG00000198931	APRT	0.3667	31.5	77.5416	0.5161	0	86.4939	1	108.5	108.9495	0.4414	1092
ENSG00000151366	NDUFC2	0.6	0	12.6648	0.5484	0	9.5427	0.8667	15	14.8967	0.4409	1093
ENSG00000168394	TAP1	0.6	0	48.3659	0.5484	0	92.5376	0.8667	76	95.4677	0.4409	1094
ENSG00000161203	AP2M1	0.6	0	71.2798	0.5484	0	99.2046	0.8667	90	76.3126	0.4409	1095
ENSG00000139193	CD27	0.6667	0	20.1194	0.5484	0	38.212	0.8333	55	60.8744	0.44085	1096
ENSG00000174886	NDUFA11	0.5667	0	30.5355	0.5806	0	14.8547	0.8667	18.5	18.6092	0.44035	1097
ENSG00000126264	HCST	0.7	0	5.9462	0.5806	0	10.5394	0.8	22	27.5198	0.4403	1098
ENSG00000165119	HNRNPK	0.4667	51.5	119.6547	0.6129	0	94.5291	0.9	141	108.6186	0.4398	1099
ENSG00000155368	DBI	0.4667	12.5	42.6884	0.6129	0	45.0309	0.9	82.5	62.4174	0.4398	1100
ENSG00000109062	SLC9A3R1	0.9	0	23.8246	0.6452	0	62.5416	0.6667	33	39.0155	0.4393	1101
ENSG00000136003	ISCU	0.3	83	104.7599	0.6452	0	53.325	0.9667	93.5	74.8869	0.4393	1102
ENSG00000023445	BIRC3	0.7	0	47.5856	0.6452	0	104.6495	0.7667	48.5	130.6386	0.4393	1103
ENSG00000120438	TCP1	0.7	0	47.5179	0.6452	0	65.1402	0.7667	116	114.609	0.4393	1104
ENSG00000131236	CAP1	0.7	0	21.0606	0.6452	0	37.1661	0.7667	27.5	48.2266	0.4393	1105
ENSG00000185624	P4HB	0.6333	0	40.4012	0.6452	0	54.0979	0.8	116.5	104.0678	0.43925	1106
ENSG00000138279	ANXA7	0.6333	0	62.691	0.6452	0	46.1884	0.8	77.5	90.3319	0.43925	1107
ENSG00000126768	TIMM17B	0.8333	0	20.1039	0.6452	0	35.7136	0.7	23	24.5494	0.43925	1108
ENSG00000143420	ENSA	0.6333	0	45.4103	0.6452	0	8.7283	0.8	20	39.0354	0.43925	1109
ENSG00000065427	KARS	0.6667	0	67.8313	0.6774	0	61.4447	0.7667	104.5	128.4504	0.43875	1110
ENSG00000111011	RSRC2	0.8	0	98.0286	0.6774	0	125.9612	0.7	65	75.6981	0.4387	1111
ENSG00000107738	VSIR	0.6	0	70.661	0.6774	0	57.8474	0.8	95.5	160.4769	0.4387	1112
ENSG00000234664	NA	0.7333	0	1.0743	0.6774	0	1.151	0.7333	2	2.1922	0.43865	1113
ENSG00000131504	DIAPH1	0.7333	0	92.3616	0.6774	0	52.5698	0.7333	22	68.7799	0.43865	1114
ENSG00000136448	NMT1	0.8333	0	17.8417	0.7097	0	27.588	0.6667	17.5	49.5207	0.4382	1115
ENSG00000074201	CLNS1A	0.8333	0	51.135	0.7097	0	82.8648	0.6667	66	66.981	0.4382	1116
ENSG00000114503	NCBP2	0.6333	0	83.3815	0.7097	0	85.0164	0.7667	63.5	87.6772	0.4382	1117
ENSG00000146109	ABT1	0.7	0	50.0398	0.7097	0	60.1907	0.7333	42.5	49.9694	0.43815	1118
ENSG00000160014	CALM3	0.6667	0	11.6847	0.7419	0	9.4109	0.7333	28.5	41.3844	0.4376	1119
ENSG00000132471	WBP2	0.7333	0	37.0325	0.7419	0	42.09	0.7	39.5	38.3684	0.4376	1120
ENSG00000086666	ZFAND6	0.8667	0	48.4635	0.7419	0	64.1962	0.6333	22.5	27.7095	0.4376	1121
ENSG00000165416	SUGT1	0.8667	0	50.5381	0.7419	0	58.397	0.6333	25.5	49.2216	0.4376	1122
ENSG00000198898	CAPZA2	0.7333	0	48.8307	0.7419	0	88.3281	0.7	53	121.9606	0.4376	1123
ENSG00000130520	LSM4	0.7667	0	39.5511	0.7742	0	84.1069	0.6667	60.5	61.8543	0.43715	1124
ENSG00000113643	RARS	0.7667	0	44.5527	0.7742	0	57.4773	0.6667	43.5	101.8773	0.43715	1125
ENSG00000125458	NT5C	0.9	0	10.0204	0.7742	0	24.1956	0.6	9.5	17.2214	0.4371	1126
ENSG00000111596	CNOT2	0.7	0	32.8652	0.7742	0	93.551	0.7	55	54.1995	0.4371	1127
ENSG00000148834	GSTO1	0.7	0	46.5872	0.7742	0	41.4703	0.7	34	30.667	0.4371	1128
ENSG00000163634	THOC7	0.9	0	34.2483	0.7742	0	37.3107	0.6	20.5	36.0084	0.4371	1129
ENSG00000214087	ARL16	0.8333	0	32.4275	0.7742	0	46.5487	0.6333	21	47.6928	0.43705	1130
ENSG00000122705	CLTA	0.8333	0	30.0821	0.7742	0	42.8226	0.6333	34	56.964	0.43705	1131
ENSG00000055950	MRPL43	0.7333	0	42.3619	0.8065	0	28.198	0.6667	14	35.5719	0.4366	1132
ENSG00000255717	SNHG1	0.7333	0	58.949	0.8065	0	83.2016	0.6667	53.5	165.7433	0.4366	1133
ENSG00000067829	IDH3G	0.7333	0	49.475	0.8065	0	34.4218	0.6667	29	45.8165	0.4366	1134
ENSG00000112651	MRPL2	0.7333	0	38.6359	0.8065	0	27.8326	0.6667	18	34.6933	0.4366	1135
ENSG00000115677	HDLBP	0.7333	0	58.25	0.8065	0	58.3313	0.6667	10	41.0232	0.4366	1136
ENSG00000127837	AAMP	0.7333	0	80.7404	0.8065	0	50.8285	0.6667	38	40.0092	0.4366	1137
ENSG00000097033	SH3GLB1	0.8667	0	51.998	0.8065	0	43.5421	0.6	16.5	57.9781	0.4366	1138
ENSG00000167461	RAB8A	0.8	0	33.1586	0.8065	0	19.6892	0.6333	11.5	31.3075	0.43655	1139
ENSG00000136270	TBRG4	0.8	0	45.0032	0.8065	0	25.29	0.6333	30.5	77.3213	0.43655	1140
ENSG00000022277	RTF2	0.7	0	58.3838	0.8387	0	56.8436	0.6667	28	36.761	0.43605	1141
ENSG00000175387	SMAD2	0.9	0	11.6836	0.8387	0	48.8854	0.5667	10	39.7981	0.43605	1142
ENSG00000204316	MRPL38	0.9	0	3.2279	0.8387	0	0.9924	0.5667	1	3.9977	0.43605	1143
ENSG00000100883	SRP54	0.9	0	46.6613	0.8387	0	61.7946	0.5667	26	63.2581	0.43605	1144
ENSG00000165609	NUDT5	0.7	0	48.0811	0.8387	0	56.6655	0.6667	31	58.6751	0.43605	1145
ENSG00000170619	COMMD5	0.9	0	18.9083	0.8387	0	35.3194	0.5667	9.5	41.1134	0.43605	1146
ENSG00000112110	MRPL18	0.7	0	34.3902	0.8387	0	28.3228	0.6667	45.5	49.4587	0.43605	1147
ENSG00000130726	TRIM28	0.6333	0	44.3901	0.8387	0	18.3938	0.7	24	49.3586	0.436	1148
ENSG00000101557	USP14	0.7667	0	73.4446	0.8387	0	92.3012	0.6333	51	108.4806	0.436	1149
ENSG00000134900	TPP2	0.8333	0	37.2895	0.8387	0	38.0849	0.6	11.5	30.7922	0.436	1150
ENSG00000121680	PEX16	0.9667	0	3.2863	0.8387	0	39.8278	0.5333	14.5	29.6601	0.436	1151
ENSG00000171421	MRPL36	0.8333	0	17.2755	0.8387	0	17.6181	0.6	9	21.0151	0.436	1152
ENSG00000162777	DENND2D	0.8333	0	44.6143	0.8387	0	46.8771	0.6	21.5	46.8674	0.436	1153
ENSG00000177426	TGIF1	0.8667	0	46.3117	0.871	0	48.5893	0.5667	21	69.9671	0.43555	1154
ENSG00000253626	EIF5AL1	0.8667	0	0.5509	0.871	0	0.8638	0.5667	1	1.3493	0.43555	1155
ENSG00000145293	ENOPH1	0.8667	0	48.8458	0.871	0	51.5056	0.5667	25	42.1902	0.43555	1156
ENSG00000126088	UROD	0.8667	0	33.3884	0.871	0	33.9158	0.5667	11.5	33.9792	0.43555	1157
ENSG00000163866	SMIM12	0.8667	0	36.6857	0.871	0	36.1366	0.5667	21	39.3763	0.43555	1158
ENSG00000113583	C5orf15	0.8	0	79.0101	0.871	0	36.4479	0.6	6.5	58.6037	0.4355	1159
ENSG00000112977	DAP	0.8	0	64.0768	0.871	0	48.2588	0.6	46	64.6241	0.4355	1160
ENSG00000144136	SLC20A1	0.8	0	70.0677	0.871	0	53.5565	0.6	21.5	99.7014	0.4355	1161
ENSG00000143669	LYST	0.8	0	31.5469	0.871	0	26.3678	0.6	24	67.3147	0.4355	1162
ENSG00000131100	ATP6V1E1	0.7333	0	32.9018	0.871	0	14.6781	0.6333	29.5	52.2178	0.43545	1163
ENSG00000224877	NDUFAF8	0.7333	0	25.7981	0.871	0	16.2455	0.6333	14.5	25.7213	0.43545	1164
ENSG00000131473	ACLY	0.9333	0	38.2454	0.871	0	50.9705	0.5333	3	61.0796	0.43545	1165
ENSG00000123131	PRDX4	0.9333	0	17.045	0.871	0	38.3083	0.5333	1.5	49.0252	0.43545	1166
ENSG00000051596	THOC3	0.9333	0	4.4284	0.871	0	6.7348	0.5333	4	8.4435	0.43545	1167
ENSG00000184924	PTRHD1	0.9333	0	12.3391	0.871	0	15.5321	0.5333	5	12.1638	0.43545	1168
ENSG00000159593	NAE1	0.8333	0	55.8265	0.9032	0	57.6148	0.5667	59	58.2726	0.43495	1169
ENSG00000181991	MRPS11	0.9667	0	9.859	0.9032	0	32.3004	0.5	0.5	10.6387	0.43495	1170
ENSG00000132406	TMEM128	0.8333	0	37.2934	0.9032	0	33.1616	0.5667	22.5	30.824	0.43495	1171
ENSG00000114026	OGG1	0.9667	0	31.2202	0.9032	0	25.1029	0.5	6.5	18.8029	0.43495	1172
ENSG00000127125	PPCS	0.8333	0	38.2746	0.9032	0	25.1399	0.5667	33	52.9599	0.43495	1173
ENSG00000214941	ZSWIM7	0.9	0	16.679	0.9032	0	13.5446	0.5333	6	41.8667	0.4349	1174
ENSG00000174446	SNAPC5	0.9	0	31.4523	0.9032	0	20.8429	0.5333	7.5	29.1478	0.4349	1175
ENSG00000138442	WDR12	0.9	0	37.7901	0.9032	0	38.3671	0.5333	32.5	58.6472	0.4349	1176
ENSG00000115514	TXNDC9	0.9	0	26.2503	0.9032	0	11.0094	0.5333	16	37.2611	0.4349	1177
ENSG00000124380	SNRNP27	0.7	0	45.0571	0.9032	0	14.0944	0.6333	24.5	33.3947	0.4349	1178
ENSG00000160214	RRP1	1	0	0	0.9355	0	17.8562	0.4667	0	35.6704	0.43445	1179
ENSG00000229007	NA	1	0	0	0.9355	0	1.0866	0.4667	0	1.2726	0.43445	1180
ENSG00000161179	YDJC	0.8	0	25.6467	0.9355	0	5.793	0.5667	21	28.0201	0.43445	1181
ENSG00000132383	RPA1	0.8	0	78.5356	0.9355	0	19.5308	0.5667	1.5	72.2392	0.43445	1182
ENSG00000197081	IGF2R	1	0	0	0.9355	0	4.6828	0.4667	0	23.1612	0.43445	1183
ENSG00000084774	CAD	1	0	0	0.9355	0	37.2422	0.4667	0	27.9277	0.43445	1184
ENSG00000134748	PRPF38A	0.8	0	41.4909	0.9355	0	21.3678	0.5667	22.5	53.477	0.43445	1185
ENSG00000141510	TP53	0.8667	0	31.5133	0.9355	0	34.7301	0.5333	5.5	41.4896	0.4344	1186
ENSG00000129636	ITFG1	0.8667	0	9.077	0.9355	0	19.4108	0.5333	1.5	45.5675	0.4344	1187
ENSG00000213025	NA	0.8667	0	2.0057	0.9355	0	1.0866	0.5333	1	5.1644	0.4344	1188
ENSG00000165271	NOL6	0.9333	0	37.6319	0.9355	0	36.0569	0.5	2.5	52.4348	0.4344	1189
ENSG00000147586	MRPS28	0.9333	0	2.8567	0.9355	0	3.5981	0.5	0.5	8.6327	0.4344	1190
ENSG00000160131	VMA21	0.8667	0	26.7954	0.9355	0	21.5788	0.5333	2	34.2274	0.4344	1191
ENSG00000111906	HDDC2	0.8667	0	32.5393	0.9355	0	10.7838	0.5333	11.5	34.8961	0.4344	1192
ENSG00000113068	PFDN1	0.8667	0	40.8572	0.9355	0	19.479	0.5333	18	51.161	0.4344	1193
ENSG00000056097	ZFR	0.8667	0	24.1856	0.9355	0	16.1508	0.5333	1	68.2346	0.4344	1194
ENSG00000159176	CSRP1	0.8667	0	56.2942	0.9355	0	43.2859	0.5333	16.5	56.7042	0.4344	1195
ENSG00000160688	FLAD1	0.8667	0	46.6341	0.9355	0	12.4224	0.5333	20.5	47.2718	0.4344	1196
ENSG00000011007	ELOA	0.9333	0	22.0959	0.9355	0	31.8889	0.5	3	44.5789	0.4344	1197
ENSG00000126246	IGFLR1	0.9667	0	5.4772	0.9677	0	7.9026	0.4667	0	17.1816	0.4339	1198
ENSG00000102897	LYRM1	0.9667	0	17.162	0.9677	0	0.3592	0.4667	0	42.9739	0.4339	1199
ENSG00000151287	TEX30	0.9667	0	14.7885	0.9677	0	0.898	0.4667	0	38.9269	0.4339	1200
ENSG00000101901	ALG13	0.9667	0	0.1826	0.9677	0	27.1204	0.4667	0	29.2368	0.4339	1201
ENSG00000169710	FASN	0.9	0	5.9302	0.9677	0	3.2329	0.5	0.5	9.3725	0.43385	1202
ENSG00000166411	IDH3A	0.9	0	17.5439	0.9677	0	22.6303	0.5	1	26.5336	0.43385	1203
ENSG00000171311	EXOSC1	0.9	0	49.9033	0.9677	0	20.8342	0.5	1.5	27.7273	0.43385	1204
ENSG00000164898	FMC1	0.9	0	1.8864	0.9677	0	2.8737	0.5	0.5	5.4055	0.43385	1205
ENSG00000023572	GLRX2	0.9	0	30.4698	0.9677	0	8.6211	0.5	2	14.7876	0.43385	1206
ENSG00000066136	NFYC	0.9	0	28.4589	0.9677	0	15.2665	0.5	3	41.1057	0.43385	1207
ENSG00000080845	DLGAP4	0.8333	0	35.7672	0.9677	0	0.3592	0.5333	4.5	20.3478	0.4338	1208
ENSG00000110917	MLEC	0.8333	0	68.7677	0.9677	0	19.7566	0.5333	4	61.2296	0.4338	1209
ENSG00000244187	TMEM141	0.8333	0	14.8108	0.9677	0	6.1066	0.5333	2	8.4484	0.4338	1210
ENSG00000009844	VTA1	0.8333	0	40.0492	0.9677	0	45.6197	0.5333	23.5	43.782	0.4338	1211
ENSG00000116455	WDR77	0.8333	0	21.9996	0.9677	0	17.0625	0.5333	9.5	29.5849	0.4338	1212
ENSG00000214026	MRPL23	0.9333	0	12.2258	1	0	0	0.4667	0	18.2594	0.43335	1213
ENSG00000183258	DDX41	0.9333	0	34.0372	1	0	0	0.4667	0	48.5451	0.43335	1214
ENSG00000183010	PYCR1	1	0	0	1	0	0	0.4333	0	28.9967	0.4333	1215
ENSG00000177370	TIMM22	1	0	0	1	0	0	0.4333	0	38.0949	0.4333	1216
ENSG00000166780	C16orf45	1	0	0	1	0	0	0.4333	0	70.931	0.4333	1217
ENSG00000010278	CD9	1	0	0	1	0	0	0.4333	0	203.3971	0.4333	1218
ENSG00000170873	MTSS1	1	0	0	1	0	0	0.4333	0	38.1576	0.4333	1219
ENSG00000155090	KLF10	1	0	0	1	0	0	0.4333	0	62.4725	0.4333	1220
ENSG00000072501	SMC1A	1	0	0	1	0	0	0.4333	0	40.95	0.4333	1221
ENSG00000091972	CD200	1	0	0	1	0	0	0.4333	0	181.0849	0.4333	1222
ENSG00000168334	XIRP1	1	0	0	1	0	0	0.4333	0	194.3802	0.4333	1223
ENSG00000102144	PGK1	0.5667	0	97.0241	0.3548	42	97.8089	0.9667	340.5	210.8588	0.42745	1224
ENSG00000169020	ATP5ME	0.4667	4.5	13.99	0.3871	8	14.4833	1	26.5	19.7427	0.4269	1225
ENSG00000130770	ATP5IF1	0.6	0	43.5525	0.3871	47	106.6363	0.9333	50	51.0783	0.42685	1226
ENSG00000122566	HNRNPA2B1	0.5667	0	111.21	0.4194	29	123.4047	0.9333	217.5	128.5276	0.42635	1227
ENSG00000109332	UBE2D3	0.4333	4	120.8977	0.4194	41	106.1357	1	242.5	138.2191	0.42635	1228
ENSG00000135390	ATP5MC2	0.4	24.5	57.6348	0.4516	8	82.1679	1	223	148.6912	0.4258	1229
ENSG00000152601	MBNL1	0.6333	0	84.9408	0.4839	5	71.6737	0.8667	46	77.7029	0.4253	1230
ENSG00000163565	IFI16	0.6667	0	90.0279	0.5161	0	71.1138	0.8333	72	84.7026	0.4247	1231
ENSG00000140941	MAP1LC3B	0.3667	34	61.7798	0.5484	0	126.7391	0.9667	48	116.5973	0.42425	1232
ENSG00000096384	HSP90AB1	0.3	65.5	102.2115	0.5484	0	108.9259	1	1227.5	676.9618	0.4242	1233
ENSG00000100129	EIF3L	0.5333	0	70.7688	0.5806	0	94.7251	0.8667	133.5	84.6311	0.42365	1234
ENSG00000005022	SLC25A5	0.4667	8.5	63.0805	0.5806	0	52.1125	0.9	160	171.5175	0.42365	1235
ENSG00000114978	MOB1A	0.6	0	85.2662	0.5806	0	100.9682	0.8333	88.5	68.3983	0.4236	1236
ENSG00000229833	PET100	0.5	0.5	11.8015	0.6129	0	5.7066	0.8667	6	4.4017	0.42315	1237
ENSG00000151247	EIF4E	0.7	0	22.543	0.6129	0	22.3915	0.7667	29.5	27.2946	0.42315	1238
ENSG00000127445	PIN1	0.8333	0	38.8691	0.6129	0	36.2074	0.7	28.5	31.2554	0.4231	1239
ENSG00000100664	EIF5	0.7667	0	116.351	0.6129	0	119.9342	0.7333	63.5	94.0662	0.4231	1240
ENSG00000140307	GTF2A2	0.8667	0	22.7894	0.6452	0	47.1733	0.6667	41	40.6914	0.42265	1241
ENSG00000131507	NDFIP1	0.4667	2.5	40.4114	0.6452	0	29.3895	0.8667	79	82.4984	0.42265	1242
ENSG00000115286	NDUFS7	0.6	0	15.1582	0.6452	0	9.7672	0.8	10.5	12.5407	0.4226	1243
ENSG00000213763	NA	0.8	0	0.7581	0.6452	0	0.5584	0.7	1	1.2905	0.4226	1244
ENSG00000162739	SLAMF6	0.8	0	81.9356	0.6452	0	66.4933	0.7	81	104.4204	0.4226	1245
ENSG00000105401	CDC37	0.5333	0	88.8119	0.6452	0	81.2483	0.8333	78.5	97.0796	0.42255	1246
ENSG00000184990	SIVA1	0.7667	0	40.0941	0.6774	0	35.0268	0.7	28.5	27.6062	0.42205	1247
ENSG00000187764	SEMA4D	0.6333	0	72.7465	0.6774	0	73.6839	0.7667	42	67.194	0.42205	1248
ENSG00000128655	PDE11A	0.3667	1	0.9229	0.3226	1	0.8059	0.2333	0	0.4302	0.42205	1249
ENSG00000090621	PABPC4	0.5667	0	32.2605	0.6774	0	41.5198	0.8	10.5	33.9123	0.42205	1250
ENSG00000140990	NDUFB10	0.7	0	33.5283	0.6774	0	22.0306	0.7333	33	40.9293	0.422	1251
ENSG00000062485	CS	0.6	0	46.9986	0.7097	0	60.8655	0.7667	44	56.146	0.42155	1252
ENSG00000113575	PPP2CA	0.8	0	83.0322	0.7097	0	51.3498	0.6667	37	82.9618	0.42155	1253
ENSG00000122218	COPA	0.8	0	76.3094	0.7097	0	61.8077	0.6667	39	64.3458	0.42155	1254
ENSG00000099800	TIMM13	0.9333	0	17.8764	0.7097	0	42.6363	0.6	23.5	45.2653	0.4215	1255
ENSG00000177105	RHOG	0.4667	1	116.3059	0.7097	0	55.793	0.8333	63.5	71.2226	0.4215	1256
ENSG00000187735	TCEA1	0.6667	0	24.2688	0.7097	0	25.8163	0.7333	15.5	29.5231	0.4215	1257
ENSG00000105968	H2AFV	0.6667	0	44.1206	0.7097	0	95.0637	0.7333	11	35.098	0.4215	1258
ENSG00000163956	LRPAP1	0.6667	0	46.899	0.7097	0	82.513	0.7333	42.5	56.4211	0.4215	1259
ENSG00000116918	TSNAX	0.8667	0	26.669	0.7097	0	34.5744	0.6333	19	29.5857	0.4215	1260
ENSG00000163947	ARHGEF3	0.5667	0	83.6763	0.7419	0	30.1439	0.7667	99	103.594	0.421	1261
ENSG00000174574	AKIRIN1	0.7667	0	54.4769	0.7419	0	82.969	0.6667	26	47.0368	0.421	1262
ENSG00000125107	CNOT1	0.7	0	28.2996	0.7419	0	54.0235	0.7	12	25.9205	0.42095	1263
ENSG00000160633	SAFB	0.6667	0	49.9348	0.7742	0	75.5977	0.7	33	53.2155	0.42045	1264
ENSG00000108639	SYNGR2	0.7333	0	51.7691	0.7742	0	55.5727	0.6667	75	68.1255	0.42045	1265
ENSG00000166902	MRPL16	0.8667	0	36.4461	0.7742	0	37.2987	0.6	28.5	41.1617	0.42045	1266
ENSG00000177830	CHID1	0.9333	0	21.6791	0.7742	0	37.7712	0.5667	20	25.0339	0.42045	1267
ENSG00000170791	CHCHD7	0.8667	0	35.1715	0.7742	0	29.0912	0.6	13.5	36.9989	0.42045	1268
ENSG00000093144	ECHDC1	0.8667	0	50.6475	0.7742	0	68.8161	0.6	30.5	73.1767	0.42045	1269
ENSG00000109919	MTCH2	0.8	0	41.8858	0.7742	0	28.0928	0.6333	65.5	61.8649	0.4204	1270
ENSG00000110619	CARS	0.8	0	37.0779	0.7742	0	78.0461	0.6333	38.5	55.7443	0.4204	1271
ENSG00000115816	CEBPZ	0.8	0	50.8966	0.7742	0	33.311	0.6333	25	36.1881	0.4204	1272
ENSG00000138674	SEC31A	0.9	0	39.9966	0.8065	0	16.5906	0.5667	2.5	72.3363	0.41995	1273
ENSG00000060971	ACAA1	0.9	0	4.7658	0.8065	0	25.6469	0.5667	8.5	29.9969	0.41995	1274
ENSG00000079263	SP140	0.9	0	24.7201	0.8065	0	25.4449	0.5667	6	41.5615	0.41995	1275
ENSG00000153879	CEBPG	0.9667	0	1.278	0.8065	0	38.8144	0.5333	6	52.7238	0.4199	1276
ENSG00000185236	RAB11B	0.7667	0	14.6389	0.8065	0	24.6456	0.6333	6.5	10.1075	0.4199	1277
ENSG00000065135	GNAI3	0.7667	0	38.0217	0.8065	0	75.7842	0.6333	35	79.5251	0.4199	1278
ENSG00000116898	MRPS15	0.8333	0	24.9978	0.8065	0	46.4276	0.6	40	50.1526	0.4199	1279
ENSG00000165898	ISCA2	0.8667	0	20.0708	0.8387	0	30.9162	0.5667	20.5	20.7935	0.4194	1280
ENSG00000060762	MPC1	0.8667	0	36.0676	0.8387	0	28.8434	0.5667	15	22.5354	0.4194	1281
ENSG00000159596	TMEM69	0.8667	0	56.6713	0.8387	0	18.9863	0.5667	14.5	39.609	0.4194	1282
ENSG00000139233	LLPH	1	0	0	0.8387	0	9.1049	0.5	1	13.6971	0.41935	1283
ENSG00000136560	TANK	0.8	0	76.356	0.8387	0	60.442	0.6	26.5	81.3375	0.41935	1284
ENSG00000134186	PRPF38B	0.8	0	85.5548	0.8387	0	40.5261	0.6	25.5	45.0924	0.41935	1285
ENSG00000053254	FOXN3	0.9333	0	3.4674	0.8387	0	38.54	0.5333	3.5	43.7832	0.4193	1286
ENSG00000275052	PPP4R3B	0.7333	0	65.6351	0.8387	0	46.4471	0.6333	9	32.0417	0.4193	1287
ENSG00000124193	SRSF6	0.7667	0	33.214	0.871	0	77.0452	0.6	8.5	52.2072	0.41885	1288
ENSG00000141759	TXNL4A	0.9667	0	10.4067	0.871	0	14.858	0.5	4	31.9104	0.41885	1289
ENSG00000072736	NFATC3	0.8333	0	25.9223	0.871	0	5.3786	0.5667	1.5	22.7378	0.41885	1290
ENSG00000138629	UBL7	0.8333	0	60.0997	0.871	0	42.4372	0.5667	19	41.7887	0.41885	1291
ENSG00000184047	DIABLO	0.9667	0	5.4772	0.871	0	5.5797	0.5	1.5	7.5746	0.41885	1292
ENSG00000172586	CHCHD1	0.7667	0	40.6341	0.871	0	32.6584	0.6	16.5	27.115	0.41885	1293
ENSG00000149792	MRPL49	0.9667	0	11.8673	0.871	0	36.7955	0.5	1	48.6847	0.41885	1294
ENSG00000147955	SIGMAR1	0.9667	0	2.7386	0.871	0	34.7691	0.5	17	52.4077	0.41885	1295
ENSG00000104388	RAB2A	0.8333	0	51.6393	0.871	0	57.3293	0.5667	9.5	49.9135	0.41885	1296
ENSG00000010017	RANBP9	0.9667	0	0.3651	0.871	0	28.0462	0.5	0.5	28.8475	0.41885	1297
ENSG00000143155	TIPRL	0.8333	0	47.5327	0.871	0	31.3454	0.5667	31.5	36.7881	0.41885	1298
ENSG00000143384	MCL1	0.7667	0	48.6502	0.871	0	12.3686	0.6	12.5	60.5643	0.41885	1299
ENSG00000278845	MRPL45	0.9	0	27.3863	0.871	0	4.7476	0.5333	6	27.4956	0.4188	1300
ENSG00000169612	RAMMET	0.9	0	8.7047	0.871	0	2.7747	0.5333	1	4.5915	0.4188	1301
ENSG00000126749	EMG1	0.9	0	9.39	0.871	0	8.1754	0.5333	2.5	10.3762	0.4188	1302
ENSG00000108219	TSPAN14	0.9	0	47.6648	0.871	0	47.4549	0.5333	1	59.0543	0.4188	1303
ENSG00000164733	CTSB	0.9	0	36.1901	0.871	0	51.1278	0.5333	13	48.6676	0.4188	1304
ENSG00000071859	FAM50A	0.7	0	47.147	0.871	0	16.6822	0.6333	27	37.9803	0.4188	1305
ENSG00000153037	SRP19	0.9	0	9.2528	0.871	0	8.4014	0.5333	2.5	11.4999	0.4188	1306
ENSG00000121892	PDS5A	0.9	0	50.3629	0.871	0	57.3567	0.5333	3.5	30.321	0.4188	1307
ENSG00000118579	MED28	0.9	0	67.5423	0.871	0	30.5144	0.5333	4	34.1838	0.4188	1308
ENSG00000163950	SLBP	0.9	0	19.6349	0.871	0	30.9148	0.5333	6	71.7917	0.4188	1309
ENSG00000196352	CD55	0.7	0	92.322	0.871	0	49.9293	0.6333	39.5	59.8635	0.4188	1310
ENSG00000102580	DNAJC3	1	0	0	0.9032	0	25.6917	0.4667	0	43.0515	0.4183	1311
ENSG00000111615	KRR1	0.8	0	34.5069	0.9032	0	2.548	0.5667	11	32.8952	0.4183	1312
ENSG00000210176	NA	0.9333	0	0.2537	0.9032	0	1.1941	0.5	0.5	1.7407	0.41825	1313
ENSG00000093010	COMT	0.8667	0	24.2705	0.9032	0	28.6856	0.5333	17	23.7924	0.41825	1314
ENSG00000185608	MRPL40	0.8667	0	38.9628	0.9032	0	20.9095	0.5333	14.5	36.4622	0.41825	1315
ENSG00000172466	ZNF24	0.9333	0	3.6498	0.9032	0	80.2187	0.5	4	37.7421	0.41825	1316
ENSG00000104064	GABPB1	0.9333	0	10.7671	0.9032	0	26.4638	0.5	3	68.2576	0.41825	1317
ENSG00000100813	ACIN1	0.8667	0	4.4542	0.9032	0	18.5251	0.5333	2.5	7.2063	0.41825	1318
ENSG00000030066	NUP160	0.8667	0	59.1543	0.9032	0	24.7002	0.5333	14	44.4473	0.41825	1319
ENSG00000196313	POM121	0.9333	0	3.7759	0.9032	0	8.2536	0.5	0.5	6.6475	0.41825	1320
ENSG00000198937	CCDC167	0.8667	0	14.5715	0.9032	0	21.7139	0.5333	12	24.829	0.41825	1321
ENSG00000134480	CCNH	0.8667	0	46.4956	0.9032	0	38.3181	0.5333	12.5	49.8088	0.41825	1322
ENSG00000054116	TRAPPC3	0.9333	0	26.4806	0.9032	0	39.2452	0.5	7	45.3721	0.41825	1323
ENSG00000242114	MTFP1	0.9667	0	2.0083	0.9355	0	0.9099	0.4667	0	13.5894	0.4178	1324
ENSG00000205544	TMEM256	0.7667	0	12.7055	0.9355	0	7.9914	0.5667	8.5	12.3314	0.4178	1325
ENSG00000140395	WDR61	0.7667	0	48.16	0.9355	0	12.5972	0.5667	6.5	52.4261	0.4178	1326
ENSG00000137767	SQOR	0.7667	0	26.9693	0.9355	0	10.9514	0.5667	13	42.9753	0.4178	1327
ENSG00000139146	SINHCAF	0.9667	0	2.3735	0.9355	0	14.4188	0.4667	0	39.4945	0.4178	1328
ENSG00000120159	CAAP1	0.9667	0	0.7303	0.9355	0	20.6129	0.4667	0	48.0027	0.4178	1329
ENSG00000109445	ZNF330	0.9667	0	35.4194	0.9355	0	32.4669	0.4667	0	57.6053	0.4178	1330
ENSG00000115204	MPV17	0.9667	0	3.6515	0.9355	0	16.2332	0.4667	0	35.2025	0.4178	1331
ENSG00000173846	PLK3	0.9667	0	30.1247	0.9355	0	23.5502	0.4667	0	43.5127	0.4178	1332
ENSG00000090006	LTBP4	0.9	0	15.797	0.9355	0	7.3564	0.5	3	37.4263	0.41775	1333
ENSG00000141293	SKAP1	0.9	0	48.1753	0.9355	0	44.3161	0.5	1	47.5668	0.41775	1334
ENSG00000103064	SLC7A6	0.9	0	4.2374	0.9355	0	3.0107	0.5	1.5	13.0798	0.41775	1335
ENSG00000177963	RIC8A	0.9	0	44.9771	0.9355	0	2.4199	0.5	2	44.6926	0.41775	1336
ENSG00000101132	PFDN4	0.8333	0	19.8131	0.9355	0	17.424	0.5333	9	23.0942	0.4177	1337
ENSG00000115073	ACTR1B	0.8333	0	16.689	0.9355	0	30.7145	0.5333	12.5	37.3924	0.4177	1338
ENSG00000162642	C1orf52	0.8333	0	44.1197	0.9355	0	24.7392	0.5333	5.5	25.8373	0.4177	1339
ENSG00000099308	MAST3	0.8667	0	29.1608	0.9677	0	3.0533	0.5	1	15.9322	0.4172	1340
ENSG00000101146	RAE1	0.8667	0	46.5559	0.9677	0	18.8586	0.5	0.5	45.5539	0.4172	1341
ENSG00000108588	CCDC47	0.9333	0	16.7104	0.9677	0	7.9026	0.4667	0	69.3307	0.4172	1342
ENSG00000259494	MRPL46	0.8667	0	10.0459	0.9677	0	6.1066	0.5	1.5	24.0154	0.4172	1343
ENSG00000084092	NOA1	0.8667	0	30.998	0.9677	0	11.3151	0.5	0.5	31.517	0.4172	1344
ENSG00000115604	IL18R1	0.8667	0	32.5249	0.9677	0	23.3487	0.5	7.5	69.1628	0.4172	1345
ENSG00000091483	FH	0.9333	0	21.19	0.9677	0	16.5237	0.4667	0	49.488	0.4172	1346
ENSG00000007312	CD79B	1	0	0	0.9677	0	9.5191	0.4333	0	25.0334	0.41715	1347
ENSG00000073969	NSF	1	0	0	0.9677	0	10.9559	0.4333	0	49.1182	0.41715	1348
ENSG00000108509	CAMTA2	1	0	0	0.9677	0	2.6941	0.4333	0	20.4068	0.41715	1349
ENSG00000147400	CETN2	1	0	0	0.9677	0	12.3928	0.4333	0	31.0554	0.41715	1350
ENSG00000117054	ACADM	0.8	0	48.0464	0.9677	0	1.0776	0.5333	39.5	91.9664	0.41715	1351
ENSG00000113552	GNPDA1	0.9	0	68.8498	1	0	0	0.4667	0	50.2986	0.4167	1352
ENSG00000250982	NA	0.9667	0	0.1826	1	0	0	0.4333	0	0.8944	0.41665	1353
ENSG00000119446	RBM18	0.8333	0	36.5809	1	0	0	0.5	0.5	32.7853	0.41665	1354
ENSG00000145194	ECE2	0.9667	0	0.3651	1	0	0	0.4333	0	21.6405	0.41665	1355
ENSG00000168297	PXK	0.9667	0	58.2412	1	0	0	0.4333	0	38.6519	0.41665	1356
ENSG00000173113	TRMT112	0.5	12.5	32.8738	0.3226	34	48.8677	1	77.5	61.8125	0.4113	1357
ENSG00000196419	XRCC6	0.5333	0	69.599	0.3548	23	111.2591	0.9667	210.5	163.2363	0.41075	1358
ENSG00000105404	RABAC1	0.6	0	55.6364	0.3548	30	46.3219	0.9333	47.5	53.9931	0.4107	1359
ENSG00000089248	ERP29	0.6333	0	122.5518	0.4516	4	77.6655	0.8667	74	62.3499	0.40915	1360
ENSG00000173660	UQCRH	0.4333	13	41.2542	0.4516	15	42.8111	0.9667	102	66.0037	0.40915	1361
ENSG00000225178	NA	0.6	0	0.7761	0.4839	1	0.956	0.8667	2	1.0372	0.40865	1362
ENSG00000111669	TPI1	0.3333	69	75.9684	0.4839	1	76.3106	1	449	211.8599	0.4086	1363
ENSG00000079459	FDFT1	0.5333	0	85.3749	0.4839	3	156.2845	0.9	129.5	185.1245	0.4086	1364
ENSG00000104979	C19orf53	0.5667	0	48.8046	0.5161	0	51.6525	0.8667	79	54.8979	0.4081	1365
ENSG00000257511	NA	0.3	1	7.9078	0.5161	0	1.8381	1	2	2.1023	0.40805	1366
ENSG00000153283	CD96	0.5	0.5	80.412	0.5161	0	83.2853	0.9	89.5	157.367	0.40805	1367
ENSG00000114902	SPCS1	0.6333	0	58.7718	0.5161	0	61.2374	0.8333	88.5	67.6477	0.408	1368
ENSG00000115091	ACTR3	0.6333	0	82.4039	0.5161	0	137.6673	0.8333	107.5	94.8667	0.408	1369
ENSG00000111639	MRPL51	0.6667	0	34.5907	0.5484	0	37.266	0.8	50.5	42.1996	0.40755	1370
ENSG00000150316	CWC15	0.7333	0	47.9228	0.5484	0	57.8133	0.7667	43.5	49.8638	0.40755	1371
ENSG00000113141	IK	0.5333	0	118.958	0.5484	0	115.6579	0.8667	74.5	60.5245	0.40755	1372
ENSG00000164032	H2AFZ	0.3333	48.5	78.7706	0.5484	0	76.9456	0.9667	55	43.6503	0.40755	1373
ENSG00000132341	RAN	0.4	77	98.8048	0.5484	0	80.3948	0.9333	352	267.5874	0.4075	1374
ENSG00000087460	GNAS	0.5	0.5	97.0804	0.5806	0	51.7445	0.8667	98	79.76	0.407	1375
ENSG00000214078	CPNE1	0.5667	0	81.723	0.5806	0	45.122	0.8333	87.5	70.1167	0.40695	1376
ENSG00000114850	SSR3	0.8333	0	58.536	0.5806	0	59.6411	0.7	45.5	87.4471	0.40695	1377
ENSG00000027869	SH2D2A	0.6333	0	15.5207	0.5806	0	52.7301	0.8	44	43.3373	0.40695	1378
ENSG00000175203	DCTN2	0.7667	0	67.6247	0.6452	0	66.6242	0.7	65.5	59.4616	0.40595	1379
ENSG00000243199	NA	0.5667	0	4.0915	0.6452	0	2.5949	0.8	2	2.4647	0.40595	1380
ENSG00000117748	RPA2	0.7667	0	65.124	0.6452	0	94.4749	0.7	61	64.3364	0.40595	1381
ENSG00000183291	SELENOF	0.7	0	48.5226	0.6452	0	51.644	0.7333	51	47.0884	0.4059	1382
ENSG00000129353	SLC44A2	0.8	0	89.5491	0.6774	0	75.7961	0.6667	34.5	54.7063	0.4054	1383
ENSG00000101294	HM13	0.8	0	29.6156	0.6774	0	54.3148	0.6667	35	64.136	0.4054	1384
ENSG00000113712	CSNK1A1	0.8	0	28.5359	0.6774	0	51.9518	0.6667	30.5	43.3038	0.4054	1385
ENSG00000175756	AURKAIP1	0.5333	0	54.02	0.6774	0	40.5458	0.8	42.5	41.6707	0.40535	1386
ENSG00000125868	DSTN	0.5667	0	49.5986	0.7097	0	35.1641	0.7667	54	93.0885	0.4049	1387
ENSG00000106682	EIF4H	0.7667	0	57.9527	0.7097	0	62.4436	0.6667	51	46.4092	0.4049	1388
ENSG00000124795	DEK	0.5667	0	74.8367	0.7097	0	91.2863	0.7667	68	57.0702	0.4049	1389
ENSG00000115866	DARS	0.5667	0	72.1009	0.7097	0	107.6531	0.7667	69	74.9595	0.4049	1390
ENSG00000235363	NA	0.9667	0	0.1826	0.7097	0	1.3084	0.5667	1	1.2015	0.4049	1391
ENSG00000204370	SDHD	0.7	0	26.6486	0.7097	0	38.4018	0.7	23.5	31.5176	0.40485	1392
ENSG00000163527	STT3B	0.9	0	46.3323	0.7097	0	57.2798	0.6	12.5	43.652	0.40485	1393
ENSG00000186184	POLR1D	0.6333	0	43.4945	0.7097	0	65.1989	0.7333	40.5	54.6826	0.4048	1394
ENSG00000243147	MRPL33	0.6333	0	25.034	0.7097	0	36.2282	0.7333	28.5	35.4527	0.4048	1395
ENSG00000126254	RBM42	0.8667	0	34.4667	0.7419	0	28.6086	0.6	14	23.9188	0.4043	1396
ENSG00000119414	PPP6C	0.8667	0	55.6785	0.7419	0	64.3636	0.6	20	45.072	0.4043	1397
ENSG00000109390	NDUFC1	0.6667	0	40.2147	0.7419	0	23.2485	0.7	21	24.9351	0.4043	1398
ENSG00000168175	MAPK1IP1L	0.8	0	30.9049	0.7419	0	54.823	0.6333	38	103.3868	0.40425	1399
ENSG00000110717	NDUFS8	0.6	0	33.6996	0.7419	0	42.5199	0.7333	55	54.0458	0.40425	1400
ENSG00000132323	ILKAP	0.8	0	49.334	0.7419	0	31.4797	0.6333	30	49.6507	0.40425	1401
ENSG00000124228	DDX27	0.9	0	32.4254	0.7742	0	31.0788	0.5667	11	55.2249	0.4038	1402
ENSG00000067900	ROCK1	0.9	0	45.5258	0.7742	0	40.5148	0.5667	12.5	37.4225	0.4038	1403
ENSG00000061794	MRPS35	0.9	0	35.886	0.7742	0	78.9282	0.5667	13	56.0982	0.4038	1404
ENSG00000138382	METTL5	0.9	0	30.1944	0.7742	0	37.8377	0.5667	5.5	35.4319	0.4038	1405
ENSG00000128463	EMC4	0.7667	0	41.9104	0.7742	0	31.1842	0.6333	28.5	37.8979	0.40375	1406
ENSG00000240230	COX19	0.9667	0	6.3901	0.7742	0	33.8878	0.5333	1	26.8632	0.40375	1407
ENSG00000114784	EIF1B	0.7667	0	49.9407	0.7742	0	49.934	0.6333	49	61.7718	0.40375	1408
ENSG00000130165	ELOF1	0.8667	0	18.7733	0.8065	0	16.838	0.5667	10	27.8451	0.4033	1409
ENSG00000198015	MRPL42	0.8667	0	40.1881	0.8065	0	45.7061	0.5667	9.5	38.9187	0.4033	1410
ENSG00000149823	VPS51	0.8667	0	37.1794	0.8065	0	32.5243	0.5667	12	39.8067	0.4033	1411
ENSG00000137076	TLN1	0.6667	0	14.6124	0.8065	0	27.4669	0.6667	12.5	21.8527	0.4033	1412
ENSG00000136522	MRPL47	0.8667	0	31.1315	0.8065	0	42.6647	0.5667	25.5	38.056	0.4033	1413
ENSG00000166012	TAF1D	0.8	0	58.539	0.8065	0	13.5073	0.6	17	54.1923	0.40325	1414
ENSG00000135387	CAPRIN1	0.8	0	55.1274	0.8065	0	55.8656	0.6	17.5	95.2161	0.40325	1415
ENSG00000023318	ERP44	0.8	0	41.9155	0.8065	0	53.1195	0.6	57.5	58.6952	0.40325	1416
ENSG00000066044	ELAVL1	0.9333	0	6.7695	0.8065	0	32.7414	0.5333	4.5	56.5926	0.4032	1417
ENSG00000182307	C8orf33	0.9333	0	11.5002	0.8065	0	36.3134	0.5333	15.5	59.3	0.4032	1418
ENSG00000171735	CAMTA1	0.9333	0	19.8913	0.8065	0	24.6358	0.5333	8	22.2552	0.4032	1419
ENSG00000171223	JUNB	0.8333	0	28.6223	0.8387	0	15.8614	0.5667	8.5	59.4838	0.4027	1420
ENSG00000141030	COPS3	0.7667	0	71.6469	0.8387	0	52.2588	0.6	52.5	95.0325	0.4027	1421
ENSG00000159720	ATP6V0D1	0.7667	0	36.4541	0.8387	0	29.7238	0.6	30.5	53.6444	0.4027	1422
ENSG00000204619	PPP1R11	0.7667	0	56.3984	0.8387	0	23.777	0.6	36.5	37.309	0.4027	1423
ENSG00000134056	MRPS36	0.7667	0	17.7913	0.8387	0	42.2442	0.6	16.5	43.9027	0.4027	1424
ENSG00000172053	QARS	0.6333	0	54.0623	0.8387	0	35.5906	0.6667	37	56.146	0.4027	1425
ENSG00000144674	GOLGA4	0.8333	0	40.2058	0.8387	0	33.2227	0.5667	11.5	101.2994	0.4027	1426
ENSG00000198860	TSEN15	0.7667	0	61.2123	0.8387	0	24.1038	0.6	33.5	43.4681	0.4027	1427
ENSG00000135506	OS9	0.7	0	42.7422	0.8387	0	26.5814	0.6333	23.5	51.975	0.40265	1428
ENSG00000180628	PCGF5	0.9	0	4.2959	0.8387	0	36.2049	0.5333	4.5	28.0799	0.40265	1429
ENSG00000107175	CREB3	0.9	0	41.0151	0.8387	0	77.7959	0.5333	23	64.5823	0.40265	1430
ENSG00000172062	SMN1	0.9	0	5.5069	0.8387	0	8.0533	0.5333	3	5.0428	0.40265	1431
ENSG00000134108	ARL8B	0.7	0	88.674	0.8387	0	98.1842	0.6333	64	108.2656	0.40265	1432
ENSG00000172500	FIBP	1	0	0	0.871	0	38.8342	0.4667	0	36.5696	0.4022	1433
ENSG00000133884	DPF2	0.8	0	40.2928	0.871	0	39.6472	0.5667	2.5	48.1399	0.4022	1434
ENSG00000149483	TMEM138	1	0	0	0.871	0	47.0686	0.4667	0	33.4532	0.4022	1435
ENSG00000147443	DOK2	1	0	0	0.871	0	29.5839	0.4667	0	43.6095	0.4022	1436
ENSG00000114209	PDCD10	0.8	0	40.9457	0.871	0	38.4142	0.5667	23	47.0395	0.4022	1437
ENSG00000168827	GFM1	0.8	0	81.1906	0.871	0	25.121	0.5667	48.5	117.3335	0.4022	1438
ENSG00000114779	ABHD14B	0.8	0	50.1529	0.871	0	36.9739	0.5667	7	37.4395	0.4022	1439
ENSG00000115415	STAT1	0.8	0	98.1381	0.871	0	21.9692	0.5667	10.5	86.3108	0.4022	1440
ENSG00000108592	FTSJ3	0.8667	0	26.0521	0.871	0	17.9005	0.5333	1	55.7388	0.40215	1441
ENSG00000103429	BFAR	0.9333	0	21.3762	0.871	0	63.3792	0.5	0.5	43.0613	0.40215	1442
ENSG00000172269	DPAGT1	0.9333	0	26.6981	0.871	0	67.495	0.5	0.5	44.8519	0.40215	1443
ENSG00000101849	TBL1X	0.7333	0	54.9809	0.871	0	44.0968	0.6	9	45.1018	0.40215	1444
ENSG00000146457	WTAP	0.8667	0	31.6079	0.871	0	28.2166	0.5333	2	35.5738	0.40215	1445
ENSG00000170089	LOC728554	0.9333	0	6.8562	0.871	0	10.231	0.5	1.5	5.8765	0.40215	1446
ENSG00000164332	UBLCP1	0.8667	0	38.749	0.871	0	44.4795	0.5333	10.5	50.4112	0.40215	1447
ENSG00000086589	RBM22	0.8667	0	37.6359	0.871	0	20.4633	0.5333	2.5	55.0182	0.40215	1448
ENSG00000164182	NDUFAF2	0.9333	0	10.5972	0.871	0	11.5499	0.5	1	15.2753	0.40215	1449
ENSG00000133398	MED10	0.8667	0	25.1497	0.871	0	11.579	0.5333	10	29.824	0.40215	1450
ENSG00000041802	LSG1	0.9333	0	51.5737	0.871	0	41.4524	0.5	0.5	42.2209	0.40215	1451
ENSG00000067704	IARS2	0.9333	0	14.2101	0.871	0	22.1532	0.5	0.5	67.2765	0.40215	1452
ENSG00000160087	UBE2J2	0.9333	0	30.8911	0.871	0	4.949	0.5	0.5	32.8811	0.40215	1453
ENSG00000058600	POLR3E	0.9667	0	27.5687	0.9032	0	23.5044	0.4667	0	40.3693	0.40165	1454
ENSG00000148296	SURF6	0.9667	0	0.9129	0.9032	0	7.5322	0.4667	0	29.5613	0.40165	1455
ENSG00000185728	YTHDF3	0.9667	0	10.0416	0.9032	0	63.6389	0.4667	0	25.3536	0.40165	1456
ENSG00000170266	GLB1	0.9667	0	7.8507	0.9032	0	27.0099	0.4667	0	46.4716	0.40165	1457
ENSG00000144161	ZC3H8	0.9667	0	25.9255	0.9032	0	53.3283	0.4667	0	32.7635	0.40165	1458
ENSG00000183255	PTTG1IP	0.9	0	73.1354	0.9032	0	20.9825	0.5	1	71.8396	0.4016	1459
ENSG00000130340	SNX9	0.7	0	42.046	0.9032	0	5.6061	0.6	15.5	55.5812	0.4016	1460
ENSG00000114354	TFG	0.9	0	45.0805	0.9032	0	31.1062	0.5	6.5	44.1641	0.4016	1461
ENSG00000116863	ADPRHL2	0.9	0	51.4991	0.9032	0	43.085	0.5	5.5	44.2792	0.4016	1462
ENSG00000096401	CDC5L	0.8333	0	37.857	0.9032	0	32.9161	0.5333	48.5	67.9721	0.40155	1463
ENSG00000116977	LGALS8	0.8333	0	33.8564	0.9032	0	51.6577	0.5333	3	49.9405	0.40155	1464
ENSG00000204842	ATXN2	0.9333	0	1.317	0.9355	0	8.4305	0.4667	0	38.8192	0.4011	1465
ENSG00000184575	XPOT	0.6667	0	68.8998	0.9355	0	14.9782	0.6	19	77.0046	0.4011	1466
ENSG00000121350	PYROXD1	0.8667	0	46.2852	0.9355	0	2.1568	0.5	0.5	30.4077	0.4011	1467
ENSG00000101811	CSTF2	0.9333	0	5.1591	0.9355	0	5.3708	0.4667	0	53.525	0.4011	1468
ENSG00000133835	HSD17B4	0.8667	0	51.958	0.9355	0	13.5484	0.5	1	64.7618	0.4011	1469
ENSG00000171522	PTGER4	0.9333	0	15.19	0.9355	0	24.485	0.4667	0	42.117	0.4011	1470
ENSG00000138381	ASNSD1	0.9333	0	53.6418	0.9355	0	75.1418	0.4667	0	63.5915	0.4011	1471
ENSG00000076003	MCM6	0.9333	0	9.0417	0.9355	0	16.93	0.4667	0	79.9271	0.4011	1472
ENSG00000265808	SEC22B	0.8667	0	24.9719	0.9355	0	7.54	0.5	3	25.2984	0.4011	1473
ENSG00000120942	UBIAD1	0.8667	0	41.2626	0.9355	0	16.1595	0.5	5.5	64.5363	0.4011	1474
ENSG00000254858	MPV17L2	1	0	0	0.9355	0	27.5106	0.4333	0	29.9594	0.40105	1475
ENSG00000239789	MRPS17	1	0	0	0.9355	0	11.8474	0.4333	0	19.2312	0.40105	1476
ENSG00000108528	SLC25A11	0.9	0	30.0489	0.9677	0	33.5862	0.4667	0	43.0003	0.40055	1477
ENSG00000006007	GDE1	0.9	0	18.1753	0.9677	0	21.9118	0.4667	0	42.2503	0.40055	1478
ENSG00000167747	C19orf48	0.9667	0	13.5105	0.9677	0	7.3638	0.4333	0	38.8344	0.4005	1479
ENSG00000099860	GADD45B	0.8333	0	32.0694	0.9677	0	13.8296	0.5	2	47.9205	0.4005	1480
ENSG00000079134	THOC1	0.9667	0	25.9255	0.9677	0	16.3441	0.4333	0	60.1217	0.4005	1481
ENSG00000136111	TBC1D4	0.9667	0	7.303	0.9677	0	29.4553	0.4333	0	67.2386	0.4005	1482
ENSG00000138138	ATAD1	0.8333	0	82.566	0.9677	0	42.0276	0.5	2	78.9473	0.4005	1483
ENSG00000149428	HYOU1	0.9667	0	1.4606	0.9677	0	0.1796	0.4333	0	24.8661	0.4005	1484
ENSG00000178896	EXOSC4	0.9667	0	5.2947	0.9677	0	10.7763	0.4333	0	14.7418	0.4005	1485
ENSG00000143641	GALNT2	0.8333	0	36.359	0.9677	0	8.9803	0.5	1	38.955	0.4005	1486
ENSG00000213080	NA	0.9667	0	0.9129	0.9677	0	0.1796	0.4333	0	1.3917	0.4005	1487
ENSG00000125630	POLR1B	0.8667	0	15.1362	1	0	0	0.4667	0	49.6058	0.40005	1488
ENSG00000283554	LINC02341	1	0	0	1	0	0	0.4	0	33.7377	0.4	1489
ENSG00000145990	GFOD1	1	0	0	1	0	0	0.4	0	45.519	0.4	1490
ENSG00000164056	SPRY1	1	0	0	1	0	0	0.4	0	53.9359	0.4	1491
ENSG00000141682	PMAIP1	0.9333	0	17.3621	1	0	0	0.4333	0	48.2456	0.39995	1492
ENSG00000161981	SNRNP25	0.9333	0	21.6227	1	0	0	0.4333	0	23.6067	0.39995	1493
ENSG00000100714	MTHFD1	0.9333	0	13.8705	1	0	0	0.4333	0	39.7188	0.39995	1494
ENSG00000123395	ATG101	0.9333	0	16.9794	1	0	0	0.4333	0	14.3033	0.39995	1495
ENSG00000132313	MRPL35	0.9333	0	14.2991	1	0	0	0.4333	0	34.5587	0.39995	1496
ENSG00000112695	COX7A2	0.5	6.5	53.6764	0.2903	20	38.9623	1	145	99.6795	0.39515	1497
ENSG00000113732	ATP6V0E1	0.5333	0	93.7249	0.3871	31	74.4947	0.9333	100.5	88.4556	0.3935	1498
ENSG00000067225	PKM	0.3667	21.5	40.2013	0.4194	11	50.346	1	370	215.8298	0.39305	1499
ENSG00000116209	TMEM59	0.5333	0	170.248	0.4516	55	107.3902	0.9	87	59.8339	0.39245	1500
ENSG00000119335	SET	0.7667	0	36.5084	0.4839	1	51.9444	0.7667	38	49.3069	0.392	1501
ENSG00000235655	NA	0.5667	0	1.9561	0.4839	1	1.6572	0.8667	2	1.6333	0.392	1502
ENSG00000087191	PSMC5	0.7	0	41.8863	0.4839	16	67.5495	0.8	75.5	91.2909	0.39195	1503
ENSG00000087365	SF3B2	0.5	0.5	86.6873	0.4839	1	87.3953	0.9	58.5	63.7905	0.39195	1504
ENSG00000155307	SAMSN1	0.4667	83.5	110.7775	0.5161	0	73.3406	0.9	121.5	171.6549	0.3914	1505
ENSG00000084207	GSTP1	0.4667	1	40.9595	0.5161	0	32.4592	0.9	46.5	69.2872	0.3914	1506
ENSG00000172428	COPS9	0.5333	0	33.5086	0.5161	0	24.3001	0.8667	38.5	27.5583	0.3914	1507
ENSG00000143742	SRP9	0.4	34	43.7754	0.5161	0	56.2165	0.9333	65	42.5217	0.39135	1508
ENSG00000103769	RAB11A	0.6333	0	62.5928	0.5484	0	54.8639	0.8	54	67.0123	0.39085	1509
ENSG00000182117	NOP10	0.6333	0	37.6658	0.5484	0	41.7823	0.8	58	66.5487	0.39085	1510
ENSG00000075142	SRI	0.8333	0	37.4799	0.5484	0	57.5351	0.7	37.5	51.0642	0.39085	1511
ENSG00000138378	STAT4	0.7667	0	79.9189	0.5484	0	122.3042	0.7333	63.5	119.4078	0.39085	1512
ENSG00000116489	CAPZA1	0.6333	0	77.3828	0.5484	0	58.4438	0.8	67.5	98.6025	0.39085	1513
ENSG00000006015	REX1BD	0.6	0	53.0391	0.5806	0	46.1552	0.8	33.5	47.3748	0.3903	1514
ENSG00000143106	PSMA5	0.6	0	88.1913	0.5806	0	61.0939	0.8	100.5	90.4463	0.3903	1515
ENSG00000159377	PSMB4	0.5333	0	60.1671	0.5806	0	44.4657	0.8333	88.5	67.5754	0.39025	1516
ENSG00000182934	SRPRA	0.7667	0	86.6331	0.6774	0	57.0554	0.6667	30	84.8	0.38875	1517
ENSG00000225093	NA	0.7	0	0.6747	0.6774	0	0.7229	0.7	1	1.1043	0.3887	1518
ENSG00000100353	EIF3D	0.4333	7	92.8761	0.6774	0	147.5414	0.8333	90.5	122.4068	0.38865	1519
ENSG00000100612	DHRS7	0.6333	0	58.1844	0.6774	0	46.9942	0.7333	57	54.1706	0.38865	1520
ENSG00000173141	MRPL57	0.6333	0	49.8381	0.6774	0	33.397	0.7333	49.5	52.6569	0.38865	1521
ENSG00000100385	IL2RB	0.6667	0	77.6408	0.7097	0	52.5094	0.7	32	52.3613	0.3882	1522
ENSG00000172081	MOB3A	0.9333	0	54.5523	0.7097	0	52.6617	0.5667	10	39.0101	0.3882	1523
ENSG00000140612	SEC11A	0.7333	0	56.3291	0.7097	0	64.581	0.6667	37	54.8089	0.3882	1524
ENSG00000149781	FERMT3	0.9333	0	25.2195	0.7097	0	58.2823	0.5667	19.5	52.1394	0.3882	1525
ENSG00000163636	PSMD6	0.7333	0	59.4926	0.7097	0	62.0205	0.6667	59.5	56.3864	0.3882	1526
ENSG00000198791	CNOT7	0.8	0	49.6883	0.7097	0	75.8938	0.6333	41	58.9976	0.38815	1527
ENSG00000092330	TINF2	0.9	0	68.6276	0.7419	0	78.4078	0.5667	34	61.5286	0.38765	1528
ENSG00000120802	TMPO	0.9	0	31.9076	0.7419	0	46.7521	0.5667	4.5	56.7831	0.38765	1529
ENSG00000178562	CD28	0.7	0	81.029	0.7419	0	32.9229	0.6667	39.5	104.1885	0.38765	1530
ENSG00000166595	FAM96B	0.3667	31.5	38.1874	0.7419	0	28.6723	0.8333	57	39.5852	0.3876	1531
ENSG00000132153	DHX30	0.7667	0	54.9756	0.7419	0	45.9138	0.6333	29	65.1473	0.3876	1532
ENSG00000143183	TMCO1	0.7667	0	40.2983	0.7419	0	85.2479	0.6333	19.5	52.7733	0.3876	1533
ENSG00000156515	HK1	0.8667	0	58.1332	0.7742	0	65.0568	0.5667	11.5	101.784	0.38715	1534
ENSG00000148484	RSU1	0.8667	0	51.8956	0.7742	0	62.8969	0.5667	18.5	52.1455	0.38715	1535
ENSG00000120948	TARDBP	0.8667	0	38.2566	0.7742	0	30.7145	0.5667	14	44.692	0.38715	1536
ENSG00000109536	FRG1	0.6	0	8.1737	0.7742	0	20.0496	0.7	11.5	29.1011	0.3871	1537
ENSG00000144749	LRIG1	0.8	0	14.1098	0.7742	0	25.0256	0.6	10.5	37.5448	0.3871	1538
ENSG00000124226	RNF114	0.9333	0	34.5063	0.7742	0	63.1516	0.5333	1	49.3613	0.38705	1539
ENSG00000143771	CNIH4	0.9333	0	32.0948	0.7742	0	48.0275	0.5333	4.5	35.7419	0.38705	1540
ENSG00000108349	CASC3	0.7667	0	40.0092	0.8065	0	13.2633	0.6	2	19.045	0.3866	1541
ENSG00000125676	THOC2	0.8333	0	94.1681	0.8065	0	42.4374	0.5667	13.5	47.2022	0.3866	1542
ENSG00000213523	SRA1	0.7667	0	39.7144	0.8065	0	37.0799	0.6	34.5	46.5763	0.3866	1543
ENSG00000240682	ISY1	0.7667	0	29.9132	0.8065	0	15.6689	0.6	11	23.0169	0.3866	1544
ENSG00000105379	ETFB	0.9	0	9.3879	0.8065	0	10.5536	0.5333	5.5	17.2788	0.38655	1545
ENSG00000140575	IQGAP1	0.7	0	78.7031	0.8065	0	40.1024	0.6333	16	51.3293	0.38655	1546
ENSG00000168092	PAFAH1B2	0.7	0	31.9063	0.8065	0	33.2447	0.6333	1	25.6899	0.38655	1547
ENSG00000137100	DCTN3	0.9	0	91.8227	0.8065	0	33.665	0.5333	7	26.2291	0.38655	1548
ENSG00000272886	DCP1A	0.9	0	33.0111	0.8065	0	72.4306	0.5333	2	61.3882	0.38655	1549
ENSG00000115520	COQ10B	0.9	0	69.3742	0.8065	0	47.525	0.5333	22.5	55.7249	0.38655	1550
ENSG00000166181	API5	0.8	0	28.2847	0.8387	0	22.377	0.5667	15	60.5921	0.38605	1551
ENSG00000101843	PSMD10	0.8	0	68.4364	0.8387	0	46.0635	0.5667	19	60.7302	0.38605	1552
ENSG00000232956	SNHG15	0.8	0	39.3544	0.8387	0	31.2553	0.5667	30	67.2841	0.38605	1553
ENSG00000275895	U2AF1L5	0.8667	0	0.9589	0.8387	0	1.5027	0.5333	1	3.5071	0.386	1554
ENSG00000232388	SMIM26	0.6667	0	27.7208	0.8387	0	21.2135	0.6333	9	25.0816	0.386	1555
ENSG00000004142	POLDIP2	0.8667	0	33.1344	0.8387	0	40.3225	0.5333	17.5	41.4336	0.386	1556
ENSG00000159322	ADPGK	0.7333	0	77.3272	0.8387	0	69.8176	0.6	37.5	45.7538	0.386	1557
ENSG00000198805	PNP	0.7333	0	78.3813	0.8387	0	29.2921	0.6	34	44.303	0.386	1558
ENSG00000123338	NCKAP1L	0.8667	0	9.0004	0.8387	0	61.0277	0.5333	10	52.1834	0.386	1559
ENSG00000188690	UROS	0.9333	0	24.8245	0.8387	0	8.7196	0.5	0.5	26.3731	0.386	1560
ENSG00000185009	AP3M1	0.9333	0	33.9367	0.8387	0	112.7255	0.5	3	65.1419	0.386	1561
ENSG00000123545	NDUFAF4	0.9333	0	17.9592	0.8387	0	29.2989	0.5	2.5	45.5471	0.386	1562
ENSG00000183520	UTP11	0.8667	0	39.2603	0.8387	0	40.4029	0.5333	23.5	36.7423	0.386	1563
ENSG00000101161	PRPF6	0.7667	0	37.732	0.871	0	58.8696	0.5667	5.5	52.3367	0.38555	1564
ENSG00000152242	C18orf25	0.9667	0	1.278	0.871	0	17.4917	0.4667	0	31.1434	0.38555	1565
ENSG00000129255	MPDU1	0.9667	0	0.1826	0.871	0	15.1655	0.4667	0	32.7422	0.38555	1566
ENSG00000107874	CUEDC2	0.9667	0	19.5354	0.871	0	26.2201	0.4667	0	28.3436	0.38555	1567
ENSG00000122873	CISD1	0.9667	0	15.5188	0.871	0	29.6779	0.4667	0	31.52	0.38555	1568
ENSG00000138750	NUP54	0.9667	0	4.5644	0.871	0	36.066	0.4667	0	42.6497	0.38555	1569
ENSG00000116120	FARSB	0.9667	0	0.1826	0.871	0	28.3765	0.4667	0	57.893	0.38555	1570
ENSG00000214114	MYCBP	0.9667	0	16.7968	0.871	0	9.4228	0.4667	0	28.8378	0.38555	1571
ENSG00000100109	TFIP11	0.9	0	33.5648	0.871	0	17.8992	0.5	0.5	33.9416	0.3855	1572
ENSG00000092108	SCFD1	0.9	0	34.949	0.871	0	46.0157	0.5	1.5	51.5646	0.3855	1573
ENSG00000085719	CPNE3	0.9	0	27.0139	0.871	0	64.4778	0.5	6	35.7205	0.3855	1574
ENSG00000238000	NA	0.7	0	0.6149	0.871	0	0.5428	0.6	1	2.1359	0.3855	1575
ENSG00000168393	DTYMK	0.9	0	22.2911	0.871	0	13.5725	0.5	13.5	23.0996	0.3855	1576
ENSG00000166848	TERF2IP	0.8333	0	29.3034	0.871	0	28.5546	0.5333	12	38.9092	0.38545	1577
ENSG00000182287	AP1S2	0.8333	0	60.2798	0.871	0	31.9109	0.5333	22.5	66.1855	0.38545	1578
ENSG00000183431	SF3A3	0.8333	0	81.3748	0.871	0	29.2891	0.5333	6.5	78.6483	0.38545	1579
ENSG00000133028	SCO1	0.9333	0	1.317	0.9032	0	24.232	0.4667	0	32.3024	0.38495	1580
ENSG00000103507	BCKDK	0.9333	0	28.3724	0.9032	0	35.053	0.4667	0	37.5926	0.38495	1581
ENSG00000138614	INTS14	0.8667	0	33.8786	0.9032	0	34.344	0.5	2.5	53.3678	0.38495	1582
ENSG00000204899	MZT1	0.9333	0	20.0717	0.9032	0	33.0864	0.4667	0	33.0161	0.38495	1583
ENSG00000139289	PHLDA1	0.7333	0	53.7592	0.9032	0	21.2506	0.5667	4.5	50.4643	0.38495	1584
ENSG00000107372	ZFAND5	0.8667	0	52.2444	0.9032	0	12.054	0.5	0.5	51.5306	0.38495	1585
ENSG00000010270	STARD3NL	0.9333	0	4.8401	0.9032	0	31.9539	0.4667	0	53.7542	0.38495	1586
ENSG00000188725	SMIM15	0.9333	0	32.7211	0.9032	0	35.0684	0.4667	0	36.2955	0.38495	1587
ENSG00000164022	AIMP1	0.8667	0	47.9992	0.9032	0	36.4497	0.5	5.5	53.8423	0.38495	1588
ENSG00000138758	SEPT11	0.9333	0	16.9494	0.9032	0	36.5663	0.4667	0	35.1675	0.38495	1589
ENSG00000186432	KPNA4	0.8667	0	43.3062	0.9032	0	26.9233	0.5	3.5	21.6307	0.38495	1590
ENSG00000131368	MRPS25	0.7333	0	36.0476	0.9032	0	33.5215	0.5667	9	26.2623	0.38495	1591
ENSG00000137947	GTF2B	0.8667	0	43.3882	0.9032	0	27.787	0.5	0.5	40.6038	0.38495	1592
ENSG00000156256	USP16	0.8	0	29.3313	0.9032	0	47.9305	0.5333	19	51.3461	0.3849	1593
ENSG00000100227	POLDIP3	0.8	0	45.7065	0.9032	0	20.6567	0.5333	14	50.5427	0.3849	1594
ENSG00000184209	SNRNP35	0.8	0	32.9027	0.9032	0	8.0885	0.5333	1	28.9752	0.3849	1595
ENSG00000027697	IFNGR1	1	0	0	0.9032	0	79.1277	0.4333	0	74.6643	0.3849	1596
ENSG00000072756	TRNT1	1	0	0	0.9032	0	49.1835	0.4333	0	28.5448	0.3849	1597
ENSG00000183527	PSMG1	0.9	0	31.5329	0.9355	0	12.5655	0.4667	0	35.7659	0.38445	1598
ENSG00000101220	C20orf27	0.9	0	23.7709	0.9355	0	5.8871	0.4667	0	27.7982	0.38445	1599
ENSG00000127870	RNF6	0.9	0	18.588	0.9355	0	45.1554	0.4667	0	52.2191	0.38445	1600
ENSG00000122958	VPS26A	0.9	0	24.3533	0.9355	0	42.72	0.4667	0	43.7599	0.38445	1601
ENSG00000154813	DPH3	0.9	0	31.8967	0.9355	0	14.9101	0.4667	0	41.1471	0.38445	1602
ENSG00000158793	NIT1	0.9	0	25.6138	0.9355	0	25.1233	0.4667	0	29.4817	0.38445	1603
ENSG00000088682	COQ9	0.9667	0	2.556	0.9355	0	6.0177	0.4333	0	31.762	0.3844	1604
ENSG00000184508	HDDC3	0.9667	0	6.2075	0.9355	0	11.8629	0.4333	0	14.8108	0.3844	1605
ENSG00000111530	CAND1	0.6333	0	93.2723	0.9355	0	68.5715	0.6	26	47.4155	0.3844	1606
ENSG00000156599	ZDHHC5	0.8333	0	25.0072	0.9355	0	23.3886	0.5	0.5	33.9671	0.3844	1607
ENSG00000143653	SCCPDH	0.9667	0	30.4899	0.9355	0	27.6203	0.4333	0	74.4442	0.3844	1608
ENSG00000213281	NRAS	0.8333	0	33.7029	0.9355	0	37.9907	0.5	0.5	31.5821	0.3844	1609
ENSG00000078902	TOLLIP	0.8667	0	7.536	0.9677	0	0.5388	0.4667	0	29.8772	0.3839	1610
ENSG00000156928	MALSU1	0.8667	0	26.1253	0.9677	0	16.3441	0.4667	0	17.243	0.3839	1611
ENSG00000145782	ATG12	0.8667	0	20.0171	0.9677	0	0.5388	0.4667	0	25.9638	0.3839	1612
ENSG00000115946	PNO1	0.8667	0	23.8714	0.9677	0	28.7368	0.4667	0	72.7109	0.3839	1613
ENSG00000198171	DDRGK1	1	0	0	0.9677	0	17.9605	0.4	0	19.5932	0.38385	1614
ENSG00000151729	SLC25A4	1	0	0	0.9677	0	14.1888	0.4	0	29.4291	0.38385	1615
ENSG00000163832	ELP6	1	0	0	0.9677	0	10.9559	0.4	0	43.2137	0.38385	1616
ENSG00000100360	IFT27	0.9333	0	11.6641	0.9677	0	12.2132	0.4333	0	20.9405	0.3838	1617
ENSG00000100319	ZMAT5	0.9333	0	6.2896	0.9677	0	10.7763	0.4333	0	11.4187	0.3838	1618
ENSG00000184162	NR2C2AP	0.9333	0	18.1102	0.9677	0	16.7033	0.4333	0	26.3696	0.3838	1619
ENSG00000198417	MT1F	0.9333	0	11.1893	0.9677	0	9.8783	0.4333	0	29.258	0.3838	1620
ENSG00000134905	CARS2	0.9333	0	7.6519	0.9677	0	7.5434	0.4333	0	33.922	0.3838	1621
ENSG00000107651	SEC23IP	0.9333	0	19.376	0.9677	0	25.8632	0.4333	0	22.8301	0.3838	1622
ENSG00000166228	PCBD1	0.9333	0	19.0354	0.9677	0	9.6987	0.4333	0	16.5746	0.3838	1623
ENSG00000120526	NUDCD1	0.9333	0	56.7585	0.9677	0	6.825	0.4333	0	40.4051	0.3838	1624
ENSG00000115364	MRPL19	0.9333	0	23.2155	0.9677	0	1.6164	0.4333	0	48.8086	0.3838	1625
ENSG00000158716	DUSP23	0.9333	0	18.1938	0.9677	0	7.1842	0.4333	0	24.0454	0.3838	1626
ENSG00000108829	LRRC59	0.8333	0	9.5842	1	0	0	0.4667	0	15.2888	0.38335	1627
ENSG00000102900	NUP93	0.9667	0	12.9628	1	0	0	0.4	0	63.4754	0.38335	1628
ENSG00000182512	GLRX5	0.9667	0	25.5604	1	0	0	0.4	0	31.3825	0.38335	1629
ENSG00000070785	EIF2B3	0.9667	0	15.5188	1	0	0	0.4	0	39.4692	0.38335	1630
ENSG00000117419	ERI3	0.9667	0	21.1786	1	0	0	0.4	0	20.8419	0.38335	1631
ENSG00000188342	GTF2F2	0.9	0	37.7324	1	0	0	0.4333	0	29.136	0.3833	1632
ENSG00000102401	ARMCX3	0.9	0	45.416	1	0	0	0.4333	0	71.2612	0.3833	1633
ENSG00000101182	PSMA7	0.6	0	64.7721	0.2258	79	70.2358	0.9667	217.5	125.7512	0.3796	1634
ENSG00000175390	EIF3F	0.4333	26	82.6441	0.3226	34	101.9375	1	101	53.0014	0.37795	1635
ENSG00000231925	TAPBP	0.4333	13	110.6487	0.3226	34	85.4796	1	96.5	88.2304	0.37795	1636
ENSG00000198830	HMGN2	0.4667	10	22.1499	0.3548	18	32.4799	0.9667	98	57.2829	0.37745	1637
ENSG00000166598	HSP90B1	0.6	0	129.0206	0.4194	21	166.2324	0.8667	169	180.9035	0.3764	1638
ENSG00000089220	PEBP1	0.6667	0	69.7423	0.4194	38	69.6396	0.8333	119.5	117.313	0.37635	1639
ENSG00000255302	EID1	0.4667	46.5	96.2277	0.4839	4	99.799	0.9	92	141.893	0.3753	1640
ENSG00000120727	PAIP2	0.4667	13.5	34.3729	0.4839	8	54.0223	0.9	69.5	44.7238	0.3753	1641
ENSG00000113811	SELENOK	0.6667	0	41.9428	0.4839	1	39.2352	0.8	41.5	42.0625	0.3753	1642
ENSG00000077984	CST7	0.6	0	68.3432	0.4839	2	77.0312	0.8333	117	121.1304	0.37525	1643
ENSG00000136450	SRSF1	0.6	0	62.7442	0.4839	6	74.1391	0.8333	47	54.9399	0.37525	1644
ENSG00000141027	NCOR1	0.5	0.5	142.6799	0.5161	0	81.2287	0.8667	62.5	89.8638	0.37475	1645
ENSG00000213639	PPP1CB	0.7	0	46.1754	0.5161	0	55.8861	0.7667	46.5	76.8238	0.37475	1646
ENSG00000184076	UQCR10	0.4333	23.5	44.9474	0.5161	0	43.8746	0.9	46	48.9351	0.3747	1647
ENSG00000134283	PPHLN1	0.7667	0	68.0379	0.5161	0	80.5753	0.7333	35.5	54.1205	0.3747	1648
ENSG00000072042	RDH11	0.8	0	38.9785	0.6129	0	75.2833	0.6667	49	56.0218	0.37315	1649
ENSG00000172531	PPP1CA	0.4	32	66.2774	0.6129	0	57.3858	0.8667	82.5	66.1204	0.37315	1650
ENSG00000110031	LPXN	0.6667	0	137.0992	0.6129	0	104.6193	0.7333	81.5	113.2912	0.3731	1651
ENSG00000069329	VPS35	0.8333	0	73.6652	0.6452	0	111.3253	0.6333	55	68.8576	0.37255	1652
ENSG00000073578	SDHA	0.8333	0	35.7601	0.6452	0	69.3348	0.6333	45	61.371	0.37255	1653
ENSG00000163875	MEAF6	0.7333	0	79.5502	0.6774	0	50.8033	0.6667	52.5	79.6619	0.37205	1654
ENSG00000187239	FNBP1	0.8333	0	25.4036	0.7097	0	47.1271	0.6	15.5	47.277	0.3715	1655
ENSG00000165219	GAPVD1	0.7667	0	36.4311	0.7097	0	34.4826	0.6333	1	36.7083	0.3715	1656
ENSG00000160948	VPS28	0.4333	1	53.5649	0.7097	0	33.0206	0.8	46.5	39.3658	0.3715	1657
ENSG00000077380	DYNC1I2	0.7667	0	49.1526	0.7097	0	18.1787	0.6333	6	35.6313	0.3715	1658
ENSG00000159346	ADIPOR1	0.7667	0	76.2856	0.7097	0	59.9259	0.6333	61.5	75.0717	0.3715	1659
ENSG00000135829	DHX9	0.6333	0	84.9878	0.7097	0	59.9655	0.7	24	86.4167	0.3715	1660
ENSG00000117862	TXNDC12	0.7667	0	46.46	0.7097	0	94.4822	0.6333	43.5	64.9897	0.3715	1661
ENSG00000205155	PSENEN	0.8667	0	9.317	0.7419	0	9.8128	0.5667	2	7.8375	0.371	1662
ENSG00000156587	UBE2L6	0.6667	0	44.2377	0.7419	0	37.9699	0.6667	28.5	49.849	0.371	1663
ENSG00000086758	HUWE1	0.8667	0	54.1945	0.7419	0	32.6634	0.5667	3	42.1445	0.371	1664
ENSG00000136732	GYPC	0.8667	0	15.7118	0.7419	0	19.0523	0.5667	5.5	17.9338	0.371	1665
ENSG00000111790	FGFR1OP2	0.8	0	56.359	0.7419	0	57.3021	0.6	45	47.545	0.37095	1666
ENSG00000173418	NAA20	0.7333	0	30.7048	0.7419	0	41.3904	0.6333	27.5	70.8268	0.3709	1667
ENSG00000273611	ZNHIT3	0.7333	0	74.2237	0.7419	0	43.553	0.6333	32	36.6019	0.3709	1668
ENSG00000110711	AIP	0.5333	0	54.7527	0.7419	0	62.5047	0.7333	50	59.5632	0.3709	1669
ENSG00000100060	MFNG	0.5667	0	64.4103	0.7742	0	24.7612	0.7	40.5	36.5725	0.37045	1670
ENSG00000132661	NXT1	0.7667	0	33.632	0.7742	0	36.5735	0.6	22	42.4714	0.37045	1671
ENSG00000058262	SEC61A1	0.7667	0	48.1461	0.7742	0	36.4215	0.6	2.5	65.474	0.37045	1672
ENSG00000163513	TGFBR2	0.7667	0	46.4541	0.7742	0	54.3747	0.6	5	47.7603	0.37045	1673
ENSG00000054267	ARID4B	0.7667	0	75.6329	0.7742	0	34.3373	0.6	8	40.7279	0.37045	1674
ENSG00000162736	NCSTN	0.9667	0	2.9212	0.7742	0	35.3655	0.5	0.5	30.1888	0.37045	1675
ENSG00000110713	NUP98	0.9	0	36.8171	0.7742	0	59.093	0.5333	12	40.3183	0.3704	1676
ENSG00000138029	HADHB	0.9	0	23.5338	0.7742	0	80.1903	0.5333	24	45.574	0.3704	1677
ENSG00000025800	KPNA6	0.7	0	49.4919	0.7742	0	30.9862	0.6333	19.5	37.7291	0.3704	1678
ENSG00000055070	SZRD1	0.9	0	3.8514	0.7742	0	16.2328	0.5333	2.5	19.6918	0.3704	1679
ENSG00000159079	CFAP298	0.8	0	10.5852	0.8065	0	21.5742	0.5667	5	12.4212	0.36995	1680
ENSG00000161265	U2AF1L4	1	0	0	0.8065	0	6.9453	0.4667	0	9.0073	0.36995	1681
ENSG00000136381	IREB2	0.8	0	62.3277	0.8065	0	34.6693	0.5667	7.5	32.1365	0.36995	1682
ENSG00000074319	TSG101	0.8	0	53.0042	0.8065	0	49.2522	0.5667	30	37.8563	0.36995	1683
ENSG00000177479	ARIH2	0.8	0	47.2455	0.8065	0	34.5964	0.5667	7.5	70.7874	0.36995	1684
ENSG00000225733	FGD5-AS1	0.8	0	44.7388	0.8065	0	56.8986	0.5667	3.5	75.1295	0.36995	1685
ENSG00000255112	CHMP1B	0.9333	0	42.1636	0.8065	0	33.2462	0.5	2	17.1121	0.3699	1686
ENSG00000174243	DDX23	0.9333	0	14.7852	0.8065	0	63.9781	0.5	2	51.6748	0.3699	1687
ENSG00000111711	GOLT1B	0.8667	0	52.3248	0.8065	0	54.8333	0.5333	7	61.3145	0.3699	1688
ENSG00000077147	TM9SF3	0.9333	0	26.408	0.8065	0	29.2425	0.5	0.5	51.2773	0.3699	1689
ENSG00000213619	NDUFS3	0.7333	0	43.6325	0.8065	0	29.9685	0.6	24	32.2474	0.3699	1690
ENSG00000198818	SFT2D1	0.9333	0	25.8757	0.8065	0	31.0115	0.5	0.5	33.2779	0.3699	1691
ENSG00000171720	HDAC3	0.8667	0	28.5388	0.8065	0	63.5843	0.5333	17.5	43.9714	0.3699	1692
ENSG00000035141	FAM136A	0.8667	0	35.5693	0.8065	0	39.184	0.5333	3.5	37.2198	0.3699	1693
ENSG00000138069	RAB1A	0.6667	0	50.6804	0.8065	0	49.1649	0.6333	26	67.4404	0.3699	1694
ENSG00000127481	UBR4	0.8667	0	18.3278	0.8065	0	42.9162	0.5333	4	37.1886	0.3699	1695
ENSG00000101266	CSNK2A1	0.9667	0	2.556	0.8387	0	42.5138	0.4667	0	33.8703	0.3694	1696
ENSG00000108651	UTP6	0.9667	0	5.6598	0.8387	0	61.0453	0.4667	0	55.0145	0.3694	1697
ENSG00000091640	SPAG7	0.9667	0	5.4772	0.8387	0	27.8275	0.4667	0	35.2834	0.3694	1698
ENSG00000147471	PLPBP	0.7667	0	61.0153	0.8387	0	107.5564	0.5667	19	51.0622	0.3694	1699
ENSG00000169967	MAP3K2	0.7667	0	50.5529	0.8387	0	47.4353	0.5667	10	26.1134	0.3694	1700
ENSG00000140299	BNIP2	0.7	0	77.6	0.8387	0	55.6598	0.6	26	56.0344	0.36935	1701
ENSG00000171206	TRIM8	0.9	0	26.9919	0.8387	0	30.6399	0.5	1	45.8932	0.36935	1702
ENSG00000104325	DECR1	0.9	0	23.2416	0.8387	0	34.7894	0.5	14	48.6085	0.36935	1703
ENSG00000196756	SNHG17	0.8333	0	34.7699	0.8387	0	37.5907	0.5333	9.5	38.8643	0.3693	1704
ENSG00000185880	TRIM69	0.8333	0	48.7192	0.8387	0	29.347	0.5333	21	45.2083	0.3693	1705
ENSG00000160446	ZDHHC12	0.8333	0	22.7634	0.8387	0	14.6663	0.5333	20.5	33.901	0.3693	1706
ENSG00000071994	PDCD2	0.8333	0	33.681	0.8387	0	62.2814	0.5333	6.5	40.9153	0.3693	1707
ENSG00000167645	YIF1B	0.8667	0	23.249	0.871	0	23.9715	0.5	0.5	31.9294	0.36885	1708
ENSG00000101246	ARFRP1	0.8667	0	28.5939	0.871	0	41.6402	0.5	0.5	33.8214	0.36885	1709
ENSG00000225022	NA	0.7333	0	1.0417	0.871	0	0.762	0.5667	1	0.7397	0.36885	1710
ENSG00000198783	ZNF830	0.8667	0	57.8782	0.871	0	37.4038	0.5	1	35.0917	0.36885	1711
ENSG00000090581	GNPTG	0.8667	0	21.8558	0.871	0	30.5816	0.5	3	25.7665	0.36885	1712
ENSG00000134882	UBAC2	0.6667	0	78.8501	0.871	0	46.615	0.6	16.5	73.5799	0.36885	1713
ENSG00000111361	EIF2B1	0.8667	0	58.1656	0.871	0	38.198	0.5	1.5	53.924	0.36885	1714
ENSG00000120860	WASHC3	0.8667	0	51.8396	0.871	0	29.8059	0.5	0.5	47.5429	0.36885	1715
ENSG00000175581	MRPL48	0.9333	0	25.5851	0.871	0	49.4677	0.4667	0	42.4348	0.36885	1716
ENSG00000142186	SCYL1	0.7333	0	78.0693	0.871	0	36.5437	0.5667	12	29.178	0.36885	1717
ENSG00000119421	NDUFA8	0.9333	0	26.4802	0.871	0	50.7707	0.4667	0	22.3421	0.36885	1718
ENSG00000119523	ALG2	0.8667	0	48.024	0.871	0	43.4923	0.5	1	54.2146	0.36885	1719
ENSG00000120992	LYPLA1	0.8667	0	30.3106	0.871	0	24.8888	0.5	0.5	54.3239	0.36885	1720
ENSG00000112972	HMGCS1	0.9333	0	6.8953	0.871	0	45.2243	0.4667	0	29.176	0.36885	1721
ENSG00000185122	HSF1	0.8	0	32.9371	0.871	0	22.7808	0.5333	2	39.9568	0.3688	1722
ENSG00000172336	POP7	1	0	0	0.871	0	23.8701	0.4333	0	20.6088	0.3688	1723
ENSG00000128654	MTX2	1	0	0	0.871	0	57.3991	0.4333	0	28.4481	0.3688	1724
ENSG00000011132	APBA3	0.9	0	19.4909	0.9032	0	9.2265	0.4667	0	36.8907	0.3683	1725
ENSG00000139428	MMAB	0.9	0	18.975	0.9032	0	21.9869	0.4667	0	27.5299	0.3683	1726
ENSG00000134470	IL15RA	0.9	0	30.1718	0.9032	0	16.3298	0.4667	0	39.0241	0.3683	1727
ENSG00000146282	RARS2	0.9	0	37.7163	0.9032	0	57.2739	0.4667	0	44.633	0.3683	1728
ENSG00000197894	ADH5	0.9	0	44.6728	0.9032	0	25.8208	0.4667	0	38.7874	0.3683	1729
ENSG00000124299	PEPD	0.8333	0	47.8547	0.9032	0	44.468	0.5	0.5	31.2669	0.36825	1730
ENSG00000169738	DCXR	0.7667	0	23.2878	0.9032	0	59.1182	0.5333	11	24.8935	0.36825	1731
ENSG00000164933	SLC25A32	0.9667	0	23.5521	0.9032	0	14.9877	0.4333	0	35.1582	0.36825	1732
ENSG00000068366	ACSL4	0.9667	0	34.5065	0.9032	0	34.2378	0.4333	0	24.6741	0.36825	1733
ENSG00000124275	MTRR	0.9667	0	16.6143	0.9032	0	60.7019	0.4333	0	48.4759	0.36825	1734
ENSG00000114098	ARMC8	0.8333	0	53.2951	0.9032	0	32.5043	0.5	2.5	39.4605	0.36825	1735
ENSG00000117298	ECE1	0.9667	0	0.1826	0.9032	0	23.1177	0.4333	0	34.5574	0.36825	1736
ENSG00000109133	TMEM33	0.8667	0	14.0495	0.9355	0	0.2497	0.4667	0	34.7034	0.3678	1737
ENSG00000163444	TMEM183A	0.8667	0	4.6367	0.9355	0	38.7714	0.4667	0	19.9731	0.3678	1738
ENSG00000213339	QTRT1	1	0	0	0.9355	0	28.5573	0.4	0	33.0103	0.36775	1739
ENSG00000171928	TVP23B	0.8	0	19.9719	0.9355	0	4.3584	0.5	3.5	13.0276	0.36775	1740
ENSG00000100450	GZMH	1	0	0	0.9355	0	19.0508	0.4	0	56.1737	0.36775	1741
ENSG00000256269	HMBS	1	0	0	0.9355	0	47.5823	0.4	0	31.1915	0.36775	1742
ENSG00000216624	NA	1	0	0	0.9355	0	0.2497	0.4	0	0.6288	0.36775	1743
ENSG00000153015	CWC27	1	0	0	0.9355	0	41.1537	0.4	0	25.2583	0.36775	1744
ENSG00000125459	MSTO1	1	0	0	0.9355	0	2.5501	0.4	0	10.0699	0.36775	1745
ENSG00000173171	MTX1	1	0	0	0.9355	0	8.4305	0.4	0	10.6204	0.36775	1746
ENSG00000065183	WDR3	1	0	0	0.9355	0	31.7673	0.4	0	59.2974	0.36775	1747
ENSG00000159479	MED8	0.8	0	49.7273	0.9355	0	51.5877	0.5	0.5	52.0815	0.36775	1748
ENSG00000169371	SNUPN	0.9333	0	13.7557	0.9355	0	24.1918	0.4333	0	22.1096	0.3677	1749
ENSG00000187630	DHRS4L2	0.9333	0	2.1922	0.9355	0	3.4194	0.4333	0	8.324	0.3677	1750
ENSG00000256039	NA	0.9333	0	21.2791	0.9355	0	21.8105	0.4333	0	47.7023	0.3677	1751
ENSG00000104490	NCALD	0.9333	0	0.9248	0.9355	0	0.3962	0.4333	0	47.3837	0.3677	1752
ENSG00000122783	CYREN	0.9333	0	7.1087	0.9355	0	18.4963	0.4333	0	16.6797	0.3677	1753
ENSG00000113649	TCERG1	0.9333	0	20.8537	0.9355	0	22.0798	0.4333	0	48.6538	0.3677	1754
ENSG00000151292	CSNK1G3	0.9333	0	14.7833	0.9355	0	7.4539	0.4333	0	53.6213	0.3677	1755
ENSG00000138660	AP1AR	0.9333	0	32.4842	0.9355	0	25.6474	0.4333	0	40.0348	0.3677	1756
ENSG00000188976	NOC2L	0.9333	0	18.7869	0.9355	0	17.125	0.4333	0	36.8048	0.3677	1757
ENSG00000105135	ILVBL	0.9667	0	13.1453	0.9677	0	1.0776	0.4	0	38.6981	0.3672	1758
ENSG00000215251	FASTKD5	0.9667	0	78.3243	0.9677	0	0.1796	0.4	0	35.9584	0.3672	1759
ENSG00000075336	TIMM21	0.9667	0	48.1996	0.9677	0	6.1066	0.4	0	46.3941	0.3672	1760
ENSG00000234327	LOC101928000	0.9667	0	3.6515	0.9677	0	4.6697	0.4	0	9.8532	0.3672	1761
ENSG00000139546	TARBP2	0.9667	0	13.1453	0.9677	0	21.0138	0.4	0	41.5297	0.3672	1762
ENSG00000148719	DNAJB12	0.9667	0	33.5937	0.9677	0	32.1493	0.4	0	34.0293	0.3672	1763
ENSG00000135372	NAT10	0.9667	0	9.3113	0.9677	0	4.3105	0.4	0	49.6021	0.3672	1764
ENSG00000168495	POLR3D	0.9667	0	29.7596	0.9677	0	0.1796	0.4	0	32.8452	0.3672	1765
ENSG00000196937	FAM3C	0.9667	0	0.1826	0.9677	0	1.7961	0.4	0	9.3973	0.3672	1766
ENSG00000235559	NA	0.9667	0	0.5477	0.9677	0	0.1796	0.4	0	1.5313	0.3672	1767
ENSG00000111845	PAK1IP1	0.9667	0	2.9212	0.9677	0	22.6303	0.4	0	36.7929	0.3672	1768
ENSG00000112992	NNT	0.9667	0	111.1877	0.9677	0	17.9605	0.4	0	26.7328	0.3672	1769
ENSG00000087269	NOP14	0.9667	0	2.3735	0.9677	0	24.9651	0.4	0	14.7969	0.3672	1770
ENSG00000134265	NAPG	0.9	0	46.7513	0.9677	0	2.8737	0.4333	0	23.5451	0.36715	1771
ENSG00000139131	YARS2	0.9	0	31.3421	0.9677	0	14.548	0.4333	0	32.9082	0.36715	1772
ENSG00000087053	MTMR2	0.9	0	30.3883	0.9677	0	0.1796	0.4333	0	54.5867	0.36715	1773
ENSG00000257924	NA	1	0	0	1	0	0	0.3667	0	16.389	0.3667	1774
ENSG00000137502	RAB30	1	0	0	1	0	0	0.3667	0	43.119	0.3667	1775
ENSG00000181788	SIAH2	1	0	0	1	0	0	0.3667	0	26.5967	0.3667	1776
ENSG00000135919	SERPINE2	1	0	0	1	0	0	0.3667	0	47.6539	0.3667	1777
ENSG00000169554	ZEB2	1	0	0	1	0	0	0.3667	0	30.8672	0.3667	1778
ENSG00000236773	NA	1	0	0	1	0	0	0.3667	0	0.7768	0.3667	1779
ENSG00000198734	F5	1	0	0	1	0	0	0.3667	0	37.7461	0.3667	1780
ENSG00000198520	ARMH1	1	0	0	1	0	0	0.3667	0	37.9698	0.3667	1781
ENSG00000186827	TNFRSF4	1	0	0	1	0	0	0.3667	0	12.6885	0.3667	1782
ENSG00000140943	MBTPS1	0.9333	0	38.8774	1	0	0	0.4	0	33.8408	0.36665	1783
ENSG00000216285	NA	0.9333	0	0.4026	1	0	0	0.4	0	1.0933	0.36665	1784
ENSG00000050393	MCUR1	0.9333	0	28.9169	1	0	0	0.4	0	22.1821	0.36665	1785
ENSG00000145850	TIMD4	0.8667	0	19.167	1	0	0	0.4333	0	35.8025	0.36665	1786
ENSG00000143093	STRIP1	0.9333	0	46.509	1	0	0	0.4	0	38.9081	0.36665	1787
ENSG00000166295	ANAPC16	0.4333	6	68.7307	0.3548	47	81.3715	0.9667	55.5	53.5122	0.36075	1788
ENSG00000183726	TMEM50A	0.6	0	83.405	0.3871	23	81.0588	0.8667	80.5	68.4562	0.36025	1789
ENSG00000143761	ARF1	0.3667	51	97.1626	0.4194	4	123.1826	0.9667	183	149.7247	0.35975	1790
ENSG00000240065	PSMB9	0.5333	0	60.4596	0.4516	16	92.4229	0.8667	78	84.4565	0.35915	1791
ENSG00000167770	OTUB1	0.5667	0	52.9086	0.4839	6	58.3258	0.8333	45	52.8242	0.3586	1792
ENSG00000153187	HNRNPU	0.8333	0	39.0454	0.4839	4	93.1801	0.7	28	79.8962	0.3586	1793
ENSG00000065518	NDUFB4	0.4667	13	44.0394	0.5161	0	77.5709	0.8667	47	41.873	0.3581	1794
ENSG00000170043	TRAPPC1	0.3	5.5	11.6225	0.5484	0	15.3334	0.9333	13.5	11.9801	0.3575	1795
ENSG00000176978	DPP7	0.7	0	35.711	0.5484	0	51.1367	0.7333	18	24.7731	0.3575	1796
ENSG00000152558	TMEM123	0.3333	27	104.4058	0.5806	0	112.662	0.9	100.5	92.8268	0.35695	1797
ENSG00000138071	ACTR2	0.8667	0	34.3668	0.5806	0	64.5489	0.6333	11	35.7206	0.35695	1798
ENSG00000167815	PRDX2	0.7333	0	31.0257	0.6452	0	30.5015	0.6667	16	40.8167	0.35595	1799
ENSG00000106052	TAX1BP1	0.6667	0	159.1795	0.6452	0	77.1245	0.7	55	69.8197	0.35595	1800
ENSG00000266472	MRPS21	0.5333	0	70.1406	0.6452	0	47.1216	0.7667	53.5	51.2402	0.35595	1801
ENSG00000126698	DNAJC8	0.4667	5	80.7068	0.6452	0	77.2458	0.8	98	75.8078	0.35595	1802
ENSG00000182149	IST1	0.6	0	77.449	0.6452	0	50.2494	0.7333	90.5	68.8272	0.3559	1803
ENSG00000137776	SLTM	0.6	0	83.7878	0.6452	0	61.5347	0.7333	66	68.8725	0.3559	1804
ENSG00000269893	SNHG8	0.6	0	34.1866	0.6452	0	27.664	0.7333	24.5	61.6511	0.3559	1805
ENSG00000120265	PCMT1	0.7	0	60.3406	0.6774	0	73.2393	0.6667	35.5	66.6942	0.3554	1806
ENSG00000164346	NSA2	0.7	0	56.3832	0.6774	0	51.511	0.6667	31.5	38.8125	0.3554	1807
ENSG00000072958	AP1M1	0.8333	0	49.2197	0.6774	0	64.5585	0.6	30	45.0093	0.35535	1808
ENSG00000089063	TMEM230	0.6333	0	51.3458	0.6774	0	63.562	0.7	43	53.6699	0.35535	1809
ENSG00000196843	ARID5A	0.8333	0	35.3533	0.6774	0	73.4336	0.6	24	58.9627	0.35535	1810
ENSG00000131871	SELENOS	0.8667	0	42.2084	0.7097	0	48.9204	0.5667	26.5	54.7637	0.3549	1811
ENSG00000182220	ATP6AP2	0.6667	0	90.5115	0.7097	0	87.0348	0.6667	65.5	66.3698	0.3549	1812
ENSG00000115944	COX7A2L	0.6667	0	48.7859	0.7097	0	72.2442	0.6667	40	45.2939	0.3549	1813
ENSG00000139684	ESD	0.7333	0	42.4455	0.7097	0	63.5876	0.6333	32	55.8394	0.3548	1814
ENSG00000069424	KCNAB2	0.7333	0	29.2382	0.7097	0	28.0739	0.6333	3.5	24.9179	0.3548	1815
ENSG00000051108	HERPUD1	0.7667	0	51.1595	0.7419	0	73.1677	0.6	58.5	112.9116	0.3543	1816
ENSG00000069345	DNAJA2	0.7667	0	53.913	0.7419	0	62.5462	0.6	43.5	88.7137	0.3543	1817
ENSG00000113593	PPWD1	0.7667	0	53.2721	0.7419	0	46.6374	0.6	11.5	49.2843	0.3543	1818
ENSG00000175701	SMIM37	0.7667	0	16.4869	0.7419	0	24.4102	0.6	14	23.4623	0.3543	1819
ENSG00000116604	MEF2D	0.9667	0	5.1121	0.7419	0	20.7902	0.5	0.5	23.1534	0.3543	1820
ENSG00000120656	TAF12	0.8333	0	40.9978	0.7419	0	73.8267	0.5667	25.5	47.6911	0.3543	1821
ENSG00000140750	ARHGAP17	0.9	0	19.1646	0.7419	0	38.9379	0.5333	1	30.7298	0.35425	1822
ENSG00000171135	JAGN1	0.9	0	58.744	0.7419	0	52.3994	0.5333	3.5	50.7194	0.35425	1823
ENSG00000167986	DDB1	0.8	0	71.2411	0.7742	0	84.8181	0.5667	21.5	70.5919	0.3538	1824
ENSG00000149136	SSRP1	0.8	0	55.4738	0.7742	0	43.8756	0.5667	2.5	51.0634	0.3538	1825
ENSG00000168883	USP39	0.8	0	50.1435	0.7742	0	91.6306	0.5667	30	63.053	0.3538	1826
ENSG00000186501	TMEM222	0.8	0	16.3512	0.7742	0	31.5282	0.5667	21	30.771	0.3538	1827
ENSG00000084463	WBP11	0.8667	0	15.9989	0.7742	0	51.1825	0.5333	1	39.855	0.35375	1828
ENSG00000164172	MOCS2	0.8667	0	35.1947	0.7742	0	41.8333	0.5333	16	41.2688	0.35375	1829
ENSG00000068912	ERLEC1	0.9333	0	27.563	0.7742	0	36.248	0.5	3	54.3429	0.35375	1830
ENSG00000215305	VPS16	0.9667	0	1.8257	0.8065	0	24.4996	0.4667	0	32.3069	0.3533	1831
ENSG00000029363	BCLAF1	0.7667	0	34.3647	0.8065	0	80.9269	0.5667	9.5	25.2045	0.3533	1832
ENSG00000115806	GORASP2	0.7667	0	56.0827	0.8065	0	74.7037	0.5667	8	57.9809	0.3533	1833
ENSG00000280789	PAGR1	0.9	0	3.6766	0.8065	0	7.5314	0.5	0.5	10.1416	0.35325	1834
ENSG00000067182	TNFRSF1A	0.9	0	22.7625	0.8065	0	32.3094	0.5	5.5	69.1498	0.35325	1835
ENSG00000095261	PSMD5	0.9	0	35.7467	0.8065	0	58.7282	0.5	2	59.8158	0.35325	1836
ENSG00000128609	NDUFA5	0.7	0	38.4713	0.8065	0	66.4458	0.6	16.5	42.5585	0.35325	1837
ENSG00000183624	HMCES	0.9	0	15.0434	0.8065	0	62.73	0.5	0.5	52.8331	0.35325	1838
ENSG00000100412	ACO2	0.8333	0	29.5331	0.8065	0	38.8035	0.5333	5	30.9489	0.3532	1839
ENSG00000166797	FAM96A	0.8333	0	28.308	0.8065	0	36.3563	0.5333	13	25.6022	0.3532	1840
ENSG00000132286	TIMM10B	0.8333	0	41.9234	0.8065	0	23.0911	0.5333	6.5	34.6347	0.3532	1841
ENSG00000174780	SRP72	0.8333	0	25.6627	0.8065	0	25.9427	0.5333	17.5	52.1031	0.3532	1842
ENSG00000167208	SNX20	0.9333	0	30.9196	0.8387	0	53.4116	0.4667	0	53.8533	0.3527	1843
ENSG00000156110	ADK	0.8667	0	57.9551	0.8387	0	30.5478	0.5	1	46.9047	0.3527	1844
ENSG00000168438	CDC40	0.8667	0	34.0706	0.8387	0	42.2997	0.5	1	35.8548	0.3527	1845
ENSG00000145734	BDP1	0.8667	0	49.6857	0.8387	0	50.8401	0.5	0.5	43.4217	0.3527	1846
ENSG00000198836	OPA1	0.8667	0	66.1715	0.8387	0	41.0826	0.5	2.5	58.3844	0.3527	1847
ENSG00000060688	SNRNP40	0.8667	0	38.2681	0.8387	0	38.4677	0.5	7.5	54.2861	0.3527	1848
ENSG00000167460	TPM4	0.8	0	32.5442	0.8387	0	37.9189	0.5333	20	52.5951	0.35265	1849
ENSG00000125651	GTF2F1	0.8	0	64.3275	0.8387	0	71.6672	0.5333	1.5	37.9961	0.35265	1850
ENSG00000131165	CHMP1A	0.8	0	38.5246	0.8387	0	27.8311	0.5333	9.5	59.881	0.35265	1851
ENSG00000125952	MAX	0.8	0	41.8858	0.8387	0	43.7659	0.5333	7	37.2287	0.35265	1852
ENSG00000136146	MED4	0.8	0	43.875	0.8387	0	40.3232	0.5333	10.5	32.569	0.35265	1853
ENSG00000164967	RPP25L	0.8	0	25.4214	0.8387	0	30.6174	0.5333	16	33.5135	0.35265	1854
ENSG00000013374	NUB1	0.8	0	68.5496	0.8387	0	44.7286	0.5333	13.5	52.7886	0.35265	1855
ENSG00000155508	CNOT8	0.8	0	84.3012	0.8387	0	69.6251	0.5333	14.5	72.1651	0.35265	1856
ENSG00000116670	MAD2L2	1	0	0	0.8387	0	44.6047	0.4333	0	27.5209	0.35265	1857
ENSG00000135452	TSPAN31	0.9	0	23.9438	0.871	0	13.9525	0.4667	0	38.0533	0.3522	1858
ENSG00000134910	STT3A	0.7	0	50.0311	0.871	0	67.7153	0.5667	5	65.1434	0.3522	1859
ENSG00000239306	RBM14	0.9	0	43.4336	0.871	0	71.4353	0.4667	0	45.1321	0.3522	1860
ENSG00000175606	TMEM70	0.9	0	28.2155	0.871	0	49.5472	0.4667	0	25.3945	0.3522	1861
ENSG00000106554	CHCHD3	0.9	0	40.5823	0.871	0	58.1698	0.4667	0	32.0314	0.3522	1862
ENSG00000002549	LAP3	0.9	0	36.4055	0.871	0	66.6723	0.4667	0	77.6782	0.3522	1863
ENSG00000173559	NABP1	0.9	0	5.6002	0.871	0	52.3864	0.4667	0	38.4902	0.3522	1864
ENSG00000198380	GFPT1	0.9	0	86.1473	0.871	0	10.0843	0.4667	0	45.2244	0.3522	1865
ENSG00000235065	NA	0.7667	0	2.7478	0.871	0	1.5671	0.5333	1	1.925	0.35215	1866
ENSG00000156860	FBRS	0.7667	0	27.6422	0.871	0	27.5521	0.5333	2	22.4391	0.35215	1867
ENSG00000148335	NTMT1	0.8333	0	12.1568	0.871	0	16.2741	0.5	0.5	14.2203	0.35215	1868
ENSG00000263001	GTF2I	0.8333	0	2.1064	0.871	0	1.4503	0.5	0.5	8.2835	0.35215	1869
ENSG00000229119	NA	0.8333	0	0.379	0.871	0	0.3408	0.5	0.5	0.9072	0.35215	1870
ENSG00000136518	ACTL6A	0.8333	0	55.1095	0.871	0	49.6618	0.5	8	35.6413	0.35215	1871
ENSG00000116213	WRAP73	0.8333	0	50.572	0.871	0	35.6593	0.5	5	43.3921	0.35215	1872
ENSG00000182768	NGRN	0.8667	0	29.0653	0.9032	0	9.999	0.4667	0	12.2648	0.35165	1873
ENSG00000240395	NA	0.8667	0	0.4611	0.9032	0	0.3005	0.4667	0	0.8442	0.35165	1874
ENSG00000009335	UBE3C	0.8667	0	37.7685	0.9032	0	14.7254	0.4667	0	37.7691	0.35165	1875
ENSG00000198912	C1orf174	0.8667	0	33.717	0.9032	0	32.0354	0.4667	0	49.7301	0.35165	1876
ENSG00000079462	PAFAH1B3	1	0	0	0.9032	0	6.0867	0.4	0	19.8454	0.3516	1877
ENSG00000176108	CHMP6	1	0	0	0.9032	0	21.7807	0.4	0	18.796	0.3516	1878
ENSG00000102738	MRPS31	0.8	0	24.1541	0.9032	0	74.4119	0.5	14	30.2255	0.3516	1879
ENSG00000122965	RBM19	0.8	0	40.3361	0.9032	0	19.3351	0.5	0.5	35.9466	0.3516	1880
ENSG00000091039	OSBPL8	1	0	0	0.9032	0	16.217	0.4	0	15.9705	0.3516	1881
ENSG00000148572	NRBF2	1	0	0	0.9032	0	27.1938	0.4	0	22.0569	0.3516	1882
ENSG00000165775	FUNDC2	0.8	0	34.3215	0.9032	0	12.0951	0.5	3	41.2233	0.3516	1883
ENSG00000112419	PHACTR2	1	0	0	0.9032	0	12.5562	0.4	0	56.6838	0.3516	1884
ENSG00000141873	SLC39A3	0.9333	0	0.9248	0.9032	0	25.5406	0.4333	0	20.8362	0.35155	1885
ENSG00000226243	NA	0.9333	0	0.4026	0.9032	0	0.3005	0.4333	0	0.6297	0.35155	1886
ENSG00000157326	DHRS4	0.9333	0	6.7858	0.9032	0	10.2514	0.4333	0	10.276	0.35155	1887
ENSG00000017483	SLC38A5	0.9333	0	9.2593	0.9032	0	2.3061	0.4333	0	50.573	0.35155	1888
ENSG00000183337	BCOR	0.9333	0	32.1389	0.9032	0	48.6523	0.4333	0	48.4963	0.35155	1889
ENSG00000196636	SDHAF3	0.9333	0	13.7939	0.9032	0	27.0487	0.4333	0	22.4123	0.35155	1890
ENSG00000103152	MPG	0.8333	0	16.2427	0.9355	0	8.7182	0.4667	0	11.9537	0.3511	1891
ENSG00000184967	NOC4L	0.9667	0	2.0083	0.9355	0	26.7977	0.4	0	25.3005	0.3511	1892
ENSG00000089154	GCN1	0.8333	0	61.857	0.9355	0	15.463	0.4667	0	30.1124	0.3511	1893
ENSG00000107959	PITRM1	0.7667	0	41.3272	0.9355	0	29.2605	0.5	2.5	41.2987	0.3511	1894
ENSG00000167325	RRM1	0.9667	0	35.7845	0.9355	0	3.3263	0.4	0	48.9158	0.3511	1895
ENSG00000204054	NA	0.9667	0	0.3651	0.9355	0	25.6733	0.4	0	37.4344	0.3511	1896
ENSG00000148187	MRRF	0.8333	0	47.4411	0.9355	0	38.1563	0.4667	0	53.0261	0.3511	1897
ENSG00000147383	NSDHL	0.9667	0	14.6059	0.9355	0	26.5675	0.4	0	37.9632	0.3511	1898
ENSG00000204351	SKIV2L	0.9667	0	17.8923	0.9355	0	31.7718	0.4	0	20.7646	0.3511	1899
ENSG00000120725	SIL1	0.9667	0	17.8923	0.9355	0	16.0161	0.4	0	27.9303	0.3511	1900
ENSG00000109452	INPP4B	0.9667	0	53.1291	0.9355	0	7.0884	0.4	0	52.5423	0.3511	1901
ENSG00000123737	EXOSC9	0.9667	0	0.1826	0.9355	0	23.6475	0.4	0	25.0179	0.3511	1902
ENSG00000017260	ATP2C1	0.9667	0	10.7719	0.9355	0	18.1651	0.4	0	31.3428	0.3511	1903
ENSG00000115758	ODC1	0.9667	0	22.0915	0.9355	0	23.0572	0.4	0	65.2574	0.3511	1904
ENSG00000032389	EIPR1	0.9667	0	14.2408	0.9355	0	13.0389	0.4	0	43.5048	0.3511	1905
ENSG00000116750	UCHL5	0.8333	0	59.7996	0.9355	0	41.0071	0.4667	0	48.7986	0.3511	1906
ENSG00000169905	TOR1AIP2	0.9667	0	0.9129	0.9355	0	34.2459	0.4	0	19.6562	0.3511	1907
ENSG00000117143	UAP1	0.9667	0	14.2408	0.9355	0	27.6465	0.4	0	30.9145	0.3511	1908
ENSG00000155366	RHOC	0.8333	0	18.6565	0.9355	0	6.9184	0.4667	0	16.1949	0.3511	1909
ENSG00000116691	MIIP	0.8333	0	29.76	0.9355	0	7.9956	0.4667	0	29.1222	0.3511	1910
ENSG00000185721	DRG1	0.9	0	46.9522	0.9355	0	11.0211	0.4333	0	33.5392	0.35105	1911
ENSG00000074695	LMAN1	0.9	0	11.0662	0.9355	0	6.1249	0.4333	0	36.4484	0.35105	1912
ENSG00000141378	PTRH2	0.9	0	11.2176	0.9355	0	4.9023	0.4333	0	44.2373	0.35105	1913
ENSG00000166260	COX11	0.9	0	27.9092	0.9355	0	23.5191	0.4333	0	39.6192	0.35105	1914
ENSG00000140553	UNC45A	0.9	0	43.5558	0.9355	0	23.9051	0.4333	0	32.4613	0.35105	1915
ENSG00000139719	VPS33A	0.9	0	11.9854	0.9355	0	10.068	0.4333	0	20.6647	0.35105	1916
ENSG00000122140	MRPS2	0.9	0	28.511	0.9355	0	16.5187	0.4333	0	34.6505	0.35105	1917
ENSG00000144655	CSRNP1	0.9	0	17.8145	0.9355	0	37.2824	0.4333	0	25.8997	0.35105	1918
ENSG00000105223	PLD3	0.8	0	43.4776	0.9677	0	7.5434	0.4667	0	29.9184	0.35055	1919
ENSG00000011590	ZBTB32	1	0	0	0.9677	0	38.0763	0.3667	0	91.9372	0.35055	1920
ENSG00000133027	PEMT	1	0	0	0.9677	0	7.3638	0.3667	0	23.3479	0.35055	1921
ENSG00000171861	MRM3	1	0	0	0.9677	0	13.65	0.3667	0	35.3384	0.35055	1922
ENSG00000136104	RNASEH2B	0.8	0	39.7785	0.9677	0	14.1888	0.4667	0	40.029	0.35055	1923
ENSG00000184178	SCFD2	1	0	0	0.9677	0	11.6743	0.3667	0	58.1386	0.35055	1924
ENSG00000143179	UCK2	1	0	0	0.9677	0	38.0763	0.3667	0	19.6416	0.35055	1925
ENSG00000130748	TMEM160	0.8667	0	18.2442	0.9677	0	1.9757	0.4333	0	9.8134	0.3505	1926
ENSG00000173598	NUDT4	0.9333	0	9.3379	0.9677	0	0.1796	0.4	0	11.8633	0.3505	1927
ENSG00000181929	PRKAG1	0.9333	0	49.2806	0.9677	0	12.3928	0.4	0	49.5397	0.3505	1928
ENSG00000105829	BET1	0.9333	0	17.0213	0.9677	0	13.65	0.4	0	32.1909	0.3505	1929
ENSG00000027847	B4GALT7	0.9333	0	15.2535	0.9677	0	1.7961	0.4	0	20.6787	0.3505	1930
ENSG00000134058	CDK7	0.8667	0	43.3667	0.9677	0	21.1934	0.4333	0	33.2985	0.3505	1931
ENSG00000129187	DCTD	0.8667	0	47.8013	0.9677	0	36.8191	0.4333	0	52.4649	0.3505	1932
ENSG00000198841	KTI12	0.9333	0	36.7417	0.9677	0	16.5237	0.4	0	24.377	0.3505	1933
ENSG00000007923	DNAJC11	0.9333	0	10.9535	0.9677	0	7.3638	0.4	0	45.0738	0.3505	1934
ENSG00000110092	CCND1	0.9667	0	14.2408	1	0	0	0.3667	0	84.5113	0.35005	1935
ENSG00000112149	CD83	0.9667	0	37.9754	1	0	0	0.3667	0	71.5613	0.35005	1936
ENSG00000140694	PARN	0.9	0	51.0821	1	0	0	0.4	0	42.6407	0.35	1937
ENSG00000132842	AP3B1	0.9	0	0.6644	1	0	0	0.4	0	40.7562	0.35	1938
ENSG00000143437	ARNT	0.9	0	40.4849	1	0	0	0.4	0	60.451	0.35	1939
ENSG00000074800	ENO1	0.3667	87.5	136.3446	0.3226	49	178.4942	1	828	741.4641	0.34465	1940
ENSG00000223825	NA	0.6	0	2.4422	0.3548	1	3.0701	0.8667	3	2.6672	0.3441	1941
ENSG00000176340	COX8A	0.3667	5.5	14.5169	0.3871	19	27.3897	0.9667	44	34.9501	0.3436	1942
ENSG00000063046	EIF4B	0.3	40.5	70.8211	0.4516	9	110.9642	0.9667	77.5	55.7032	0.3425	1943
ENSG00000142347	MYO1F	0.6333	0	69.9564	0.5484	0	77.9157	0.0667	0	5.325	0.34245	1944
ENSG00000215301	DDX3X	0.4333	6	76.5431	0.4516	2	121.9163	0.9	87.5	91.1584	0.34245	1945
ENSG00000105583	WDR83OS	0.3333	21	23.2267	0.4839	3	24.6765	0.9333	32	29.7335	0.3419	1946
ENSG00000071127	WDR1	0.5667	0	87.373	0.5161	0	81.6218	0.8	76.5	76.7006	0.3414	1947
ENSG00000162191	UBXN1	0.4	55	76.9201	0.5484	0	93.9329	0.8667	89	79.0165	0.3409	1948
ENSG00000173726	TOMM20	0.6	0	42.5138	0.5484	0	36.4277	0.7667	20.5	30.2729	0.3409	1949
ENSG00000165527	ARF6	0.7333	0	12.9373	0.5484	0	35.8143	0.7	12.5	34.6937	0.34085	1950
ENSG00000165929	TC2N	0.4333	12.5	105.215	0.4194	4	83.6478	0.2333	0	29.644	0.34035	1951
ENSG00000245164	LINC00861	0.5	2.5	86.9685	0.4194	9	66.2957	0.2	0	12.272	0.3403	1952
ENSG00000205981	DNAJC19	0.8333	0	16.076	0.5806	0	19.8655	0.6333	24	24.6959	0.34025	1953
ENSG00000180096	SEPT1	0.6667	0	24.7842	0.6129	0	33.8754	0.7	21	38.6832	0.3398	1954
ENSG00000103415	HMOX2	0.7333	0	56.9807	0.6129	0	61.1931	0.6667	26	45.5538	0.3398	1955
ENSG00000130312	MRPL34	0.8	0	26.1833	0.6129	0	24.623	0.6333	21.5	23.3677	0.33975	1956
ENSG00000234518	NA	0.6	0	5.2693	0.6129	0	5.6357	0.7333	2	3.1941	0.33975	1957
ENSG00000054654	SYNE2	0.3	22	107.0916	0.3548	8	175.4203	0.3333	0	60.4628	0.3393	1958
ENSG00000163162	RNF149	0.7	0	101.4166	0.6452	0	39.6421	0.6667	32.5	50.2239	0.3393	1959
ENSG00000179010	MRFAP1	0.5667	0	87.5008	0.6452	0	101.1232	0.7333	56	68.8559	0.33925	1960
ENSG00000188529	SRSF10	0.6	0	74.6808	0.6774	0	42.9233	0.7	50	50.9726	0.3387	1961
ENSG00000078369	GNB1	0.8	0	11.5609	0.6774	0	45.5744	0.6	6.5	46.5695	0.3387	1962
ENSG00000171867	PRNP	0.7333	0	79.8292	0.6774	0	83.4604	0.6333	48.5	78.2281	0.33865	1963
ENSG00000076641	PAG1	0.7333	0	68.1295	0.6774	0	86.5123	0.6333	20.5	59.3645	0.33865	1964
ENSG00000129071	MBD4	0.9333	0	13.7709	0.6774	0	89.3855	0.5333	10	43.2757	0.33865	1965
ENSG00000117505	DR1	0.5333	0	73.9839	0.6774	0	87.0587	0.7333	44	48.7539	0.33865	1966
ENSG00000125970	RALY	0.7667	0	26.4337	0.7097	0	23.665	0.6	6.5	54.5037	0.3382	1967
ENSG00000104613	INTS10	0.9667	0	10.5893	0.7097	0	71.8714	0.5	0.5	79.4014	0.3382	1968
ENSG00000157514	TSC22D3	0.4333	52.5	136.3129	0.2903	85	108.3998	0.3	0	63.8499	0.3382	1969
ENSG00000122068	FYTTD1	0.7667	0	102.3387	0.7097	0	70.5287	0.6	22	77.7247	0.3382	1970
ENSG00000115216	NRBP1	0.7667	0	46.4679	0.7097	0	69.8648	0.6	32	67.8374	0.3382	1971
ENSG00000163159	VPS72	0.9	0	26.4458	0.7097	0	37.2942	0.5333	13.5	40.7622	0.33815	1972
ENSG00000210077	NA	0.2	2	4.0768	0.2581	2	2.567	0.4333	0	0.9942	0.33765	1973
ENSG00000124201	ZNFX1	0.8	0	43.4452	0.7419	0	53.717	0.5667	17.5	63.6257	0.33765	1974
ENSG00000249855	NA	0.7333	0	0.535	0.7419	0	0.5287	0.6	1	1.0171	0.3376	1975
ENSG00000180370	PAK2	0.8667	0	38.6024	0.7419	0	73.7458	0.5333	1	20.6473	0.3376	1976
ENSG00000092531	SNAP23	0.7667	0	34.7274	0.7742	0	73.6299	0.5667	1	33.5396	0.33715	1977
ENSG00000139725	RHOF	0.9667	0	2.1909	0.7742	0	8.7719	0.4667	0	3.6264	0.33715	1978
ENSG00000108883	EFTUD2	0.9	0	29.6156	0.7742	0	32.8704	0.5	3	56.183	0.3371	1979
ENSG00000196954	CASP4	0.8333	0	31.4256	0.7742	0	83.6598	0.5333	12	41.9864	0.33705	1980
ENSG00000213465	ARL2	0.6333	0	15.7745	0.7742	0	15.9997	0.6333	15	15.1059	0.33705	1981
ENSG00000119760	SUPT7L	0.8333	0	39.7391	0.7742	0	88.3755	0.5333	9.5	38.5126	0.33705	1982
ENSG00000204713	TRIM27	0.8667	0	42.3909	0.8065	0	92.9435	0.5	0.5	55.0624	0.3366	1983
ENSG00000081791	DELE1	0.9333	0	33.7687	0.8065	0	52.4371	0.4667	0	35.7842	0.3366	1984
ENSG00000171566	PLRG1	0.8667	0	30.927	0.8065	0	43.6391	0.5	0.5	60.5544	0.3366	1985
ENSG00000168421	RHOH	0.6667	0	86.9928	0.8065	0	37.7447	0.6	12.5	88.1714	0.3366	1986
ENSG00000183155	RABIF	0.8667	0	32.1481	0.8065	0	15.1673	0.5	3.5	22.1218	0.3366	1987
ENSG00000157778	PSMG3	1	0	0	0.8065	0	28.4238	0.4333	0	23.9196	0.33655	1988
ENSG00000135541	AHI1	0.6	0	79.5059	0.8065	0	25.3637	0.6333	41.5	62.5393	0.33655	1989
ENSG00000164258	NDUFS4	0.8	0	17.1873	0.8065	0	35.4405	0.5333	7	21.2082	0.33655	1990
ENSG00000168291	PDHB	0.6	0	50.9149	0.8065	0	32.109	0.6333	41	39.2976	0.33655	1991
ENSG00000170144	HNRNPA3	0.8	0	15.3704	0.8065	0	55.1517	0.5333	1.5	27.2532	0.33655	1992
ENSG00000138430	OLA1	0.8	0	41.3344	0.8065	0	68.2743	0.5333	24	62.0233	0.33655	1993
ENSG00000101444	AHCY	0.9	0	41.9002	0.8387	0	30.9892	0.4667	0	45.2643	0.33605	1994
ENSG00000132581	SDF2	0.9	0	25.8363	0.8387	0	38.1217	0.4667	0	22.745	0.33605	1995
ENSG00000145817	YIPF5	0.9	0	36.0313	0.8387	0	44.1953	0.4667	0	65.1102	0.33605	1996
ENSG00000047315	POLR2B	0.7	0	55.7529	0.8387	0	54.6669	0.5667	8.5	100.5574	0.33605	1997
ENSG00000118855	MFSD1	0.9	0	11.0931	0.8387	0	65.8992	0.4667	0	36.8837	0.33605	1998
[truncated: 11,778 more rows]

## Sheet: #4 (CMV) PBMC
Donor #4 (CMV); PBMC
EnsemblID	gene_symbol	solvent_0	solvent_count_median	solvent_sd	mock_0	mock_count_median	mock_sd	cognate_non_zero	cognate_count_median	cognate_sd	Separation index	Rank
ENSG00000109943	CRTAM	0.9667	0	29.7596	0.9667	0	21.1786	0.9259	202	440.2356	0.8926	1
ENSG00000049249	TNFRSF9	0.9667	0	0.1826	0.9667	0	42.1746	0.9259	313	267.2435	0.8926	2
ENSG00000122877	EGR2	1	0	0	0.9667	0	9.6764	0.8519	97	88.0384	0.83525	3
ENSG00000143185	XCL2	0.8667	0	11.1415	0.9333	0	5.1818	0.8889	216	742.3264	0.7889	4
ENSG00000143184	XCL1	1	0	0	0.9667	0	6.7552	0.7778	143	674.5287	0.76115	5
ENSG00000164687	FABP5	0.9667	0	1.0954	1	0	0	0.7407	9	28.4119	0.72405	6
ENSG00000120875	DUSP4	1	0	0	0.9333	0	4.5208	0.7407	26	70.7467	0.70735	7
ENSG00000069849	ATP1B3	0.7667	0	24.604	0.7667	0	33.1687	0.9259	86	75.2108	0.6926	8
ENSG00000135127	BICDL1	0.9667	0	10.0416	0.9333	0	9.5704	0.7037	20	44.8817	0.6537	9
ENSG00000177494	ZBED2	1	0	0	0.9667	0	8.9461	0.6667	54	169.5865	0.65005	10
ENSG00000153234	NR4A2	1	0	0	0.9667	0	17.162	0.6667	56	91.8965	0.65005	11
ENSG00000105220	GPI	0.7667	0	25.157	0.9	0	8.9294	0.8148	45	49.5111	0.64815	12
ENSG00000067225	PKM	0.8	0	18.4707	0.5667	0	14.2444	0.963	121	78.3034	0.64635	13
ENSG00000168214	RBPJ	0.7333	0	27.8287	0.7333	0	19.4801	0.8889	69	93.176	0.6222	14
ENSG00000182199	SHMT2	1	0	0	0.9	0	18.1007	0.6667	61	113.5126	0.6167	15
ENSG00000145912	NHP2	0.9333	0	0.5074	0.9667	0	2.0083	0.6667	9	13.6185	0.6167	16
ENSG00000204435	CSNK2B	0.8	0	8.7123	0.8	0	5.1668	0.8148	8	12.0862	0.6148	17
ENSG00000225783	MIAT	0.3667	12	27.6526	0.3333	29.5	49.9541	0.037	0	0.5774	0.613	18
ENSG00000166136	NDUFB8	0.7333	0	7.2935	0.6333	0	7.6496	0.9259	13	10.0747	0.6092	19
ENSG00000242372	EIF6	0.9	0	6.8829	0.8333	0	16.3709	0.7407	24	27.7115	0.60735	20
ENSG00000178035	IMPDH2	0.8333	0	16.5257	0.9667	0	14.9711	0.7037	47	55.1929	0.6037	21
ENSG00000008018	PSMB1	0.6667	0	34.2483	0.8333	0	22.961	0.8519	47	97.7039	0.6019	22
ENSG00000070882	OSBPL3	0.9	0	24.2065	0.9667	0	21.1786	0.6667	41	71.8925	0.60005	23
ENSG00000137265	IRF4	0.9667	0	8.2158	0.9667	0	4.5644	0.6296	46	96.6717	0.5963	24
ENSG00000175768	TOMM5	0.9333	0	0.6477	0.7667	0	4.2258	0.7407	4	8.6372	0.5907	25
ENSG00000034152	MAP2K3	0.7333	0	24.3906	0.6667	0	20.2189	0.8889	50	73.3472	0.5889	26
ENSG00000111679	PTPN6	0.8	0	20.5327	0.6	0	55.7157	0.8889	131	111.2312	0.5889	27
ENSG00000173692	PSMD1	0.8333	0	28.3432	0.9333	0	12.4034	0.7037	38	45.7957	0.587	28
ENSG00000145730	PAM	0.9667	0	7.303	0.8667	0	13.2605	0.6667	49	61.1035	0.5834	29
ENSG00000153094	BCL2L11	0.9333	0	20.1192	0.9	0	32.2992	0.6667	22	91.5482	0.58335	30
ENSG00000155926	SLA	0.6667	0	53.9478	0.5667	0	73.1858	0.963	124	103.3535	0.5797	31
ENSG00000105835	NAMPT	0.9333	0	13.1267	0.9667	0	9.859	0.6296	20	58.9336	0.5796	32
ENSG00000162924	REL	0.9	0	6.5964	1	0	0	0.6296	6	31.7385	0.5796	33
ENSG00000099817	POLR2E	0.8	0	30.058	0.8	0	11.8895	0.7778	29	35.9048	0.5778	34
ENSG00000159388	BTG2	0.8	0	42.5314	0.8667	0	55.7944	0.7407	43	61.8702	0.57405	35
ENSG00000028137	TNFRSF1B	0.6333	0	32.3406	0.7333	0	30.8097	0.8889	119	109.0543	0.5722	36
ENSG00000102317	RBM3	0.9	0	16.5167	0.8333	0	53.7192	0.7037	50	70.9647	0.57035	37
ENSG00000214110	NA	0.7667	0	1.373	0.7333	0	1.008	0.8148	3	3.4899	0.5648	38
ENSG00000112182	BACH2	1	0	0	0.9333	0	1.4657	0.5926	2	38.8539	0.55925	39
ENSG00000142864	SERBP1	0.8	0	18.1079	0.8333	0	26.6701	0.7407	18	56.1696	0.55735	40
ENSG00000034677	RNF19A	0.6667	0	60.947	0.6667	0	17.2401	0.8889	59	79.4631	0.5556	41
ENSG00000114423	CBLB	0.8667	0	13.1551	0.8333	0	15.6093	0.7037	31	79.4991	0.5537	42
ENSG00000177426	TGIF1	0.9	0	23.357	0.8667	0	17.1557	0.6667	20	39.0215	0.55005	43
ENSG00000235576	NA	0.1333	36	46.5851	0.1	37.5	71.1844	0.3333	0	18.6257	0.55005	44
ENSG00000123908	AGO2	0.8333	0	22.5839	0.9333	0	12.4082	0.6667	2	40.5068	0.55	45
ENSG00000142507	PSMB6	0.7	0	32.1924	0.7667	0	21.3343	0.8148	46	48.1179	0.54815	46
ENSG00000168003	SLC3A2	0.6667	0	31.2928	0.8	0	39.6132	0.8148	63	78.5651	0.54815	47
ENSG00000065911	MTHFD2	0.9333	0	16.9741	0.9	0	16.8414	0.6296	72	78.2672	0.54625	48
ENSG00000177105	RHOG	0.8333	0	20.9814	0.7	0	24.7851	0.7778	52	63.4999	0.54445	49
ENSG00000164691	TAGAP	0.7333	0	53.2725	0.8	0	31.3204	0.7778	99	143.0219	0.54445	50
ENSG00000115541	HSPE1	0.8333	0	5.2176	0.7	0	8.9526	0.7778	24	20.9391	0.54445	51
ENSG00000177700	POLR2L	0.6667	0	10.6179	0.5667	0	10.1529	0.9259	24	27.6684	0.5426	52
ENSG00000136810	TXN	0.7333	0	27.4348	0.8667	0	8.36	0.7407	23	70.6025	0.5407	53
ENSG00000146731	CCT6A	0.6667	0	28.2326	0.9333	0	30.8678	0.7407	80	75.5807	0.5407	54
ENSG00000084623	EIF3I	0.7667	0	33.5472	0.8333	0	22.295	0.7407	49	68.6567	0.5407	55
ENSG00000196419	XRCC6	0.6667	0	35.6534	0.6333	0	42.2576	0.8889	59	61.9903	0.5389	56
ENSG00000112081	SRSF3	0.7333	0	38.7497	0.5667	0	40.738	0.8889	81	69.1281	0.5389	57
ENSG00000265972	TXNIP	0.4	25	83.224	0.3	60.5	190.6319	0.1111	0	6.3853	0.5389	58
ENSG00000163468	CCT3	0.9333	0	29.8942	0.7333	0	22.0375	0.7037	47	66.1008	0.537	59
ENSG00000116288	PARK7	0.6667	0	31.2471	0.7	0	35.9415	0.8519	120	156.5552	0.53525	60
ENSG00000125735	TNFSF14	0.9	0	23.4476	0.8333	0	10.8778	0.6667	30	59.7791	0.53335	61
ENSG00000243678	NME2	0.9333	0	0.5713	0.8	0	2.2461	0.6667	1	2.6018	0.53335	62
ENSG00000213585	VDAC1	0.9333	0	7.1907	0.8	0	21.4671	0.6667	32	40.3208	0.53335	63
ENSG00000109320	NFKB1	0.9333	0	16.1367	0.8	0	22.4818	0.6667	36	102.4106	0.53335	64
ENSG00000163875	MEAF6	0.8667	0	22.8756	0.5667	0	49.3523	0.8148	47	62.6929	0.5315	65
ENSG00000198355	PIM3	0.9333	0	17.3881	0.8667	0	13.6458	0.6296	15	54.7905	0.5296	66
ENSG00000178952	TUFM	0.6667	0	45.4555	0.8333	0	45.4435	0.7778	50	52.7115	0.5278	67
ENSG00000111669	TPI1	0.7333	0	38.9814	0.4667	11	77.2192	0.9259	148	107.8116	0.5259	68
ENSG00000096384	HSP90AB1	0.6333	0	37.9313	0.5667	0	31.7993	0.9259	244	430.0115	0.5259	69
ENSG00000145779	TNFAIP8	0.8333	0	24.9077	0.7333	0	14.4055	0.7407	83	96.225	0.524	70
ENSG00000112695	COX7A2	0.6	0	28.3648	0.6667	0	27.1282	0.8889	53	55.4238	0.52225	71
ENSG00000156261	CCT8	0.8333	0	34.8393	0.8	0	32.0897	0.7037	34	54.9801	0.52035	72
ENSG00000118971	CCND2	0.8	0	35.7343	0.8333	0	16.3521	0.7037	9	41.2343	0.52035	73
ENSG00000056558	TRAF1	0.8	0	8.7276	0.8333	0	9.3277	0.7037	18	46.1256	0.52035	74
ENSG00000187764	SEMA4D	0.8333	0	29.48	0.8	0	36.8819	0.7037	20	49.4503	0.52035	75
ENSG00000155307	SAMSN1	0.7333	0	42.9426	0.6	0	42.0703	0.8519	80	63.1467	0.51855	76
ENSG00000164405	UQCRQ	0.6	0	18.3771	0.7333	0	15.2444	0.8519	28	41.9982	0.51855	77
ENSG00000186891	TNFRSF18	1	0	0	1	0	0	0.5185	1	53.924	0.5185	78
ENSG00000132510	KDM6B	0.8667	0	3.8321	0.8333	0	3.3322	0.6667	12	27.5086	0.5167	79
ENSG00000166226	CCT2	0.9	0	13.7583	0.8	0	34.9263	0.6667	36	76.2281	0.5167	80
ENSG00000023734	STRAP	0.9333	0	14.8	0.7667	0	48.8557	0.6667	36	46.1824	0.5167	81
ENSG00000145907	G3BP1	0.8667	0	12.8264	0.8333	0	26.3765	0.6667	59	80.512	0.5167	82
ENSG00000211450	SELENOH	0.7667	0	8.8827	0.6333	0	9.5866	0.8148	11	20.287	0.5148	83
ENSG00000136279	DBNL	0.9	0	20.6026	0.8667	0	27.6199	0.6296	13	37.1661	0.51295	84
ENSG00000154723	ATP5PF	0.7333	0	23.6362	0.7333	0	26.8077	0.7778	33	35.6191	0.5111	85
ENSG00000102898	NUTF2	0.8667	0	13.9747	0.9667	0	2.556	0.5926	16	43.1455	0.5093	86
ENSG00000182004	SNRPE	0.7	0	9.0462	0.8333	0	8.3834	0.7407	21	26.9944	0.50735	87
ENSG00000234883	MIR155HG	0.9667	0	10.7719	0.9333	0	7.2895	0.5556	26	113.4067	0.5056	88
ENSG00000105281	SLC1A5	1	0	0	0.9	0	10.8366	0.5556	2	31.3371	0.5056	89
ENSG00000133657	ATP13A3	0.9	0	25.5814	1	0	0	0.5556	6	32.6504	0.5056	90
ENSG00000160014	CALM3	0.7	0	18.6786	0.9	0	4.8689	0.7037	2	28.4308	0.5037	91
ENSG00000125995	ROMO1	0.9333	0	10.2961	0.6667	0	12.017	0.7037	17	37.1468	0.5037	92
ENSG00000106803	SEC61B	0.8333	0	13.6905	0.7667	0	24.1857	0.7037	27	51.6492	0.5037	93
ENSG00000129351	ILF3	0.6333	0	29.3572	0.6667	0	26.5455	0.8519	24	42.9045	0.5019	94
ENSG00000111537	IFNG	1	0	0	0.9667	0	0.1826	0.5185	37	807.8471	0.50185	95
ENSG00000086598	TMED2	0.8667	0	18.5192	0.8	0	28.1061	0.6667	24	52.3493	0.50005	96
ENSG00000225921	NOL7	0.9	0	24.0341	0.7667	0	16.7074	0.6667	38	39.3085	0.50005	97
ENSG00000125835	SNRPB	0.7	0	26.4258	0.6667	0	21.9525	0.8148	45	58.3326	0.49815	98
ENSG00000171314	PGAM1	0.6667	0	5.5729	0.7	0	10.8594	0.8148	22	22.1104	0.49815	99
ENSG00000165678	GHITM	0.7	0	49.6128	0.6667	0	53.8771	0.8148	54	64.0158	0.49815	100
ENSG00000100450	GZMH	0.2667	50	89.203	0.3667	56.5	112.6242	0.1852	0	35.8698	0.4981	101
ENSG00000159199	ATP5MC1	0.8	0	20.0303	0.9333	0	14.6286	0.6296	30	51.5946	0.49625	102
ENSG00000085117	CD82	0.9	0	15.8939	0.8333	0	17.9412	0.6296	60	82.7318	0.49625	103
ENSG00000106211	HSPB1	0.9333	0	5.8628	0.8	0	16.8783	0.6296	8	29.0028	0.49625	104
ENSG00000136238	RAC1	0.9333	0	2.5563	0.8	0	19.7884	0.6296	8	31.3416	0.49625	105
ENSG00000099800	TIMM13	0.9	0	15.8804	0.9	0	8.0798	0.5926	7	39.7733	0.4926	106
ENSG00000110958	PTGES3	0.6667	0	59.2883	0.4667	8	34.3013	0.9259	77	61.0103	0.4926	107
ENSG00000228232	NA	0.8	0	0.4068	0.7	0	0.5467	0.7407	2	2.25	0.4907	108
ENSG00000196305	IARS	0.9667	0	26.8384	0.9	0	8.65	0.5556	17	47.0098	0.48895	109
ENSG00000167468	GPX4	0.6333	0	46.8539	0.5667	0	32.9091	0.8889	60	75.5187	0.4889	110
ENSG00000262477	NA	0.8	0	0.504	0.7667	0	0.7649	0.7037	2	2.4709	0.48705	111
ENSG00000171490	RSL1D1	0.8	0	35.1467	0.7667	0	40.7562	0.7037	56	59.834	0.48705	112
ENSG00000004059	ARF5	0.8	0	16.1795	0.7667	0	18.5908	0.7037	21	25.7163	0.48705	113
ENSG00000171159	C9orf16	0.6667	0	32.3099	0.6	0	25.0083	0.8519	35	50.5655	0.48525	114
ENSG00000126561	STAT5A	1	0	0	0.9333	0	16.7447	0.5185	1	85.8269	0.48515	115
ENSG00000165916	PSMC3	0.7333	0	29.1023	0.9	0	15.6568	0.6667	35	43.3598	0.48335	116
ENSG00000144381	HSPD1	0.8	0	13.5843	0.8333	0	19.2796	0.6667	42	53.0303	0.48335	117
ENSG00000196154	S100A4	0.1	58.5	76.6197	0.2667	38.5	46.9052	0.3333	0	32.6001	0.48335	118
ENSG00000117410	ATP6V0B	0.9333	0	22.7273	0.7	0	32.9268	0.6667	25	28.4299	0.48335	119
ENSG00000134333	LDHA	0.5333	0	52.7331	0.4333	13	66.2167	1	199	163.3247	0.4833	120
ENSG00000175463	TBC1D10C	0.4333	7.5	35.7565	0.5333	0	35.0319	0.037	0	0.7698	0.4797	121
ENSG00000013275	PSMC4	0.8667	0	17.4295	0.8333	0	19.52	0.6296	41	52.2923	0.4796	122
ENSG00000102030	NAA10	0.9667	0	4.0166	0.7333	0	10.3482	0.6296	8	11.8279	0.4796	123
ENSG00000047849	MAP4	0.8	0	18.1521	0.9	0	18.8331	0.6296	8	32.7157	0.4796	124
ENSG00000160783	PMF1	0.7667	0	11.1693	0.9333	0	3.4932	0.6296	13	15.12	0.4796	125
ENSG00000100380	ST13	0.6333	0	20.9175	0.7667	0	16.5356	0.7778	27	34.698	0.4778	126
ENSG00000129559	NEDD8	0.7	0	15.6375	0.7	0	14.32	0.7778	20	17.7486	0.4778	127
ENSG00000235587	NA	0.9	0	0.3051	0.8667	0	0.4611	0.5926	1	1.0377	0.47595	128
ENSG00000130522	JUND	0.8333	0	7.9885	0.9333	0	8.2949	0.5926	5	17.4555	0.4759	129
ENSG00000106355	LSM5	0.9333	0	14.7735	0.8333	0	31.4403	0.5926	16	33.097	0.4759	130
ENSG00000087191	PSMC5	0.7	0	44.0856	0.7667	0	22.9628	0.7407	46	38.9085	0.47405	131
ENSG00000115128	SF3B6	0.8	0	21.4724	0.6667	0	24.5783	0.7407	40	43.0259	0.47405	132
ENSG00000116161	CACYBP	0.9667	0	16.6143	0.8667	0	18.072	0.5556	5	38.139	0.4723	133
ENSG00000101665	SMAD7	0.9333	0	5.7592	0.9	0	8.2026	0.5556	2	29.511	0.47225	134
ENSG00000111642	CHD4	0.7667	0	42.658	0.7667	0	15.5417	0.7037	30	62.9379	0.4704	135
ENSG00000175334	BANF1	0.7333	0	7.9583	0.8	0	28.3509	0.7037	18	22.9208	0.47035	136
ENSG00000113387	SUB1	0.5667	0	41.3471	0.6667	0	38.4371	0.8519	42	65.5617	0.4686	137
ENSG00000123416	TUBA1B	0.8	0	4.4932	0.8	0	2.8666	0.6667	8	17.0106	0.4667	138
ENSG00000172115	CYCS	0.8333	0	26.3706	0.7667	0	16.9834	0.6667	18	43.8736	0.4667	139
ENSG00000143621	ILF2	0.8667	0	19.6731	0.7333	0	31.3483	0.6667	58	53.782	0.4667	140
ENSG00000154640	BTG3	1	0	0	0.9667	0	13.8756	0.4815	0	58.4691	0.46485	141
ENSG00000140105	WARS	1	0	0	0.9667	0	6.3901	0.4815	0	75.9276	0.46485	142
ENSG00000130340	SNX9	0.9667	0	7.6681	1	0	0	0.4815	0	45.0229	0.46485	143
ENSG00000174021	GNG5	0.6333	0	26.2654	0.6667	0	26.2622	0.8148	24	31.6839	0.4648	144
ENSG00000182934	SRPRA	0.8667	0	19.2961	0.8	0	20.2667	0.6296	6	65.4266	0.46295	145
ENSG00000154518	ATP5MC3	0.7667	0	25.6145	0.6	0	35.2292	0.7778	42	61.14	0.46115	146
ENSG00000166888	STAT6	0.6333	0	18.176	0.7333	0	24.2238	0.7778	33	30.9504	0.4611	147
ENSG00000102007	PLP2	0.7333	0	34.0145	0.6333	0	45.7052	0.7778	38	74.6398	0.4611	148
ENSG00000141543	EIF4A3	0.8667	0	16.1667	0.8667	0	27.9321	0.5926	9	54.2309	0.4593	149
ENSG00000180817	PPA1	0.8667	0	20.674	0.8667	0	21.5408	0.5926	31	42.8898	0.4593	150
ENSG00000086061	DNAJA1	0.9667	0	6.0249	0.7667	0	24.4871	0.5926	26	89.5031	0.4593	151
ENSG00000171223	JUNB	0.8333	0	9.5799	0.9	0	6.0827	0.5926	13	32.2929	0.45925	152
ENSG00000131174	COX7B	0.7667	0	18.152	0.6667	0	29.4044	0.7407	25	30.8064	0.4574	153
ENSG00000184076	UQCR10	0.7333	0	30.527	0.7	0	23.4781	0.7407	18	33.9685	0.45735	154
ENSG00000118705	RPN2	0.7	0	28.1745	0.7333	0	39.1217	0.7407	68	47.3018	0.45735	155
ENSG00000013306	SLC25A39	0.9	0	16.5232	0.9	0	13.1578	0.5556	1	24.8864	0.4556	156
ENSG00000108561	C1QBP	0.9333	0	15.6436	0.8667	0	17.1431	0.5556	22	75.2434	0.4556	157
ENSG00000102760	RGCC	0.9667	0	6.5727	0.8333	0	15.5796	0.5556	2	64.1848	0.4556	158
ENSG00000120694	HSPH1	0.8667	0	17.4552	0.9333	0	17.1655	0.5556	5	46.1873	0.4556	159
ENSG00000196591	HDAC2	0.9	0	22.2372	0.9	0	23.7529	0.5556	2	71.1355	0.4556	160
ENSG00000075415	SLC25A3	0.6	0	56.0926	0.5333	0	50.4984	0.8889	147	122.4071	0.45555	161
ENSG00000023445	BIRC3	0.8667	0	16.8681	0.6333	0	56.7101	0.7037	52	166.2034	0.4537	162
ENSG00000143420	ENSA	0.8	0	9.8903	0.7	0	17.5761	0.7037	12	19.5097	0.4537	163
ENSG00000244509	APOBEC3C	0.6	0	40.0893	0.6	0	35.8146	0.8519	55	86.4355	0.4519	164
ENSG00000132507	EIF5A	0.6667	0	20.4479	0.5333	0	20.4719	0.8519	44	50.3265	0.4519	165
ENSG00000196405	EVL	0.3667	7	36.4369	0.4333	4.5	47.1554	0.1481	0	30.8125	0.4519	166
ENSG00000183648	NDUFB1	0.7333	0	14.6003	0.4667	3	18.4235	0.8519	21	20.1138	0.4519	167
ENSG00000145649	GZMA	0.4	51	56.3344	0.4	33	78.806	0.1481	0	84.1584	0.4519	168
ENSG00000107949	BCCIP	0.9	0	16.8763	0.9667	0	6.3901	0.5185	9	30.5807	0.45185	169
ENSG00000186480	INSIG1	0.9667	0	0.5477	0.9	0	23.0519	0.5185	14	45.8006	0.45185	170
ENSG00000197081	IGF2R	0.9	0	15.7708	0.9667	0	1.4606	0.5185	1	29.0971	0.45185	171
ENSG00000143314	MRPL24	0.9	0	9.0131	0.9667	0	12.2325	0.5185	10	21.9937	0.45185	172
ENSG00000148248	SURF4	0.8	0	32.3874	0.7667	0	31.1545	0.6667	33	41.3106	0.45005	173
ENSG00000132432	SEC61G	0.6667	0	28.8368	0.9	0	7.9076	0.6667	35	60.5655	0.45005	174
ENSG00000164332	UBLCP1	0.9667	0	6.3901	0.9667	0	11.8673	0.4815	0	33.9814	0.4482	175
ENSG00000061273	HDAC7	1	0	0	0.9333	0	13.7834	0.4815	0	31.2503	0.44815	176
ENSG00000124942	AHNAK	0.3	12	38.2328	0.4333	8	45.8301	0.1852	0	12.8791	0.44815	177
ENSG00000164919	COX6C	0.6667	0	39.9549	0.6	0	29.7339	0.8148	42	50.868	0.44815	178
ENSG00000090266	NDUFB2	0.5667	0	22.5143	0.7	0	9.4566	0.8148	20	44.1733	0.44815	179
ENSG00000123146	ADGRE5	0.7667	0	8.7562	0.8667	0	16.3084	0.6296	15	44.2381	0.4463	180
ENSG00000107738	VSIR	0.8667	0	19.1205	0.7667	0	21.5757	0.6296	57	55.8833	0.4463	181
ENSG00000117592	PRDX6	0.8333	0	23.1287	0.8	0	19.1937	0.6296	22	42.2952	0.44625	182
ENSG00000134248	LAMTOR5	0.8333	0	13.4202	0.8	0	18.9532	0.6296	11	28.22	0.44625	183
ENSG00000072778	ACADVL	0.7	0	31.4524	0.6333	0	22.075	0.7778	47	56.4124	0.44445	184
ENSG00000129084	PSMA1	0.6333	0	23.8086	0.7	0	12.7317	0.7778	14	17.7446	0.44445	185
ENSG00000065978	YBX1	0.6333	0	17.9417	0.7	0	12.5937	0.7778	26	40.2419	0.44445	186
ENSG00000150764	DIXDC1	1	0	0	1	0	0	0.4444	0	39.0627	0.4444	187
ENSG00000007080	CCDC124	0.8333	0	16.883	0.8667	0	6.8969	0.5926	9	18.3666	0.4426	188
ENSG00000130311	DDA1	0.8667	0	15.1464	0.8333	0	12.0509	0.5926	14	23.1122	0.4426	189
ENSG00000133321	RARRES3	0.4333	5.5	34.9407	0.5333	0	39.7079	0.0741	0	7.3742	0.4426	190
ENSG00000130592	LSP1	0.1333	27.5	41.6928	0.1667	32	47.4824	0.4074	0	14.186	0.4426	191
ENSG00000084733	RAB10	0.8	0	22.9944	0.9	0	20.9559	0.5926	15	41.9832	0.4426	192
ENSG00000184203	PPP1R2	0.7667	0	42.2067	0.6333	0	45.3376	0.7407	32	82.0432	0.4407	193
ENSG00000158050	DUSP2	0.5333	0	45.9921	0.8667	0	33.7755	0.7407	51	89.5915	0.4407	194
ENSG00000108262	GIT1	0.8667	0	12.6831	0.9	0	7.3809	0.5556	9	36.2502	0.43895	195
ENSG00000243449	C4orf48	0.8667	0	7.1552	0.9	0	6.9279	0.5556	7	13.3232	0.43895	196
ENSG00000106028	SSBP1	0.7333	0	23.1332	0.7333	0	22.3309	0.7037	26	35.5969	0.437	197
ENSG00000198843	SELENOT	0.7333	0	26.6257	0.7333	0	33.8135	0.7037	34	41.2155	0.437	198
ENSG00000052802	MSMO1	0.9667	0	9.4939	0.8667	0	18.6284	0.5185	2	60.817	0.4352	199
ENSG00000155368	DBI	0.7333	0	21.769	0.4333	19.5	27.6319	0.8519	38	49.2649	0.4352	200
ENSG00000104522	TSTA3	0.9	0	20.5988	0.9333	0	7.8825	0.5185	5	29.6222	0.43515	201
ENSG00000104388	RAB2A	0.9333	0	4.4449	0.9	0	6.8702	0.5185	3	33.4281	0.43515	202
ENSG00000117448	AKR1A1	0.9	0	37.8293	0.9333	0	17.2775	0.5185	17	45.2475	0.43515	203
ENSG00000071127	WDR1	0.8667	0	27.7555	0.6667	0	22.7719	0.6667	23	37.7635	0.4334	204
ENSG00000125977	EIF2S2	0.8	0	12.7162	0.7333	0	15.1284	0.6667	21	62.0876	0.43335	205
ENSG00000225663	MCRIP1	0.7333	0	17.1845	0.8	0	14.689	0.6667	24	20.8296	0.43335	206
ENSG00000132963	POMP	0.7	0	26.5253	0.8333	0	25.7014	0.6667	29	28.6813	0.43335	207
ENSG00000109971	HSPA8	0.4667	6.5	65.9774	0.4	21.5	141.4106	1	316	293.3374	0.43335	208
ENSG00000135541	AHI1	0.8333	0	20.0236	0.7	0	15.5375	0.6667	22	70.6094	0.43335	209
ENSG00000113013	HSPA9	0.7333	0	40.1838	0.8	0	44.5774	0.6667	35	64.3454	0.43335	210
ENSG00000065526	SPEN	0.8	0	25.8783	0.7333	0	44.1182	0.6667	13	32.4878	0.43335	211
ENSG00000106153	CHCHD2	0.3333	30.5	28.569	0.6	0	42.7869	0.963	66	48.4435	0.42965	212
ENSG00000167088	SNRPD1	0.8333	0	16.5044	0.7667	0	12.4117	0.6296	18	31.2451	0.4296	213
ENSG00000141552	ANAPC11	0.7667	0	17.4516	0.8333	0	12.5382	0.6296	29	33.8673	0.4296	214
ENSG00000185787	MORF4L1	0.8333	0	9.623	0.7667	0	21.9594	0.6296	6	21.5441	0.4296	215
ENSG00000139343	SNRPF	0.8333	0	13.6195	0.7667	0	13.9197	0.6296	25	26.1117	0.4296	216
ENSG00000134453	RBM17	0.7667	0	26.6389	0.8333	0	23.7744	0.6296	12	37.2035	0.4296	217
ENSG00000212829	NA	0.8	0	0.7022	0.8	0	0.9322	0.6296	1	1.8605	0.4296	218
ENSG00000106399	RPA3	0.6667	0	23.0672	0.9333	0	5.9751	0.6296	28	26.0189	0.4296	219
ENSG00000119013	NDUFB3	0.8333	0	14.3439	0.7667	0	16.7855	0.6296	8	36.3394	0.4296	220
ENSG00000163399	ATP1A1	0.7667	0	49.8552	0.8333	0	36.0222	0.6296	13	52.9079	0.4296	221
ENSG00000169020	ATP5ME	0.7333	0	9.4407	0.5667	0	7.3301	0.7778	11	14.8195	0.4278	222
ENSG00000066294	CD84	0.6333	0	33.5419	0.6667	0	44.9617	0.7778	26	61.2718	0.4278	223
ENSG00000080608	PUM3	0.9667	0	8.7636	1	0	0	0.4444	0	36.4713	0.42775	224
ENSG00000175193	PARL	1	0	0	0.9667	0	1.8257	0.4444	0	7.3143	0.42775	225
ENSG00000062716	VMP1	0.8667	0	27.4411	0.8	0	15.6477	0.5926	11	51.2092	0.42595	226
ENSG00000072042	RDH11	0.9	0	30.881	0.7667	0	34.0011	0.5926	23	42.1958	0.42595	227
ENSG00000044574	HSPA5	0.7667	0	26.7209	0.9	0	22.9142	0.5926	21	80.2835	0.42595	228
ENSG00000044115	CTNNA1	0.9	0	5.2281	0.7667	0	38.5631	0.5926	48	85.3274	0.42595	229
ENSG00000101182	PSMA7	0.6	0	34.5538	0.4	27.5	42.3244	0.9259	107	96.8361	0.4259	230
ENSG00000175567	UCP2	0.6333	0	30.4759	0.7333	0	62.6203	0.7407	93	124.6325	0.424	231
ENSG00000143774	GUK1	0.6333	0	34.0693	0.7333	0	18.9102	0.7407	31	35.8966	0.424	232
ENSG00000160752	FDPS	0.8667	0	10.0163	0.8667	0	11.6867	0.5556	7	22.9003	0.4223	233
ENSG00000226415	NA	0.9667	0	0.1826	0.7667	0	1.3047	0.5556	1	1.4332	0.4223	234
ENSG00000126457	PRMT1	0.9333	0	4.1882	0.8	0	11.6836	0.5556	12	18.6534	0.42225	235
ENSG00000105401	CDC37	0.6	0	63.3337	0.4667	27	46.5591	0.8889	62	44.9344	0.42225	236
ENSG00000156411	ATP5MPL	0.5	1.5	23.5705	0.5667	0	23.7407	0.8889	38	30.1233	0.42225	237
ENSG00000132341	RAN	0.4667	2.5	32.3147	0.6	0	53.5573	0.8889	106	114.7075	0.42225	238
ENSG00000173486	FKBP2	0.9333	0	6.3395	0.8	0	14.8295	0.5556	3	20.0423	0.42225	239
ENSG00000115241	PPM1G	0.9333	0	29.858	0.8	0	34.1696	0.5556	13	56.7082	0.42225	240
ENSG00000134308	YWHAQ	0.5	1.5	51.2355	0.5667	0	33.2197	0.8889	80	78.5366	0.42225	241
ENSG00000142168	SOD1	0.6333	0	42.1034	0.4333	22.5	26.32	0.8889	54	60.3287	0.4222	242
ENSG00000138495	COX17	0.6667	0	12.0129	0.7667	0	13.6727	0.7037	13	13.4116	0.4204	243
ENSG00000145901	TNIP1	0.7	0	8.9548	0.7333	0	8.7609	0.7037	15	39.8107	0.42035	244
ENSG00000163902	RPN1	0.8333	0	10.8276	0.6	0	36.837	0.7037	46	62.729	0.42035	245
ENSG00000143977	SNRPG	0.5667	0	12.9787	0.5667	0	15.4436	0.8519	24	26.9862	0.4186	246
ENSG00000095059	DHPS	0.9667	0	6.9378	0.8333	0	23.0419	0.5185	2	33.9159	0.4185	247
ENSG00000124201	ZNFX1	0.9667	0	23.9172	0.8333	0	28.1225	0.5185	6	49.0704	0.4185	248
ENSG00000150637	CD226	0.8667	0	22.6828	0.9333	0	9.8532	0.5185	3	30.7675	0.4185	249
ENSG00000106105	GARS	0.8667	0	23.6569	0.9333	0	14.5203	0.5185	3	84.6501	0.4185	250
ENSG00000127124	HIVEP3	0.9	0	3.5656	0.9	0	2.0126	0.5185	1	26.6049	0.4185	251
ENSG00000182944	EWSR1	0.8333	0	10.9038	0.6667	0	32.2815	0.6667	28	46.2982	0.4167	252
ENSG00000141522	ARHGDIA	0.7333	0	2.864	0.7667	0	1.4967	0.6667	2	7.865	0.4167	253
ENSG00000041357	PSMA4	0.7	0	37.2749	0.8	0	25.1387	0.6667	36	48.6287	0.4167	254
ENSG00000159352	PSMD4	0.7667	0	28.4819	0.7333	0	34.8108	0.6667	37	46.8977	0.4167	255
ENSG00000089048	ESF1	0.9	0	6.3536	0.9667	0	15.7014	0.4815	0	27.8224	0.41485	256
ENSG00000128708	HAT1	0.9667	0	4.9295	0.9	0	24.6175	0.4815	0	50.4631	0.41485	257
ENSG00000205581	HMGN1	0.6	0	22.4259	0.6	0	21.9626	0.8148	43	49.2883	0.4148	258
ENSG00000138430	OLA1	0.9333	0	13.5375	0.9333	0	32.4066	0.4815	0	37.6904	0.4148	259
ENSG00000114978	MOB1A	0.6	0	29.8056	0.6	0	44.6687	0.8148	41	43.2535	0.4148	260
ENSG00000247556	OIP5-AS1	0.7667	0	43.7294	0.8	0	34.6889	0.6296	32	34.3476	0.41295	261
ENSG00000235162	C12orf75	0.8667	0	21.4138	0.7	0	29.7708	0.6296	19	84.9121	0.41295	262
ENSG00000120438	TCP1	0.9	0	11.4949	0.6667	0	44.2478	0.6296	21	78.9135	0.41295	263
ENSG00000126067	PSMB2	0.7667	0	30.1853	0.8	0	26.1212	0.6296	15	37.9858	0.41295	264
ENSG00000115760	BIRC6	0.8333	0	24.6144	0.7333	0	23.988	0.6296	2	15.991	0.4129	265
ENSG00000100906	NFKBIA	0.7	0	28.4096	0.5667	0	36.4289	0.7778	82	387.4513	0.41115	266
ENSG00000099860	GADD45B	0.9667	0	0.1826	0.9667	0	3.2863	0.4444	0	36.3798	0.4111	267
ENSG00000205352	PRR13	0.7333	0	13.6593	0.5333	0	8.5699	0.7778	13	17.195	0.4111	268
ENSG00000136522	MRPL47	0.9667	0	12.2325	0.9667	0	4.7469	0.4444	0	25.9836	0.4111	269
ENSG00000108639	SYNGR2	0.7667	0	35.7862	0.8667	0	26.4295	0.5926	18	39.6575	0.4093	270
ENSG00000150753	CCT5	0.8667	0	28.9693	0.7667	0	32.0898	0.5926	8	40.3914	0.4093	271
ENSG00000228300	C19orf24	0.8	0	17.9004	0.8333	0	13.142	0.5926	21	19.708	0.40925	272
ENSG00000106682	EIF4H	0.9	0	8.3562	0.7333	0	22.9032	0.5926	2	33.0943	0.40925	273
ENSG00000127824	TUBA4A	0.8333	0	16.0901	0.8	0	23.9287	0.5926	10	37.2273	0.40925	274
ENSG00000125944	HNRNPR	0.9	0	22.0825	0.7333	0	73.5292	0.5926	18	58.9486	0.40925	275
ENSG00000115053	NCL	0.5333	0	35.4693	0.4333	24.5	75.7341	0.9259	89	120.1367	0.4092	276
ENSG00000173465	SSSCA1	1	0	0	1	0	0	0.4074	0	19.5781	0.4074	277
ENSG00000082153	BZW1	0.6667	0	13.341	0.6667	0	24.0197	0.7407	15	30.7388	0.4074	278
ENSG00000143333	RGS16	1	0	0	1	0	0	0.4074	0	177.0982	0.4074	279
ENSG00000117450	PRDX1	0.7	0	19.2685	0.6333	0	22.5904	0.7407	52	70.4962	0.40735	280
ENSG00000168653	NDUFS5	0.6333	0	25.9196	0.7	0	18.4535	0.7407	32	40.2382	0.40735	281
ENSG00000126698	DNAJC8	0.7	0	33.1801	0.6333	0	44.7913	0.7407	31	36.4013	0.40735	282
ENSG00000100028	SNRPD3	0.8333	0	23.0959	0.8667	0	19.8103	0.5556	4	33.8939	0.4056	283
ENSG00000165732	DDX21	0.8	0	12.9431	0.9	0	14.6979	0.5556	1	58.6988	0.4056	284
ENSG00000177189	RPS6KA3	0.8667	0	19.3328	0.8333	0	15.667	0.5556	3	66.9372	0.4056	285
ENSG00000100138	SNU13	0.8667	0	20.641	0.5333	0	36.7183	0.7037	39	55.0861	0.4037	286
ENSG00000165629	ATP5F1C	0.7	0	51.029	0.7	0	41.9276	0.7037	30	48.4755	0.4037	287
ENSG00000147140	NONO	0.7	0	34.8357	0.7	0	36.4975	0.7037	7	58.2947	0.4037	288
ENSG00000143106	PSMA5	0.7667	0	21.4346	0.6333	0	41.2074	0.7037	37	53.763	0.4037	289
ENSG00000071655	MBD3	0.9	0	12.6577	0.8667	0	13.6051	0.5185	4	23.5737	0.40185	290
ENSG00000198900	TOP1	0.9667	0	2.3735	0.8	0	12.6734	0.5185	1	28.1635	0.40185	291
ENSG00000011304	PTBP1	0.7	0	32.3126	0.7667	0	23.2593	0.6667	36	48.406	0.40005	292
ENSG00000100387	RBX1	0.7333	0	16.7228	0.7333	0	36.4469	0.6667	29	33.8469	0.4	293
ENSG00000169217	CD2BP2	0.9667	0	19.5354	0.8667	0	32.2123	0.4815	0	36.9663	0.3982	294
ENSG00000164167	LSM6	0.9667	0	4.3818	0.8667	0	12.5367	0.4815	0	14.7287	0.3982	295
ENSG00000067334	DNTTIP2	0.8667	0	31.4595	0.9667	0	26.2907	0.4815	0	49.9708	0.3982	296
ENSG00000168275	COA6	1	0	0	0.8333	0	14.6148	0.4815	0	18.4912	0.39815	297
ENSG00000224578	NA	0.6333	0	1.2905	0.5333	0	1.4499	0.8148	3	3.9158	0.3981	298
ENSG00000135940	COX5B	0.5333	0	45.2246	0.6333	0	36.1936	0.8148	32	35.2251	0.3981	299
ENSG00000114902	SPCS1	0.6667	0	31.4715	0.5667	0	38.2003	0.7778	43	39.2199	0.3945	300
ENSG00000171552	BCL2L1	0.9333	0	7.3363	0.9667	0	5.4772	0.4444	0	49.6869	0.3944	301
ENSG00000184277	TM2D3	0.9333	0	7.7303	0.9667	0	18.6226	0.4444	0	30.8532	0.3944	302
ENSG00000144867	SRPRB	0.9667	0	15.7014	0.9333	0	47.3099	0.4444	0	53.341	0.3944	303
ENSG00000143158	MPC2	1	0	0	0.9	0	9.1121	0.4444	0	33.0354	0.3944	304
ENSG00000185624	P4HB	0.8667	0	13.3115	0.7333	0	26.1852	0.5926	26	38.4907	0.3926	305
ENSG00000168610	STAT3	0.7333	0	33.0746	0.8667	0	24.1657	0.5926	5	43.6013	0.3926	306
ENSG00000170348	TMED10	0.7333	0	29.2951	0.8667	0	54.4988	0.5926	5	54.3484	0.3926	307
ENSG00000109606	DHX15	0.8333	0	30.3189	0.7667	0	18.6842	0.5926	6	53.2204	0.3926	308
ENSG00000134684	YARS	0.8667	0	20.9441	0.7333	0	30.9513	0.5926	14	83.9376	0.3926	309
ENSG00000163346	PBXIP1	0.5	2	78.4348	0.5667	0	55.6783	0.0741	0	4.139	0.39255	310
ENSG00000167618	LAIR2	0.9667	0	7.8507	1	0	0	0.4074	0	33.0043	0.39075	311
ENSG00000198825	INPP5F	1	0	0	0.9667	0	2.556	0.4074	0	24.7246	0.39075	312
ENSG00000181788	SIAH2	1	0	0	0.9667	0	0.9129	0.4074	0	25.7186	0.39075	313
ENSG00000105583	WDR83OS	0.6667	0	11.3523	0.6333	0	11.1316	0.7407	17	27.0161	0.3907	314
ENSG00000110696	C11orf58	0.6333	0	26.8415	0.6667	0	25.0598	0.7407	32	36.1028	0.3907	315
ENSG00000189043	NDUFA4	0.7	0	28.0894	0.6	0	29.2505	0.7407	64	78.3525	0.3907	316
ENSG00000124795	DEK	0.6333	0	48.0013	0.6667	0	41.7492	0.7407	17	68.7316	0.3907	317
ENSG00000130303	BST2	0.8	0	15.5177	0.8667	0	12.6591	0.5556	2	20.8277	0.38895	318
ENSG00000214253	FIS1	0.8667	0	23.425	0.8	0	22.9799	0.5556	10	27.5753	0.38895	319
ENSG00000103363	ELOB	0.4667	7.5	19.4297	0.5333	0	43.4961	0.8889	31	24.4097	0.3889	320
ENSG00000110955	ATP5F1B	0.5333	0	51.8738	0.4667	14	77.2215	0.8889	78	97.114	0.3889	321
ENSG00000110324	IL10RA	0.4667	12.5	60.7826	0.5333	0	67.4954	0.1111	0	8.1484	0.3889	322
ENSG00000173113	TRMT112	0.6333	0	15.0754	0.3667	17	20.4074	0.8889	35	39.4784	0.3889	323
ENSG00000129103	SUMF2	0.8333	0	46.8592	0.8333	0	14.0205	0.5556	6	31.1457	0.3889	324
ENSG00000179262	RAD23A	0.6667	0	12.246	0.7	0	30.4341	0.7037	4	14.6673	0.38705	325
ENSG00000139218	SCAF11	0.7333	0	18.0639	0.6333	0	43.2323	0.7037	18	32.87	0.387	326
ENSG00000152234	ATP5F1A	0.5	4	54.187	0.5667	0	57.1244	0.8519	83	110.2821	0.38525	327
ENSG00000026950	BTN3A1	0.4	11	51.4008	0.5333	0	52.1076	0.1481	0	26.3919	0.38525	328
ENSG00000152558	TMEM123	0.8667	0	36.6841	0.8667	0	18.9021	0.5185	27	100.3916	0.3852	329
ENSG00000074800	ENO1	0.6333	0	38.8316	0.4333	25.5	43.2876	0.8519	160	175.3858	0.3852	330
ENSG00000090006	LTBP4	0.8333	0	12.9384	0.9	0	7.4015	0.5185	4	30.6134	0.38515	331
ENSG00000240898	NA	0.9333	0	0.4026	0.8	0	1.432	0.5185	1	1.0014	0.38515	332
ENSG00000179950	PUF60	0.9	0	17.1221	0.8333	0	16.5897	0.5185	3	33.9389	0.38515	333
ENSG00000164211	STARD4	0.8333	0	15.2839	0.9	0	15.5602	0.5185	1	23.2174	0.38515	334
ENSG00000138398	PPIG	0.8	0	23.5057	0.9333	0	21.9556	0.5185	1	35.1353	0.38515	335
ENSG00000078808	SDF4	0.8	0	10.8596	0.9333	0	4.9491	0.5185	1	26.7912	0.38515	336
ENSG00000128524	ATP6V1F	0.7667	0	13.0388	0.6667	0	21.1711	0.6667	14	16.2	0.3834	337
ENSG00000134242	PTPN22	0.7667	0	42.1276	0.6667	0	37.2666	0.6667	16	55.8278	0.3834	338
ENSG00000222041	CYTOR	0.8	0	6.1177	0.6333	0	10.2439	0.6667	18	27.8381	0.38335	339
ENSG00000099624	ATP5F1D	0.5667	0	19.8539	0.5667	0	25.358	0.8148	24	30.8604	0.3815	340
ENSG00000139168	ZCRB1	0.9	0	19.8093	0.9	0	16.9293	0.4815	0	37.8533	0.3815	341
ENSG00000173915	ATP5MD	0.5667	0	23.0766	0.5667	0	20.7304	0.8148	28	27.3978	0.3815	342
ENSG00000168283	BMI1	0.9	0	22.4529	0.9	0	17.2693	0.4815	0	22.3676	0.3815	343
ENSG00000072506	HSD17B10	0.9667	0	14.0582	0.8333	0	15.8435	0.4815	0	28.1033	0.3815	344
ENSG00000082074	FYB1	0.4333	4	44.1764	0.4333	3.5	44.7409	0.1852	0	18.9053	0.3815	345
ENSG00000198931	APRT	0.6	0	31.0966	0.5333	0	27.249	0.8148	40	41.7107	0.38145	346
ENSG00000176340	COX8A	0.6333	0	15.7605	0.5	1	9.8597	0.8148	14	18.7645	0.38145	347
ENSG00000130332	LSM7	0.7667	0	14.3373	0.7333	0	15.9563	0.6296	10	33.5575	0.3796	348
ENSG00000173821	RNF213	0.3667	21.5	75.3757	0.1333	36	70.3373	0.3704	0	39.8505	0.3796	349
ENSG00000004779	NDUFAB1	0.8333	0	14.6619	0.6667	0	15.6701	0.6296	14	27.5159	0.3796	350
ENSG00000143368	SF3B4	0.6667	0	20.1657	0.8333	0	8.9825	0.6296	6	27.1907	0.3796	351
ENSG00000122034	GTF3A	0.8333	0	38.7656	0.3667	43	43.2739	0.7778	41	54.8473	0.3778	352
ENSG00000226360	NA	0.6667	0	1.0981	0.5333	0	1.1351	0.7778	1	1.4481	0.3778	353
ENSG00000125753	VASP	0.9	0	18.2631	0.9667	0	3.6515	0.4444	0	27.73	0.37775	354
ENSG00000111641	NOP2	0.9	0	10.7001	0.9667	0	9.3113	0.4444	0	38.6447	0.37775	355
ENSG00000060762	MPC1	0.9	0	17.3717	0.9667	0	1.6432	0.4444	0	31.8307	0.37775	356
ENSG00000138382	METTL5	0.9	0	14.051	0.9667	0	24.2824	0.4444	0	18.2441	0.37775	357
ENSG00000135446	CDK4	0.9333	0	11.5253	0.9333	0	4.5208	0.4444	0	23.3114	0.3777	358
ENSG00000077150	NFKB2	0.9333	0	9.3085	0.9333	0	4.8347	0.4444	0	7.9904	0.3777	359
ENSG00000104549	SQLE	0.9333	0	8.0361	0.9333	0	25.3995	0.4444	0	56.1105	0.3777	360
ENSG00000174780	SRP72	0.9333	0	8.7254	0.9333	0	8.5676	0.4444	0	31.9335	0.3777	361
ENSG00000106588	PSMA2	0.8	0	4.985	0.7667	0	1.0034	0.5926	1	8.2738	0.37595	362
ENSG00000109390	NDUFC1	0.8	0	15.8934	0.7667	0	18.621	0.5926	10	30.0517	0.37595	363
ENSG00000172349	IL16	0.6	0	24.3485	0.5	2.5	28.2607	0.0741	0	9.154	0.3759	364
ENSG00000136111	TBC1D4	0.9667	0	28.1164	0.9667	0	0.3651	0.4074	0	62.7165	0.3741	365
ENSG00000276045	ORAI1	0.9667	0	2.1909	0.9667	0	2.3735	0.4074	0	15.3856	0.3741	366
ENSG00000107742	SPOCK2	0.3333	2.5	24.2706	0.4	10.5	32.3147	0.2593	0	7.0616	0.37405	367
ENSG00000197746	PSAP	0.6667	0	56.5129	0.6	0	47.7203	0.7407	64	71.0852	0.37405	368
ENSG00000183199	NA	0.9333	0	0.4026	1	0	0	0.4074	0	1.271	0.37405	369
ENSG00000120742	SERP1	0.6	0	32.9919	0.6667	0	26.1385	0.7407	44	49.0244	0.37405	370
ENSG00000143742	SRP9	0.6667	0	28.6406	0.6	0	34.8976	0.7407	20	25.565	0.37405	371
ENSG00000174886	NDUFA11	0.7333	0	4.7168	0.5333	0	13.652	0.7407	7	8.8566	0.374	372
ENSG00000103187	COTL1	0.8667	0	43.4392	0.7667	0	23.9214	0.5556	46	44.6941	0.3723	373
ENSG00000175203	DCTN2	0.8667	0	7.0062	0.7667	0	48.7887	0.5556	1	49.3477	0.3723	374
ENSG00000065809	FAM107B	0.7667	0	13.8582	0.8667	0	23.4405	0.5556	1	35.3524	0.3723	375
ENSG00000213619	NDUFS3	0.8667	0	25.0815	0.7667	0	24.5671	0.5556	25	30.0851	0.3723	376
ENSG00000169021	UQCRFS1	0.8333	0	14.2233	0.8	0	14.2072	0.5556	6	31.1471	0.37225	377
ENSG00000119705	SLIRP	0.8	0	10.6121	0.8333	0	13.6224	0.5556	5	21.0043	0.37225	378
ENSG00000139116	KIF21A	0.8333	0	34.1703	0.8	0	13.9375	0.5556	19	41.9139	0.37225	379
ENSG00000138069	RAB1A	0.8	0	38.1744	0.8333	0	27.98	0.5556	10	48.2736	0.37225	380
ENSG00000111716	LDHB	0.5333	0	49.671	0.4333	62.5	81.7305	0.8889	89	134.1756	0.3722	381
ENSG00000084207	GSTP1	0.6333	0	27.3643	0.3333	17.5	41.19	0.8889	39	48.705	0.3722	382
ENSG00000106628	POLD2	1	0	0	1	0	0	0.3704	0	26.319	0.3704	383
ENSG00000116459	ATP5PB	0.6667	0	34.2006	0.6667	0	27.2932	0.7037	23	51.3632	0.3704	384
ENSG00000100591	AHSA1	0.9333	0	18.354	0.7667	0	26.3126	0.5185	9	56.538	0.3685	385
ENSG00000155229	MMS19	0.8333	0	31.5454	0.8667	0	27.2936	0.5185	2	38.8907	0.3685	386
ENSG00000168439	STIP1	0.8333	0	28.2603	0.8667	0	32.581	0.5185	2	37.6383	0.3685	387
ENSG00000131828	PDHA1	0.9	0	11.9033	0.8	0	29.192	0.5185	3	31.8265	0.3685	388
ENSG00000163584	RPL22L1	0.9333	0	17.8008	0.7667	0	29.1719	0.5185	1	28.2584	0.3685	389
ENSG00000184182	UBE2F	0.8333	0	8.7007	0.8667	0	13.8089	0.5185	5	20.9566	0.3685	390
ENSG00000055044	NOP58	0.8667	0	3.9908	0.8333	0	34.1293	0.5185	13	54.1657	0.3685	391
ENSG00000144136	SLC20A1	0.8	0	37.0259	0.9	0	18.4553	0.5185	1	51.883	0.3685	392
ENSG00000138085	ATRAID	0.8333	0	31.2065	0.8667	0	14.3593	0.5185	8	30.5658	0.3685	393
ENSG00000143401	ANP32E	0.8	0	24.2923	0.9	0	35.514	0.5185	9	28.4907	0.3685	394
ENSG00000137876	RSL24D1	0.6333	0	36.0985	0.7667	0	26.7439	0.6667	35	61.4008	0.3667	395
ENSG00000134825	TMEM258	0.6667	0	14.1594	0.7333	0	16.1089	0.6667	25	43.046	0.3667	396
ENSG00000067167	TRAM1	0.8	0	27.1486	0.6	0	39.9712	0.6667	28	50.6764	0.3667	397
ENSG00000100605	ITPK1	0.8667	0	6.2662	0.9	0	5.6589	0.4815	0	21.403	0.36485	398
ENSG00000167552	TUBA1A	0.9	0	15.6	0.8667	0	14.3761	0.4815	0	22.7059	0.36485	399
ENSG00000148834	GSTO1	0.9	0	12.9838	0.8667	0	15.7606	0.4815	0	44.536	0.36485	400
ENSG00000106245	BUD31	0.9	0	7.1558	0.8667	0	12.5736	0.4815	0	17.2277	0.36485	401
ENSG00000106263	EIF3B	0.8667	0	17.0389	0.9	0	11.3015	0.4815	0	35.9394	0.36485	402
ENSG00000008083	JARID2	0.8667	0	20.4594	0.9	0	21.2139	0.4815	0	43.2928	0.36485	403
ENSG00000143891	GALM	0.8667	0	16.067	0.9	0	9.9311	0.4815	0	18.3931	0.36485	404
ENSG00000134375	TIMM17A	0.9	0	15.8739	0.8667	0	52.2142	0.4815	0	33.2779	0.36485	405
ENSG00000084070	SMAP2	0.8667	0	29.1618	0.9	0	9.3455	0.4815	0	42.484	0.36485	406
ENSG00000123136	DDX39A	0.7	0	39.3283	0.7667	0	38.682	0.6296	54	68.3957	0.36295	407
ENSG00000103769	RAB11A	0.7667	0	44.167	0.7	0	48.5733	0.6296	22	36.8239	0.36295	408
ENSG00000185627	PSMD13	0.7	0	39.8323	0.7667	0	38.8635	0.6296	36	47.6149	0.36295	409
ENSG00000197043	ANXA6	0.8667	0	18.8733	0.6	0	48.1275	0.6296	13	55.296	0.36295	410
ENSG00000131507	NDFIP1	0.7	0	18.6762	0.7667	0	17.8493	0.6296	9	35.4398	0.36295	411
ENSG00000153187	HNRNPU	0.6667	0	17.9702	0.8	0	30.4766	0.6296	16	30.49	0.36295	412
ENSG00000172053	QARS	0.7333	0	37.2297	0.7333	0	26.3395	0.6296	21	39.734	0.3629	413
ENSG00000265241	RBM8A	0.6	0	13.9103	0.5667	0	8.6003	0.7778	16	17.4499	0.36115	414
ENSG00000080845	DLGAP4	0.9667	0	2.0083	0.8667	0	10.0801	0.4444	0	22.9686	0.3611	415
ENSG00000121073	SLC35B1	0.8667	0	16.8189	0.9667	0	11.137	0.4444	0	29.2504	0.3611	416
ENSG00000140395	WDR61	0.9667	0	15.5188	0.8667	0	20.6893	0.4444	0	29.717	0.3611	417
ENSG00000136938	ANP32B	0.5333	0	50.231	0.6333	0	29.0214	0.7778	32	67.7263	0.3611	418
ENSG00000071575	TRIB2	0.9667	0	6.7552	0.8667	0	11.1686	0.4444	0	54.7125	0.3611	419
ENSG00000100221	JOSD1	0.9	0	19.3011	0.9333	0	9.4995	0.4444	0	29.8693	0.36105	420
ENSG00000187840	EIF4EBP1	0.9333	0	10.7957	0.9	0	16.521	0.4444	0	33.5495	0.36105	421
ENSG00000179222	MAGED1	0.9333	0	12.9578	0.9	0	16.3067	0.4444	0	28.2098	0.36105	422
ENSG00000112667	DNPH1	0.9333	0	10.2334	0.9	0	6.6045	0.4444	0	23.726	0.36105	423
ENSG00000117395	EBNA1BP2	0.9333	0	17.1342	0.9	0	14.7709	0.4444	0	49.9056	0.36105	424
ENSG00000111897	SERINC1	0.7667	0	30.3118	0.7667	0	53.8466	0.5926	10	70.5469	0.3593	425
ENSG00000234664	NA	0.7333	0	1.1351	0.8	0	0.7022	0.5926	1	1.328	0.35925	426
ENSG00000198830	HMGN2	0.4	10	16.7327	0.4667	6.5	35.5767	0.9259	44	42.0913	0.35925	427
ENSG00000197019	SERTAD1	0.9667	0	6.5727	0.9333	0	13.6924	0.4074	0	40.5614	0.3574	428
ENSG00000170471	RALGAPB	0.9667	0	16.6143	0.9333	0	12.2291	0.4074	0	17.8228	0.3574	429
ENSG00000239672	NME1	0.9333	0	6.9366	0.9667	0	4.5644	0.4074	0	30.3657	0.3574	430
ENSG00000167085	PHB	0.9667	0	0.1826	0.9333	0	7.2604	0.4074	0	16.3428	0.3574	431
ENSG00000140564	FURIN	0.9333	0	7.9043	0.9667	0	7.6681	0.4074	0	13.062	0.3574	432
ENSG00000167797	CDK2AP2	0.6667	0	19.5408	0.5667	0	24.2756	0.7407	44	35.9525	0.3574	433
ENSG00000165775	FUNDC2	0.9667	0	0.5477	0.9333	0	17.4468	0.4074	0	19.0127	0.3574	434
ENSG00000068366	ACSL4	0.9667	0	0.5477	0.9333	0	1.4016	0.4074	0	14.2056	0.3574	435
ENSG00000090621	PABPC4	0.6667	0	26.6143	0.5667	0	19.1158	0.7407	15	31.494	0.3574	436
ENSG00000210077	NA	0.3	1	8.7452	0.4667	1	3.5428	0.2593	0	1.7329	0.35735	437
ENSG00000126860	EVI2A	0.9	0	11.5803	0.7	0	19.25	0.5556	9	35.5062	0.3556	438
ENSG00000069345	DNAJA2	0.8667	0	28.0169	0.7333	0	22.165	0.5556	4	61.7295	0.3556	439
ENSG00000178741	COX5A	0.9333	0	23.6196	0.6667	0	17.4161	0.5556	19	44.8635	0.3556	440
ENSG00000165672	PRDX3	0.8333	0	37.259	0.7667	0	25.2274	0.5556	4	61.8288	0.3556	441
ENSG00000137309	HMGA1	0.8333	0	8.7389	0.7667	0	8.5675	0.5556	8	26.1423	0.3556	442
ENSG00000103257	SLC7A5	1	0	0	0.9667	0	2.7386	0.3704	0	32.3636	0.35375	443
ENSG00000123358	NR4A1	1	0	0	0.9667	0	5.2947	0.3704	0	20.1773	0.35375	444
ENSG00000134460	IL2RA	1	0	0	0.9667	0	5.8424	0.3704	0	44.496	0.35375	445
ENSG00000119421	NDUFA8	1	0	0	0.9667	0	5.6598	0.3704	0	21.7484	0.35375	446
ENSG00000107140	TESK1	1	0	0	0.9667	0	0.9129	0.3704	0	22.8221	0.35375	447
ENSG00000234176	NA	1	0	0	0.9667	0	0.1826	0.3704	0	1.1145	0.35375	448
ENSG00000173846	PLK3	0.9667	0	7.303	1	0	0	0.3704	0	35.4517	0.35375	449
ENSG00000166986	MARS	0.6667	0	33.2141	0.6333	0	38.1239	0.7037	73	66.9817	0.3537	450
ENSG00000174718	KIAA1551	0.3	23	90.7321	0.4	30.5	95.328	0.2963	0	48.4497	0.3537	451
ENSG00000142347	MYO1F	0.4333	8	52.6514	0.5667	0	55.0533	0.1481	0	24.0793	0.3519	452
ENSG00000111775	COX6A1	0.4667	3	12.4723	0.5333	0	10.3647	0.8519	12	18.8202	0.3519	453
ENSG00000131100	ATP6V1E1	0.7667	0	29.811	0.9	0	17.97	0.5185	6	34.2281	0.35185	454
ENSG00000204574	ABCF1	0.8667	0	4.4691	0.8	0	25.542	0.5185	1	30.8769	0.35185	455
ENSG00000068697	LAPTM4A	0.9	0	14.9249	0.7667	0	29.939	0.5185	2	41.7563	0.35185	456
ENSG00000090273	NUDC	0.9	0	16.8566	0.7667	0	21.9571	0.5185	1	42.2447	0.35185	457
ENSG00000255112	CHMP1B	0.8333	0	16.798	0.8333	0	12.8082	0.5185	2	46.2945	0.3518	458
ENSG00000197744	NA	0.8333	0	0.5683	0.8333	0	0.5683	0.5185	1	0.7845	0.3518	459
ENSG00000089220	PEBP1	0.7	0	19.0258	0.6667	0	33.4474	0.6667	41	71.6736	0.35005	460
ENSG00000170515	PA2G4	0.7333	0	16.2961	0.6333	0	25.5528	0.6667	25	37.6341	0.35	461
ENSG00000161011	SQSTM1	0.7333	0	18.0313	0.6333	0	15.2181	0.6667	19	22.658	0.35	462
ENSG00000116584	ARHGEF2	0.8667	0	12.2966	0.8667	0	12.5162	0.4815	0	15.8147	0.3482	463
ENSG00000071626	DAZAP1	0.9333	0	1.8286	0.8	0	21.7025	0.4815	0	8.94	0.34815	464
ENSG00000062598	ELMO2	0.8333	0	7.9637	0.9	0	15.3454	0.4815	0	26.0857	0.34815	465
ENSG00000169189	NSMCE1	0.8333	0	29.0355	0.9	0	13.7981	0.4815	0	17.3457	0.34815	466
ENSG00000182180	MRPS16	0.9	0	14.9145	0.8333	0	13.9395	0.4815	0	13.9256	0.34815	467
ENSG00000239306	RBM14	0.9	0	13.177	0.8333	0	17.516	0.4815	0	30.5898	0.34815	468
ENSG00000198791	CNOT7	0.9	0	28.879	0.8333	0	18.8638	0.4815	0	42.4776	0.34815	469
ENSG00000125356	NDUFA1	0.4667	4	19.1806	0.6	0	27.7647	0.8148	24	33.4093	0.34815	470
ENSG00000163931	TKT	0.9	0	26.1227	0.8333	0	22.1356	0.4815	0	30.1583	0.34815	471
ENSG00000157020	SEC13	0.8333	0	27.9573	0.9	0	19.2528	0.4815	0	32.0887	0.34815	472
ENSG00000176083	ZNF683	0.6667	0	33.9112	0.5667	0	73.7399	0.037	0	10.5848	0.3463	473
ENSG00000146066	HIGD2A	0.7333	0	26.8193	0.7	0	20.4726	0.6296	12	17.1912	0.34625	474
ENSG00000168894	RNF181	0.7333	0	20.3553	0.7	0	26.524	0.6296	23	26.9365	0.34625	475
ENSG00000162645	GBP2	0.6	0	39.1608	0.5333	0	64.1005	0.7778	78	76.3686	0.34445	476
ENSG00000125534	PPDPF	0.9667	0	0.7303	0.8333	0	1.1592	0.4444	0	5.8451	0.3444	477
ENSG00000197170	PSMD12	0.9333	0	9.5401	0.8667	0	31.8289	0.4444	0	31.9456	0.3444	478
ENSG00000267121	LOC339192	0.9	0	10.7321	0.9	0	20.0783	0.4444	0	28.7199	0.3444	479
ENSG00000134809	TIMM10	0.9	0	18.114	0.9	0	17.0989	0.4444	0	25.6332	0.3444	480
ENSG00000155506	LARP1	0.9	0	9.4347	0.9	0	28.5423	0.4444	0	26.8548	0.3444	481
ENSG00000134056	MRPS36	0.9	0	11.5798	0.9	0	22.4463	0.4444	0	14.9744	0.3444	482
ENSG00000117560	FASLG	0.9333	0	21.5357	0.8667	0	32.799	0.4444	0	40.3132	0.3444	483
ENSG00000187051	RPS19BP1	0.7667	0	15.3913	0.7333	0	13.2929	0.5926	18	22.8101	0.3426	484
ENSG00000104131	EIF3J	0.7	0	34.3081	0.8	0	6.8586	0.5926	7	32.1163	0.3426	485
ENSG00000169230	PRELID1	0.6667	0	10.445	0.8333	0	5.5899	0.5926	5	12.2346	0.3426	486
ENSG00000113575	PPP2CA	0.8333	0	25.5393	0.6667	0	31.0563	0.5926	12	34.1366	0.3426	487
ENSG00000239713	APOBEC3G	0.5	4	65.0489	0.3333	30	63.35	0.9259	136	140.544	0.34255	488
ENSG00000111196	MAGOHB	0.9	0	3.1457	0.9667	0	7.8507	0.4074	0	23.7762	0.34075	489
ENSG00000223482	NUTM2A-AS1	0.9	0	11.1169	0.9667	0	9.4939	0.4074	0	7.9727	0.34075	490
ENSG00000115966	ATF2	0.9	0	16.703	0.9667	0	4.0166	0.4074	0	22.2123	0.34075	491
ENSG00000162736	NCSTN	0.9667	0	20.6309	0.9	0	13.0155	0.4074	0	34.6077	0.34075	492
ENSG00000116133	DHCR24	0.9667	0	11.6847	0.9	0	44.9075	0.4074	0	42.8465	0.34075	493
ENSG00000133574	GIMAP4	0.3333	62	84.8025	0.4667	24.5	125.3005	0.2593	0	34.952	0.3407	494
ENSG00000172965	MIR4435-2HG	0.9333	0	3.3418	0.9333	0	3.0895	0.4074	0	20.2905	0.3407	495
ENSG00000170542	SERPINB9	0.7667	0	42.395	0.8	0	23.3672	0.5556	3	44.7588	0.33895	496
ENSG00000145494	NDUFS6	0.8667	0	8.405	0.7	0	18.1711	0.5556	5	21.8656	0.33895	497
ENSG00000177565	TBL1XR1	0.7667	0	30.0826	0.8	0	35.5412	0.5556	3	37.7271	0.33895	498
ENSG00000136161	RCBTB2	0.5333	0	64.2498	0.5667	0	53.2209	0.1111	0	6.9189	0.3389	499
ENSG00000107223	EDF1	0.4333	11.5	41.485	0.4667	2.5	27.3101	0.8889	42	60.9573	0.3389	500
ENSG00000141568	FOXK2	0.9667	0	8.3984	0.9667	0	10.2242	0.3704	0	26.6292	0.3371	501
ENSG00000169710	FASN	0.9667	0	1.0954	0.9667	0	1.8257	0.3704	0	9.2719	0.3371	502
ENSG00000103522	IL21R	0.9667	0	2.7386	0.9667	0	5.4772	0.3704	0	20.294	0.3371	503
ENSG00000160888	IER2	0.5667	0	20.0542	0.7	0	14.6803	0.7037	15	18.5533	0.33705	504
ENSG00000167863	ATP5PD	0.7667	0	19.9281	0.5	1	24.6769	0.7037	24	31.227	0.33705	505
ENSG00000136450	SRSF1	0.6667	0	32.4799	0.6	0	22.8165	0.7037	22	27.0371	0.33705	506
ENSG00000181610	MRPS23	1	0	0	0.9333	0	3.4932	0.3704	0	25.4304	0.33705	507
ENSG00000027075	PRKCH	0.6667	0	52.165	0.6	0	48.1676	0.7037	38	63.142	0.33705	508
ENSG00000185885	IFITM1	0.4333	3	15.1104	0.3	15	25.7977	0.2963	0	15.2677	0.33705	509
ENSG00000198911	SREBF2	0.8667	0	13.8623	0.7667	0	6.9289	0.5185	1	20.5722	0.3352	510
ENSG00000179715	PCED1B	0.7667	0	9.1852	0.8667	0	19.0642	0.5185	1	18.2137	0.3352	511
ENSG00000031698	SARS	0.8667	0	22.6958	0.7667	0	34.2884	0.5185	10	51.7742	0.3352	512
ENSG00000116478	HDAC1	0.8667	0	29.723	0.7667	0	28.8723	0.5185	6	40.7198	0.3352	513
ENSG00000165487	MICU2	0.8	0	20.4141	0.8333	0	65.6598	0.5185	4	26.7236	0.33515	514
ENSG00000075142	SRI	0.8333	0	15.4949	0.8	0	20.0976	0.5185	3	20.3829	0.33515	515
ENSG00000197461	PDGFA	0.7333	0	0.6065	0.9	0	0.3051	0.5185	1	14.2632	0.33515	516
ENSG00000198856	OSTC	0.8	0	41.6719	0.8333	0	36.0071	0.5185	4	31.7288	0.33515	517
ENSG00000116521	SCAMP3	0.9	0	15.5496	0.7333	0	25.3243	0.5185	1	33.6281	0.33515	518
ENSG00000137076	TLN1	0.6667	0	17.5251	0.6667	0	15.9489	0.6667	24	22.8642	0.3334	519
ENSG00000158417	EIF5B	0.6667	0	22.2546	0.6667	0	27.1734	0.6667	15	29.7155	0.3334	520
ENSG00000264350	NA	0.7	0	1.4308	0.6333	0	1.6501	0.6667	1	2.7054	0.33335	521
ENSG00000092820	EZR	0.7	0	47.3435	0.6333	0	32.2434	0.6667	28	67.6812	0.33335	522
ENSG00000283554	LINC02341	1	0	0	1	0	0	0.3333	0	36.0078	0.3333	523
ENSG00000122873	CISD1	1	0	0	1	0	0	0.3333	0	16.4364	0.3333	524
ENSG00000095794	CREM	1	0	0	1	0	0	0.3333	0	14.7528	0.3333	525
ENSG00000077585	GPR137B	1	0	0	1	0	0	0.3333	0	43.7891	0.3333	526
ENSG00000197147	LRRC8B	1	0	0	1	0	0	0.3333	0	15.8374	0.3333	527
ENSG00000186827	TNFRSF4	1	0	0	1	0	0	0.3333	0	21.7793	0.3333	528
ENSG00000242247	ARFGAP3	0.8	0	11.5299	0.9	0	23.4164	0.4815	0	54.7512	0.3315	529
ENSG00000088833	NSFL1C	0.8333	0	22.567	0.8667	0	11.982	0.4815	0	25.0627	0.3315	530
ENSG00000051108	HERPUD1	0.8667	0	47.7831	0.8333	0	36.7921	0.4815	0	40.4391	0.3315	531
ENSG00000156860	FBRS	0.8	0	14.8995	0.9	0	10.6556	0.4815	0	18.4014	0.3315	532
ENSG00000122390	NAA60	0.8667	0	22.7834	0.8333	0	20.2605	0.4815	0	14.2818	0.3315	533
ENSG00000256338	NA	0.9	0	2.556	0.8	0	0.4068	0.4815	0	0.698	0.3315	534
ENSG00000133935	ERG28	0.8333	0	17.8906	0.8667	0	20.8557	0.4815	0	48.6532	0.3315	535
ENSG00000172590	MRPL52	0.8333	0	9.7688	0.8667	0	11.1655	0.4815	0	21.3542	0.3315	536
ENSG00000089693	MLF2	0.8333	0	22.0574	0.8667	0	17.4374	0.4815	0	34.0017	0.3315	537
ENSG00000084234	APLP2	0.7667	0	29.7086	0.9333	0	26.8251	0.4815	0	35.5641	0.3315	538
ENSG00000023318	ERP44	0.8333	0	16.7532	0.8667	0	5.3219	0.4815	0	28.7027	0.3315	539
ENSG00000151247	EIF4E	0.9333	0	0.9248	0.7667	0	12.2068	0.4815	0	9.5409	0.3315	540
ENSG00000115649	CNPPD1	0.9	0	18.6236	0.8	0	33.8289	0.4815	0	22.1265	0.3315	541
ENSG00000014641	MDH1	0.9333	0	23.3928	0.7667	0	26.8374	0.4815	0	54.4452	0.3315	542
ENSG00000176261	ZBTB8OS	0.7667	0	19.8234	0.9333	0	9.3354	0.4815	0	29.2391	0.3315	543
ENSG00000211840	NA	0.4	1	2.4202	0.6333	0	2.2079	0.8148	3	2.9089	0.33145	544
ENSG00000170043	TRAPPC1	0.8	0	4.3544	0.6	0	6.6834	0.6296	3	10.2454	0.3296	545
ENSG00000134107	BHLHE40	0.6333	0	36.8301	0.7667	0	24.5418	0.6296	8	37.4259	0.3296	546
ENSG00000110876	SELPLG	0.6667	0	38.046	0.2333	30.5	31.1045	0.2222	0	13.5909	0.3278	547
ENSG00000099901	RANBP1	0.8667	0	18.3292	0.9	0	12.885	0.4444	0	44.5008	0.32775	548
ENSG00000105176	URI1	0.9	0	10.7964	0.8667	0	3.0103	0.4444	0	38.3286	0.32775	549
ENSG00000141101	NOB1	0.8667	0	11.9732	0.9	0	11.3472	0.4444	0	27.0844	0.32775	550
ENSG00000149923	PPP4C	0.8667	0	9.0458	0.9	0	12.5343	0.4444	0	24.2673	0.32775	551
ENSG00000140526	ABHD2	0.9	0	1.775	0.8667	0	8.9227	0.4444	0	20.2156	0.32775	552
ENSG00000100902	PSMA6	0.9	0	1.1592	0.8667	0	4.5462	0.4444	0	15.9912	0.32775	553
ENSG00000100883	SRP54	0.8667	0	33.9933	0.9	0	2.0126	0.4444	0	34.3	0.32775	554
ENSG00000204977	TRIM13	0.8667	0	6.1961	0.9	0	27.9811	0.4444	0	24.7839	0.32775	555
ENSG00000176101	SSNA1	0.8	0	12.7759	0.9667	0	0.5477	0.4444	0	22.1955	0.32775	556
ENSG00000172172	MRPL13	0.9	0	22.9334	0.8667	0	20.6163	0.4444	0	36.0441	0.32775	557
ENSG00000101843	PSMD10	0.9	0	24.4243	0.8667	0	31.0016	0.4444	0	30.8911	0.32775	558
ENSG00000112983	BRD8	0.8667	0	19.6096	0.9	0	0.9353	0.4444	0	32.7085	0.32775	559
ENSG00000174851	YIF1A	0.9333	0	14.0974	0.8333	0	31.4834	0.4444	0	19.0754	0.3277	560
ENSG00000111639	MRPL51	0.8	0	17.4994	0.6667	0	27.3869	0.5926	16	18.9134	0.32595	561
ENSG00000065518	NDUFB4	0.7667	0	19.3759	0.7	0	21.5225	0.5926	13	21.9068	0.32595	562
ENSG00000180448	ARHGAP45	0.6	0	33.2729	0.6	0	31.5041	0.0741	0	3.0972	0.3259	563
ENSG00000131495	NDUFA2	0.7333	0	14.6451	0.7333	0	16.5224	0.5926	15	15.9618	0.3259	564
ENSG00000132153	DHX30	0.8667	0	29.1548	0.9667	0	11.8673	0.4074	0	23.6356	0.3241	565
ENSG00000163382	NAXE	0.8667	0	14.2981	0.9667	0	12.7802	0.4074	0	28.0418	0.3241	566
ENSG00000172270	BSG	0.7	0	7.6811	0.4667	1.5	13.9228	0.7407	14	18.8175	0.32405	567
ENSG00000141429	GALNT1	0.8333	0	22.2067	1	0	0	0.4074	0	26.8548	0.32405	568
ENSG00000140157	NIPA2	1	0	0	0.8333	0	31.0488	0.4074	0	20.6807	0.32405	569
ENSG00000100528	CNIH1	0.9333	0	16.141	0.9	0	19.1637	0.4074	0	38.4818	0.32405	570
ENSG00000129562	DAD1	0.5	2	40.1115	0.6667	0	17.9085	0.7407	30	55.278	0.32405	571
ENSG00000256537	SMIM10L1	0.8333	0	18.084	1	0	0	0.4074	0	23.7942	0.32405	572
ENSG00000151498	ACAD8	0.9333	0	17.8869	0.9	0	34.723	0.4074	0	56.0707	0.32405	573
ENSG00000104408	EIF3E	0.5667	0	37.6273	0.6	0	42.5409	0.7407	49	85.6232	0.32405	574
ENSG00000197157	SND1	0.9	0	10.5852	0.9333	0	12.3174	0.4074	0	19.4998	0.32405	575
ENSG00000184220	CMSS1	0.9333	0	0.8052	0.9	0	14.8217	0.4074	0	32.3436	0.32405	576
ENSG00000138095	LRPPRC	0.9	0	3.4441	0.9333	0	5.7997	0.4074	0	50.7071	0.32405	577
ENSG00000100567	PSMA3	0.6333	0	30.5272	0.5333	0	31.5383	0.7407	41	31.6954	0.324	578
ENSG00000213246	SUPT4H1	0.7667	0	18.9579	0.7667	0	9.9332	0.5556	9	20.4551	0.3223	579
ENSG00000105323	HNRNPUL1	0.7333	0	28.1997	0.8	0	13.1289	0.5556	5	22.0285	0.32225	580
ENSG00000130706	ADRM1	0.8	0	10.8707	0.7333	0	18.2898	0.5556	5	21.3089	0.32225	581
ENSG00000083799	CYLD	0.8333	0	38.8892	0.7	0	53.5456	0.5556	4	25.3685	0.32225	582
ENSG00000165637	VDAC2	0.7333	0	15.8015	0.8	0	11.4222	0.5556	6	12.3236	0.32225	583
ENSG00000168066	SF1	0.7333	0	16.5685	0.8	0	12.9418	0.5556	2	21.6916	0.32225	584
ENSG00000241553	ARPC4	0.8	0	20.9641	0.7333	0	17.4371	0.5556	3	16.6549	0.32225	585
ENSG00000135624	CCT7	0.8333	0	25.4333	0.7	0	35.7282	0.5556	8	54.8213	0.32225	586
ENSG00000160679	CHTOP	0.8333	0	24.2403	0.7	0	61.5102	0.5556	7	37.0005	0.32225	587
ENSG00000242114	MTFP1	0.9333	0	0.9248	0.9667	0	0.1826	0.3704	0	3.1883	0.3204	588
ENSG00000132661	NXT1	0.9333	0	13.2502	0.9667	0	5.1121	0.3704	0	21.1913	0.3204	589
ENSG00000141030	COPS3	1	0	0	0.9	0	46.3123	0.3704	0	35.0403	0.3204	590
ENSG00000008517	IL32	0.0667	43	62.4504	0.0333	73	70.9985	0.6296	13	23.7989	0.3204	591
ENSG00000185043	CIB1	0.6667	0	21.8302	0.5667	0	47.4376	0.7037	28	41.2658	0.3204	592
ENSG00000087302	RTRAF	0.6667	0	20.9099	0.5667	0	39.7203	0.7037	25	41.1937	0.3204	593
ENSG00000100804	PSMB5	0.9667	0	3.8341	0.9333	0	37.4927	0.3704	0	31.5538	0.3204	594
ENSG00000004478	FKBP4	0.9667	0	1.0954	0.9333	0	14.2101	0.3704	0	31.4416	0.3204	595
ENSG00000107175	CREB3	1	0	0	0.9	0	21.8164	0.3704	0	34.3897	0.3204	596
ENSG00000112685	EXOC2	0.9333	0	24.3946	0.9667	0	3.6515	0.3704	0	40.4547	0.3204	597
ENSG00000121966	CXCR4	0.3333	55.5	125.4395	0.4333	65.5	78.1751	0.2963	0	104.8641	0.3204	598
ENSG00000115758	ODC1	0.9667	0	8.2158	0.9333	0	31.7537	0.3704	0	51.2971	0.3204	599
ENSG00000143793	C1orf35	0.9	0	14.7488	1	0	0	0.3704	0	25.8234	0.3204	600
ENSG00000116741	RGS2	0.9667	0	1.4606	0.9333	0	9.4437	0.3704	0	63.1399	0.3204	601
ENSG00000245164	LINC00861	0.3667	7	22.5567	0.4	13	40.9253	0.2963	0	10.4563	0.32035	602
ENSG00000109736	MFSD10	0.6333	0	33.7318	0.6	0	27.7755	0.7037	32	67.6413	0.32035	603
ENSG00000166750	SLFN5	0.5333	0	37.9736	0.5333	0	39.1048	0.1481	0	14.9656	0.3186	604
ENSG00000172543	CTSW	0.5667	0	31.2628	0.5	1	25.3169	0.1481	0	14.9987	0.31855	605
ENSG00000101294	HM13	0.7333	0	23.4478	0.8667	0	12.3232	0.5185	3	18.9757	0.3185	606
ENSG00000130731	METTL26	0.8333	0	29.8476	0.7667	0	14.855	0.5185	9	23.0106	0.3185	607
ENSG00000146701	MDH2	0.8667	0	36.6565	0.7333	0	40.3558	0.5185	3	21.2205	0.3185	608
ENSG00000155115	GTF3C6	0.8667	0	13.0342	0.7333	0	22.3103	0.5185	7	25.8769	0.3185	609
ENSG00000109180	OCIAD1	0.8	0	21.1422	0.8	0	21.8628	0.5185	1	20.5641	0.3185	610
ENSG00000115816	CEBPZ	0.7667	0	19.8228	0.8333	0	11.3537	0.5185	1	28.2692	0.3185	611
ENSG00000143183	TMCO1	0.8667	0	23.7869	0.7333	0	43.0817	0.5185	14	44.745	0.3185	612
ENSG00000171222	SCAND1	0.6333	0	17.9724	0.6667	0	12.5983	0.6667	17	25.5709	0.3167	613
ENSG00000079459	FDFT1	0.6667	0	31.2136	0.6333	0	32.9869	0.6667	22	62.7085	0.3167	614
ENSG00000229391	HLA-DRB6	0.6667	0	2.6097	0.6333	0	4.913	0.6667	2	6.3638	0.3167	615
ENSG00000104856	RELB	0.9667	0	1.0954	1	0	0	0.3333	0	14.4151	0.31665	616
ENSG00000139514	SLC7A1	0.9667	0	13.5105	1	0	0	0.3333	0	40.8138	0.31665	617
ENSG00000165338	HECTD2	0.9667	0	0.9129	1	0	0	0.3333	0	36.2726	0.31665	618
ENSG00000071462	BUD23	0.9667	0	8.7636	1	0	0	0.3333	0	30.5852	0.31665	619
ENSG00000048162	NOP16	1	0	0	0.9667	0	7.1204	0.3333	0	31.1685	0.31665	620
ENSG00000073111	MCM2	1	0	0	0.9667	0	9.6764	0.3333	0	20.9463	0.31665	621
ENSG00000117143	UAP1	1	0	0	0.9667	0	16.9794	0.3333	0	27.6341	0.31665	622
ENSG00000117281	CD160	0.9667	0	12.0499	1	0	0	0.3333	0	50.3901	0.31665	623
ENSG00000105063	PPP6R1	0.8	0	20.1583	0.8667	0	13.3606	0.4815	0	19.8594	0.31485	624
ENSG00000198898	CAPZA2	0.8667	0	37.0046	0.8	0	34.7574	0.4815	0	30.495	0.31485	625
ENSG00000086189	DIMT1	0.9333	0	35.0609	0.7333	0	45.6849	0.4815	0	39.37	0.3148	626
ENSG00000168374	ARF4	0.8333	0	27.2259	0.8333	0	14.751	0.4815	0	39.0784	0.3148	627
ENSG00000115484	CCT4	0.8333	0	23.6346	0.8333	0	23.5901	0.4815	0	71.3683	0.3148	628
ENSG00000116815	CD58	0.8333	0	20.7197	0.8333	0	29.3791	0.4815	0	33.968	0.3148	629
ENSG00000173660	UQCRH	0.5	2.5	26.0065	0.5	0.5	27.0727	0.8148	43	34.5613	0.3148	630
ENSG00000237499	LOC100130476	0.5667	0	25.1456	0.7333	0	15.4259	0.037	0	1.1547	0.313	631
ENSG00000105202	FBL	0.6667	0	23.7898	0.7	0	19.6056	0.6296	13	29.1394	0.31295	632
ENSG00000147123	NDUFB11	0.8	0	15.5402	0.5667	0	27.7324	0.6296	20	32.3875	0.31295	633
ENSG00000180879	SSR4	0.5667	0	39.9168	0.5	0.5	61.7037	0.7778	28	76.5757	0.31115	634
ENSG00000102144	PGK1	0.5667	0	34.857	0.5	2.5	50.2077	0.7778	66	97.727	0.31115	635
ENSG00000143669	LYST	0.6	0	58.8734	0.4667	1.5	48.8935	0.7778	34	58.5671	0.31115	636
ENSG00000146540	C7orf50	0.8667	0	17.3652	0.8667	0	19.0456	0.4444	0	27.2147	0.3111	637
ENSG00000146457	WTAP	0.8667	0	14.0662	0.8667	0	19.4393	0.4444	0	22.1491	0.3111	638
ENSG00000184432	COPB2	0.8667	0	17.7298	0.8667	0	13.4695	0.4444	0	90.9859	0.3111	639
ENSG00000170291	ELP5	0.9	0	23.2208	0.8333	0	17.8765	0.4444	0	32.2323	0.31105	640
ENSG00000100519	PSMC6	0.9	0	20.8365	0.8333	0	26.0765	0.4444	0	30.6514	0.31105	641
ENSG00000134574	DDB2	0.8333	0	23.319	0.9	0	4.0121	0.4444	0	25.1499	0.31105	642
ENSG00000148110	MFSD14B	0.9	0	10.8238	0.8333	0	27.4102	0.4444	0	18.9045	0.31105	643
ENSG00000129128	SPCS3	0.8333	0	13.5848	0.9	0	17.6642	0.4444	0	14.8509	0.31105	644
ENSG00000099795	NDUFB7	0.6667	0	9.6971	0.7667	0	10.909	0.5926	15	22.8592	0.3093	645
ENSG00000107581	EIF3A	0.7667	0	34.6406	0.6667	0	46.2918	0.5926	39	55.2749	0.3093	646
ENSG00000130985	UBA1	0.6667	0	24.7887	0.7667	0	23.326	0.5926	10	33.5898	0.3093	647
ENSG00000177971	IMP3	0.6333	0	17.1197	0.8	0	12.3693	0.5926	9	21.927	0.30925	648
ENSG00000154473	BUB3	0.8	0	35.8779	0.6333	0	47.6822	0.5926	26	59.4103	0.30925	649
ENSG00000169567	HINT1	0.4	37	48.0198	0.3667	33.5	49.3319	0.9259	79	77.9101	0.30925	650
ENSG00000168385	SEPT2	0.7333	0	21.9821	0.7	0	39.162	0.5926	22	43.0883	0.30925	651
ENSG00000100055	CYTH4	0.5667	0	32.2453	0.6667	0	19.7126	0.0741	0	3.3893	0.3092	652
ENSG00000100219	XBP1	0.8333	0	30.262	0.9667	0	20.0832	0.4074	0	19.3593	0.3074	653
ENSG00000182481	KPNA2	0.9333	0	14.9734	0.8667	0	15.267	0.4074	0	46.1784	0.3074	654
ENSG00000029725	RABEP1	0.9333	0	30.1906	0.8667	0	13.5104	0.4074	0	29.5518	0.3074	655
ENSG00000159593	NAE1	0.9	0	30.991	0.9	0	27.3617	0.4074	0	45.2395	0.3074	656
ENSG00000103222	ABCC1	0.9	0	17.5506	0.9	0	9.9055	0.4074	0	19.8765	0.3074	657
ENSG00000084463	WBP11	0.8667	0	11.3652	0.9333	0	7.1232	0.4074	0	15.8703	0.3074	658
ENSG00000151465	CDC123	0.8667	0	21.9362	0.9333	0	16.7633	0.4074	0	41.1006	0.3074	659
ENSG00000075239	ACAT1	0.9	0	29.5387	0.9	0	23.9536	0.4074	0	35.5576	0.3074	660
ENSG00000166012	TAF1D	0.9	0	27.0615	0.9	0	19.8055	0.4074	0	26.3162	0.3074	661
ENSG00000241468	ATP5MF	0.6667	0	10.2603	0.4667	4.5	13.4162	0.7407	9	19.275	0.3074	662
ENSG00000145819	ARHGAP26	0.8667	0	15.1318	0.9333	0	25.752	0.4074	0	31.7482	0.3074	663
ENSG00000168288	MMADHC	0.8667	0	27.7739	0.9333	0	14.7056	0.4074	0	40.3316	0.3074	664
ENSG00000079785	DDX1	0.9	0	6.8619	0.9	0	34.8506	0.4074	0	52.7442	0.3074	665
ENSG00000143256	PFDN2	0.9333	0	16.5533	0.8667	0	11.8884	0.4074	0	20.1577	0.3074	666
ENSG00000108946	PRKAR1A	0.6	0	62.5666	0.5333	0	59.6883	0.7407	23	59.6104	0.30735	667
ENSG00000277791	PSMB3	0.6	0	28.3852	0.5333	0	30.1358	0.7407	38	53.2652	0.30735	668
ENSG00000164032	H2AFZ	0.7	0	27.6735	0.4333	19	37.4313	0.7407	24	39.8333	0.30735	669
ENSG00000144224	UBXN4	0.5333	0	52.3191	0.6	0	38.499	0.7407	33	52.891	0.30735	670
ENSG00000101361	NOP56	0.7333	0	34.5926	0.7667	0	29.8899	0.5556	15	35.5636	0.3056	671
ENSG00000088832	FKBP1A	0.7	0	23.2636	0.8	0	17.7168	0.5556	25	40.2831	0.3056	672
ENSG00000181222	NA	0.6667	0	14.3207	0.8333	0	10.7949	0.5556	3	20.152	0.3056	673
ENSG00000205937	RNPS1	0.7667	0	21.7372	0.7333	0	24.5399	0.5556	6	33.8647	0.3056	674
ENSG00000255717	SNHG1	0.8	0	15.6192	0.7	0	39.4463	0.5556	6	34.438	0.3056	675
ENSG00000182154	MRPL41	0.7667	0	11.253	0.7333	0	11.1513	0.5556	13	18.3604	0.3056	676
ENSG00000176731	C8orf59	0.7	0	7.63	0.8	0	6.7372	0.5556	5	15.0422	0.3056	677
ENSG00000146963	LUC7L2	0.7667	0	11.5368	0.7333	0	8.8161	0.5556	6	12.6863	0.3056	678
ENSG00000135272	MDFIC	0.7667	0	28.679	0.7333	0	28.0943	0.5556	6	32.8454	0.3056	679
ENSG00000010256	UQCRC1	0.7333	0	24.9934	0.7667	0	43.7039	0.5556	6	47.7849	0.3056	680
ENSG00000162961	DPY30	0.7333	0	16.3939	0.7667	0	10.862	0.5556	9	23.9144	0.3056	681
ENSG00000140853	NLRC5	0.5667	0	37.4679	0.6	0	30.4186	0.1111	0	17.1575	0.30555	682
ENSG00000025772	TOMM34	0.9	0	6.4198	0.9667	0	2.0083	0.3704	0	20.5273	0.30375	683
ENSG00000070495	JMJD6	0.9	0	23.5107	0.9667	0	12.5976	0.3704	0	26.2362	0.30375	684
ENSG00000165416	SUGT1	1	0	0	0.8667	0	16.1644	0.3704	0	23.4826	0.30375	685
ENSG00000136908	DPM2	0.9667	0	10.0416	0.9	0	11.3433	0.3704	0	17.39	0.30375	686
ENSG00000136877	FPGS	0.9	0	25.1173	0.9667	0	33.4111	0.3704	0	33.7449	0.30375	687
ENSG00000078061	ARAF	0.8667	0	22.0449	1	0	0	0.3704	0	24.0799	0.30375	688
ENSG00000106635	BCL7B	0.9667	0	16.2491	0.9	0	8.9178	0.3704	0	31.4392	0.30375	689
ENSG00000214706	IFRD2	0.9	0	13.2198	0.9667	0	3.8341	0.3704	0	26.4495	0.30375	690
ENSG00000154642	C21orf91	0.9333	0	4.303	0.9333	0	13.6365	0.3704	0	25.4548	0.3037	691
ENSG00000196365	LONP1	0.9333	0	5.7994	0.9333	0	14.8	0.3704	0	24.6022	0.3037	692
ENSG00000166794	PPIB	0.6	0	21.5027	0.6	0	12.9991	0.7037	21	25.28	0.3037	693
ENSG00000134294	SLC38A2	0.6333	0	37.3255	0.5667	0	58.1342	0.7037	16	52.4307	0.3037	694
ENSG00000215021	PHB2	0.6	0	27.385	0.6	0	32.6673	0.7037	35	47.4123	0.3037	695
ENSG00000106591	MRPL32	0.9333	0	10.5207	0.9333	0	14.5806	0.3704	0	34.3448	0.3037	696
ENSG00000145216	FIP1L1	0.9333	0	5.6361	0.9333	0	5.8882	0.3704	0	13.3655	0.3037	697
ENSG00000159377	PSMB4	0.6	0	27.0159	0.6	0	42.0864	0.7037	42	58.8553	0.3037	698
ENSG00000116209	TMEM59	0.7	0	41.0657	0.5	0.5	55.8029	0.7037	28	48.0115	0.3037	699
ENSG00000125971	DYNLRB1	0.8	0	19.159	0.7667	0	18.9823	0.5185	17	36.0911	0.30185	700
ENSG00000111540	RAB5B	0.6667	0	30.5438	0.9	0	21.7484	0.5185	4	16.2245	0.30185	701
ENSG00000227097	NA	0.8	0	0.504	0.7667	0	0.7184	0.5185	1	0.8689	0.30185	702
ENSG00000110711	AIP	0.7	0	19.6966	0.8667	0	31.3177	0.5185	2	27.5261	0.30185	703
ENSG00000172922	RNASEH2C	0.8	0	13.9153	0.7667	0	18.717	0.5185	3	30.0414	0.30185	704
ENSG00000109536	FRG1	0.8	0	3.6073	0.7667	0	15.1178	0.5185	5	14.8633	0.30185	705
ENSG00000122218	COPA	0.8667	0	23.396	0.7	0	42.7024	0.5185	1	40.825	0.30185	706
ENSG00000117118	SDHB	0.8	0	19.1144	0.7667	0	23.3736	0.5185	6	25.0389	0.30185	707
ENSG00000130726	TRIM28	0.8333	0	10.8085	0.7333	0	24.1517	0.5185	4	26.4511	0.3018	708
ENSG00000105185	PDCD5	0.8333	0	10.2005	0.7333	0	16.6815	0.5185	6	28.1143	0.3018	709
ENSG00000143799	PARP1	0.8333	0	34.0382	0.7333	0	39.6508	0.5185	8	40.0167	0.3018	710
ENSG00000143815	LBR	0.7333	0	41.8614	0.8333	0	26.4583	0.5185	8	42.213	0.3018	711
ENSG00000123329	ARHGAP9	0.4	38.5	72.5487	0.3333	24.5	36.4119	0.3333	0	30.0363	0.30005	712
ENSG00000211767	NA	0.4333	2	4.9266	0.3	3.5	5.76	0.3333	0	4.483	0.30005	713
ENSG00000213654	GPSM3	0.4333	3	30.5412	0.3	9.5	37.6829	0.3333	0	9.1312	0.30005	714
ENSG00000157557	ETS2	0.9667	0	2.0083	0.9667	0	5.6598	0.3333	0	41.4645	0.3	715
ENSG00000105197	TIMM50	0.9667	0	1.278	0.9667	0	1.4606	0.3333	0	34.898	0.3	716
ENSG00000104979	C19orf53	0.6333	0	39.2517	0.6333	0	37.6435	0.6667	31	22.1764	0.3	717
ENSG00000185088	RPS27	0.6333	0	35.6728	0.6333	0	24.2737	0.6667	13	38.1769	0.3	718
ENSG00000134001	EIF2S1	0.9667	0	4.7469	0.9667	0	5.6598	0.3333	0	37.2084	0.3	719
ENSG00000110917	MLEC	0.9667	0	0.9129	0.9667	0	21.1786	0.3333	0	35.2359	0.3	720
ENSG00000112149	CD83	0.9667	0	12.7802	0.9667	0	7.4855	0.3333	0	117.4467	0.3	721
ENSG00000113643	RARS	0.9667	0	3.2863	0.9667	0	6.2075	0.3333	0	67.1115	0.3	722
ENSG00000028310	BRD9	0.9667	0	3.2863	0.9667	0	1.8257	0.3333	0	17.2022	0.3	723
ENSG00000254999	BRK1	0.7333	0	20.5586	0.5333	0	43.6859	0.6667	17	39.0772	0.3	724
ENSG00000115806	GORASP2	0.9667	0	5.2947	0.9667	0	7.1204	0.3333	0	49.649	0.3	725
ENSG00000167604	NFKBID	1	0	0	0.9333	0	0.7611	0.3333	0	76.5901	0.29995	726
ENSG00000125877	ITPA	1	0	0	0.9333	0	8.5676	0.3333	0	15.1735	0.29995	727
ENSG00000156515	HK1	1	0	0	0.9333	0	10.9882	0.3333	0	31.7567	0.29995	728
ENSG00000105810	CDK6	1	0	0	0.9333	0	24.3423	0.3333	0	31.9862	0.29995	729
ENSG00000134086	VHL	0.9333	0	18.6136	1	0	0	0.3333	0	15.5754	0.29995	730
ENSG00000171867	PRNP	0.8667	0	22.5145	0.7667	0	44.0655	0.4815	0	49.2734	0.2982	731
ENSG00000182718	ANXA2	0.8667	0	10.9528	0.7667	0	13.0784	0.4815	0	32.6716	0.2982	732
ENSG00000108055	SMC3	0.8667	0	16.6976	0.7667	0	25.5747	0.4815	0	34.0632	0.2982	733
ENSG00000110172	CHORDC1	0.8667	0	16.1234	0.7667	0	27.4731	0.4815	0	33.7744	0.2982	734
ENSG00000100348	TXN2	0.8	0	38.636	0.8333	0	25.9489	0.4815	0	23.1949	0.29815	735
ENSG00000167508	MVD	0.8333	0	9.39	0.8	0	17.9126	0.4815	0	40.3446	0.29815	736
ENSG00000167986	DDB1	0.8333	0	31.5406	0.8	0	26.182	0.4815	0	38.3759	0.29815	737
ENSG00000120533	ENY2	0.9333	0	6.2431	0.7	0	12.1324	0.4815	0	26.4792	0.29815	738
ENSG00000185825	BCAP31	0.8333	0	18.7048	0.8	0	25.036	0.4815	0	36.471	0.29815	739
ENSG00000056097	ZFR	0.8333	0	5.6902	0.8	0	21.2527	0.4815	0	35.8158	0.29815	740
ENSG00000132463	GRSF1	0.8333	0	36.015	0.8	0	23.4022	0.4815	0	34.6025	0.29815	741
ENSG00000116898	MRPS15	0.8	0	21.4966	0.8333	0	16.9558	0.4815	0	37.8817	0.29815	742
ENSG00000182162	P2RY8	0.7333	0	16.0965	0.6	0	26.1027	0.037	0	3.4641	0.29635	743
ENSG00000171791	BCL2	1	0	0	1	0	0	0.2963	0	21.9551	0.2963	744
ENSG00000183010	PYCR1	1	0	0	1	0	0	0.2963	0	22.5617	0.2963	745
ENSG00000141378	PTRH2	1	0	0	1	0	0	0.2963	0	15.443	0.2963	746
ENSG00000186648	CARMIL3	1	0	0	1	0	0	0.2963	0	8.6471	0.2963	747
ENSG00000135390	ATP5MC2	0.3333	34.5	37.9538	0.3333	38.5	57.1754	0.963	107	81.5971	0.2963	748
ENSG00000119508	NR4A3	1	0	0	1	0	0	0.2963	0	33.9039	0.2963	749
ENSG00000001630	CYP51A1	1	0	0	1	0	0	0.2963	0	3.7693	0.2963	750
ENSG00000198502	HLA-DRB5	0.6667	0	10.877	0.6667	0	16.5552	0.6296	2	12.3846	0.2963	751
ENSG00000168243	GNG4	1	0	0	1	0	0	0.2963	0	30.3668	0.2963	752
ENSG00000100129	EIF3L	0.8	0	32.5821	0.5333	0	45.0754	0.6296	44	65.7981	0.29625	753
ENSG00000104964	AES	0.4	7	27.8099	0.2667	7	11.0973	0.3704	0	11.4023	0.29625	754
ENSG00000100243	CYB5R3	0.8667	0	24.7769	0.8333	0	22.0053	0.4444	0	24.3594	0.2944	755
ENSG00000225178	NA	0.9	0	0.5307	0.8	0	0.4068	0.4444	0	0.9121	0.2944	756
ENSG00000099783	HNRNPM	0.9	0	8.5386	0.8	0	34.8836	0.4444	0	32.8478	0.2944	757
ENSG00000125827	TMX4	0.9	0	19.5626	0.8	0	16.5057	0.4444	0	48.719	0.2944	758
ENSG00000090581	GNPTG	0.9	0	15.0638	0.8	0	21.3579	0.4444	0	25.6839	0.2944	759
ENSG00000139921	TMX1	0.8333	0	33.4049	0.8667	0	32.2027	0.4444	0	41.7093	0.2944	760
ENSG00000138279	ANXA7	0.9	0	21.6412	0.8	0	45.2738	0.4444	0	52.595	0.2944	761
[truncated: 12,092 more rows]

## Sheet: #5 (CMV) PBMC
Donor #5 (CMV); PBMC
[truncated: 12,016 more rows]

[truncated: 3 more sheets: #6 (CMV) PBMC, ranking (separators), TOP50 separators_expression]
