# Supplementary material for: Gene Expression-Based Identification of Antigen-Responsive CD8+ T Cells on a Single-Cell Level
Source: Front Immunol. 2019 Nov 6;10:2568. doi: 10.3389/fimmu.2019.02568 (PMC6851025; doi:10.3389/fimmu.2019.02568)
Supplement: Table S6 — Differentially expressed genes in CD137-expressing antigen-responsive cells. [file Table_6.xlsx]

## Sheet: Sheet1
Ensembl_ID	symbol	log2FoldChange	padj	Rank
ENSG00000109943	CRTAM	12.4575	4.83507e-10	1
ENSG00000111537	IFNG	12.4575	4.83507e-10	2
ENSG00000143185	XCL2	12.4575	4.83507e-10	3
ENSG00000049249	TNFRSF9	11.7723	4.83507e-10	4
ENSG00000143184	XCL1	11.6789	4.83507e-10	5
ENSG00000122877	EGR2	9.93484	4.83507e-10	6
ENSG00000234883	MIR155HG	9.56112	4.83507e-10	7
ENSG00000134460	IL2RA	9.49883	4.83507e-10	8
ENSG00000124942	AHNAK	-8.96939	4.83507e-10	9
ENSG00000186891	TNFRSF18	8.59566	4.83507e-10	10
ENSG00000044115	CTNNA1	9.09396	6.11131e-10	11
ENSG00000085117	CD82	9.00053	6.49084e-10	12
ENSG00000210077	NA	-5.79273	4.83507e-10	13
ENSG00000271503	CCL5	-3.08323	4.83507e-10	14
ENSG00000164691	TAGAP	2.9898	4.83507e-10	15
ENSG00000096384	HSP90AB1	2.74065	4.83507e-10	16
ENSG00000184009	ACTG1	2.36692	4.83507e-10	17
ENSG00000109971	HSPA8	2.2112	4.83507e-10	18
ENSG00000100453	GZMB	2.05548	4.83507e-10	19
ENSG00000168243	GNG4	8.53338	2.07807e-09	20
ENSG00000123358	NR4A1	8.28423	2.27496e-09	21
ENSG00000075624	ACTB	1.7129	4.83507e-10	22
ENSG00000067225	PKM	1.68176	4.83507e-10	23
ENSG00000212907	ND4L	1.65062	4.83507e-10	24
ENSG00000135486	HNRNPA1	1.61947	4.83507e-10	25
ENSG00000111640	GAPDH	1.58833	4.83507e-10	26
ENSG00000089157	RPLP0	1.55719	4.83507e-10	27
ENSG00000198888	ND1	1.27689	4.83507e-10	28
ENSG00000153234	NR4A2	9.28083	3.71447e-09	29
ENSG00000196262	PPIA	1.40147	6.11131e-10	30
ENSG00000198899	ATP6	1.15232	6.49084e-10	31
ENSG00000177954	RPS27	-0.809736	8.5504e-10	32
ENSG00000086061	DNAJA1	2.83408	4.78397e-09	33
ENSG00000283554	LINC02341	8.09736	1.63363e-08	34
ENSG00000153094	BCL2L11	8.96939	1.91317e-08	35
ENSG00000116288	PARK7	1.96205	8.79007e-09	36
ENSG00000198763	ND2	1.33918	7.28606e-09	37
ENSG00000162511	LAPTM5	-1.93091	1.63693e-08	38
ENSG00000136997	MYC	9.00053	9.33496e-08	39
ENSG00000182481	KPNA2	9.24968	1.03205e-07	40
ENSG00000163346	PBXIP1	-8.65795	1.05962e-07	41
ENSG00000277632	CCL3	8.47109	1.24518e-07	42
ENSG00000115758	ODC1	8.34651	1.45659e-07	43
ENSG00000130340	SNX9	8.37766	1.56214e-07	44
ENSG00000112419	PHACTR2	8.15965	2.34649e-07	45
ENSG00000164687	FABP5	9.09396	3.67402e-07	46
ENSG00000231890	DARS-AS1	-7.6925	3.55776e-07	47
ENSG00000104549	SQLE	8.75138	4.85246e-07	48
ENSG00000117281	CD160	8.53338	4.85246e-07	49
ENSG00000227777	NA	7.72364	7.41218e-07	50
ENSG00000142347	MYO1F	-9.00053	1.22352e-06	51
ENSG00000137168	PPIL1	7.84821	1.32124e-06	52
ENSG00000105835	NAMPT	2.83408	4.85246e-07	53
ENSG00000107937	GTPBP4	8.4088	1.45554e-06	54
ENSG00000104064	GABPB1	8.09736	1.9854e-06	55
ENSG00000182162	P2RY8	-7.81707	1.9854e-06	56
ENSG00000037897	METTL1	7.6925	1.98863e-06	57
ENSG00000124256	ZBP1	-6.85162	1.80547e-06	58
ENSG00000102471	NDFIP2	8.1908	2.58902e-06	59
ENSG00000137101	CD72	8.87596	2.9472e-06	60
ENSG00000196189	SEMA4A	8.15965	2.72977e-06	61
ENSG00000132591	ERAL1	7.66135	2.9472e-06	62
ENSG00000116120	FARSB	8.15965	3.27188e-06	63
ENSG00000167618	LAIR2	8.1908	3.3568e-06	64
ENSG00000186827	TNFRSF4	7.56792	3.27188e-06	65
ENSG00000169583	CLIC3	-7.22534	3.3568e-06	66
ENSG00000122862	SRGN	1.43261	6.67153e-07	67
ENSG00000128039	SRD5A3	7.6925	3.6956e-06	68
ENSG00000175567	UCP2	2.2112	1.09855e-06	69
ENSG00000006625	GGCT	7.59906	3.88958e-06	70
ENSG00000011590	ZBTB32	7.87936	4.1074e-06	71
ENSG00000147586	MRPS28	7.31877	3.92827e-06	72
ENSG00000140968	IRF8	8.31537	4.83814e-06	73
ENSG00000184640	SEPT9	-8.09736	4.71998e-06	74
ENSG00000163468	CCT3	2.39807	1.48669e-06	75
ENSG00000156475	PPP2R2B	-7.03848	4.46149e-06	76
ENSG00000215244	LOC399715	-7.75478	5.32555e-06	77
ENSG00000189136	UBE2Q2P1	-6.85162	4.7087e-06	78
ENSG00000143333	RGS16	9.34311	7.25745e-06	79
ENSG00000111716	LDHB	1.80634	1.45554e-06	80
ENSG00000120526	NUDCD1	7.75478	6.5258e-06	81
ENSG00000136111	TBC1D4	9.24968	7.90119e-06	82
ENSG00000181163	NPM1	1.40147	1.22352e-06	83
ENSG00000154640	BTG3	8.9071	7.90119e-06	84
ENSG00000100911	PSME2	1.86862	2.02172e-06	85
ENSG00000184384	MAML2	7.9105	8.89717e-06	86
ENSG00000177830	CHID1	7.50563	8.52002e-06	87
ENSG00000198786	ND5	1.24575	1.44498e-06	88
ENSG00000142765	SYTL1	-8.25308	9.65689e-06	89
ENSG00000104635	SLC39A14	7.63021	9.333e-06	90
ENSG00000170542	SERPINB9	2.4915	3.88958e-06	91
ENSG00000135372	NAT10	7.81707	1.27063e-05	92
ENSG00000175792	RUVBL1	7.97279	1.45873e-05	93
ENSG00000110955	ATP5F1B	1.68176	3.26375e-06	94
ENSG00000188229	TUBB4B	2.42921	5.06071e-06	95
ENSG00000070081	NUCB2	9.18739	1.92824e-05	96
ENSG00000103490	PYCARD	-7.56792	1.58931e-05	97
ENSG00000033011	ALG1	7.13191	1.64752e-05	98
ENSG00000165678	GHITM	2.52264	6.01974e-06	99
ENSG00000173905	GOLIM4	7.34992	1.92824e-05	100
ENSG00000214026	MRPL23	7.16305	2.09183e-05	101
ENSG00000132341	RAN	1.65062	4.83814e-06	102
ENSG00000187049	TMEM216	7.25648	2.14133e-05	103
ENSG00000174177	CTU2	7.00733	2.109e-05	104
ENSG00000103257	SLC7A5	7.13191	2.26879e-05	105
ENSG00000117593	DARS2	7.06962	2.25498e-05	106
ENSG00000162642	C1orf52	6.97619	2.32234e-05	107
ENSG00000137265	IRF4	8.84481	3.03926e-05	108
ENSG00000080824	HSP90AA1	1.74405	6.51063e-06	109
ENSG00000137331	IER3	7.13191	2.71238e-05	110
ENSG00000130164	LDLR	8.15965	3.22668e-05	111
ENSG00000134987	WDR36	6.82047	2.72426e-05	112
ENSG00000115159	GPD2	7.72364	3.12213e-05	113
ENSG00000075240	GRAMD4	7.16305	3.03926e-05	114
ENSG00000160752	FDPS	8.72024	3.77464e-05	115
ENSG00000110876	SELPLG	-8.4088	3.64405e-05	116
ENSG00000225783	MIAT	-8.62681	3.80319e-05	117
ENSG00000147400	CETN2	7.03848	3.12213e-05	118
ENSG00000180817	PPA1	9.21854	4.16182e-05	119
ENSG00000120437	ACAT2	9.09396	4.16182e-05	120
ENSG00000075415	SLC25A3	1.46375	6.85157e-06	121
ENSG00000135272	MDFIC	8.43994	3.95338e-05	122
ENSG00000135604	STX11	6.88276	3.22668e-05	123
ENSG00000123908	AGO2	8.31537	3.90501e-05	124
ENSG00000167775	CD320	7.9105	3.89081e-05	125
ENSG00000160818	GPATCH4	8.53338	4.30683e-05	126
ENSG00000069849	ATP1B3	2.42921	1.27063e-05	127
ENSG00000166145	SPINT1	6.9139	3.64405e-05	128
ENSG00000103522	IL21R	8.47109	4.52973e-05	129
ENSG00000104671	DCTN6	7.44335	4.01597e-05	130
ENSG00000105607	GCDH	7.13191	3.8924e-05	131
ENSG00000139266	MARCH9	-7.34992	4.04505e-05	132
ENSG00000198400	NTRK1	6.75818	3.72572e-05	133
ENSG00000105854	PON2	6.78933	3.78448e-05	134
ENSG00000144524	COPS7B	7.06962	3.95338e-05	135
ENSG00000181915	ADO	6.78933	3.95338e-05	136
ENSG00000111231	GPN3	6.75818	3.95338e-05	137
ENSG00000168334	XIRP1	6.66475	4.02234e-05	138
ENSG00000106605	BLVRA	7.53678	4.66448e-05	139
ENSG00000124145	SDC4	7.6925	4.84302e-05	140
ENSG00000117419	ERI3	7.56792	4.77507e-05	141
ENSG00000115607	IL18RAP	6.38446	4.0922e-05	142
ENSG00000144867	SRPRB	8.53338	5.62454e-05	143
ENSG00000142892	PIGK	6.85162	4.66448e-05	144
ENSG00000183010	PYCR1	6.78933	4.66448e-05	145
ENSG00000097021	ACOT7	6.88276	4.77507e-05	146
ENSG00000140284	SLC27A2	6.97619	4.84859e-05	147
ENSG00000129472	RAB2B	6.66475	4.66448e-05	148
ENSG00000138095	LRPPRC	8.4088	6.02694e-05	149
ENSG00000091972	CD200	6.25989	4.50365e-05	150
ENSG00000187522	HSPA14	7.94165	5.95716e-05	151
ENSG00000198171	DDRGK1	6.63361	5.00172e-05	152
ENSG00000130592	LSP1	-1.80634	1.41501e-05	153
ENSG00000151287	TEX30	6.6959	5.4969e-05	154
ENSG00000140511	HAPLN3	6.66475	5.4969e-05	155
ENSG00000180185	FAHD1	6.54018	5.49176e-05	156
ENSG00000172819	RARG	6.72704	5.78534e-05	157
ENSG00000112208	BAG2	6.47789	5.62454e-05	158
ENSG00000181104	F2R	-8.34651	7.27273e-05	159
ENSG00000116771	AGMAT	6.6959	5.89421e-05	160
ENSG00000123989	CHPF	6.6959	5.89421e-05	161
ENSG00000183527	PSMG1	6.47789	5.70559e-05	162
ENSG00000197976	AKAP17A	6.66475	5.89421e-05	163
ENSG00000160219	GAB3	-8.87596	7.95028e-05	164
ENSG00000197785	ATAD3A	6.72704	6.13981e-05	165
ENSG00000167085	PHB	8.47109	7.74008e-05	166
ENSG00000120533	ENY2	8.50223	7.79803e-05	167
ENSG00000144736	SHQ1	6.4156	5.89421e-05	168
ENSG00000171552	BCL2L1	8.50223	7.89566e-05	169
ENSG00000172340	SUCLG2	6.29103	5.89421e-05	170
ENSG00000143153	ATP1B1	6.32217	5.95716e-05	171
ENSG00000154127	UBASH3B	6.4156	6.08871e-05	172
ENSG00000101546	RBFA	6.63361	6.31011e-05	173
ENSG00000137824	RMDN3	6.44675	6.13981e-05	174
ENSG00000117395	EBNA1BP2	8.65795	8.27169e-05	175
ENSG00000240038	AMY2B	-6.72704	6.49537e-05	176
ENSG00000135624	CCT7	1.93091	1.90475e-05	177
ENSG00000117528	ABCD3	6.1976	6.13981e-05	178
ENSG00000104738	MCM4	6.50904	6.64582e-05	179
ENSG00000174007	CEP19	6.4156	6.64582e-05	180
ENSG00000170037	CNTROB	6.16645	6.39719e-05	181
ENSG00000111859	NEDD9	6.1976	6.4495e-05	182
ENSG00000114686	MRPL3	9.12511	9.60975e-05	183
ENSG00000174444	RPL4	1.05889	1.18326e-05	184
ENSG00000115761	NOL10	6.13531	6.96973e-05	185
ENSG00000152455	SUV39H2	6.38446	7.26889e-05	186
ENSG00000155090	KLF10	6.16645	7.05666e-05	187
ENSG00000101997	CCDC22	6.25989	7.27273e-05	188
ENSG00000277161	PIGW	6.07302	7.05666e-05	189
ENSG00000111424	VDR	6.1976	7.27273e-05	190
ENSG00000162385	MAGOH	6.38446	7.5235e-05	191
ENSG00000270069	NA	6.50904	7.68559e-05	192
ENSG00000148803	FUOM	7.13191	8.42702e-05	193
ENSG00000137547	MRPL15	7.56792	8.99392e-05	194
ENSG00000128829	EIF2AK4	6.32217	7.5235e-05	195
ENSG00000133657	ATP13A3	7.84821	9.34386e-05	196
ENSG00000151726	ACSL1	6.07302	7.27273e-05	197
ENSG00000254986	DPP3	6.38446	7.79356e-05	198
ENSG00000157557	ETS2	5.94845	7.37061e-05	199
ENSG00000148985	PGAP2	6.01074	7.5235e-05	200
ENSG00000177302	TOP3A	5.97959	7.5235e-05	201
ENSG00000196230	TUBB	1.52604	1.92417e-05	202
ENSG00000099337	KCNK6	6.13531	7.78493e-05	203
ENSG00000153989	NUS1	6.78933	8.61591e-05	204
ENSG00000002549	LAP3	8.47109	0.000107954	205
ENSG00000141098	GFOD2	5.88616	7.5235e-05	206
ENSG00000115145	STAM2	6.01074	7.68559e-05	207
ENSG00000166166	TRMT61A	6.44675	8.27169e-05	208
ENSG00000110092	CCND1	5.94845	7.64075e-05	209
ENSG00000184831	APOO	6.01074	7.78493e-05	210
ENSG00000159079	CFAP298	6.75818	8.8793e-05	211
ENSG00000174405	LIG4	6.13531	8.10016e-05	212
ENSG00000154059	IMPACT	5.82387	7.79356e-05	213
ENSG00000113088	GZMK	-6.94505	9.30695e-05	214
ENSG00000148218	ALAD	5.9173	7.96661e-05	215
ENSG00000183044	ABAT	5.76159	7.79356e-05	216
ENSG00000148331	ASB6	6.04188	8.27169e-05	217
ENSG00000184178	SCFD2	6.04188	8.42702e-05	218
ENSG00000127528	KLF2	-8.09736	0.00011432	219
ENSG00000198355	PIM3	8.37766	0.00012014	220
ENSG00000100804	PSMB5	8.53338	0.000124257	221
ENSG00000112578	BYSL	7.63021	0.000111239	222
ENSG00000124641	MED20	6.10417	9.03655e-05	223
ENSG00000167920	TMEM99	6.01074	8.91268e-05	224
ENSG00000150768	DLAT	5.97959	8.88154e-05	225
ENSG00000159200	RCAN1	6.01074	8.92841e-05	226
ENSG00000247271	ZBED5-AS1	6.07302	9.04407e-05	227
ENSG00000163002	NUP35	6.01074	8.9665e-05	228
ENSG00000141219	C17orf80	5.82387	8.69296e-05	229
ENSG00000187866	FAM122A	5.82387	8.73475e-05	230
ENSG00000164011	ZNF691	5.9173	8.8793e-05	231
ENSG00000159873	CCDC117	5.94845	8.92841e-05	232
ENSG00000150764	DIXDC1	6.04188	9.09573e-05	233
ENSG00000162692	VCAM1	5.76159	8.72915e-05	234
ENSG00000280303	NA	5.85502	8.8793e-05	235
ENSG00000273015	NA	5.85502	8.88154e-05	236
ENSG00000067113	PLPP1	5.9173	8.9897e-05	237
ENSG00000169379	ARL13B	6.29103	9.57785e-05	238
ENSG00000100298	APOBEC3H	5.88616	8.97766e-05	239
ENSG00000110435	PDHX	5.82387	8.95174e-05	240
ENSG00000162129	CLPB	6.22874	9.57785e-05	241
ENSG00000144455	SUMF1	5.79273	8.92841e-05	242
ENSG00000013619	MAMLD1	5.79273	8.99392e-05	243
ENSG00000128050	PAICS	8.78253	0.00013639	244
ENSG00000155330	C16orf87	5.73044	8.92841e-05	245
ENSG00000101844	ATG4A	5.73044	8.9897e-05	246
ENSG00000106638	TBL2	5.6993	8.97766e-05	247
ENSG00000134153	EMC7	8.31537	0.000131842	248
ENSG00000102078	SLC25A14	5.6993	9.09573e-05	249
ENSG00000123685	BATF3	5.63701	9.00864e-05	250
ENSG00000101464	PIGU	6.04188	9.69263e-05	251
ENSG00000124225	PMEPA1	5.63701	9.09573e-05	252
ENSG00000089486	CDIP1	6.16645	0.000100161	253
ENSG00000184164	CRELD2	8.25308	0.00013639	254
ENSG00000040275	SPDL1	5.63701	9.38503e-05	255
ENSG00000167114	SLC27A4	5.9173	9.88311e-05	256
ENSG00000254685	FPGT	5.66815	9.5125e-05	257
ENSG00000135632	SMYD5	6.57132	0.000110917	258
ENSG00000185222	TCEAL9	5.66815	9.57785e-05	259
ENSG00000108474	PIGL	5.63701	9.55047e-05	260
ENSG00000153574	RPIA	6.22874	0.00010554	261
ENSG00000155636	RBM45	5.57472	9.57785e-05	262
ENSG00000090686	USP48	5.54358	9.55047e-05	263
ENSG00000167065	DUSP18	5.51244	9.57785e-05	264
ENSG00000036257	CUL3	7.10077	0.000123697	265
ENSG00000158201	ABHD3	5.76159	0.000100842	266
ENSG00000005889	ZFX	5.54358	9.88311e-05	267
ENSG00000245556	SCAMP1-AS1	5.48129	9.88311e-05	268
ENSG00000086475	SEPHS1	5.63701	0.000102143	269
ENSG00000132434	LANCL2	7.13191	0.000130645	270
ENSG00000120217	CD274	5.54358	0.000102143	271
ENSG00000130023	ERMARD	5.66815	0.000106369	272
ENSG00000163681	SLMAP	5.57472	0.000105633	273
ENSG00000255561	FDXACB1	5.9173	0.000114017	274
ENSG00000166226	CCT2	2.58493	5.02246e-05	275
ENSG00000147118	ZNF182	5.79273	0.000112761	276
ENSG00000173846	PLK3	5.38786	0.000106369	277
ENSG00000168917	SLC35G2	5.60587	0.000110949	278
ENSG00000166582	CENPV	5.66815	0.000114017	279
ENSG00000181396	OGFOD3	5.41901	0.000109031	280
ENSG00000103381	CPPED1	5.51244	0.000110917	281
ENSG00000153936	HS2ST1	5.35672	0.000109031	282
ENSG00000168214	RBPJ	8.47109	0.000172952	283
ENSG00000049883	PTCD2	5.57472	0.00011432	284
ENSG00000197620	CXorf40A	7.00733	0.000145087	285
ENSG00000135916	ITM2C	5.51244	0.00011432	286
ENSG00000148339	SLC25A25	5.82387	0.000121375	287
ENSG00000197043	ANXA6	1.93091	4.06075e-05	288
ENSG00000171793	CTPS1	8.53338	0.000179887	289
ENSG00000173085	COQ2	5.41901	0.00011432	290
ENSG00000038210	PI4K2B	5.38786	0.00011432	291
ENSG00000176022	B3GALT6	5.51244	0.000118528	292
ENSG00000147155	EBP	8.31537	0.000179887	293
ENSG00000166086	JAM3	5.60587	0.000123697	294
ENSG00000109320	NFKB1	9.18739	0.000205416	295
ENSG00000198915	RASGEF1A	5.38786	0.000123561	296
ENSG00000186073	C15orf41	5.35672	0.000124257	297
ENSG00000260196	NA	5.29443	0.000124257	298
ENSG00000241343	RPL36A	5.48129	0.000128778	299
ENSG00000172301	COPRS	5.201	0.000123697	300
ENSG00000162194	LBHD1	5.23214	0.000125851	301
ENSG00000229474	PATL2	-9.00053	0.000218165	302
ENSG00000115415	STAT1	9.65455	0.000236294	303
ENSG00000137642	SORL1	-8.43994	0.00020788	304
ENSG00000148600	CDHR1	5.32557	0.000131842	305
ENSG00000115998	C2orf42	5.26329	0.000130645	306
ENSG00000170846	LOC93622	-6.82047	0.000169754	307
ENSG00000196074	SYCP2	5.23214	0.000130645	308
ENSG00000090520	DNAJB11	8.65795	0.000220474	309
ENSG00000176473	WDR25	5.45015	0.00013893	310
ENSG00000264522	OTUD7B	5.51244	0.000144646	311
ENSG00000164038	SLC9B2	5.32557	0.000143174	312
ENSG00000089048	ESF1	7.25648	0.000199004	313
ENSG00000107829	FBXW4	-7.00733	0.000192788	314
ENSG00000163882	POLR2H	8.1908	0.000233373	315
ENSG00000105281	SLC1A5	7.81707	0.000223989	316
ENSG00000011260	UTP18	8.43994	0.000244972	317
ENSG00000142507	PSMB6	2.52264	7.37075e-05	318
ENSG00000197063	MAFG	4.48469	0.000135161	319
ENSG00000052802	MSMO1	2.4915	7.5235e-05	320
ENSG00000100528	CNIH1	8.50223	0.000258471	321
ENSG00000172878	METAP1D	4.98299	0.000154361	322
ENSG00000077238	IL4R	7.81707	0.000244972	323
ENSG00000131475	VPS25	8.22194	0.000260627	324
ENSG00000211786	NA	5.38786	0.000171422	325
ENSG00000102760	RGCC	8.15965	0.000264044	326
ENSG00000172469	MANEA	5.60587	0.000189522	327
ENSG00000132475	H3F3B	1.15232	3.95338e-05	328
ENSG00000205339	IPO7	5.85502	0.000203388	329
ENSG00000173451	THAP2	5.16986	0.000181402	330
ENSG00000172757	CFL1	1.12117	3.95338e-05	331
ENSG00000004779	NDUFAB1	2.27349	8.1174e-05	332
ENSG00000267121	LOC339192	7.13191	0.000257839	333
ENSG00000172349	IL16	-8.25308	0.000298986	334
ENSG00000135426	TESPA1	7.94165	0.000298986	335
ENSG00000167895	TMC8	-7.94165	0.000310455	336
ENSG00000160124	CCDC58	6.75818	0.000264832	337
ENSG00000108561	C1QBP	2.27349	9.00864e-05	338
ENSG00000158555	GDPD5	-7.10077	0.000284345	339
ENSG00000120875	DUSP4	8.53338	0.000344595	340
ENSG00000140105	WARS	9.37426	0.000386154	341
ENSG00000259429	NA	-3.4881	0.000145087	342
ENSG00000117411	B4GALT2	5.29443	0.000225083	343
ENSG00000161057	PSMC2	2.55378	0.000109031	344
ENSG00000106211	HSPB1	8.56452	0.00037235	345
ENSG00000126246	IGFLR1	6.85162	0.000318322	346
ENSG00000164970	FAM219A	4.32898	0.0002089	347
ENSG00000117450	PRDX1	1.68176	8.27169e-05	348
ENSG00000160256	FAM207A	3.33238	0.000167942	349
ENSG00000096060	FKBP5	6.38446	0.000339907	350
ENSG00000235576	NA	-1.7129	9.34386e-05	351
ENSG00000115295	CLIP4	-7.13191	0.000391431	352
ENSG00000143314	MRPL24	7.87936	0.000436333	353
ENSG00000168389	MFSD2A	5.94845	0.00032983	354
ENSG00000168028	RPSA	1.05889	5.89421e-05	355
ENSG00000123975	CKS2	7.78593	0.000438996	356
ENSG00000181061	HIGD1A	8.06622	0.000463959	357
ENSG00000167315	ACAA2	7.78593	0.000453747	358
ENSG00000140406	TLNRD1	3.33238	0.000204956	359
ENSG00000196951	SCOC-AS1	3.36352	0.00020788	360
ENSG00000127463	EMC1	6.72704	0.00042279	361
ENSG00000165672	PRDX3	2.14892	0.000135765	362
ENSG00000169692	AGPAT2	4.95185	0.000317325	363
ENSG00000004478	FKBP4	8.34651	0.000541842	364
ENSG00000141076	UTP4	8.03508	0.00052909	365
ENSG00000023445	BIRC3	3.30123	0.00022037	366
ENSG00000108509	CAMTA2	3.27009	0.000219399	367
ENSG00000120158	RCL1	6.54018	0.00045259	368
ENSG00000075131	TIPIN	5.45015	0.00038782	369
ENSG00000229757	NA	6.75818	0.000485599	370
ENSG00000112149	CD83	9.28083	0.000668923	371
ENSG00000101773	RBBP8	5.97959	0.000441291	372
ENSG00000108861	DUSP3	6.16645	0.000456105	373
ENSG00000100100	PIK3IP1	-8.72024	0.000645335	374
ENSG00000207468	SNORA19	3.30123	0.000246637	375
ENSG00000155380	SLC16A1	6.25989	0.00049971	376
ENSG00000100450	GZMH	-1.77519	0.00014221	377
ENSG00000162694	EXTL2	6.22874	0.000508836	378
ENSG00000169252	ADRB2	-7.13191	0.000602078	379
ENSG00000177494	ZBED2	8.78253	0.000743107	380
ENSG00000186480	INSIG1	8.62681	0.000732097	381
ENSG00000177721	ANXA2R	-7.44335	0.000648619	382
ENSG00000256667	NA	-7.81707	0.00068298	383
ENSG00000166135	HIF1AN	6.97619	0.000631586	384
ENSG00000198734	F5	6.1976	0.000594873	385
ENSG00000116133	DHCR24	8.37766	0.000810317	386
ENSG00000204428	LY6G5C	5.41901	0.000525654	387
ENSG00000164902	PHAX	8.4088	0.000817264	388
ENSG00000101473	ACOT8	6.1976	0.000611163	389
ENSG00000166780	C16orf45	7.94165	0.000794939	390
ENSG00000116668	SWT1	5.73044	0.000594873	391
ENSG00000128944	KNSTRN	5.66815	0.0005974	392
ENSG00000082213	C5orf22	6.29103	0.000673933	393
ENSG00000167986	DDB1	8.68909	0.00093781	394
ENSG00000180917	CMTR2	6.16645	0.000669083	395
ENSG00000239713	APOBEC3G	1.74405	0.000189522	396
ENSG00000086015	MAST2	5.54358	0.000609491	397
ENSG00000173457	PPP1R14B	3.17666	0.000350976	398
ENSG00000198612	COPS8	8.31537	0.000927179	399
ENSG00000124203	ZNF831	-6.66475	0.000743162	400
ENSG00000006025	OSBPL7	-7.25648	0.000809619	401
ENSG00000043093	DCUN1D1	6.07302	0.000685184	402
ENSG00000071462	BUD23	8.25308	0.000942269	403
ENSG00000131669	NINJ1	7.94165	0.000917194	404
ENSG00000205542	TMSB4X	-0.685162	7.96661e-05	405
ENSG00000247572	CKMT2-AS1	5.63701	0.000655517	406
ENSG00000118217	ATF6	7.13191	0.000832355	407
ENSG00000135446	CDK4	7.6925	0.000916136	408
ENSG00000260711	NA	-6.4156	0.000766013	409
ENSG00000168209	DDIT4	-8.1908	0.0009824	410
ENSG00000106628	POLD2	8.56452	0.00111507	411
ENSG00000132199	ENOSF1	8.00393	0.00107637	412
ENSG00000069509	FUNDC1	5.26329	0.000743162	413
ENSG00000163900	TMEM41A	6.66475	0.000975326	414
ENSG00000108733	PEX12	5.63701	0.000840536	415
ENSG00000155926	SLA	2.02434	0.000303759	416
ENSG00000115368	WDR75	8.31537	0.00127175	417
ENSG00000146007	ZMAT2	7.66135	0.00118168	418
ENSG00000119508	NR4A3	8.1908	0.00127175	419
ENSG00000113460	BRIX1	8.1908	0.00128797	420
ENSG00000163382	NAXE	8.15965	0.00131195	421
ENSG00000124688	MAD2L1BP	7.75478	0.00124841	422
ENSG00000117308	GALE	6.29103	0.00101502	423
ENSG00000197223	C1D	7.81707	0.00127175	424
ENSG00000131462	TUBG1	7.56792	0.00123364	425
ENSG00000172954	LCLAT1	5.76159	0.000953361	426
ENSG00000113838	TBCCD1	5.63701	0.000942269	427
ENSG00000105793	GTPBP10	7.25648	0.0012137	428
ENSG00000137441	FGFBP2	-3.23895	0.00054317	429
ENSG00000023572	GLRX2	7.16305	0.00121041	430
ENSG00000166224	SGPL1	7.13191	0.00121203	431
ENSG00000203747	FCGR3A	-6.97619	0.00119389	432
ENSG00000160214	RRP1	7.59906	0.00131195	433
ENSG00000026950	BTN3A1	-3.27009	0.000569813	434
ENSG00000008130	NADK	5.35672	0.000954864	435
ENSG00000110660	SLC35F2	6.63361	0.00121203	436
ENSG00000167378	IRGQ	6.07302	0.00113384	437
ENSG00000189067	LITAF	1.30804	0.000244972	438
ENSG00000133265	HSPBP1	7.9105	0.00149386	439
ENSG00000070785	EIF2B3	6.38446	0.0012137	440
ENSG00000165832	TRUB1	5.35672	0.00101964	441
ENSG00000176209	SMIM19	7.81707	0.00150483	442
ENSG00000100906	NFKBIA	1.93091	0.000374848	443
ENSG00000150753	CCT5	9.34311	0.00182755	444
ENSG00000203705	TATDN3	5.29443	0.00103879	445
ENSG00000126602	TRAP1	7.94165	0.00158188	446
ENSG00000151552	QDPR	7.38106	0.00150999	447
ENSG00000138430	OLA1	8.47109	0.00177832	448
ENSG00000120705	ETF1	8.53338	0.001798	449
ENSG00000141682	PMAIP1	8.34651	0.00177832	450
ENSG00000168495	POLR3D	7.63021	0.00166674	451
ENSG00000100714	MTHFD1	7.66135	0.00168109	452
ENSG00000048392	RRM2B	5.35672	0.00117862	453
ENSG00000123416	TUBA1B	8.31537	0.0019287	454
ENSG00000115816	CEBPZ	7.66135	0.00177901	455
ENSG00000227081	NA	-1.09003	0.000255958	456
ENSG00000151413	NUBPL	5.45015	0.00128797	457
ENSG00000116157	GPX7	5.76159	0.00136693	458
ENSG00000188976	NOC2L	7.50563	0.00179967	459
ENSG00000116898	MRPS15	8.28423	0.00202452	460
ENSG00000168496	FEN1	6.25989	0.00153361	461
ENSG00000100647	SUSD6	7.53678	0.00184746	462
ENSG00000121966	CXCR4	-3.51924	0.000865031	463
ENSG00000135476	ESPL1	5.6993	0.00141852	464
ENSG00000196914	ARHGEF12	5.60587	0.00142119	465
ENSG00000256043	CTSO	5.26329	0.00134838	466
ENSG00000198692	EIF1AY	8.22194	0.00214016	467
ENSG00000148400	NOTCH1	6.13531	0.0016103	468
ENSG00000162616	DNAJB4	5.88616	0.00154843	469
ENSG00000077044	DGKD	-7.94165	0.00210411	470
ENSG00000137073	UBAP2	6.6959	0.00177751	471
ENSG00000111845	PAK1IP1	7.87936	0.00212007	472
ENSG00000118046	STK11	-6.72704	0.00181789	473
ENSG00000128708	HAT1	8.62681	0.0023523	474
ENSG00000265972	TXNIP	-3.02094	0.000843481	475
ENSG00000106305	AIMP2	7.53678	0.00210908	476
ENSG00000196405	EVL	-8.37766	0.0023523	477
ENSG00000167261	DPEP2	-6.97619	0.0019753	478
ENSG00000164611	PTTG1	7.87936	0.00223881	479
ENSG00000068305	MEF2A	7.03848	0.00200301	480
ENSG00000113597	TRAPPC13	5.41901	0.00155188	481
ENSG00000174946	GPR171	2.36692	0.000678127	482
ENSG00000033050	ABCF2	8.1908	0.00239949	483
ENSG00000105963	ADAP1	6.72704	0.0019753	484
ENSG00000185591	SP1	5.32557	0.00157338	485
ENSG00000117597	DIEXF	5.97959	0.00177901	486
ENSG00000228253	ATP8	0.84088	0.000250517	487
ENSG00000174851	YIF1A	8.47109	0.00253444	488
ENSG00000129636	ITFG1	7.66135	0.00229947	489
ENSG00000079246	XRCC5	1.77519	0.00054241	490
ENSG00000099194	SCD	7.81707	0.00245331	491
ENSG00000249859	PVT1	4.76499	0.00150999	492
ENSG00000157895	C12orf43	7.22534	0.00230275	493
ENSG00000159023	EPB41	-8.00393	0.00265629	494
ENSG00000182903	ZNF721	-6.57132	0.00219078	495
ENSG00000165071	TMEM71	-7.4122	0.0025318	496
ENSG00000060762	MPC1	8.43994	0.00288492	497
ENSG00000271858	CYB561D2	-4.51584	0.00156129	498
ENSG00000150995	ITPR1	7.16305	0.00250442	499
ENSG00000110848	CD69	8.75138	0.0030639	500
ENSG00000112182	BACH2	7.6925	0.00269444	501
ENSG00000053372	MRTO4	8.22194	0.00293104	502
ENSG00000149308	NPAT	5.51244	0.0019753	503
ENSG00000128989	ARPP19	8.53338	0.00306412	504
ENSG00000113595	TRIM23	5.10757	0.00185806	505
ENSG00000138166	DUSP5	7.13191	0.00261079	506
ENSG00000152518	ZFP36L2	-1.83748	0.000673933	507
ENSG00000074319	TSG101	8.34651	0.00306412	508
ENSG00000006530	AGK	9.06282	0.00333759	509
ENSG00000162517	PEF1	8.03508	0.00297256	510
ENSG00000105197	TIMM50	7.87936	0.00291841	511
ENSG00000276241	NA	-7.6925	0.0028694	512
ENSG00000109118	PHF12	-7.72364	0.00288459	513
ENSG00000048162	NOP16	8.47109	0.00318335	514
ENSG00000070501	POLB	6.60247	0.00251126	515
ENSG00000144381	HSPD1	2.14892	0.000830109	516
ENSG00000141510	TP53	7.53678	0.00291841	517
ENSG00000134146	DPH6	5.66815	0.00221655	518
ENSG00000170315	UBB	0.996599	0.000390484	519
ENSG00000152256	PDK1	-8.47109	0.00333759	520
ENSG00000104904	OAZ1	0.934311	0.000369923	521
ENSG00000152242	C18orf25	7.31877	0.00290657	522
ENSG00000272870	NA	-7.25648	0.00289839	523
ENSG00000104907	TRMT1	8.22194	0.00330147	524
ENSG00000187446	CHP1	7.00733	0.00286456	525
ENSG00000228106	NA	5.13871	0.00210491	526
ENSG00000170175	CHRNB1	5.38786	0.00221227	527
ENSG00000107798	LIPA	8.65795	0.00357101	528
ENSG00000167851	CD300A	-7.50563	0.00312485	529
ENSG00000083635	NUFIP1	6.01074	0.00251191	530
ENSG00000143653	SCCPDH	8.25308	0.00345652	531
ENSG00000137411	VARS2	4.32898	0.00182126	532
ENSG00000108828	VAT1	5.63701	0.00237573	533
ENSG00000132510	KDM6B	7.81707	0.00333759	534
ENSG00000099203	TMED1	6.22874	0.00268169	535
ENSG00000181704	YIPF6	6.29103	0.00275916	536
ENSG00000213965	NUDT19	5.66815	0.00255874	537
ENSG00000137955	RABGGTB	8.75138	0.00396746	538
ENSG00000160789	LMNA	7.38106	0.00339166	539
ENSG00000159842	ABR	-7.03848	0.00327705	540
ENSG00000151332	MBIP	6.78933	0.00316957	541
ENSG00000086712	TXLNG	5.73044	0.00267861	542
ENSG00000047621	C12orf4	5.97959	0.00281753	543
ENSG00000169018	FEM1B	6.22874	0.00294859	544
ENSG00000083807	SLC27A5	4.54698	0.00218706	545
ENSG00000011485	PPP5C	7.72364	0.00373875	546
ENSG00000164934	DCAF13	8.68909	0.00423315	547
ENSG00000110063	DCPS	8.06622	0.00394825	548
ENSG00000070756	PABPC1	0.965455	0.00047596	549
ENSG00000186918	ZNF395	-7.13191	0.00354483	550
ENSG00000111144	LTA4H	8.37766	0.00426113	551
ENSG00000163170	BOLA3	7.78593	0.00397422	552
ENSG00000173011	TADA2B	-7.16305	0.00367673	553
ENSG00000257027	NA	-7.16305	0.00369194	554
ENSG00000156261	CCT8	1.9932	0.00102958	555
ENSG00000247095	MIR210HG	-7.6925	0.00397422	556
ENSG00000088035	ALG6	7.84821	0.00405773	557
ENSG00000235978	NA	6.97619	0.00361346	558
ENSG00000145743	FBXL17	-5.97959	0.00313336	559
ENSG00000261236	BOP1	6.22874	0.00333759	560
ENSG00000173482	PTPRM	-8.00393	0.00429977	561
ENSG00000161813	LARP4	7.31877	0.00403202	562
ENSG00000162650	ATXN7L2	5.54358	0.00306567	563
ENSG00000101974	ATP11C	5.38786	0.00298424	564
ENSG00000170606	HSPA4	8.81367	0.00490602	565
ENSG00000144840	RABL3	6.66475	0.00371373	566
ENSG00000120694	HSPH1	8.59566	0.00481804	567
ENSG00000197894	ADH5	8.15965	0.00465246	568
ENSG00000178105	DDX10	6.47789	0.00372344	569
ENSG00000145990	GFOD1	7.59906	0.00438808	570
ENSG00000101544	ADNP2	5.45015	0.00315497	571
ENSG00000181036	FCRL6	-7.03848	0.00413023	572
ENSG00000200534	SNORA33	6.32217	0.00371622	573
ENSG00000169217	CD2BP2	8.37766	0.0049955	574
ENSG00000070882	OSBPL3	8.50223	0.00507678	575
ENSG00000198890	PRMT6	5.73044	0.00344065	576
ENSG00000249784	SCARNA22	3.2078	0.0019287	577
ENSG00000173692	PSMD1	8.62681	0.00520889	578
ENSG00000136261	BZW2	7.94165	0.00479718	579
ENSG00000175166	PSMD2	8.65795	0.00523295	580
ENSG00000100294	MCAT	5.07642	0.00315497	581
ENSG00000108010	GLRX3	8.65795	0.00540376	582
ENSG00000171792	RHNO1	7.59906	0.00476343	583
ENSG00000265681	RPL17	6.88276	0.00435247	584
ENSG00000154760	SLFN13	-7.6925	0.00486683	585
ENSG00000167720	SRR	4.79613	0.00306412	586
ENSG00000075239	ACAT1	8.00393	0.00515711	587
ENSG00000131100	ATP6V1E1	8.28423	0.00535519	588
ENSG00000182504	CEP97	5.45015	0.00359147	589
ENSG00000116670	MAD2L2	7.59906	0.00502002	590
ENSG00000152219	ARL14EP	7.94165	0.00531839	591
ENSG00000037042	TUBG2	-6.88276	0.00467041	592
ENSG00000137575	SDCBP	8.65795	0.00589382	593
ENSG00000114933	INO80D	6.6959	0.00458665	594
ENSG00000100347	SAMM50	8.09736	0.00556485	595
ENSG00000022277	RTF2	8.12851	0.00560875	596
ENSG00000165338	HECTD2	8.09736	0.00562012	597
ENSG00000112297	CRYBG1	8.31537	0.00579112	598
ENSG00000134308	YWHAQ	1.74405	0.00121834	599
ENSG00000099901	RANBP1	8.53338	0.00598854	600
ENSG00000147576	ADHFE1	-7.31877	0.00517084	601
ENSG00000124802	EEF1E1	7.72364	0.00547108	602
ENSG00000100413	POLR3H	7.56792	0.00544351	603
ENSG00000042088	TDP1	7.84821	0.00577922	604
ENSG00000189046	ALKBH2	6.88276	0.00508292	605
ENSG00000131828	PDHA1	2.11777	0.00157338	606
ENSG00000174165	ZDHHC24	6.63361	0.00498556	607
ENSG00000070761	CFAP20	8.22194	0.00620183	608
ENSG00000111271	ACAD10	-6.57132	0.00498556	609
ENSG00000135127	BICDL1	8.43994	0.00641543	610
ENSG00000179950	PUF60	1.89977	0.00146729	611
ENSG00000167004	PDIA3	1.43261	0.00111205	612
ENSG00000146285	SCML4	-7.6925	0.0059901	613
ENSG00000213619	NDUFS3	8.15965	0.00644496	614
ENSG00000162496	DHRS3	8.09736	0.00641543	615
ENSG00000099800	TIMM13	8.00393	0.00640804	616
ENSG00000183624	HMCES	6.29103	0.00508292	617
ENSG00000033170	FUT8	5.76159	0.00467255	618
ENSG00000164163	ABCE1	8.25308	0.00669493	619
ENSG00000124172	ATP5F1E	0.903168	0.000755593	620
ENSG00000012061	ERCC1	7.75478	0.00648916	621
ENSG00000169895	SYAP1	7.47449	0.00630274	622
ENSG00000179965	ZNF771	5.10757	0.00434618	623
ENSG00000145649	GZMA	-3.55038	0.00304121	624
ENSG00000188994	ZNF292	-2.67836	0.0023313	625
ENSG00000129255	MPDU1	7.34992	0.00641543	626
ENSG00000139211	AMIGO2	6.04188	0.00531839	627
ENSG00000146872	TLK2	5.51244	0.00486683	628
ENSG00000204228	HSD17B8	6.32217	0.0056592	629
ENSG00000114209	PDCD10	8.22194	0.00748463	630
ENSG00000170379	TCAF2	-7.84821	0.00716566	631
ENSG00000160783	PMF1	7.63021	0.00704556	632
ENSG00000100599	RIN3	7.47449	0.00693321	633
ENSG00000170445	HARS	8.31537	0.00772248	634
ENSG00000162714	ZNF496	5.38786	0.00507541	635
ENSG00000120438	TCP1	2.33578	0.00221227	636
ENSG00000095319	NUP188	7.78593	0.00742081	637
ENSG00000130856	ZNF236	-7.59906	0.00725919	638
ENSG00000185989	RASA3	-7.44335	0.00712139	639
ENSG00000278845	MRPL45	7.34992	0.00716566	640
ENSG00000141424	SLC39A6	7.56792	0.00738406	641
ENSG00000166200	COPS2	7.94165	0.00780581	642
ENSG00000183207	RUVBL2	8.09736	0.00800956	643
ENSG00000093144	ECHDC1	8.12851	0.00808528	644
ENSG00000163611	SPICE1	-6.78933	0.00677198	645
ENSG00000184545	DUSP8	-6.50904	0.00649435	646
ENSG00000170949	ZNF160	-7.97279	0.00813624	647
ENSG00000136522	MRPL47	8.15965	0.00836677	648
ENSG00000101350	KIF3B	6.97619	0.00720505	649
ENSG00000197170	PSMD12	8.47109	0.00877885	650
ENSG00000049192	ADAMTS6	5.73044	0.00601666	651
ENSG00000162144	CYB561A3	7.34992	0.00773364	652
ENSG00000160193	WDR4	5.82387	0.00615708	653
ENSG00000155438	NIFK	8.09736	0.00862701	654
ENSG00000180979	LRRC57	5.82387	0.00622439	655
ENSG00000135870	RC3H1	6.16645	0.00662916	656
ENSG00000132467	UTP3	7.10077	0.00763461	657
ENSG00000184986	TMEM121	4.7027	0.00508292	658
ENSG00000117592	PRDX6	2.18006	0.00235801	659
ENSG00000136908	DPM2	8.12851	0.008808	660
ENSG00000112406	HECA	-3.2078	0.00349636	661
ENSG00000062716	VMP1	8.47109	0.00933142	662
ENSG00000232810	TNF	8.81367	0.0098615	663
ENSG00000165929	TC2N	-2.61607	0.00293197	664
ENSG00000103591	AAGAB	8.1908	0.0091862	665
ENSG00000121578	B4GALT4	5.82387	0.00653209	666
ENSG00000078699	CBFA2T2	-7.44335	0.00839848	667
ENSG00000050730	TNIP3	2.02434	0.00228892	668
ENSG00000115548	KDM3A	-8.06622	0.00924155	669
ENSG00000001630	CYP51A1	6.88276	0.00789986	670
ENSG00000108344	PSMD3	7.38106	0.00847756	671
ENSG00000127054	INTS11	7.97279	0.00916319	672
ENSG00000120697	ALG5	7.97279	0.0091862	673
ENSG00000169019	COMMD8	7.87936	0.0091862	674
ENSG00000135046	ANXA1	-1.4949	0.00174581	675
ENSG00000001497	LAS1L	8.03508	0.00941645	676
ENSG00000243678	NME2	6.88276	0.00813624	677
ENSG00000107742	SPOCK2	-2.02434	0.00241397	678
ENSG00000166881	NEMP1	8.00393	0.00958732	679
ENSG00000072506	HSD17B10	8.25308	0.00989012	680
ENSG00000082515	MRPL22	7.81707	0.00937054	681
ENSG00000100055	CYTH4	-7.25648	0.00882539	682
ENSG00000056558	TRAF1	1.7129	0.0020833	683
ENSG00000276550	HERC2P2	-7.50563	0.0091862	684
ENSG00000116095	PLEKHA3	6.97619	0.0086607	685
ENSG00000145439	CBR4	7.34992	0.00916319	686
ENSG00000117054	ACADM	8.37766	0.0104477	687
ENSG00000143155	TIPRL	8.37766	0.0106169	688
ENSG00000108528	SLC25A11	8.12851	0.0103721	689
ENSG00000279396	NA	-7.03848	0.00898351	690
ENSG00000161204	ABCF3	7.59906	0.00970958	691
ENSG00000186566	GPATCH8	6.44675	0.00825669	692
ENSG00000196187	TMEM63A	-7.81707	0.0100455	693
ENSG00000139546	TARBP2	7.81707	0.0100455	694
ENSG00000166557	TMED3	7.9105	0.0101769	695
ENSG00000138686	BBS7	6.38446	0.00830914	696
ENSG00000135698	MPHOSPH6	7.78593	0.0101769	697
ENSG00000165915	SLC39A13	7.16305	0.00941264	698
ENSG00000164885	CDK5	7.44335	0.00984501	699
ENSG00000120805	ARL1	8.50223	0.0112827	700
ENSG00000164134	NAA15	8.25308	0.0109529	701
ENSG00000087053	MTMR2	8.37766	0.0111256	702
ENSG00000196352	CD55	8.47109	0.0112827	703
ENSG00000257524	NA	-2.92751	0.00391922	704
ENSG00000037241	RPL26L1	7.34992	0.00984464	705
ENSG00000086065	CHMP5	8.22194	0.0110955	706
ENSG00000021300	PLEKHB1	-6.75818	0.00912585	707
ENSG00000117016	RIMS3	4.76499	0.00645852	708
ENSG00000088812	ATRN	5.16986	0.00701955	709
ENSG00000085760	MTIF2	8.00393	0.0108788	710
ENSG00000213625	LEPROT	7.1942	0.00984501	711
ENSG00000272501	NA	-7.31877	0.01005	712
ENSG00000148719	DNAJB12	7.66135	0.010571	713
ENSG00000047315	POLR2B	8.4088	0.0117501	714
ENSG00000108384	RAD51C	7.47449	0.010571	715
ENSG00000124784	RIOK1	7.94165	0.011411	716
ENSG00000065150	IPO5	7.94165	0.0115305	717
ENSG00000110455	ACCS	-6.85162	0.00995143	718
ENSG00000066322	ELOVL1	2.24235	0.0032837	719
ENSG00000175324	LSM1	7.47449	0.0109529	720
ENSG00000018610	CXorf56	5.07642	0.00748463	721
ENSG00000198736	MSRB1	7.34992	0.0108788	722
ENSG00000152234	ATP5F1A	1.33918	0.00200301	723
ENSG00000006459	KDM7A	-7.28763	0.0109559	724
ENSG00000152270	PDE3B	-7.72364	0.0117223	725
ENSG00000147133	TAF1	5.88616	0.0089824	726
ENSG00000168918	INPP5D	-2.42921	0.00371373	727
ENSG00000147419	CCDC25	7.78593	0.011948	728
ENSG00000175279	CENPS	3.33238	0.00517084	729
ENSG00000144580	CNOT9	7.94165	0.0123255	730
ENSG00000168884	TNIP2	7.97279	0.012427	731
ENSG00000128923	MINDY2	-7.22534	0.0113213	732
ENSG00000163781	TOPBP1	6.16645	0.00972399	733
ENSG00000104490	NCALD	6.94505	0.0109844	734
ENSG00000127152	BCL11B	-7.28763	0.0115305	735
ENSG00000163964	PIGX	3.39466	0.00537613	736
ENSG00000197150	ABCB8	7.28763	0.0116029	737
ENSG00000126524	SBDS	7.97279	0.0127426	738
ENSG00000197312	DDI2	5.97959	0.00955749	739
ENSG00000129250	KIF1C	3.36352	0.00538618	740
ENSG00000174718	KIAA1551	-2.14892	0.00349636	741
ENSG00000119878	CRIPT	7.06962	0.0116029	742
ENSG00000142230	SAE1	7.53678	0.0124187	743
ENSG00000076053	RBM7	7.03848	0.0116029	744
ENSG00000100749	VRK1	8.22194	0.0135955	745
ENSG00000124787	RPP40	7.28763	0.0120733	746
ENSG00000165476	REEP3	6.38446	0.0106494	747
ENSG00000196591	HDAC2	8.81367	0.0147678	748
ENSG00000155100	OTUD6B	5.48129	0.0091862	749
ENSG00000106330	MOSPD3	5.6993	0.00955749	750
ENSG00000010165	METTL13	7.13191	0.0120115	751
ENSG00000166411	IDH3A	7.31877	0.0124187	752
ENSG00000068366	ACSL4	7.87936	0.0133768	753
ENSG00000134470	IL15RA	7.87936	0.0135885	754
ENSG00000276234	TADA2A	5.60587	0.00967982	755
ENSG00000175066	GK5	-7.84821	0.013581	756
ENSG00000115762	PLEKHB2	7.84821	0.0135885	757
ENSG00000016864	GLT8D1	6.6959	0.0116029	758
ENSG00000118058	KMT2A	-2.86522	0.00498556	759
ENSG00000084623	EIF3I	1.61947	0.00283186	760
ENSG00000075336	TIMM21	7.6925	0.0134595	761
ENSG00000125245	GPR18	8.25308	0.0144511	762
ENSG00000136270	TBRG4	8.31537	0.0145936	763
ENSG00000275342	PRAG1	4.98299	0.00877885	764
ENSG00000122490	PQLC1	6.72704	0.0118529	765
ENSG00000148308	GTF3C5	7.28763	0.0128709	766
ENSG00000182220	ATP6AP2	8.9071	0.0157604	767
ENSG00000183444	NA	3.08323	0.00546601	768
ENSG00000163938	GNL3	8.47109	0.0153179	769
ENSG00000182552	RWDD4	6.97619	0.0126827	770
ENSG00000272779	NA	7.28763	0.013411	771
ENSG00000121039	RDH10	7.9105	0.0146428	772
ENSG00000112378	PERP	6.13531	0.011411	773
ENSG00000144354	CDCA7	-7.1942	0.0134423	774
ENSG00000154429	CCSAP	-6.82047	0.0127497	775
ENSG00000077232	DNAJC10	7.87936	0.0147678	776
ENSG00000166908	PIP4K2C	7.44335	0.0139656	777
ENSG00000165644	COMTD1	6.82047	0.0128128	778
ENSG00000199753	SNORD104	7.10077	0.0135119	779
ENSG00000015133	CCDC88C	-7.75478	0.0147678	780
ENSG00000186470	BTN3A2	-1.33918	0.00257781	781
ENSG00000185187	SIGIRR	-7.44335	0.014472	782
ENSG00000159176	CSRP1	8.06622	0.0157604	783
ENSG00000186577	SMIM29	-7.75478	0.0151994	784
ENSG00000149313	AASDHPPT	7.97279	0.0156923	785
ENSG00000164626	KCNK5	7.50563	0.0148524	786
ENSG00000177479	ARIH2	8.31537	0.016482	787
ENSG00000136045	PWP1	8.75138	0.0174643	788
ENSG00000177034	MTX3	5.76159	0.0115305	789
ENSG00000160953	MUM1	3.17666	0.00641828	790
ENSG00000115977	AAK1	-1.40147	0.00283858	791
ENSG00000147955	SIGMAR1	7.84821	0.0160022	792
ENSG00000005379	TSPOAP1	-6.47789	0.0132269	793
ENSG00000063761	ADCK1	5.60587	0.0115305	794
ENSG00000106268	NUDT1	7.47449	0.0154552	795
ENSG00000164751	PEX2	7.59906	0.0158088	796
ENSG00000166886	NAB2	7.66135	0.0160119	797
ENSG00000102172	SMS	8.31537	0.0174219	798
ENSG00000147669	POLR2K	8.47109	0.01778	799
ENSG00000064687	ABCA7	-7.13191	0.0149907	800
ENSG00000160131	VMA21	7.97279	0.0172033	801
ENSG00000134291	TMEM106C	7.81707	0.017103	802
ENSG00000218510	LINC00339	5.66815	0.0124187	803
ENSG00000102030	NAA10	7.75478	0.0170291	804
ENSG00000185813	PCYT2	6.50904	0.0143063	805
ENSG00000166347	CYB5A	7.56792	0.0167062	806
ENSG00000127526	SLC35E1	5.97959	0.013457	807
ENSG00000065615	CYB5R4	7.6925	0.0173295	808
ENSG00000145194	ECE2	6.38446	0.01445	809
ENSG00000134058	CDK7	7.78593	0.0176494	810
ENSG00000090104	RGS1	7.63021	0.0173295	811
ENSG00000079134	THOC1	8.12851	0.0185503	812
ENSG00000134824	FADS2	7.10077	0.0164222	813
ENSG00000172115	CYCS	1.77519	0.00412953	814
ENSG00000225720	NA	7.78593	0.0182958	815
ENSG00000270164	LINC01480	7.22534	0.0170343	816
ENSG00000146083	RNF44	-7.66135	0.018119	817
ENSG00000145868	FBXO38	6.4156	0.015208	818
ENSG00000133961	NUMB	7.66135	0.0181923	819
ENSG00000155096	AZIN1	7.94165	0.018882	820
ENSG00000169118	CSNK1G1	6.35332	0.0151117	821
ENSG00000179958	DCTPP1	8.22194	0.0195618	822
ENSG00000181026	AEN	6.07302	0.014472	823
ENSG00000112972	HMGCS1	8.03508	0.0194493	824
ENSG00000173559	NABP1	7.53678	0.0182958	825
ENSG00000025772	TOMM34	7.94165	0.0193938	826
ENSG00000055147	FAM114A2	6.25989	0.0153686	827
ENSG00000143924	EML4	-2.08663	0.00514601	828
ENSG00000137414	FAM8A1	-6.66475	0.0166464	829
ENSG00000171469	ZNF561	-6.82047	0.0170968	830
ENSG00000123154	WDR83	6.22874	0.0156923	831
ENSG00000134697	GNL2	8.50223	0.0215569	832
ENSG00000180304	OAZ2	7.78593	0.0197755	833
ENSG00000148175	STOM	-2.14892	0.00546307	834
ENSG00000166024	R3HCC1L	5.45015	0.0139656	835
ENSG00000143753	DEGS1	8.06622	0.0208012	836
ENSG00000267321	NA	5.07642	0.0131003	837
ENSG00000198755	RPL10A	0.872024	0.00225336	838
ENSG00000186666	BCDIN3D	5.23214	0.0136285	839
ENSG00000006607	FARP2	5.01414	0.013083	840
ENSG00000134108	ARL8B	8.00393	0.0209455	841
ENSG00000151893	CACUL1	5.16986	0.01354	842
ENSG00000101444	AHCY	7.84821	0.0205674	843
ENSG00000172543	CTSW	-2.83408	0.00744309	844
ENSG00000165169	DYNLT3	8.47109	0.0223608	845
ENSG00000109917	ZPR1	7.56792	0.0200519	846
ENSG00000156482	RPL30	-0.778593	0.00208135	847
ENSG00000149809	TM7SF2	7.47449	0.020201	848
ENSG00000183199	NA	6.38446	0.0172707	849
ENSG00000116260	QSOX1	7.31877	0.0198491	850
ENSG00000164209	SLC25A46	7.72364	0.021008	851
ENSG00000198917	SPOUT1	6.47789	0.01778	852
ENSG00000168439	STIP1	2.05548	0.00566285	853
ENSG00000167323	STIM1	6.85162	0.018882	854
ENSG00000132768	DPH2	8.34651	0.0231049	855
ENSG00000112699	GMDS	7.1942	0.0200131	856
ENSG00000174738	NR1D2	-7.25648	0.0204248	857
ENSG00000123131	PRDX4	8.34651	0.0235408	858
ENSG00000111605	CPSF6	8.47109	0.0239675	859
ENSG00000130826	DKC1	8.37766	0.0238091	860
ENSG00000198496	NBR2	-6.01074	0.017103	861
ENSG00000075826	SEC31B	-7.00733	0.0200131	862
ENSG00000103064	SLC7A6	4.85842	0.0139626	863
ENSG00000183597	TANGO2	5.76159	0.0166029	864
ENSG00000124198	ARFGEF2	-6.78933	0.0197293	865
ENSG00000112242	E2F3	-6.9139	0.0201095	866
ENSG00000205544	TMEM256	7.13191	0.0209482	867
ENSG00000109079	TNFAIP1	7.22534	0.021263	868
ENSG00000163602	RYBP	-6.9139	0.0204159	869
ENSG00000064703	DDX20	5.9173	0.0175148	870
ENSG00000178741	COX5A	1.89977	0.00565893	871
ENSG00000092010	PSME1	0.934311	0.00280117	872
ENSG00000168303	MPLKIP	7.94165	0.0238963	873
ENSG00000214113	LYRM4	7.47449	0.0224966	874
ENSG00000188010	MORN2	5.16986	0.0155906	875
ENSG00000115484	CCT4	2.18006	0.00658154	876
ENSG00000151881	TMEM267	6.04188	0.018277	877
ENSG00000196937	FAM3C	6.44675	0.0195461	878
ENSG00000135723	FHOD1	5.13871	0.0155985	879
ENSG00000077585	GPR137B	8.12851	0.0246898	880
ENSG00000158793	NIT1	7.72364	0.0234742	881
ENSG00000224531	SMIM13	5.66815	0.0172803	882
ENSG00000136930	PSMB7	1.9932	0.00608489	883
ENSG00000065183	WDR3	7.06962	0.0218548	884
ENSG00000111679	PTPN6	2.05548	0.0063571	885
ENSG00000108559	NUP88	8.15965	0.0253733	886
ENSG00000136143	SUCLA2	6.35332	0.0197755	887
ENSG00000091483	FH	8.06622	0.0253052	888
ENSG00000165733	BMS1	7.81707	0.0246562	889
ENSG00000184220	CMSS1	7.53678	0.0238091	890
ENSG00000119718	EIF2B2	6.97619	0.0220387	891
ENSG00000067560	RHOA	0.996599	0.00315497	892
ENSG00000180822	PSMG4	6.60247	0.021048	893
ENSG00000196396	PTPN1	6.85162	0.0218548	894
ENSG00000125726	CD70	6.35332	0.020321	895
ENSG00000112167	SAYSD1	7.16305	0.0229908	896
ENSG00000101911	PRPS2	6.04188	0.0194493	897
ENSG00000133641	C12orf29	7.1942	0.0232733	898
ENSG00000136933	RABEPK	7.63021	0.0247222	899
ENSG00000169660	HEXDC	-6.97619	0.0226284	900
ENSG00000135317	SNX14	7.53678	0.0244478	901
ENSG00000007923	DNAJC11	7.22534	0.0234929	902
ENSG00000214900	LINC01588	6.63361	0.0216273	903
ENSG00000072042	RDH11	8.53338	0.0279353	904
ENSG00000173465	SSSCA1	7.72364	0.0253187	905
ENSG00000173171	MTX1	6.85162	0.0224721	906
ENSG00000187037	GPR141	4.64041	0.0152487	907
ENSG00000157379	DHRS1	-7.28763	0.0240061	908
ENSG00000184110	EIF3C	2.80293	0.00924155	909
ENSG00000214706	IFRD2	8.06622	0.0267656	910
ENSG00000114120	SLC25A36	-6.25989	0.0208807	911
ENSG00000132388	UBE2G1	8.22194	0.0274322	912
ENSG00000186395	KRT10	7.59906	0.0253733	913
ENSG00000184209	SNRNP35	7.56792	0.0254017	914
ENSG00000067533	RRP15	7.34992	0.0246989	915
ENSG00000124496	TRERF1	-6.88276	0.0231834	916
ENSG00000271913	NA	3.4881	0.0117541	917
ENSG00000119537	KDSR	7.34992	0.0247755	918
ENSG00000174748	RPL15	0.716305	0.00242329	919
ENSG00000158717	RNF166	-7.9105	0.0267656	920
ENSG00000167969	ECI1	4.39126	0.014913	921
ENSG00000100364	KIAA0930	5.32557	0.018119	922
ENSG00000032389	EIPR1	7.16305	0.0246474	923
ENSG00000061273	HDAC7	7.38106	0.0254017	924
ENSG00000183508	FAM46C	-6.94505	0.0239675	925
ENSG00000151131	C12orf45	6.78933	0.0235197	926
ENSG00000115520	COQ10B	8.25308	0.0285975	927
ENSG00000171202	TMEM126A	7.4122	0.025824	928
ENSG00000126561	STAT5A	1.83748	0.00641543	929
ENSG00000163564	PYHIN1	-1.83748	0.00643105	930
ENSG00000164167	LSM6	8.15965	0.0285635	931
ENSG00000213064	SFT2D2	6.88276	0.0241606	932
ENSG00000136490	LIMD2	-1.27689	0.0044956	933
ENSG00000155959	VBP1	8.4088	0.0297457	934
ENSG00000147804	SLC39A4	4.29783	0.0153224	935
ENSG00000067208	EVI5	5.57472	0.0199275	936
ENSG00000198520	ARMH1	7.47449	0.0267656	937
ENSG00000108100	CCNY	6.85162	0.0245511	938
ENSG00000109929	SC5D	8.25308	0.0297457	939
ENSG00000148925	BTBD10	6.82047	0.0246898	940
ENSG00000161981	SNRNP25	6.4156	0.0232733	941
ENSG00000106105	GARS	8.43994	0.0306873	942
ENSG00000170619	COMMD5	7.28763	0.0265808	943
ENSG00000105849	TWISTNB	7.13191	0.026232	944
ENSG00000144655	CSRNP1	7.78593	0.028675	945
ENSG00000101310	SEC23B	8.15965	0.0300991	946
ENSG00000146731	CCT6A	1.74405	0.00644496	947
ENSG00000185697	MYBL1	-7.34992	0.0271616	948
ENSG00000175505	CLCF1	7.63021	0.0282756	949
ENSG00000105676	ARMC6	6.50904	0.0244478	950
ENSG00000139679	LPAR6	-6.94505	0.0260891	951
ENSG00000124299	PEPD	8.25308	0.0311355	952
ENSG00000179295	PTPN11	6.72704	0.0254017	953
ENSG00000141349	G6PC3	6.57132	0.0248231	954
ENSG00000156831	NSMCE2	7.87936	0.0298015	955
ENSG00000254093	PINX1	6.97619	0.0264469	956
ENSG00000099849	RASSF7	-8.28423	0.0314119	957
ENSG00000121964	GTDC1	7.10077	0.0269987	958
ENSG00000112697	TMEM30A	8.31537	0.0316958	959
ENSG00000137267	TUBB2A	4.45355	0.0170291	960
ENSG00000196151	WDSUB1	5.82387	0.0223081	961
ENSG00000139289	PHLDA1	7.6925	0.0296009	962
ENSG00000100372	SLC25A17	7.13191	0.0274566	963
ENSG00000166452	AKIP1	6.01074	0.0232361	964
ENSG00000215251	FASTKD5	6.85162	0.0265808	965
ENSG00000197070	ARRDC1	7.66135	0.0297944	966
ENSG00000108826	MRPL27	7.94165	0.0311355	967
ENSG00000196284	SUPT3H	6.82047	0.026774	968
ENSG00000198933	TBKBP1	-7.59906	0.02991	969
ENSG00000108588	CCDC47	7.97279	0.0315725	970
ENSG00000071073	MGAT4A	-7.50563	0.0297457	971
ENSG00000048052	HDAC9	6.22874	0.0247066	972
ENSG00000214517	PPME1	7.78593	0.030969	973
ENSG00000100324	TAB1	-6.32217	0.0253052	974
ENSG00000106948	AKNA	-1.61947	0.00652163	975
ENSG00000209082	NA	-4.98299	0.0201595	976
ENSG00000172586	CHCHD1	7.9105	0.0320969	977
ENSG00000169188	APEX2	7.31877	0.0300493	978
ENSG00000113648	H2AFY	8.00393	0.032869	979
ENSG00000059573	ALDH18A1	7.84821	0.0322363	980
ENSG00000175899	A2M	-7.22534	0.0297457	981
ENSG00000137574	TGS1	7.25648	0.029912	982
ENSG00000068120	COASY	6.88276	0.0283955	983
ENSG00000177556	ATOX1	7.53678	0.0311355	984
ENSG00000140829	DHX38	7.10077	0.0293353	985
ENSG00000137818	RPLP1	0.467156	0.00194612	986
ENSG00000160305	DIP2A	-7.38106	0.0308513	987
ENSG00000231028	LINC00271	3.14551	0.013162	988
ENSG00000168275	COA6	7.13191	0.0298892	989
ENSG00000226287	TMEM191A	-4.39126	0.0184087	990
ENSG00000071564	TCF3	6.63361	0.0279194	991
ENSG00000122882	ECD	7.13191	0.0301482	992
ENSG00000173020	GRK2	-1.58833	0.00671633	993
ENSG00000131381	RBSN	-7.03848	0.0298015	994
ENSG00000170113	NIPA1	5.57472	0.023613	995
ENSG00000122140	MRPS2	7.4122	0.0314974	996
ENSG00000133059	DSTYK	5.94845	0.0253052	997
ENSG00000188191	PRKAR1B	6.72704	0.028675	998
ENSG00000173674	EIF1AX	7.84821	0.0335106	999
ENSG00000142864	SERBP1	1.52604	0.00652163	1000
ENSG00000198951	NAGA	6.35332	0.0271616	1001
ENSG00000248527	NA	0.685162	0.00293104	1002
ENSG00000118922	KLF12	6.94505	0.0298007	1003
ENSG00000152684	PELO	6.94505	0.0298007	1004
ENSG00000092208	GEMIN2	5.60587	0.0241171	1005
ENSG00000124209	RAB22A	6.38446	0.0275076	1006
ENSG00000145476	CYP4V2	5.51244	0.0239007	1007
ENSG00000124532	MRS2	6.60247	0.0286431	1008
ENSG00000109445	ZNF330	7.59906	0.0330242	1009
ENSG00000186575	NF2	6.78933	0.0296469	1010
ENSG00000091947	TMEM101	7.44335	0.0325397	1011
ENSG00000126353	CCR7	8.78253	0.0386221	1012
ENSG00000117360	PRPF3	7.81707	0.0344705	1013
ENSG00000122692	SMU1	7.56792	0.0335533	1014
ENSG00000077348	EXOSC5	7.53678	0.0335182	1015
ENSG00000196911	KPNA5	-6.97619	0.0310376	1016
ENSG00000109854	HTATIP2	8.09736	0.0362377	1017
ENSG00000112996	MRPS30	7.66135	0.0343426	1018
ENSG00000145022	TCTA	5.63701	0.0253052	1019
ENSG00000112851	ERBIN	-7.53678	0.0338337	1020
ENSG00000060642	PIGV	6.22874	0.0282816	1021
ENSG00000158623	COPG2	5.29443	0.0243382	1022
ENSG00000196636	SDHAF3	7.28763	0.0335182	1023
ENSG00000100442	FKBP3	7.94165	0.0365275	1024
ENSG00000101577	LPIN2	-7.72364	0.0356118	1025
ENSG00000137135	ARHGEF39	4.60927	0.021263	1026
ENSG00000144306	SCRN3	5.16986	0.023873	1027
ENSG00000169189	NSMCE1	1.86862	0.00863001	1028
ENSG00000162851	TFB2M	6.88276	0.0318075	1029
ENSG00000233016	SNHG7	-6.82047	0.0315692	1030
ENSG00000109787	KLF3	-6.82047	0.0315692	1031
ENSG00000157326	DHRS4	6.78933	0.0314469	1032
ENSG00000159063	ALG8	7.47449	0.034632	1033
ENSG00000107968	MAP3K8	7.81707	0.0362377	1034
ENSG00000177646	ACAD9	6.78933	0.0315504	1035
ENSG00000112759	SLC29A1	6.13531	0.028602	1036
ENSG00000110200	ANAPC15	3.30123	0.0154695	1037
ENSG00000213203	GIMAP1	-2.61607	0.0122762	1038
ENSG00000197603	CPLANE1	-7.13191	0.0335338	1039
ENSG00000104228	TRIM35	5.73044	0.0269987	1040
ENSG00000154642	C21orf91	8.03508	0.0379236	1041
ENSG00000107833	NPM3	6.57132	0.0310536	1042
ENSG00000198825	INPP5F	7.00733	0.0331796	1043
ENSG00000134453	RBM17	1.89977	0.00899582	1044
ENSG00000115568	ZNF142	5.13871	0.0243382	1045
ENSG00000143772	ITPKB	-7.06962	0.0336375	1046
ENSG00000103707	MTFMT	7.03848	0.0335899	1047
ENSG00000020426	MNAT1	7.44335	0.0355234	1048
ENSG00000113161	HMGCR	2.2112	0.0105538	1049
ENSG00000178562	CD28	7.56792	0.0362354	1050
ENSG00000240682	ISY1	7.53678	0.0362199	1051
ENSG00000068438	FTSJ1	8.37766	0.0404194	1052
ENSG00000122406	RPL5	0.716305	0.00346327	1053
ENSG00000180739	S1PR5	-2.89636	0.0140293	1054
ENSG00000175606	TMEM70	7.81707	0.0378667	1055
ENSG00000089195	TRMT6	7.63021	0.037009	1056
ENSG00000163634	THOC7	8.15965	0.0396223	1057
ENSG00000166169	POLL	5.66815	0.02766	1058
ENSG00000079459	FDFT1	2.14892	0.0105055	1059
ENSG00000198498	TMA16	7.72364	0.0378667	1060
ENSG00000170340	B3GNT2	7.63021	0.0374458	1061
ENSG00000154727	GABPA	6.50904	0.0319884	1062
ENSG00000172172	MRPL13	8.15965	0.0401142	1063
ENSG00000170100	ZNF778	4.85842	0.0239675	1064
ENSG00000119185	ITGB1BP1	8.09736	0.0399657	1065
ENSG00000200087	SNORA73B	6.4156	0.0316713	1066
ENSG00000118705	RPN2	1.83748	0.00908726	1067
ENSG00000141480	ARRB2	-4.92071	0.024375	1068
ENSG00000168393	DTYMK	7.63021	0.0379834	1069
ENSG00000168434	COG7	5.51244	0.0274742	1070
ENSG00000107819	SFXN3	-6.54018	0.0326044	1071
ENSG00000072501	SMC1A	7.81707	0.0390464	1072
ENSG00000132507	EIF5A	0.996599	0.00498556	1073
ENSG00000181904	C5orf24	7.03848	0.0352228	1074
ENSG00000138182	KIF20B	-6.72704	0.033747	1075
ENSG00000113552	GNPDA1	7.47449	0.0375619	1076
ENSG00000164610	RP9	6.94505	0.0350724	1077
ENSG00000115306	SPTBN1	-7.06962	0.0357062	1078
ENSG00000139131	YARS2	6.13531	0.0311342	1079
ENSG00000185608	MRPL40	8.00393	0.0407498	1080
ENSG00000064961	HMG20B	7.72364	0.0394208	1081
ENSG00000130935	NOL11	8.15965	0.0417557	1082
ENSG00000111196	MAGOHB	8.28423	0.0425257	1083
ENSG00000178896	EXOSC4	7.4122	0.0381194	1084
ENSG00000171497	PPID	7.97279	0.0411751	1085
ENSG00000116459	ATP5PB	1.55719	0.00806777	1086
ENSG00000169683	LRRC45	-6.78933	0.0353665	1087
ENSG00000132275	RRP8	6.78933	0.0353887	1088
ENSG00000136161	RCBTB2	-7.38106	0.0384826	1089
ENSG00000077152	UBE2T	6.4156	0.0335182	1090
ENSG00000165688	PMPCA	7.84821	0.0411086	1091
ENSG00000128335	APOL2	6.44675	0.0338011	1092
ENSG00000145781	COMMD10	6.63361	0.0348135	1093
ENSG00000178035	IMPDH2	2.11777	0.0111203	1094
ENSG00000143942	CHAC2	6.50904	0.0342609	1095
ENSG00000196152	ZNF79	6.63361	0.0349245	1096
ENSG00000211460	TSN	7.84821	0.0414907	1097
ENSG00000275302	CCL4	1.7129	0.00908726	1098
ENSG00000101882	NKAP	6.29103	0.0334266	1099
ENSG00000138660	AP1AR	7.1942	0.0382757	1100
ENSG00000164323	CFAP97	7.1942	0.0383657	1101
ENSG00000221914	PPP2R2A	6.47789	0.0347554	1102
ENSG00000138138	ATAD1	7.25648	0.0390748	1103
ENSG00000144711	IQSEC1	-6.78933	0.0367683	1104
ENSG00000138442	WDR12	7.81707	0.0424391	1105
ENSG00000182944	EWSR1	1.4949	0.00813592	1106
ENSG00000171612	SLC25A33	4.39126	0.0239007	1107
ENSG00000176083	ZNF683	-7.53678	0.0410478	1108
ENSG00000109452	INPP4B	7.1942	0.0392707	1109
ENSG00000112304	ACOT13	6.63361	0.0362377	1110
ENSG00000104142	VPS18	6.10417	0.0333478	1111
ENSG00000197375	SLC22A5	5.04528	0.0276062	1112
ENSG00000132661	NXT1	7.9105	0.0433055	1113
ENSG00000128394	APOBEC3F	6.57132	0.0359925	1114
ENSG00000119242	CCDC92	-6.85162	0.0375429	1115
ENSG00000087269	NOP14	7.1942	0.039459	1116
ENSG00000157014	TATDN2	-7.13191	0.0391607	1117
ENSG00000214941	ZSWIM7	6.32217	0.0348793	1118
ENSG00000090006	LTBP4	8.00393	0.0441751	1119
ENSG00000147592	LACTB2	6.07302	0.0335182	1120
ENSG00000168701	TMEM208	7.97279	0.0440617	1121
ENSG00000028137	TNFRSF1B	1.15232	0.00639445	1122
ENSG00000240849	TMEM189	6.63361	0.0369018	1123
ENSG00000153391	INO80C	7.59906	0.0422753	1124
ENSG00000254682	NA	7.50563	0.0417557	1125
ENSG00000102900	NUP93	8.00393	0.0446966	1126
ENSG00000189190	ZNF600	-7.50563	0.0419268	1127
ENSG00000113593	PPWD1	8.1908	0.0459895	1128
ENSG00000198015	MRPL42	7.75478	0.0436961	1129
ENSG00000137502	RAB30	6.85162	0.0386798	1130
ENSG00000058729	RIOK2	7.28763	0.0411751	1131
ENSG00000028203	VEZT	7.13191	0.0403461	1132
ENSG00000279483	NA	-0.872024	0.00493385	1133
ENSG00000153898	MCOLN2	7.38106	0.0419268	1134
ENSG00000123064	DDX54	7.4122	0.0421541	1135
ENSG00000117676	RPS6KA1	8.09736	0.0461324	1136
ENSG00000111737	RAB35	7.25648	0.0414907	1137
ENSG00000174243	DDX23	7.59906	0.0435243	1138
ENSG00000132294	EFR3A	7.6925	0.0440617	1139
ENSG00000136925	TSTD2	5.16986	0.0296163	1140
ENSG00000110108	TMEM109	8.12851	0.0466363	1141
ENSG00000166275	BORCS7	6.82047	0.039459	1142
ENSG00000040487	PQLC2	5.45015	0.0315504	1143
ENSG00000173207	CKS1B	6.88276	0.03987	1144
ENSG00000124574	ABCC10	5.10757	0.0296009	1145
ENSG00000145730	PAM	1.83748	0.0106494	1146
ENSG00000044574	HSPA5	1.2146	0.00704615	1147
ENSG00000196712	NF1	-6.88276	0.0399657	1148
ENSG00000113068	PFDN1	8.15965	0.0474376	1149
ENSG00000187607	ZNF286A	4.98299	0.0289826	1150
ENSG00000105447	GRWD1	7.44335	0.0433055	1151
ENSG00000196510	ANAPC7	7.50563	0.0436961	1152
ENSG00000130749	ZC3H4	5.79273	0.033747	1153
ENSG00000017483	SLC38A5	7.38106	0.0430074	1154
ENSG00000115486	GGCX	6.16645	0.0359925	1155
ENSG00000132600	PRMT7	6.1976	0.0362354	1156
ENSG00000169223	LMAN2	1.4949	0.00876403	1157
ENSG00000107020	PLGRKT	6.72704	0.0395425	1158
ENSG00000111726	CMAS	7.59906	0.0447341	1159
ENSG00000147383	NSDHL	7.56792	0.0446611	1160
ENSG00000197081	IGF2R	7.78593	0.0459672	1161
ENSG00000156170	NDUFAF6	6.50904	0.0384505	1162
ENSG00000085998	POMGNT1	5.9173	0.0352228	1163
ENSG00000121775	TMEM39B	7.10077	0.0422729	1164
ENSG00000000457	SCYL3	-7.28763	0.0435635	1165
ENSG00000058804	NDC1	6.16645	0.0368896	1166
ENSG00000111252	SH2B3	6.35332	0.0381118	1167
ENSG00000267023	NA	-3.23895	0.0194493	1168
ENSG00000059758	CDK17	7.31877	0.043973	1169
ENSG00000245164	LINC00861	-2.55378	0.0153686	1170
ENSG00000104472	CHRAC1	8.25308	0.0496945	1171
ENSG00000129696	TTI2	7.03848	0.0424166	1172
ENSG00000239900	ADSL	6.47789	0.0390748	1173
ENSG00000161654	LSM12	6.88276	0.0415283	1174
ENSG00000171155	C1GALT1C1	6.94505	0.0419268	1175
ENSG00000224411	NA	2.86522	0.0173295	1176
ENSG00000117143	UAP1	6.88276	0.0417557	1177
ENSG00000143740	SNAP47	6.75818	0.0410085	1178
ENSG00000106993	CDC37L1	6.78933	0.0412062	1179
ENSG00000181610	MRPS23	7.87936	0.0478985	1180
ENSG00000115091	ACTR3	1.65062	0.0100455	1181
ENSG00000141378	PTRH2	7.6925	0.0468562	1182
ENSG00000256269	HMBS	7.59906	0.0463687	1183
ENSG00000186665	C17orf58	6.44675	0.0393939	1184
ENSG00000084733	RAB10	1.83748	0.0112827	1185
ENSG00000232858	NA	-4.92071	0.0302335	1186
ENSG00000168273	SMIM4	7.25648	0.0446293	1187
ENSG00000143374	TARS2	7.00733	0.0434281	1188
ENSG00000156398	SFXN2	5.54358	0.0347554	1189
ENSG00000148153	INIP	7.28763	0.0456898	1190
ENSG00000197579	TOPORS	6.78933	0.0427478	1191
ENSG00000112667	DNPH1	7.66135	0.0484191	1192
ENSG00000205336	ADGRG1	-7.59906	0.0480414	1193
ENSG00000084093	REST	7.34992	0.0465651	1194
ENSG00000067082	KLF6	-1.46375	0.00930954	1195
ENSG00000117560	FASLG	8.50223	0.0543099	1196
ENSG00000090054	SPTLC1	7.6925	0.0492052	1197
ENSG00000105755	ETHE1	6.60247	0.0422729	1198
ENSG00000168802	CHTF8	6.44675	0.0412767	1199
ENSG00000018699	TTC27	6.47789	0.0414907	1200
ENSG00000085982	USP40	4.76499	0.0305417	1201
ENSG00000236213	NA	-4.64041	0.0297457	1202
ENSG00000136521	NDUFB5	8.31537	0.0533099	1203
ENSG00000182093	WRB	6.57132	0.0421927	1204
ENSG00000136827	TOR1A	7.59906	0.0488001	1205
ENSG00000106049	HIBADH	7.6925	0.0494113	1206
ENSG00000128626	MRPS12	7.84821	0.050628	1207
ENSG00000242125	SNHG3	1.65062	0.0106494	1208
ENSG00000135900	MRPL44	7.28763	0.0472063	1209
ENSG00000119446	RBM18	7.44335	0.0483249	1210
ENSG00000188677	PARVB	3.42581	0.0222457	1211
ENSG00000226979	LTA	6.6959	0.0435635	1212
ENSG00000156531	PHF6	6.78933	0.0441751	1213
ENSG00000176619	LMNB2	6.75818	0.0441751	1214
ENSG00000211815	NA	-1.74405	0.011448	1215
ENSG00000179406	LINC00174	-5.79273	0.0381084	1216
ENSG00000206561	COLQ	-6.63361	0.0436543	1217
ENSG00000147174	GCNA	-7.06962	0.0465363	1218
ENSG00000167965	MLST8	6.4156	0.0423634	1219
ENSG00000155097	ATP6V1C1	7.66135	0.0506494	1220
ENSG00000176953	NFATC2IP	-6.97619	0.0461324	1221
ENSG00000198546	ZNF511	6.9139	0.0459672	1222
ENSG00000219928	NA	-0.903168	0.006007	1223
ENSG00000259321	NA	3.2078	0.0213939	1224
ENSG00000153814	JAZF1	7.63021	0.0509843	1225
ENSG00000160856	FCRL3	7.00733	0.0470099	1226
ENSG00000082269	FAM135A	6.07302	0.0408224	1227
ENSG00000008517	IL32	-1.09003	0.00732931	1228
ENSG00000089094	KDM2B	-6.6959	0.0452988	1229
ENSG00000159459	UBR1	-7.28763	0.0496793	1230
ENSG00000105229	PIAS4	5.9173	0.0403461	1231
ENSG00000158161	EYA3	6.6959	0.0456898	1232
ENSG00000224578	NA	4.45355	0.03039	1233
ENSG00000046647	GEMIN8	5.54358	0.0378667	1234
ENSG00000165526	RPUSD4	5.97959	0.0408541	1235
ENSG00000116353	MECR	6.57132	0.0450215	1236
ENSG00000088298	EDEM2	7.34992	0.0504353	1237
ENSG00000120725	SIL1	5.60587	0.0386413	1238
ENSG00000186854	TRABD2A	6.94505	0.0478985	1239
ENSG00000105364	MRPL4	8.00393	0.0552389	1240
ENSG00000041357	PSMA4	1.83748	0.0126944	1241
ENSG00000138035	PNPT1	7.31877	0.0508784	1242
ENSG00000059122	FLYWCH1	-7.03848	0.0490719	1243
ENSG00000120800	UTP20	6.57132	0.0459895	1244
ENSG00000102393	GLA	7.94165	0.0559064	1245
ENSG00000197483	ZNF628	4.95185	0.0349089	1246
ENSG00000116791	CRYZ	6.97619	0.0493108	1247
ENSG00000064490	RFXANK	6.9139	0.0490067	1248
ENSG00000114767	RRP9	7.66135	0.0543099	1249
ENSG00000136631	VPS45	6.94505	0.0493422	1250
ENSG00000137992	DBT	-6.97619	0.0496945	1251
ENSG00000107643	MAPK8	4.79613	0.0342609	1252
ENSG00000134809	TIMM10	8.06622	0.0577955	1253
ENSG00000156256	USP16	8.31537	0.0596467	1254
ENSG00000123505	AMD1	8.03508	0.0576807	1255
ENSG00000214021	TTLL3	-6.63361	0.0478985	1256
ENSG00000101220	C20orf27	7.31877	0.0528573	1257
ENSG00000128059	PPAT	5.76159	0.0416614	1258
ENSG00000185627	PSMD13	1.55719	0.0112827	1259
ENSG00000125821	DTD1	8.00393	0.0581127	1260
ENSG00000066084	DIP2B	5.41901	0.039459	1261
ENSG00000132463	GRSF1	1.80634	0.0131633	1262
ENSG00000126821	SGPP1	5.41901	0.0396223	1263
ENSG00000140564	FURIN	6.44675	0.0471507	1264
ENSG00000156671	SAMD8	5.51244	0.0403249	1265
ENSG00000169710	FASN	7.4122	0.0543099	1266
ENSG00000139291	TMEM19	6.4156	0.0470272	1267
ENSG00000130227	XPO7	6.6959	0.0492052	1268
ENSG00000047932	GOPC	-7.50563	0.0552519	1269
ENSG00000174132	FAM174A	6.78933	0.0500982	1270
ENSG00000215256	DHRS4-AS1	5.97959	0.044171	1271
ENSG00000131844	MCCC2	8.06622	0.0597977	1272
ENSG00000172575	RASGRP1	-2.64722	0.0196248	1273
ENSG00000091140	DLD	8.56452	0.0635806	1274
ENSG00000109466	KLHL2	6.57132	0.0488001	1275
ENSG00000159228	CBR1	7.56792	0.0562519	1276
ENSG00000093072	ADA2	-6.97619	0.0522229	1277
ENSG00000169490	TM2D2	7.38106	0.0553176	1278
ENSG00000116273	PHF13	5.73044	0.0431677	1279
ENSG00000113194	FAF2	7.06962	0.0533303	1280
ENSG00000179933	C14orf119	8.15965	0.0617599	1281
ENSG00000106588	PSMA2	7.16305	0.0542267	1282
ENSG00000186283	TOR3A	7.16305	0.0542267	1283
ENSG00000015153	YAF2	7.13191	0.0540339	1284
ENSG00000099804	CDC34	5.32557	0.040485	1285
ENSG00000125257	ABCC4	5.41901	0.041223	1286
ENSG00000186792	HYAL3	3.39466	0.0258302	1287
ENSG00000188725	SMIM15	7.56792	0.0576807	1288
ENSG00000148572	NRBF2	6.44675	0.0492052	1289
ENSG00000196419	XRCC6	1.12117	0.00855763	1290
ENSG00000145349	CAMK2D	6.88276	0.0525519	1291
ENSG00000160216	AGPAT3	6.4156	0.0490719	1292
ENSG00000163281	GNPDA2	6.44675	0.0493108	1293
ENSG00000124444	ZNF576	5.66815	0.0434189	1294
ENSG00000064313	TAF2	5.26329	0.0403461	1295
ENSG00000027847	B4GALT7	6.85162	0.0527238	1296
ENSG00000157191	NECAP2	8.15965	0.0628814	1297
ENSG00000140396	NCOA2	-6.85162	0.0528281	1298
ENSG00000113734	BNIP1	6.01074	0.0463687	1299
ENSG00000155252	PI4K2A	5.88616	0.0454922	1300
ENSG00000132952	USPL1	5.57472	0.0433601	1301
ENSG00000261801	LOXL1-AS1	-6.44675	0.0502282	1302
ENSG00000215021	PHB2	1.46375	0.0114412	1303
ENSG00000072864	NDE1	5.26329	0.0411751	1304
ENSG00000088970	KIZ	-6.88276	0.05402	1305
ENSG00000121274	PAPD5	5.85502	0.0463687	1306
ENSG00000187210	GCNT1	5.57472	0.0441751	1307
ENSG00000100412	ACO2	7.50563	0.0595216	1308
ENSG00000173821	RNF213	-1.55719	0.0123904	1309
ENSG00000198841	KTI12	7.53678	0.0600322	1310
ENSG00000164305	CASP3	8.1908	0.0653071	1311
ENSG00000186432	KPNA4	6.25989	0.0499446	1312
ENSG00000132603	NIP7	7.87936	0.0634219	1313
ENSG00000213763	NA	2.86522	0.0231049	1314
ENSG00000110104	CCDC86	6.57132	0.0530296	1315
ENSG00000185880	TRIM69	1.93091	0.0156923	1316
ENSG00000134758	RNF138	7.53678	0.0614546	1317
ENSG00000178921	PFAS	6.44675	0.0525974	1318
ENSG00000149084	HSD17B12	7.44335	0.0609674	1319
ENSG00000065154	OAT	7.97279	0.065571	1320
ENSG00000173812	EIF1	0.778593	0.00643105	1321
ENSG00000064601	CTSA	7.59906	0.0628461	1322
ENSG00000188690	UROS	7.47449	0.0619099	1323
ENSG00000075089	ACTR6	7.38106	0.0611549	1324
ENSG00000177084	POLE	-6.60247	0.0547894	1325
ENSG00000100360	IFT27	7.38106	0.0614546	1326
ENSG00000223865	HLA-DPB1	-1.27689	0.0106494	1327
ENSG00000003393	ALS2	-6.60247	0.0551715	1328
ENSG00000183666	GUSBP1	4.73384	0.0396119	1329
ENSG00000169221	TBC1D10B	6.47789	0.0543099	1330
ENSG00000176890	TYMS	5.85502	0.0491326	1331
ENSG00000127328	RAB3IP	6.22874	0.0523593	1332
ENSG00000184014	DENND5A	6.44675	0.0542267	1333
ENSG00000135148	TRAFD1	7.38106	0.062114	1334
ENSG00000117751	PPP1R8	6.85162	0.0576807	1335
ENSG00000138413	IDH1	6.22874	0.0524436	1336
ENSG00000116044	NFE2L2	8.43994	0.0712141	1337
ENSG00000172725	CORO1B	-7.34992	0.0620877	1338
ENSG00000205643	CDPF1	5.51244	0.0466205	1339
ENSG00000273841	TAF9	8.06622	0.0682251	1340
ENSG00000148484	RSU1	8.4088	0.0711688	1341
ENSG00000100401	RANGAP1	7.66135	0.0648746	1342
ENSG00000119285	HEATR1	5.6993	0.0483249	1343
ENSG00000115239	ASB3	2.92751	0.0248231	1344
ENSG00000146701	MDH2	1.61947	0.0137385	1345
ENSG00000092036	HAUS4	5.9173	0.0502015	1346
ENSG00000177169	ULK1	-7.00733	0.0595287	1347
ENSG00000184182	UBE2F	4.82727	0.0413898	1348
ENSG00000170265	ZNF282	5.201	0.0446611	1349
ENSG00000149485	FADS1	7.16305	0.061526	1350
ENSG00000215788	TNFRSF25	-6.66475	0.0572551	1351
ENSG00000101079	NDRG3	-7.44335	0.0640332	1352
ENSG00000121858	TNFSF10	6.1976	0.0533191	1353
ENSG00000134575	ACP2	5.54358	0.0478985	1354
ENSG00000134375	TIMM17A	1.83748	0.0159014	1355
ENSG00000155868	MED7	6.25989	0.0541906	1356
ENSG00000165282	PIGO	6.25989	0.0541906	1357
ENSG00000062725	APPBP2	-7.59906	0.0659139	1358
ENSG00000166477	LEO1	7.31877	0.0636177	1359
ENSG00000008018	PSMB1	1.33918	0.0116436	1360
ENSG00000205707	ETFRF1	6.13531	0.0533819	1361
ENSG00000143156	NME7	6.82047	0.0594169	1362
ENSG00000144749	LRIG1	7.10077	0.0619023	1363
ENSG00000137814	HAUS2	6.13531	0.053589	1364
ENSG00000130414	NDUFA10	8.22194	0.0722316	1365
ENSG00000060688	SNRNP40	1.89977	0.0167062	1366
ENSG00000079974	RABL2B	5.82387	0.0512627	1367
ENSG00000135048	CEMIP2	-7.34992	0.0647241	1368
ENSG00000088356	PDRG1	6.38446	0.0562519	1369
ENSG00000137714	FDX1	7.44335	0.0659139	1370
ENSG00000088930	XRN2	8.4088	0.0745531	1371
ENSG00000163466	ARPC2	0.809736	0.00718547	1372
ENSG00000115204	MPV17	7.9105	0.070296	1373
ENSG00000079277	MKNK1	5.76159	0.0512627	1374
ENSG00000122417	ODF2L	-7.28763	0.0648746	1375
ENSG00000162430	SELENON	3.42581	0.0305013	1376
ENSG00000224114	NA	-0.809736	0.00722208	1377
ENSG00000123444	KBTBD4	6.25989	0.0558328	1378
ENSG00000275052	PPP4R3B	7.72364	0.069068	1379
ENSG00000101407	TTI1	5.82387	0.0522229	1380
ENSG00000100418	DESI1	8.09736	0.0726774	1381
ENSG00000180104	EXOC3	6.47789	0.058339	1382
ENSG00000155629	PIK3AP1	5.9173	0.0533303	1383
ENSG00000107537	PHYH	5.79273	0.0523124	1384
ENSG00000165118	C9orf64	6.01074	0.0543099	1385
ENSG00000165102	HGSNAT	7.16305	0.0648746	1386
ENSG00000254901	BORCS8	6.82047	0.062114	1387
ENSG00000132664	POLR3F	6.32217	0.0576807	1388
ENSG00000157020	SEC13	1.77519	0.0162668	1389
ENSG00000158615	PPP1R15B	7.31877	0.0677893	1390
ENSG00000123395	ATG101	6.72704	0.0625453	1391
ENSG00000139116	KIF21A	8.09736	0.0753139	1392
ENSG00000166902	MRPL16	7.75478	0.0721324	1393
ENSG00000153914	SREK1	8.15965	0.0759987	1394
ENSG00000236552	RPL13AP5	-0.872024	0.00812649	1395
ENSG00000155506	LARP1	8.4088	0.0783834	1396
ENSG00000124228	DDX27	7.78593	0.0726991	1397
ENSG00000137054	POLR1E	6.66475	0.0622687	1398
ENSG00000181218	HIST3H2A	6.04188	0.0565226	1399
ENSG00000101367	MAPRE1	2.08663	0.0195305	1400
ENSG00000164654	MIOS	6.38446	0.0597905	1401
ENSG00000204954	C12orf73	6.38446	0.0597977	1402
ENSG00000185361	TNFAIP8L1	5.10757	0.0478985	1403
ENSG00000112079	STK38	-2.55378	0.0239675	1404
ENSG00000148824	MTG1	6.6959	0.0628461	1405
ENSG00000091127	PUS7	5.60587	0.0526209	1406
ENSG00000144161	ZC3H8	7.16305	0.0673353	1407
ENSG00000088451	TGDS	7.1942	0.0679262	1408
ENSG00000106591	MRPL32	1.7129	0.0161737	1409
ENSG00000107341	UBE2R2	-6.97619	0.0658946	1410
ENSG00000105723	GSK3A	2.92751	0.0276974	1411
ENSG00000150977	RILPL2	8.09736	0.0766179	1412
ENSG00000153485	TMEM251	6.29103	0.0595837	1413
ENSG00000241878	PISD	6.57132	0.0622687	1414
ENSG00000091732	ZC3HC1	5.73044	0.0543099	1415
ENSG00000250317	SMIM20	6.29103	0.0596326	1416
ENSG00000052749	RRP12	7.38106	0.0700027	1417
ENSG00000144802	NFKBIZ	5.82387	0.0552519	1418
ENSG00000141030	COPS3	8.34651	0.0792654	1419
ENSG00000083814	ZNF671	-6.50904	0.0618305	1420
ENSG00000123684	LPGAT1	6.38446	0.060653	1421
ENSG00000114026	OGG1	7.1942	0.0684282	1422
ENSG00000244026	FAM86DP	3.30123	0.0314219	1423
ENSG00000111203	ITFG2	6.9139	0.0659139	1424
ENSG00000185862	EVI2B	-2.27349	0.0217099	1425
ENSG00000106263	EIF3B	7.38106	0.0705645	1426
ENSG00000137752	CASP1	8.06622	0.0773297	1427
ENSG00000136159	NUDT15	5.73044	0.0552519	1428
ENSG00000139722	VPS37B	-7.22534	0.0696907	1429
ENSG00000119421	NDUFA8	7.66135	0.073925	1430
ENSG00000164889	SLC4A2	6.35332	0.0614447	1431
ENSG00000123983	ACSL3	6.75818	0.065532	1432
ENSG00000167186	COQ7	6.66475	0.0646506	1433
ENSG00000166579	NDEL1	7.50563	0.0729285	1434
ENSG00000160753	RUSC1	6.32217	0.0614546	1435
ENSG00000161980	POLR3K	7.1942	0.0701985	1436
ENSG00000248988	NA	2.74065	0.0267656	1437
ENSG00000134287	ARF3	6.35332	0.0620877	1438
ENSG00000065491	TBC1D22B	6.4156	0.0627079	1439
ENSG00000204049	NA	-1.02774	0.0100498	1440
ENSG00000211592	NA	-6.72704	0.0657818	1441
ENSG00000079387	SENP1	5.88616	0.0576807	1442
ENSG00000136021	SCYL2	6.25989	0.0614447	1443
ENSG00000131148	EMC8	6.97619	0.0686028	1444
ENSG00000118939	UCHL3	3.2078	0.0315504	1445
ENSG00000067992	PDK3	5.85502	0.05787	1446
ENSG00000145907	G3BP1	2.05548	0.020321	1447
ENSG00000138796	HADH	7.78593	0.0771274	1448
ENSG00000036549	ZZZ3	7.13191	0.0708903	1449
ENSG00000120306	CYSTM1	5.79273	0.0576807	1450
ENSG00000157796	WDR19	-6.97619	0.0695859	1451
ENSG00000134480	CCNH	8.00393	0.0798431	1452
ENSG00000094914	AAAS	7.81707	0.0781682	1453
ENSG00000100726	TELO2	6.04188	0.0604356	1454
ENSG00000138134	STAMBPL1	7.84821	0.0786626	1455
ENSG00000187514	PTMA	0.716305	0.00718547	1456
ENSG00000185127	C6orf120	6.13531	0.0615548	1457
ENSG00000004142	POLDIP2	7.63021	0.0765758	1458
ENSG00000134001	EIF2S1	2.02434	0.020321	1459
ENSG00000090674	MCOLN1	6.54018	0.0657788	1460
ENSG00000175581	MRPL48	7.75478	0.0780907	1461
ENSG00000140365	COMMD4	7.53678	0.0759507	1462
ENSG00000133393	FOPNL	7.25648	0.0731965	1463
ENSG00000008324	SS18L2	7.78593	0.0786646	1464
ENSG00000164338	UTP15	6.72704	0.0680066	1465
ENSG00000152904	GGPS1	6.82047	0.0689711	1466
ENSG00000239672	NME1	1.68176	0.0170291	1467
ENSG00000170855	TRIAP1	7.22534	0.073426	1468
ENSG00000148110	MFSD14B	7.28763	0.074077	1469
ENSG00000136717	BIN1	-2.67836	0.0272318	1470
ENSG00000205250	E2F4	7.50563	0.0765758	1471
ENSG00000005893	LAMP2	7.50563	0.0767065	1472
ENSG00000146729	NIPSNAP2	6.63361	0.0679262	1473
ENSG00000180773	SLC36A4	5.6993	0.0584515	1474
ENSG00000166228	PCBD1	7.9105	0.08117	1475
ENSG00000138101	DTNB	-6.60247	0.0678151	1476
ENSG00000198715	GLMP	4.29783	0.044171	1477
ENSG00000164151	ICE1	5.76159	0.0592906	1478
ENSG00000126882	FAM78A	-4.7027	0.0484191	1479
ENSG00000182919	C11orf54	6.38446	0.0657601	1480
ENSG00000101363	MANBAL	6.32217	0.0653549	1481
ENSG00000177733	HNRNPA0	6.47789	0.0671472	1482
ENSG00000114054	PCCB	6.44675	0.0668291	1483
ENSG00000164252	AGGF1	6.66475	0.0690919	1484
ENSG00000173933	RBM4	6.35332	0.0659139	1485
ENSG00000165280	VCP	1.86862	0.0193938	1486
ENSG00000168010	ATG16L2	-6.54018	0.0679536	1487
ENSG00000272055	NA	2.86522	0.0297891	1488
ENSG00000144589	STK11IP	6.22874	0.0649469	1489
ENSG00000133103	COG6	6.01074	0.0627079	1490
ENSG00000127804	METTL16	-6.47789	0.0677607	1491
ENSG00000138363	ATIC	8.34651	0.087398	1492
ENSG00000184708	EIF4ENIF1	6.04188	0.0632758	1493
ENSG00000151651	ADAM8	-7.47449	0.0783606	1494
ENSG00000131652	THOC6	7.28763	0.0764991	1495
ENSG00000102753	KPNA3	7.10077	0.0745611	1496
ENSG00000131043	AAR2	7.1942	0.0758878	1497
ENSG00000160072	ATAD3B	5.88616	0.0622687	1498
ENSG00000099725	PRKY	-7.38106	0.0780845	1499
ENSG00000060982	BCAT1	6.04188	0.0640902	1500
ENSG00000171109	MFN1	5.97959	0.0636149	1501
ENSG00000137720	C11orf1	5.73044	0.0610797	1502
ENSG00000119787	ATL2	6.10417	0.0653071	1503
ENSG00000072274	TFRC	8.22194	0.0880507	1504
ENSG00000232442	MHENCR	-7.59906	0.0813869	1505
ENSG00000126003	PLAGL2	7.13191	0.0764061	1506
ENSG00000156709	AIFM1	7.28763	0.0780907	1507
ENSG00000005448	WDR54	-2.36692	0.0254017	1508
ENSG00000163935	SFMBT1	5.48129	0.0589205	1509
ENSG00000151239	TWF1	6.01074	0.0647237	1510
ENSG00000210176	NA	6.57132	0.0708216	1511
ENSG00000187735	TCEA1	8.22194	0.0886144	1512
ENSG00000173418	NAA20	2.02434	0.0218548	1513
ENSG00000173727	NA	-6.63361	0.0717057	1514
ENSG00000177697	CD151	3.17666	0.0343657	1515
ENSG00000171033	PKIA	5.38786	0.0584515	1516
ENSG00000100209	HSCB	4.98299	0.054105	1517
ENSG00000125485	DDX31	6.04188	0.0657818	1518
ENSG00000103966	EHD4	7.38106	0.0806442	1519
ENSG00000175283	DOLK	5.9173	0.0648746	1520
ENSG00000241506	NA	2.86522	0.0314219	1521
ENSG00000078687	TNRC6C	-6.57132	0.0722148	1522
ENSG00000065427	KARS	2.14892	0.0236469	1523
ENSG00000196812	ZSCAN16	6.82047	0.0750887	1524
ENSG00000196912	ANKRD36B	-7.00733	0.0774181	1525
ENSG00000002016	RAD52	-6.97619	0.0771274	1526
ENSG00000005059	MCUB	7.53678	0.0833491	1527
ENSG00000165898	ISCA2	7.50563	0.0830761	1528
ENSG00000123636	BAZ2B	5.94845	0.0659139	1529
ENSG00000115514	TXNDC9	7.63021	0.0846912	1530
ENSG00000143952	VPS54	5.82387	0.0646506	1531
ENSG00000164430	CGAS	6.50904	0.0724434	1532
ENSG00000149480	MTA2	6.16645	0.068719	1533
ENSG00000174744	BRMS1	7.94165	0.0885558	1534
ENSG00000135778	NTPCR	7.00733	0.0781745	1535
ENSG00000152382	TADA1	5.54358	0.062114	1536
ENSG00000196526	AFAP1	5.97959	0.0671472	1537
ENSG00000133027	PEMT	7.31877	0.0822646	1538
ENSG00000004961	HCCS	5.82387	0.0654872	1539
ENSG00000204923	FBXO48	5.54358	0.0623689	1540
ENSG00000113269	RNF130	5.51244	0.062114	1541
ENSG00000122376	FAM35A	5.41901	0.0611549	1542
ENSG00000163159	VPS72	7.34992	0.0829935	1543
ENSG00000184281	TSSC4	7.34992	0.0830066	1544
ENSG00000146833	TRIM4	7.31877	0.0826552	1545
ENSG00000142655	PEX14	3.08323	0.0348371	1546
ENSG00000141759	TXNL4A	7.47449	0.0845371	1547
ENSG00000100304	TTLL12	6.01074	0.0679834	1548
ENSG00000119950	MXI1	-6.85162	0.0776087	1549
ENSG00000175387	SMAD2	7.94165	0.0899632	1550
ENSG00000100575	TIMM9	7.72364	0.0876885	1551
ENSG00000004897	CDC27	5.97959	0.0679262	1552
ENSG00000084073	ZMPSTE24	8.09736	0.0920281	1553
ENSG00000196459	TRAPPC2	-6.82047	0.0776087	1554
ENSG00000153044	CENPH	5.79273	0.0662452	1555
ENSG00000126903	SLC10A3	5.29443	0.0605919	1556
ENSG00000165689	SDCCAG3	6.57132	0.0755197	1557
ENSG00000067064	IDI1	1.52604	0.0175439	1558
ENSG00000153563	CD8A	0.872024	0.0100455	1559
ENSG00000234518	NA	6.4156	0.0743883	1560
ENSG00000164916	FOXK1	-7.22534	0.0839984	1561
ENSG00000196387	ZNF140	-6.47789	0.0753369	1562
ENSG00000165630	PRPF18	4.57813	0.0532743	1563
ENSG00000117868	ESYT2	7.44335	0.0866964	1564
ENSG00000131238	PPT1	8.25308	0.096305	1565
ENSG00000225648	SBDSP1	7.03848	0.0821654	1566
ENSG00000166750	SLFN5	-7.4122	0.0866808	1567
ENSG00000112159	MDN1	6.57132	0.0776087	1568
ENSG00000096968	JAK2	5.82387	0.0690126	1569
ENSG00000115750	TAF1B	5.32557	0.0631952	1570
ENSG00000136514	RTP4	5.16986	0.0614546	1571
ENSG00000151612	ZNF827	5.63701	0.0670394	1572
ENSG00000197961	ZNF121	6.94505	0.0829434	1573
ENSG00000167202	TBC1D2B	-6.82047	0.0814918	1574
ENSG00000108091	CCDC6	6.04188	0.0722148	1575
ENSG00000184068	NA	5.6993	0.0684065	1576
ENSG00000162736	NCSTN	6.94505	0.0833879	1577
ENSG00000183605	SFXN4	7.16305	0.0861251	1578
ENSG00000204394	VARS	7.22534	0.0871154	1579
ENSG00000111885	MAN1A1	7.34992	0.0888206	1580
ENSG00000114999	TTL	5.76159	0.0696393	1581
ENSG00000165775	FUNDC2	8.03508	0.0971328	1582
ENSG00000155621	C9orf85	5.79273	0.0700703	1583
ENSG00000135686	KLHL36	-7.16305	0.0868519	1584
ENSG00000157350	ST3GAL2	5.26329	0.0638764	1585
ENSG00000100503	NIN	7.66135	0.0930616	1586
ENSG00000175193	PARL	6.57132	0.0799336	1587
ENSG00000168394	TAP1	1.2146	0.0147798	1588
ENSG00000136271	DDX56	8.06622	0.0981656	1589
ENSG00000120616	EPC1	4.95185	0.0602756	1590
ENSG00000164051	CCDC51	6.04188	0.0735694	1591
ENSG00000114738	MAPKAPK3	7.13191	0.0869131	1592
ENSG00000106351	AGFG2	7.16305	0.087398	1593
ENSG00000213281	NRAS	7.63021	0.0931107	1594
ENSG00000085415	SEH1L	7.25648	0.0886144	1595
ENSG00000120519	SLC10A7	7.25648	0.0886144	1596
ENSG00000131979	GCH1	5.79273	0.0708035	1597
ENSG00000107897	ACBD5	5.6993	0.0696679	1598
ENSG00000102309	PIN4	7.34992	0.0898839	1599
ENSG00000092931	MFSD11	6.1976	0.0759707	1600
ENSG00000172893	DHCR7	7.06962	0.0866808	1601
ENSG00000244462	RBM12	7.63021	0.0935602	1602
ENSG00000173540	GMPPB	6.32217	0.0776402	1603
ENSG00000109685	NSD2	5.66815	0.0696971	1604
ENSG00000171307	ZDHHC16	6.01074	0.074077	1605
ENSG00000167721	TSR1	7.6925	0.0948036	1606
ENSG00000258890	CEP95	-7.00733	0.0865378	1607
ENSG00000134057	CCNB1	5.63701	0.0696393	1608
ENSG00000266173	STRADA	-6.54018	0.0808642	1609
ENSG00000143569	UBAP2L	7.31877	0.0905388	1610
ENSG00000118707	TGIF2	6.16645	0.0763072	1611
ENSG00000108479	GALK1	5.57472	0.0690126	1612
ENSG00000186834	HEXIM1	7.00733	0.0867723	1613
ENSG00000168904	LRRC28	6.1976	0.0770184	1614
ENSG00000105771	SMG9	4.82727	0.0600322	1615
ENSG00000105341	DMAC2	6.97619	0.0867723	1616
ENSG00000151576	QTRT2	5.45015	0.0678078	1617
ENSG00000027001	MIPEP	6.38446	0.0794973	1618
ENSG00000104679	R3HCC1	7.16305	0.0892206	1619
ENSG00000273604	EPOP	6.22874	0.0776402	1620
ENSG00000211812	NA	6.50904	0.0812487	1621
ENSG00000149636	DSN1	5.201	0.0649787	1622
ENSG00000109084	TMEM97	7.00733	0.0876885	1623
ENSG00000049541	RFC2	6.85162	0.0857686	1624
ENSG00000137492	THAP12	7.13191	0.0893618	1625
ENSG00000255150	EID3	5.85502	0.0734399	1626
ENSG00000159479	MED8	7.28763	0.0914257	1627
ENSG00000159388	BTG2	1.89977	0.0238448	1628
ENSG00000238000	NA	6.63361	0.0833491	1629
ENSG00000164466	SFXN1	1.86862	0.0234905	1630
ENSG00000196449	YRDC	6.13531	0.0772007	1631
ENSG00000083720	OXCT1	7.94165	0.0999602	1632
ENSG00000005022	SLC25A5	1.86862	0.023613	1633
ENSG00000127084	FGD3	-2.80293	0.0355405	1634
ENSG00000205129	C4orf47	-3.27009	0.0415283	1635
ENSG00000067646	ZFY	5.6993	0.0724668	1636
ENSG00000151503	NCAPD3	5.54358	0.0705645	1637
ENSG00000139597	N4BP2L1	7.56792	0.0964482	1638
ENSG00000143870	PDIA6	1.58833	0.020321	1639
ENSG00000160408	ST6GALNAC6	-1.68176	0.0215569	1640
ENSG00000116663	FBXO6	6.1976	0.0794973	1641
ENSG00000070367	EXOC5	6.6959	0.0859312	1642
ENSG00000276390	NA	3.27009	0.0420113	1643
ENSG00000143149	ALDH9A1	6.38446	0.0821888	1644
ENSG00000262814	MRPL12	6.97619	0.0898306	1645
ENSG00000223705	NSUN5P1	-6.97619	0.0898839	1646
ENSG00000260027	HOXB7	5.07642	0.0655254	1647
ENSG00000176531	PHLDB3	5.201	0.0671472	1648
ENSG00000089159	PXN	-3.14551	0.040657	1649
ENSG00000117318	ID3	6.35332	0.0821654	1650
ENSG00000184381	PLA2G6	-6.29103	0.0818158	1651
ENSG00000160208	RRP1B	7.47449	0.0977531	1652
ENSG00000040933	INPP4A	-2.61607	0.0342609	1653
ENSG00000169288	MRPL1	6.57132	0.0861251	1654
ENSG00000169926	KLF13	-6.4156	0.0841743	1655
ENSG00000139233	LLPH	6.97619	0.0915543	1656
ENSG00000090924	PLEKHG2	4.82727	0.0633657	1657
ENSG00000109919	MTCH2	1.74405	0.0229174	1658
ENSG00000106829	TLE4	5.85502	0.0769495	1659
ENSG00000197329	PELI1	6.72704	0.0886144	1660
ENSG00000183486	MX2	-6.85162	0.0902743	1661
ENSG00000177432	NAP1L5	5.85502	0.0773297	1662
ENSG00000160959	LRRC14	6.63361	0.0876792	1663
ENSG00000111725	PRKAB1	5.85502	0.0774181	1664
ENSG00000138698	RAP1GDS1	6.9139	0.0916429	1665
ENSG00000105135	ILVBL	7.25648	0.096394	1666
ENSG00000185238	PRMT3	7.28763	0.0969439	1667
ENSG00000258824	NA	3.17666	0.0422753	1668
ENSG00000129680	MAP7D3	5.88616	0.0783834	1669
ENSG00000111912	NCOA7	6.88276	0.0916878	1670
ENSG00000131269	ABCB7	5.76159	0.0769626	1671
ENSG00000172831	CES2	6.04188	0.0807402	1672
ENSG00000099308	MAST3	7.44335	0.099615	1673
ENSG00000160199	PKNOX1	5.9173	0.0792654	1674
ENSG00000138050	THUMPD2	5.6993	0.0765824	1675
ENSG00000117139	KDM5B	5.51244	0.0741848	1676
ENSG00000118420	UBE3D	5.26329	0.0708758	1677
ENSG00000171953	ATPAF2	5.60587	0.0757796	1678
ENSG00000204516	MICB	6.54018	0.0886144	1679
ENSG00000100744	GSKIP	6.9139	0.0937205	1680
ENSG00000169740	ZNF32	7.06962	0.0958745	1681
ENSG00000105339	DENND3	-6.63361	0.0899632	1682
ENSG00000085719	CPNE3	7.72364	0.104831	1683
ENSG00000176171	BNIP3	-2.89636	0.039459	1684
ENSG00000176407	KCMF1	7.03848	0.096305	1685
ENSG00000197147	LRRC8B	6.9139	0.0946935	1686
ENSG00000170802	FOXN2	-7.13191	0.0977531	1687
ENSG00000103187	COTL1	1.74405	0.0239899	1688
ENSG00000111647	UHRF1BP1L	5.76159	0.0792654	1689
ENSG00000272419	LOC103091866	-2.95865	0.0407215	1690
ENSG00000182307	C8orf33	7.4122	0.102025	1691
ENSG00000100815	TRIP11	7.84821	0.10803	1692
ENSG00000121864	ZNF639	5.66815	0.0780377	1693
ENSG00000138614	INTS14	7.31877	0.100791	1694
ENSG00000125657	TNFSF9	5.88616	0.0811889	1695
ENSG00000221829	FANCG	5.73044	0.0792406	1696
ENSG00000175611	LINC00476	4.73384	0.065571	1697
ENSG00000152193	RNF219	5.48129	0.0759987	1698
ENSG00000180329	CCDC43	7.53678	0.10454	1699
ENSG00000198964	SGMS1	6.66475	0.0926329	1700
ENSG00000108179	PPIF	7.56792	0.10547	1701
ENSG00000173163	COMMD1	6.9139	0.0964482	1702
ENSG00000138795	LEF1	6.01074	0.0839984	1703
ENSG00000112855	HARS2	6.32217	0.0886144	1704
ENSG00000174903	RAB1B	7.28763	0.102267	1705
ENSG00000099949	LZTR1	5.9173	0.0830772	1706
ENSG00000109475	RPL34	-0.654018	0.0091862	1707
ENSG00000087448	KLHL42	5.66815	0.0796354	1708
ENSG00000257218	GATC	5.16986	0.0726668	1709
ENSG00000136824	SMC2	6.32217	0.0889085	1710
ENSG00000054282	SDCCAG8	6.32217	0.0890015	1711
ENSG00000079785	DDX1	1.89977	0.0267656	1712
ENSG00000014919	COX15	5.88616	0.0832347	1713
ENSG00000090238	YPEL3	-3.11437	0.0441712	1714
ENSG00000262477	NA	4.17326	0.0592051	1715
ENSG00000171310	CHST11	5.9173	0.084102	1716
ENSG00000169139	UBE2V2	7.97279	0.113329	1717
ENSG00000112983	BRD8	6.78933	0.0965652	1718
ENSG00000165060	FXN	7.06962	0.100559	1719
ENSG00000101811	CSTF2	6.85162	0.0974676	1720
ENSG00000182518	FAM104B	5.88616	0.0837421	1721
ENSG00000169442	CD52	-0.903168	0.0128709	1722
ENSG00000169084	DHRSX	5.88616	0.084102	1723
ENSG00000141873	SLC39A3	7.28763	0.104195	1724
ENSG00000198791	CNOT7	8.28423	0.118518	1725
ENSG00000162076	FLYWCH2	7.16305	0.102529	1726
ENSG00000260630	SNAI3-AS1	3.11437	0.0447341	1727
ENSG00000116717	GADD45A	6.29103	0.0904235	1728
ENSG00000136104	RNASEH2B	8.06622	0.116082	1729
ENSG00000168404	MLKL	5.76159	0.0829434	1730
ENSG00000197696	NMB	5.38786	0.0776087	1731
ENSG00000151532	VTI1A	6.29103	0.0907338	1732
ENSG00000204387	C6orf48	-1.86862	0.0269932	1733
ENSG00000119333	WDR34	5.29443	0.0764991	1734
ENSG00000156384	SFR1	6.57132	0.0950658	1735
ENSG00000041802	LSG1	6.63361	0.0960308	1736
ENSG00000230124	ACBD6	6.94505	0.100668	1737
ENSG00000163923	RPL39L	5.79273	0.0839984	1738
ENSG00000168288	MMADHC	1.77519	0.025824	1739
ENSG00000242086	SDHAP2	-7.31877	0.106615	1740
ENSG00000092108	SCFD1	8.47109	0.12341	1741
ENSG00000172113	NME6	6.6959	0.0977449	1742
ENSG00000070831	CDC42	7.59906	0.111213	1743
ENSG00000113013	HSPA9	1.61947	0.0237238	1744
ENSG00000234171	RNASEH1-AS1	5.26329	0.0771274	1745
ENSG00000264577	NA	3.30123	0.0484191	1746
ENSG00000241839	PLEKHO2	-6.63361	0.0977531	1747
ENSG00000177383	MAGEF1	5.6993	0.0839984	1748
ENSG00000143889	HNRNPLL	7.53678	0.111089	1749
ENSG00000124571	XPO5	6.88276	0.101888	1750
ENSG00000132406	TMEM128	6.50904	0.096394	1751
ENSG00000092199	HNRNPC	0.84088	0.0124993	1752
ENSG00000162441	LZIC	7.00733	0.104176	1753
ENSG00000160991	ORAI2	5.38786	0.0801683	1754
ENSG00000008838	MED24	5.45015	0.08117	1755
ENSG00000183696	UPP1	-7.78593	0.116018	1756
ENSG00000135245	HILPDA	5.51244	0.0821654	1757
ENSG00000179134	SAMD4B	6.47789	0.0965652	1758
ENSG00000171865	RNASEH1	6.85162	0.102383	1759
ENSG00000139180	NDUFA9	7.00733	0.104739	1760
ENSG00000167553	TUBA1C	7.72364	0.115559	1761
ENSG00000160785	SLC25A44	5.51244	0.0825302	1762
ENSG00000093183	SEC22C	6.29103	0.0942359	1763
ENSG00000243449	C4orf48	4.36012	0.0653549	1764
ENSG00000023697	DERA	6.10417	0.0916773	1765
ENSG00000196693	ZNF33B	-6.72704	0.101055	1766
ENSG00000130766	SESN2	5.32557	0.0801683	1767
ENSG00000005882	PDK2	5.45015	0.0821654	1768
ENSG00000130038	CRACR2A	6.44675	0.0973908	1769
ENSG00000198431	TXNRD1	7.38106	0.111975	1770
ENSG00000100479	POLE2	3.4881	0.0529575	1771
ENSG00000138802	SEC24B	7.44335	0.113031	1772
ENSG00000117481	NSUN4	6.94505	0.105528	1773
ENSG00000181722	ZBTB20	-6.94505	0.105659	1774
ENSG00000010072	SPRTN	5.23214	0.0796819	1775
ENSG00000169905	TOR1AIP2	5.88616	0.0897233	1776
ENSG00000159267	HLCS	4.67156	0.0712141	1777
ENSG00000139514	SLC7A1	7.9105	0.120735	1778
ENSG00000186501	TMEM222	7.31877	0.111785	1779
ENSG00000075914	EXOSC7	7.75478	0.118518	1780
ENSG00000204852	TCTN1	5.66815	0.0866808	1781
ENSG00000182544	MFSD5	7.31877	0.111975	1782
ENSG00000136518	ACTL6A	7.87936	0.12061	1783
ENSG00000111412	C12orf49	5.23214	0.0801683	1784
ENSG00000164162	ANAPC10	7.06962	0.10833	1785
ENSG00000234176	NA	2.80293	0.0430109	1786
ENSG00000169371	SNUPN	6.85162	0.105185	1787
ENSG00000116406	EDEM3	-6.94505	0.106641	1788
ENSG00000095794	CREM	7.97279	0.122643	1789
ENSG00000170185	USP38	5.88616	0.0906765	1790
ENSG00000020256	ZFP64	5.76159	0.0888206	1791
ENSG00000160050	CCDC28B	-7.03848	0.108705	1792
ENSG00000225131	NA	4.26669	0.0659139	1793
ENSG00000131368	MRPS25	7.31877	0.113459	1794
ENSG00000103876	FAH	4.85842	0.0753404	1795
ENSG00000132361	CLUH	4.36012	0.0676606	1796
ENSG00000182628	SKA2	4.98299	0.0776087	1797
ENSG00000196655	TRAPPC4	8.22194	0.128334	1798
ENSG00000134440	NARS	1.9932	0.0311342	1799
ENSG00000054118	THRAP3	7.6925	0.12061	1800
ENSG00000130717	UCK1	6.10417	0.0960308	1801
ENSG00000278053	DDX52	6.4156	0.100971	1802
ENSG00000132330	SCLY	3.33238	0.0527238	1803
ENSG00000153107	ANAPC1	6.60247	0.104739	1804
ENSG00000111731	C2CD5	7.03848	0.111868	1805
ENSG00000013583	HEBP1	5.57472	0.0886144	1806
ENSG00000122224	LY9	-1.65062	0.0262884	1807
ENSG00000112893	MAN2A1	-6.78933	0.108154	1808
ENSG00000234608	MAPKAPK5-AS1	-7.13191	0.1141	1809
ENSG00000137713	PPP2R1B	6.6959	0.107194	1810
ENSG00000116688	MFN2	7.56792	0.121341	1811
ENSG00000185838	GNB1L	4.76499	0.0764876	1812
ENSG00000078237	TIGAR	5.79273	0.0931107	1813
ENSG00000149179	C11orf49	6.78933	0.109287	1814
ENSG00000108666	C17orf75	5.82387	0.0938353	1815
ENSG00000168872	DDX19A	6.72704	0.108509	1816
ENSG00000198920	KIAA0753	5.54358	0.089565	1817
ENSG00000166575	TMEM135	5.48129	0.0886144	1818
ENSG00000245910	SNHG6	-0.934311	0.0151117	1819
ENSG00000153317	ASAP1	5.41901	0.0876885	1820
ENSG00000135945	REV1	5.35672	0.0866808	1821
ENSG00000155876	RRAGA	8.06622	0.130568	1822
ENSG00000162645	GBP2	1.24575	0.020201	1823
ENSG00000102317	RBM3	1.58833	0.025824	1824
ENSG00000103657	HERC1	-3.02094	0.0492052	1825
ENSG00000108590	MED31	6.54018	0.106615	1826
ENSG00000109534	GAR1	7.1942	0.117619	1827
ENSG00000100342	APOL1	5.41901	0.0886144	1828
ENSG00000166912	MTMR10	5.16986	0.084692	1829
ENSG00000170903	MSANTD4	5.88616	0.0964495	1830
ENSG00000173456	RNF26	5.6993	0.0933942	1831
ENSG00000143458	GABPB2	-6.85162	0.112495	1832
ENSG00000152484	USP12	5.45015	0.0895428	1833
ENSG00000170989	S1PR1	-7.38106	0.121776	1834
ENSG00000114745	GORASP1	5.201	0.085933	1835
ENSG00000164136	IL15	5.76159	0.0957071	1836
ENSG00000005844	ITGAL	-1.33918	0.0223001	1837
ENSG00000113300	CNOT6	5.48129	0.0914445	1838
ENSG00000230155	NA	3.11437	0.0519832	1839
ENSG00000102898	NUTF2	1.74405	0.0291851	1840
ENSG00000184584	TMEM173	6.4156	0.107392	1841
ENSG00000137947	GTF2B	7.94165	0.133174	1842
ENSG00000107872	FBXL15	7.38106	0.124159	1843
ENSG00000143258	USP21	-6.97619	0.117486	1844
ENSG00000144504	ANKMY1	-7.00733	0.11815	1845
ENSG00000144401	METTL21A	6.44675	0.108705	1846
ENSG00000167862	MRPL58	7.47449	0.126171	1847
ENSG00000163636	PSMD6	2.08663	0.0352228	1848
ENSG00000176871	WSB2	6.25989	0.105699	1849
ENSG00000166716	ZNF592	-6.85162	0.115763	1850
ENSG00000171867	PRNP	8.22194	0.139115	1851
ENSG00000185753	CXorf38	6.01074	0.101735	1852
ENSG00000140264	SERF2	0.685162	0.0116077	1853
ENSG00000126453	BCL2L12	4.57813	0.0776402	1854
ENSG00000054148	PHPT1	8.00393	0.135802	1855
ENSG00000151689	INPP1	6.38446	0.10833	1856
ENSG00000140471	LINS1	6.01074	0.10264	1857
ENSG00000112367	FIG4	5.29443	0.0905388	1858
ENSG00000120254	MTHFD1L	3.08323	0.0527826	1859
ENSG00000145220	LYAR	-1.09003	0.0187179	1860
ENSG00000133816	MICAL2	3.61267	0.0620877	1861
ENSG00000101199	ARFGAP1	6.75818	0.11618	1862
ENSG00000188242	PP7080	4.51584	0.0776402	1863
ENSG00000101216	GMEB2	5.79273	0.099615	1864
ENSG00000205765	C5orf51	6.13531	0.105528	1865
ENSG00000163378	EOGT	5.45015	0.0937558	1866
ENSG00000101246	ARFRP1	7.87936	0.135812	1867
ENSG00000185009	AP3M1	7.28763	0.125793	1868
ENSG00000242299	NA	-0.84088	0.0145936	1869
ENSG00000213949	ITGA1	5.45015	0.0947068	1870
ENSG00000167257	RNF214	5.07642	0.0882651	1871
ENSG00000109790	KLHL5	4.48469	0.0780377	1872
ENSG00000162972	MAIP1	5.201	0.0905388	1873
ENSG00000134419	RPS15A	-0.716305	0.0124783	1874
ENSG00000113272	THG1L	6.44675	0.112495	1875
ENSG00000225855	RUSC1-AS1	5.04528	0.0882981	1876
ENSG00000215417	MIR17HG	4.51584	0.0790736	1877
ENSG00000069345	DNAJA2	8.06622	0.141632	1878
ENSG00000131373	HACL1	8.00393	0.14113	1879
ENSG00000039523	RIPOR1	-5.54358	0.0977531	1880
ENSG00000101132	PFDN4	7.50563	0.132436	1881
ENSG00000167325	RRM1	6.25989	0.110611	1882
ENSG00000185436	IFNLR1	5.76159	0.101862	1883
ENSG00000189339	SLC35E2B	-7.75478	0.137249	1884
ENSG00000128908	INO80	5.88616	0.104195	1885
ENSG00000118564	FBXL5	7.50563	0.132951	1886
ENSG00000173511	VEGFB	-7.31877	0.129827	1887
ENSG00000164574	GALNT10	5.94845	0.105535	1888
ENSG00000132394	EEFSEC	5.82387	0.10372	1889
ENSG00000142188	TMEM50B	-2.61607	0.046641	1890
ENSG00000150779	TIMM8B	7.75478	0.138518	1891
ENSG00000165389	SPTSSA	5.45015	0.0973908	1892
ENSG00000100865	CINP	7.28763	0.13033	1893
ENSG00000115138	POMC	4.57813	0.0819626	1894
ENSG00000116212	LRRC42	5.73044	0.10269	1895
ENSG00000156973	PDE6D	7.75478	0.139115	1896
ENSG00000234545	FAM133B	7.13191	0.128079	1897
ENSG00000133321	RARRES3	-1.30804	0.0234998	1898
ENSG00000123737	EXOSC9	7.75478	0.13932	1899
ENSG00000166503	HDGFL3	5.94845	0.106953	1900
ENSG00000009413	REV3L	-6.75818	0.121631	1901
ENSG00000118246	FASTKD2	6.9139	0.124484	1902
ENSG00000177485	ZBTB33	5.60587	0.101018	1903
ENSG00000169871	TRIM56	-3.42581	0.0617953	1904
ENSG00000140153	WDR20	6.22874	0.112373	1905
ENSG00000101052	IFT52	5.66815	0.102383	1906
ENSG00000137509	PRCP	7.9105	0.14295	1907
ENSG00000237854	NA	-4.98299	0.0901046	1908
ENSG00000077463	SIRT6	6.54018	0.118439	1909
ENSG00000041880	PARP3	5.23214	0.0947804	1910
ENSG00000152229	PSTPIP2	6.47789	0.117432	1911
ENSG00000156875	MFSD14A	2.89636	0.0525081	1912
ENSG00000151292	CSNK1G3	6.94505	0.126079	1913
ENSG00000180398	MCFD2	6.97619	0.126764	1914
ENSG00000106477	CEP41	5.73044	0.104195	1915
ENSG00000172530	BANP	-6.47789	0.11823	1916
ENSG00000169756	LIMS1	5.32557	0.0972222	1917
ENSG00000092203	TOX4	7.63021	0.13932	1918
ENSG00000105698	USF2	-3.08323	0.0563108	1919
ENSG00000170852	KBTBD2	6.72704	0.122915	1920
ENSG00000139793	MBNL2	-7.10077	0.130228	1921
ENSG00000067248	DHX29	7.13191	0.130838	1922
ENSG00000264350	NA	4.17326	0.0765758	1923
ENSG00000101901	ALG13	7.81707	0.143445	1924
ENSG00000253719	ATXN7L3B	7.4122	0.136186	1925
ENSG00000011007	ELOA	7.06962	0.13033	1926
ENSG00000069943	PIGB	5.73044	0.105959	1927
ENSG00000087995	METTL2A	6.38446	0.11815	1928
ENSG00000173598	NUDT4	3.36352	0.0622687	1929
ENSG00000103266	STUB1	3.45695	0.0640332	1930
ENSG00000198700	IPO9	6.9139	0.12832	1931
ENSG00000188177	ZC3H6	-7.38106	0.137083	1932
ENSG00000204351	SKIV2L	7.44335	0.138518	1933
ENSG00000008083	JARID2	7.00733	0.130568	1934
ENSG00000114374	USP9Y	-7.50563	0.140067	1935
ENSG00000198105	ZNF248	5.94845	0.111105	1936
ENSG00000103248	MTHFSD	5.16986	0.0965652	1937
ENSG00000125741	OPA3	5.38786	0.101055	1938
ENSG00000221988	PPT2	6.63361	0.124484	1939
ENSG00000179222	MAGED1	6.9139	0.130266	1940
ENSG00000142039	CCDC97	6.88276	0.129705	1941
ENSG00000176915	ANKLE2	6.60247	0.124484	1942
ENSG00000113387	SUB1	0.996599	0.0188152	1943
ENSG00000281103	TRG-AS1	-7.84821	0.14853	1944
ENSG00000138303	ASCC1	7.13191	0.135301	1945
ENSG00000138434	SSFA2	-6.54018	0.124078	1946
ENSG00000100266	PACSIN2	5.29443	0.100486	1947
ENSG00000185418	TARSL2	5.63701	0.107102	1948
ENSG00000135766	EGLN1	-7.25648	0.137921	1949
ENSG00000124383	MPHOSPH10	8.03508	0.152871	1950
ENSG00000137764	MAP2K5	5.26329	0.100239	1951
ENSG00000133731	IMPA1	6.66475	0.126959	1952
ENSG00000119402	FBXW2	7.28763	0.13896	1953
ENSG00000088766	CRLS1	5.85502	0.111811	1954
ENSG00000152749	GPR180	5.60587	0.107102	1955
ENSG00000138709	LARP1B	6.50904	0.124484	1956
ENSG00000126216	TUBGCP3	7.06962	0.135301	1957
ENSG00000179271	GADD45GIP1	7.78593	0.149338	1958
ENSG00000163832	ELP6	7.34992	0.141133	1959
ENSG00000131023	LATS1	6.01074	0.115476	1960
ENSG00000121073	SLC35B1	1.74405	0.0335182	1961
ENSG00000123338	NCKAP1L	7.13191	0.137249	1962
ENSG00000181467	RAP2B	6.60247	0.127217	1963
ENSG00000269958	NA	5.13871	0.0990201	1964
ENSG00000185000	DGAT1	5.13871	0.0995298	1965
ENSG00000116830	TTF2	6.6959	0.129768	1966
ENSG00000120675	DNAJC15	7.10077	0.137615	1967
ENSG00000168297	PXK	6.22874	0.120731	1968
ENSG00000159110	IFNAR2	6.72704	0.130394	1969
ENSG00000005100	DHX33	5.6993	0.111213	1970
ENSG00000188002	NA	4.36012	0.085704	1971
ENSG00000170430	MGMT	6.50904	0.128079	1972
ENSG00000007264	MATK	-7.03848	0.138709	1973
ENSG00000170873	MTSS1	7.44335	0.146917	1974
ENSG00000226085	NA	2.74065	0.0542267	1975
ENSG00000171130	ATP6V0E2	6.29103	0.124484	1976
ENSG00000001036	FUCA2	6.88276	0.13623	1977
ENSG00000112249	ASCC3	6.47789	0.128334	1978
ENSG00000276023	DUSP14	6.25989	0.124219	1979
ENSG00000169612	RAMMET	3.05208	0.0605919	1980
ENSG00000186063	AIDA	3.11437	0.0619402	1981
ENSG00000089154	GCN1	7.75478	0.154427	1982
ENSG00000155975	VPS37A	6.63361	0.132175	1983
ENSG00000104529	EEF1D	-0.872024	0.0173766	1984
ENSG00000237765	FAM200B	-6.57132	0.130949	1985
ENSG00000207870	MIR221	3.08323	0.0614546	1986
ENSG00000164366	CCDC127	6.07302	0.121053	1987
ENSG00000113391	FAM172A	6.29103	0.125602	1988
ENSG00000135720	DYNC1LI2	-7.06962	0.141166	1989
ENSG00000149930	TAOK2	5.201	0.104195	1990
ENSG00000102312	PORCN	4.79613	0.0962226	1991
ENSG00000115827	DCAF17	-6.9139	0.13896	1992
ENSG00000178467	P4HTM	-6.97619	0.140442	1993
ENSG00000130517	PGPEP1	-7.25648	0.14628	1994
ENSG00000071894	CPSF1	7.06962	0.142608	1995
ENSG00000101337	TM9SF4	6.88276	0.139115	1996
ENSG00000158480	SPATA2	4.67156	0.0946104	1997
ENSG00000133624	ZNF767P	-6.44675	0.130665	1998
ENSG00000010932	FMO1	2.67836	0.0543099	1999
[truncated: 5,435 more rows]
