# Supplementary material for: Gene Expression-Based Identification of Antigen-Responsive CD8+ T Cells on a Single-Cell Level
Source: Front Immunol. 2019 Nov 6;10:2568. doi: 10.3389/fimmu.2019.02568 (PMC6851025; doi:10.3389/fimmu.2019.02568)
Supplement: Table S7 — SVM-predicted Flu MP58-66-responsive CD8+ T cells. [file Table_7.xlsx]

## Sheet: Tabelle1
Antigen	Donor	TCR name (clonotype)	TRBV	TRBJ	TRBD	TCRβ CDR3 sequence	TRAV	TRAJ	TCRα CDR3 sequence	Number cells	Comments
	#4
Flu MP58-66 (responsive, predicted)			19	1-2	2	CASSMGSWGYTF	38-1	52	CAFMINAGGTSYGKLTF	1	TCR previously described (Grant EJ et al., J Biol Chem, 2016 and Chen G et al., Cell Rep.,2017)
			19	2-1	NA	CASSIRSSYEQFF	27	42	CAGGGSQGNLIF	1	TCRα chain previously decribed (Dash P et al., Nature, 2017)
			19	1-1	1	CASSIDVQEAWDTEAFF	8-2	9	CVVSVDTGGFKTIF	1
			6-3	2-1	2	CASSYGTPGHNEQFF	26-2	21	CILHSPYNFNKFYF	1
			12-4	2-1	1	CASSPPGQLYNEQFF	8-4	30	CAVSERDDKIIF	1
