# Supplementary material for: Gene Expression-Based Identification of Antigen-Responsive CD8+ T Cells on a Single-Cell Level
Source: Front Immunol. 2019 Nov 6;10:2568. doi: 10.3389/fimmu.2019.02568 (PMC6851025; doi:10.3389/fimmu.2019.02568)
Supplement: Table S8 — Differentially expressed genes in cognate antigen-stimulated CD8+ T cells from a donor with type 1 diabetes. [file Table_8.xlsx]

## Sheet: PBMC
Ensembl_ID	symbol	log2FoldChange	padj	Rank
ENSG00000197943	PLCG2	8.12166	3.80971e-05	1
ENSG00000113369	ARRDC3	-7.59063	0.00174104	2
ENSG00000101782	RIOK3	-7.24702	0.00174104	3
ENSG00000044115	CTNNA1	-7.12207	0.00174104	4
ENSG00000113407	TARS	-7.09083	0.00174104	5
ENSG00000101132	PFDN4	-7.02836	0.00174104	6
ENSG00000004142	POLDIP2	-6.99712	0.00174104	7
ENSG00000189114	BLOC1S3	-6.99712	0.00174104	8
ENSG00000157800	SLC37A3	-6.93465	0.00174104	9
ENSG00000131844	MCCC2	-6.87217	0.00174104	10
ENSG00000175416	CLTB	-6.87217	0.00174104	11
ENSG00000148572	NRBF2	-6.8097	0.00174104	12
ENSG00000036054	TBC1D23	-6.77846	0.00174104	13
ENSG00000174851	YIF1A	-6.77846	0.00174104	14
ENSG00000256683	ZNF350	-6.77846	0.00174104	15
ENSG00000156515	HK1	-6.74722	0.00174104	16
ENSG00000138074	SLC5A6	-6.74722	0.00174104	17
ENSG00000261824	LINC00662	-6.74722	0.00174104	18
ENSG00000135018	UBQLN1	-6.71599	0.00174104	19
ENSG00000204070	SYS1	-6.71599	0.00174104	20
ENSG00000113194	FAF2	-6.68475	0.00174104	21
ENSG00000254004	ZNF260	-6.68475	0.00174104	22
ENSG00000101104	PABPC1L	-6.68475	0.00174104	23
ENSG00000159596	TMEM69	-6.65351	0.00174104	24
ENSG00000058063	ATP11B	-6.65351	0.00174104	25
ENSG00000115368	WDR75	-6.62227	0.00174104	26
ENSG00000116337	AMPD2	-6.5598	0.00174104	27
ENSG00000133067	LGR6	-6.52856	0.00174104	28
ENSG00000132467	UTP3	-6.52856	0.00174104	29
ENSG00000178605	GTPBP6	-6.77846	0.00181148	30
ENSG00000092847	AGO1	-6.49733	0.00174104	31
ENSG00000174839	DENND6A	-6.49733	0.00174104	32
ENSG00000130299	GTPBP3	-6.46609	0.00174104	33
ENSG00000053770	AP5M1	-6.46609	0.00174104	34
ENSG00000241127	YAE1D1	-6.43485	0.00174104	35
ENSG00000011007	ELOA	-6.43485	0.00174104	36
ENSG00000162413	KLHL21	-6.43485	0.00174104	37
ENSG00000115084	SLC35F5	-6.43485	0.00174104	38
ENSG00000141429	GALNT1	-6.43485	0.00174104	39
ENSG00000278970	HEIH	-6.40361	0.00174104	40
ENSG00000127527	EPS15L1	-6.40361	0.00174104	41
ENSG00000134594	RAB33A	-6.40361	0.00174104	42
ENSG00000122376	FAM35A	-6.37238	0.00174104	43
ENSG00000116688	MFN2	-6.37238	0.00174104	44
ENSG00000115364	MRPL19	-6.37238	0.00174104	45
ENSG00000174796	THAP6	-6.34114	0.00174104	46
ENSG00000184056	VPS33B	-6.34114	0.00174104	47
ENSG00000106638	TBL2	-6.3099	0.00174104	48
ENSG00000079739	PGM1	-6.3099	0.00174104	49
ENSG00000112378	PERP	-6.27867	0.00174104	50
ENSG00000185608	MRPL40	-6.27867	0.00174104	51
ENSG00000147874	HAUS6	-6.27867	0.00174104	52
ENSG00000069998	HDHD5	-6.27867	0.00174104	53
ENSG00000160214	RRP1	-6.27867	0.00174104	54
ENSG00000143748	NVL	-6.27867	0.00174104	55
ENSG00000104863	LIN7B	-6.24743	0.00174104	56
ENSG00000119711	ALDH6A1	-6.24743	0.00174104	57
ENSG00000159445	THEM4	-6.24743	0.00174104	58
ENSG00000144535	DIS3L2	-6.21619	0.00174104	59
ENSG00000131797	CLUHP3	-6.21619	0.00174104	60
ENSG00000013392	RWDD2A	-6.21619	0.00174104	61
ENSG00000167193	CRK	-6.18495	0.00174104	62
ENSG00000107362	ABHD17B	-6.18495	0.00174104	63
ENSG00000173818	ENDOV	-6.18495	0.00174104	64
ENSG00000084693	AGBL5	-6.15372	0.00174104	65
ENSG00000102100	SLC35A2	-6.15372	0.00174104	66
ENSG00000101639	CEP192	-6.12248	0.00174104	67
ENSG00000119899	SLC17A5	-6.21619	0.0017828	68
ENSG00000108784	NAGLU	-6.15372	0.0017828	69
ENSG00000064115	TM7SF3	-5.99753	0.0017828	70
ENSG00000258634	NA	-5.99753	0.0017828	71
ENSG00000164430	CGAS	-6.02877	0.00181367	72
ENSG00000104129	DNAJC17	-5.87258	0.00180129	73
ENSG00000126767	ELK1	-6.09124	0.0018892	74
ENSG00000164211	STARD4	-6.40361	0.00205534	75
ENSG00000123395	ATG101	-5.81011	0.00187223	76
ENSG00000121940	CLCC1	-5.84135	0.0018892	77
ENSG00000198464	ZNF480	-5.68516	0.00191684	78
ENSG00000160993	ALKBH4	-5.77887	0.00201826	79
ENSG00000102981	PARD6A	-6.02877	0.00212717	80
ENSG00000124160	NCOA5	-6.68475	0.00280603	81
ENSG00000107902	LHPP	-5.56021	0.00239842	82
ENSG00000238227	TMEM250	-6.99712	0.00323017	83
ENSG00000131242	RAB11FIP4	-4.56062	0.00230385	84
ENSG00000137496	IL18BP	3.09248	0.0017828	85
ENSG00000076650	GPATCH1	-6.49733	0.00378599	86
ENSG00000121274	PAPD5	-6.90341	0.00416988	87
ENSG00000148331	ASB6	-6.37238	0.00386996	88
ENSG00000074935	TUBE1	-6.5598	0.00439074	89
ENSG00000128872	TMOD2	-6.59104	0.00457267	90
ENSG00000077721	UBE2A	-7.05959	0.0050576	91
ENSG00000177663	IL17RA	-6.15372	0.00457267	92
ENSG00000204130	RUFY2	-6.71599	0.0050576	93
ENSG00000012983	MAP4K5	-6.65351	0.00510003	94
ENSG00000059573	ALDH18A1	-6.52856	0.00507836	95
ENSG00000101193	GID8	-6.49733	0.00507836	96
ENSG00000121073	SLC35B1	-6.43485	0.0053646	97
ENSG00000219481	NBPF1	-6.84093	0.00576962	98
ENSG00000165782	PIP4P1	-6.40361	0.00553796	99
ENSG00000137601	NEK1	-6.21619	0.0054136	100
ENSG00000206965	NA	3.99835	0.00362407	101
ENSG00000149480	MTA2	-6.34114	0.00576962	102
ENSG00000119760	SUPT7L	-6.99712	0.00637363	103
ENSG00000104312	RIPK2	-6.3099	0.00592529	104
ENSG00000163312	HELQ	-6.3099	0.00616881	105
ENSG00000213516	RBMXL1	-6.49733	0.00657554	106
ENSG00000140157	NIPA2	-6.43485	0.00657554	107
ENSG00000109689	STIM2	-6.21619	0.00670633	108
ENSG00000204406	MBD5	-6.96588	0.00804268	109
ENSG00000037637	FBXO42	-6.8097	0.00800384	110
ENSG00000129250	KIF1C	-5.99753	0.00714655	111
ENSG00000215126	CBWD2	-3.15495	0.00378599	112
ENSG00000110801	PSMD9	-2.99877	0.00363044	113
ENSG00000171843	MLLT3	-6.46609	0.00799708	114
ENSG00000142751	GPN2	-6.68475	0.00830733	115
ENSG00000115993	TRAK2	-2.93629	0.00427775	116
ENSG00000184863	RBM33	-6.96588	0.0102575	117
ENSG00000162892	IL24	-5.84135	0.00909802	118
ENSG00000155256	ZFYVE27	-6.62227	0.0105157	119
ENSG00000156304	SCAF4	-6.74722	0.0107483	120
ENSG00000196975	ANXA4	-6.37238	0.0105337	121
ENSG00000188493	C19orf54	-6.15372	0.0105337	122
ENSG00000168228	ZCCHC4	-6.12248	0.0105749	123
ENSG00000137073	UBAP2	-6.59104	0.0116076	124
ENSG00000197586	ENTPD6	-6.3099	0.0116076	125
ENSG00000117751	PPP1R8	-6.02877	0.0112682	126
ENSG00000060762	MPC1	-6.3099	0.0119488	127
ENSG00000100058	CRYBB2P1	6.96588	0.0133116	128
ENSG00000172340	SUCLG2	8.27784	0.0158722	129
ENSG00000174292	TNK1	8.30908	0.0168334	130
ENSG00000113119	TMCO6	-6.34114	0.013119	131
ENSG00000150776	NKAPD1	-6.21619	0.0133155	132
ENSG00000117228	GBP1	-7.09083	0.0158722	133
ENSG00000152443	ZNF776	6.8097	0.0152518	134
ENSG00000168159	RNF187	-4.68557	0.0105337	135
ENSG00000139192	TAPBPL	-5.96629	0.0134234	136
ENSG00000024048	UBR2	-6.84093	0.0154375	137
ENSG00000167904	TMEM68	-6.15372	0.0145347	138
ENSG00000181007	ZFP82	-6.52856	0.0166324	139
ENSG00000178996	SNX18	-6.37238	0.0173046	140
ENSG00000175782	SLC35E3	-6.18495	0.0171505	141
ENSG00000113163	COL4A3BP	-5.96629	0.0166363	142
ENSG00000130749	ZC3H4	-6.62227	0.0190173	143
ENSG00000005379	TSPOAP1	-6.43485	0.0203417	144
ENSG00000213918	DNASE1	-7.62186	0.0271339	145
ENSG00000004478	FKBP4	-6.06001	0.0225554	146
ENSG00000127526	SLC35E1	-5.87258	0.022064	147
ENSG00000245937	LINC01184	-3.12371	0.0117409	148
ENSG00000071051	NCK2	-6.68475	0.0253635	149
ENSG00000129933	MAU2	-6.62227	0.0253736	150
ENSG00000163818	LZTFL1	-6.21619	0.0243989	151
ENSG00000122483	CCDC18	-6.37238	0.026123	152
ENSG00000213625	LEPROT	-7.46568	0.030978	153
ENSG00000114520	SNX4	6.87217	0.0325149	154
ENSG00000104231	ZFAND1	7.34073	0.0348486	155
ENSG00000126870	WDR60	-6.77846	0.032432	156
ENSG00000198873	GRK5	6.99712	0.0339262	157
ENSG00000083535	PIBF1	-6.3099	0.0310179	158
ENSG00000149823	VPS51	8.09042	0.0400642	159
ENSG00000197530	MIB2	-7.02836	0.0348486	160
ENSG00000113742	CPEB4	7.84052	0.0412072	161
ENSG00000068305	MEF2A	-6.96588	0.0392672	162
ENSG00000162148	PPP1R32	-4.90423	0.0284176	163
ENSG00000076641	PAG1	8.71516	0.0508173	164
ENSG00000282851	BISPR	-6.71599	0.0392672	165
ENSG00000123444	KBTBD4	-5.02918	0.0307553	166
ENSG00000130589	HELZ2	-4.90423	0.0307553	167
ENSG00000079335	CDC14A	7.46568	0.0480278	168
ENSG00000004399	PLXND1	-6.87217	0.0451336	169
ENSG00000141873	SLC39A3	6.71599	0.0454228	170
ENSG00000119772	DNMT3A	-4.84176	0.0329594	171
ENSG00000085511	MAP3K4	-6.99712	0.0477491	172
ENSG00000132680	KHDC4	-6.90341	0.0477491	173
ENSG00000223478	LOC100506100	7.21578	0.0501709	174
ENSG00000172845	SP3	-6.40361	0.0477491	175
ENSG00000167302	TEPSIN	-6.49733	0.0497866	176
ENSG00000075945	KIFAP3	-6.06001	0.0478665	177
ENSG00000152465	NMT2	-6.96588	0.0566713	178
ENSG00000103091	WDR59	-6.27867	0.0516965	179
ENSG00000198252	STYX	7.30949	0.0675914	180
ENSG00000132382	MYBBP1A	-6.15372	0.0605963	181
ENSG00000118707	TGIF2	-6.24743	0.0615457	182
ENSG00000100441	KHNYN	7.12207	0.0715272	183
ENSG00000215440	NPEPL1	-5.34155	0.0543774	184
ENSG00000160785	SLC25A44	-6.24743	0.0641917	185
ENSG00000112033	PPARD	-2.99877	0.0310179	186
ENSG00000127419	TMEM175	-6.43485	0.0667118	187
ENSG00000137055	PLAA	6.87217	0.0746866	188
ENSG00000140553	UNC45A	-6.68475	0.0746866	189
ENSG00000146540	C7orf50	-6.46609	0.0743042	190
ENSG00000173598	NUDT4	-4.65433	0.0541523	191
ENSG00000144161	ZC3H8	-6.68475	0.0791121	192
ENSG00000125503	PPP1R12C	7.87176	0.0932312	193
ENSG00000168273	SMIM4	-7.09083	0.0859697	194
ENSG00000114302	PRKAR2A	-7.15331	0.0873299	195
ENSG00000170949	ZNF160	-6.71599	0.0835049	196
ENSG00000175792	RUVBL1	8.24661	0.106502	197
ENSG00000166233	ARIH1	-6.84093	0.0911469	198
ENSG00000185619	PCGF3	8.30908	0.115247	199
ENSG00000128536	CDHR3	7.55939	0.106502	200
ENSG00000151503	NCAPD3	-6.12248	0.0875256	201
ENSG00000138078	PREPL	-7.24702	0.103875	202
ENSG00000102125	TAZ	8.43403	0.12121	203
ENSG00000086712	TXLNG	-6.40361	0.0920962	204
ENSG00000170584	NUDCD2	-7.18454	0.103875	205
ENSG00000163541	SUCLG1	8.24661	0.12121	206
ENSG00000101940	WDR13	7.59063	0.113464	207
ENSG00000154001	PPP2R5E	-7.12207	0.106502	208
ENSG00000204308	RNF5	-7.74681	0.116542	209
ENSG00000231365	LOC101929147	6.65351	0.100379	210
ENSG00000185115	NSMCE3	-6.87217	0.104206	211
ENSG00000100109	TFIP11	-6.96588	0.106352	212
ENSG00000112667	DNPH1	-7.24702	0.110853	213
ENSG00000167460	TPM4	-6.8097	0.104206	214
ENSG00000163681	SLMAP	-6.8097	0.104206	215
ENSG00000128881	TTBK2	-6.77846	0.104206	216
ENSG00000096433	ITPR3	7.80929	0.122843	217
ENSG00000134001	EIF2S1	8.30908	0.130979	218
ENSG00000107874	CUEDC2	-7.21578	0.114399	219
ENSG00000053702	NRIP2	-5.52897	0.0880195	220
ENSG00000185808	PIGP	8.12166	0.130502	221
ENSG00000143315	PIGM	7.96547	0.128092	222
ENSG00000198015	MRPL42	8.05918	0.129891	223
ENSG00000214425	NA	7.62186	0.122843	224
ENSG00000166024	R3HCC1L	-6.40361	0.103875	225
ENSG00000160688	FLAD1	8.40279	0.137177	226
ENSG00000131779	PEX11B	6.99712	0.114456	227
ENSG00000166224	SGPL1	-6.34114	0.103875	228
ENSG00000134371	CDC73	-7.09083	0.116542	229
ENSG00000115020	PIKFYVE	-6.46609	0.106502	230
ENSG00000205784	ARRDC5	7.12207	0.119669	231
ENSG00000169738	DCXR	-7.71557	0.129891	232
ENSG00000101220	C20orf27	-5.7164	0.0964732	233
ENSG00000175387	SMAD2	-5.90382	0.099652	234
ENSG00000131778	CHD1L	-6.87217	0.116542	235
ENSG00000163820	FYCO1	-6.87217	0.116542	236
ENSG00000110422	HIPK3	-7.21578	0.122843	237
ENSG00000117118	SDHB	-7.80929	0.133269	238
ENSG00000114686	MRPL3	-6.90341	0.118315	239
ENSG00000129292	PHF20L1	-7.15331	0.122843	240
ENSG00000107625	DDX50	-6.77846	0.116542	241
ENSG00000099901	RANBP1	8.59021	0.148401	242
ENSG00000148840	PPRC1	-5.99753	0.104353	243
ENSG00000104756	KCTD9	-6.18495	0.108238	244
ENSG00000125875	TBC1D20	-6.96588	0.121946	245
ENSG00000183741	CBX6	-6.71599	0.117845	246
ENSG00000249115	HAUS5	-6.84093	0.12121	247
ENSG00000166938	DIS3L	-6.5598	0.116542	248
ENSG00000122692	SMU1	-6.52856	0.116542	249
ENSG00000134153	EMC7	-6.77846	0.121718	250
ENSG00000133134	BEX2	6.84093	0.122843	251
ENSG00000117632	STMN1	-7.18454	0.130502	252
ENSG00000262246	CORO7	-7.21578	0.131851	253
ENSG00000104983	CCDC61	6.62227	0.121946	254
ENSG00000081019	RSBN1	8.43403	0.156352	255
ENSG00000153774	CFDP1	-6.62227	0.122843	256
ENSG00000157600	TMEM164	7.24702	0.134972	257
ENSG00000154511	FAM69A	-6.59104	0.122843	258
ENSG00000126107	HECTD3	7.99671	0.150744	259
ENSG00000122435	TRMT13	-6.52856	0.12367	260
ENSG00000084073	ZMPSTE24	-6.43485	0.121946	261
ENSG00000254635	NA	7.21578	0.137177	262
ENSG00000102921	N4BP1	-7.12207	0.135676	263
ENSG00000169599	NFU1	-6.84093	0.131851	264
ENSG00000170035	UBE2E3	-7.24702	0.139693	265
ENSG00000100422	CERK	-6.84093	0.131955	266
ENSG00000108064	TFAM	-6.8097	0.131851	267
ENSG00000186591	UBE2H	-6.3099	0.122843	268
ENSG00000174282	ZBTB4	-6.99712	0.137177	269
ENSG00000198431	TXNRD1	-6.68475	0.131955	270
ENSG00000197451	HNRNPAB	-7.12207	0.140745	271
ENSG00000100908	EMC9	-6.21619	0.122843	272
ENSG00000253710	ALG11	-6.93465	0.137177	273
ENSG00000163472	TMEM79	8.02795	0.158829	274
ENSG00000101442	ACTR5	-6.24743	0.124504	275
ENSG00000097046	CDC7	-6.87217	0.137177	276
ENSG00000176407	KCMF1	-6.3099	0.126238	277
ENSG00000122705	CLTA	-8.59021	0.174519	278
ENSG00000140526	ABHD2	-6.74722	0.137177	279
ENSG00000137955	RABGGTB	-7.12207	0.146103	280
ENSG00000137501	SYTL2	-6.34114	0.130502	281
ENSG00000083720	OXCT1	6.99712	0.146103	282
ENSG00000183624	HMCES	-7.21578	0.150744	283
ENSG00000124256	ZBP1	-6.24743	0.130979	284
ENSG00000050748	MAPK9	6.96588	0.146103	285
ENSG00000116213	WRAP73	-6.68475	0.140903	286
ENSG00000121022	COPS5	-7.62186	0.160931	287
ENSG00000126457	PRMT1	-7.62186	0.160931	288
ENSG00000197043	ANXA6	-7.4032	0.156352	289
ENSG00000016864	GLT8D1	7.02836	0.149391	290
ENSG00000260032	NORAD	-7.09083	0.150744	291
ENSG00000137145	DENND4C	-6.43485	0.137177	292
ENSG00000163159	VPS72	-7.43444	0.158547	293
ENSG00000067369	TP53BP1	-7.05959	0.150744	294
ENSG00000089597	GANAB	-7.49691	0.160931	295
ENSG00000131725	WDR44	8.65269	0.187103	296
ENSG00000172795	DCP2	-6.34114	0.137177	297
ENSG00000097007	ABL1	-6.34114	0.137177	298
ENSG00000255423	EBLN2	-6.3099	0.137177	299
ENSG00000131558	EXOC4	8.12166	0.176884	300
ENSG00000166289	PLEKHF1	-6.27867	0.137177	301
ENSG00000138032	PPM1B	-7.49691	0.165834	302
ENSG00000159131	GART	-6.59104	0.146103	303
ENSG00000164117	FBXO8	-6.21619	0.137877	304
ENSG00000196693	ZNF33B	-6.52856	0.145314	305
ENSG00000033030	ZCCHC8	8.52774	0.19026	306
ENSG00000116741	RGS2	-6.74722	0.150744	307
ENSG00000198286	CARD11	-7.84052	0.175502	308
ENSG00000065183	WDR3	6.71599	0.150744	309
ENSG00000104064	GABPB1	-6.68475	0.151791	310
ENSG00000129911	KLF16	-5.40403	0.122843	311
ENSG00000138073	PREB	-8.43403	0.192052	312
ENSG00000160753	RUSC1	-6.40361	0.146103	313
ENSG00000092871	RFFL	-6.15372	0.141361	314
ENSG00000142961	MOB3C	-6.52856	0.150744	315
ENSG00000065427	KARS	-9.12125	0.210643	316
ENSG00000109519	GRPEL1	-6.8097	0.15754	317
ENSG00000134202	GSTM3	-6.43485	0.149549	318
ENSG00000180228	PRKRA	-6.46609	0.150744	319
ENSG00000256771	ZNF253	-6.46609	0.150744	320
ENSG00000133731	IMPA1	8.15289	0.19026	321
ENSG00000159882	ZNF230	7.43444	0.174519	322
ENSG00000147853	AK3	-6.8097	0.160003	323
ENSG00000154767	XPC	-7.71557	0.182449	324
ENSG00000089006	SNX5	-7.87176	0.18701	325
ENSG00000141452	RMC1	-7.37197	0.175387	326
ENSG00000103111	MON1B	-7.43444	0.17723	327
ENSG00000166716	ZNF592	-6.12248	0.146103	328
ENSG00000214894	LINC00243	6.71599	0.160931	329
ENSG00000277972	CISD3	-6.90341	0.165487	330
ENSG00000172732	MUS81	-7.24702	0.174519	331
ENSG00000164733	CTSB	-7.18454	0.17333	332
ENSG00000182481	KPNA2	-6.37238	0.154496	333
ENSG00000148343	MIGA2	-6.59104	0.160003	334
ENSG00000087502	ERGIC2	-6.59104	0.160003	335
ENSG00000162384	C1orf123	-7.12207	0.173366	336
ENSG00000261609	GAN	-6.27867	0.153288	337
ENSG00000197136	PCNX3	-6.59104	0.160931	338
ENSG00000111203	ITFG2	-7.6531	0.18701	339
ENSG00000055332	EIF2AK2	-7.27825	0.177873	340
ENSG00000102572	STK24	7.43444	0.182449	341
ENSG00000054523	KIF1B	-6.40361	0.15754	342
ENSG00000100614	PPM1A	-7.12207	0.175387	343
ENSG00000180233	ZNRF2	-6.21619	0.153883	344
ENSG00000103005	USB1	-7.02836	0.174583	345
ENSG00000160741	CRTC2	-7.74681	0.192995	346
ENSG00000130714	POMT1	8.43403	0.210643	347
ENSG00000110768	GTF2H1	-6.87217	0.17212	348
ENSG00000182359	KBTBD3	-6.8097	0.170736	349
ENSG00000120798	NR2C1	7.02836	0.17669	350
ENSG00000100258	LMF2	-6.87217	0.172874	351
ENSG00000085760	MTIF2	-6.59104	0.165834	352
ENSG00000151657	KIN	8.34032	0.211232	353
ENSG00000143891	GALM	-7.24702	0.183661	354
ENSG00000100319	ZMAT5	7.6531	0.194163	355
ENSG00000108384	RAD51C	-6.34114	0.160931	356
ENSG00000237499	LOC100130476	-6.84093	0.174519	357
ENSG00000160285	LSS	-6.87217	0.175387	358
ENSG00000116691	MIIP	-6.93465	0.17723	359
ENSG00000101294	HM13	-8.05918	0.206524	360
ENSG00000046647	GEMIN8	6.8097	0.174519	361
ENSG00000132604	TERF2	-6.46609	0.16572	362
ENSG00000163510	CWC22	8.05918	0.206745	363
ENSG00000132612	VPS4A	-7.24702	0.187216	364
ENSG00000259494	MRPL46	-6.68475	0.172874	365
ENSG00000072803	FBXW11	-6.87217	0.177873	366
ENSG00000134802	SLC43A3	-6.21619	0.160931	367
ENSG00000130511	SSBP4	7.49691	0.19428	368
ENSG00000214367	HAUS3	8.12166	0.210643	369
ENSG00000185803	SLC52A2	-5.99753	0.155598	370
ENSG00000198945	L3MBTL3	-7.02836	0.182449	371
ENSG00000100532	CGRRF1	-6.8097	0.176884	372
ENSG00000178878	APOLD1	-7.02836	0.183661	373
ENSG00000132716	DCAF8	-7.99671	0.209931	374
ENSG00000160783	PMF1	-7.12207	0.187103	375
ENSG00000065150	IPO5	-6.96588	0.183661	376
ENSG00000236977	ANKRD44-IT1	-5.96629	0.15754	377
ENSG00000100412	ACO2	-6.5598	0.173558	378
ENSG00000263528	IKBKE	-6.68475	0.17723	379
ENSG00000116455	WDR77	-7.05959	0.187216	380
ENSG00000021355	SERPINB1	8.15289	0.216586	381
ENSG00000084733	RAB10	-8.37155	0.222499	382
ENSG00000070495	JMJD6	-7.34073	0.19529	383
ENSG00000100281	HMGXB4	-6.59104	0.175387	384
ENSG00000175606	TMEM70	-6.49733	0.173313	385
ENSG00000162714	ZNF496	6.65351	0.177873	386
ENSG00000125351	UPF3B	-6.84093	0.183661	387
ENSG00000011132	APBA3	7.46568	0.200751	388
ENSG00000178694	NSUN3	-6.15372	0.165487	389
ENSG00000101350	KIF3B	6.59104	0.177873	390
ENSG00000139350	NEDD1	-6.52856	0.17669	391
ENSG00000180098	TRNAU1AP	-7.02836	0.190415	392
ENSG00000184677	ZBTB40	-6.77846	0.183661	393
ENSG00000162869	PPP1R21	-6.43485	0.174519	394
ENSG00000159346	ADIPOR1	-7.62186	0.206745	395
ENSG00000119943	PYROXD2	-5.87258	0.159319	396
ENSG00000121058	COIL	-6.8097	0.185144	397
ENSG00000123684	LPGAT1	-6.52856	0.177873	398
ENSG00000182004	SNRPE	-7.59063	0.207286	399
ENSG00000162623	TYW3	-6.46609	0.17723	400
ENSG00000100106	TRIOBP	-6.37238	0.175387	401
ENSG00000137656	BUD13	-6.62227	0.182449	402
ENSG00000117153	KLHL12	-6.27867	0.173239	403
ENSG00000174080	CTSF	-6.65351	0.183661	404
ENSG00000114098	ARMC8	-6.93465	0.191503	405
ENSG00000117906	RCN2	8.27784	0.22923	406
ENSG00000091157	WDR7	-5.96629	0.165487	407
ENSG00000131378	RFTN1	-7.87176	0.218525	408
ENSG00000104472	CHRAC1	-6.5598	0.182449	409
ENSG00000090060	PAPOLA	-8.09042	0.225088	410
ENSG00000134250	NOTCH2	-6.71599	0.187571	411
ENSG00000103227	LMF1	-6.24743	0.174519	412
ENSG00000226396	NA	-4.71681	0.131851	413
ENSG00000014824	SLC30A9	-6.62227	0.185144	414
ENSG00000177000	MTHFR	-6.8097	0.190415	415
ENSG00000101152	DNAJC5	-6.52856	0.183661	416
ENSG00000135677	GNS	-6.65351	0.187571	417
ENSG00000132128	LRRC41	-6.74722	0.19026	418
ENSG00000139626	ITGB7	-6.21619	0.175387	419
ENSG00000115325	DOK1	7.43444	0.209931	420
ENSG00000149089	APIP	8.30908	0.234752	421
ENSG00000163481	RNF25	-6.49733	0.183569	422
ENSG00000198040	ZNF84	-6.62227	0.187103	423
ENSG00000110619	CARS	-6.49733	0.183661	424
ENSG00000115267	IFIH1	-6.24743	0.17669	425
ENSG00000196865	NHLRC2	-6.43485	0.182087	426
ENSG00000163050	COQ8A	-6.71599	0.19026	427
ENSG00000111785	RIC8B	6.71599	0.19026	428
ENSG00000172315	TP53RK	-5.84135	0.165487	429
ENSG00000163785	RYK	8.02795	0.227696	430
ENSG00000094914	AAAS	-6.59104	0.18701	431
ENSG00000171467	ZNF318	-6.21619	0.17669	432
ENSG00000154222	CC2D1B	-6.93465	0.19731	433
ENSG00000135766	EGLN1	-6.5598	0.187216	434
ENSG00000125637	PSD4	-6.65351	0.19026	435
ENSG00000105617	LENG1	-6.65351	0.19026	436
ENSG00000138413	IDH1	6.87217	0.19731	437
ENSG00000108021	FAM208B	-6.62227	0.19026	438
ENSG00000114316	USP4	-7.18454	0.206524	439
ENSG00000164332	UBLCP1	-6.43485	0.185144	440
ENSG00000141682	PMAIP1	-6.34114	0.182449	441
ENSG00000144580	CNOT9	-7.18454	0.206745	442
ENSG00000142634	EFHD2	-7.52815	0.216651	443
ENSG00000167114	SLC27A4	-6.09124	0.175387	444
ENSG00000129255	MPDU1	-6.15372	0.17723	445
ENSG00000128191	DGCR8	-6.59104	0.189928	446
ENSG00000130024	PHF10	-6.77846	0.195731	447
ENSG00000160445	ZER1	-6.12248	0.17723	448
ENSG00000106258	CYP3A5	-6.43485	0.18701	449
ENSG00000185324	CDK10	-7.24702	0.210643	450
ENSG00000169131	ZNF354A	6.93465	0.201641	451
ENSG00000205885	C1RL-AS1	-6.24743	0.182087	452
ENSG00000136243	NUPL2	-6.59104	0.192866	453
ENSG00000184014	DENND5A	7.05959	0.206745	454
ENSG00000164880	INTS1	-6.21619	0.182449	455
ENSG00000067365	METTL22	-6.37238	0.187216	456
ENSG00000101882	NKAP	-6.99712	0.206745	457
ENSG00000138496	PARP9	-6.43485	0.19026	458
ENSG00000120137	PANK3	-6.43485	0.19026	459
ENSG00000106952	TNFSF8	-6.43485	0.19026	460
ENSG00000119285	HEATR1	-6.3099	0.187216	461
ENSG00000153130	SCOC	-6.71599	0.200044	462
ENSG00000155366	RHOC	-7.27825	0.216862	463
ENSG00000114850	SSR3	-6.93465	0.206745	464
ENSG00000110011	DNAJC4	-7.74681	0.231318	465
ENSG00000177042	TMEM80	-6.40361	0.191503	466
ENSG00000129187	DCTD	7.34073	0.219636	467
ENSG00000076053	RBM7	-6.24743	0.18701	468
ENSG00000141985	SH3GL1	7.84052	0.234752	469
ENSG00000133612	AGAP3	-6.24743	0.187216	470
ENSG00000134265	NAPG	-6.34114	0.19026	471
ENSG00000198961	PJA2	-6.71599	0.201768	472
ENSG00000168234	TTC39C	-6.87217	0.206745	473
ENSG00000168411	RFWD3	-6.43485	0.193627	474
ENSG00000127616	SMARCA4	-6.21619	0.187103	475
ENSG00000010270	STARD3NL	7.24702	0.218171	476
ENSG00000090013	BLVRB	-5.87258	0.176884	477
ENSG00000020922	MRE11	-6.68475	0.201641	478
ENSG00000140280	LYSMD2	-6.65351	0.200751	479
ENSG00000072401	UBE2D1	-6.21619	0.187571	480
ENSG00000164086	DUSP7	-6.46609	0.195162	481
ENSG00000198198	SZT2	7.18454	0.21707	482
ENSG00000198689	SLC9A6	-6.93465	0.209931	483
ENSG00000078246	TULP3	-6.27867	0.19026	484
ENSG00000065665	SEC61A2	-6.06001	0.183661	485
ENSG00000168014	C2CD3	-6.59104	0.200044	486
ENSG00000067334	DNTTIP2	-6.77846	0.205745	487
ENSG00000082512	TRAF5	-6.74722	0.204823	488
ENSG00000198879	SFMBT2	-6.93465	0.210643	489
ENSG00000169241	SLC50A1	7.12207	0.216337	490
ENSG00000251474	RPL32P3	-6.15372	0.18701	491
ENSG00000151835	SACS	-6.09124	0.18536	492
ENSG00000153944	MSI2	-7.27825	0.221731	493
ENSG00000154124	OTULIN	-6.90341	0.210643	494
ENSG00000272888	NA	-6.87217	0.209878	495
ENSG00000240682	ISY1	7.68434	0.234752	496
ENSG00000137054	POLR1E	-6.46609	0.197745	497
ENSG00000040531	CTNS	7.09083	0.216862	498
ENSG00000155975	VPS37A	-6.3099	0.194238	499
ENSG00000170266	GLB1	-6.71599	0.206745	500
ENSG00000170185	USP38	-6.49733	0.200044	501
ENSG00000156171	DRAM2	-6.84093	0.210643	502
ENSG00000153406	NMRAL1	-6.84093	0.210647	503
ENSG00000133065	SLC41A1	7.09083	0.218575	504
ENSG00000196636	SDHAF3	6.8097	0.209931	505
ENSG00000035681	NSMAF	-7.12207	0.219636	506
ENSG00000235437	LINC01278	-6.52856	0.201641	507
ENSG00000109133	TMEM33	7.903	0.244894	508
ENSG00000129472	RAB2B	-6.46609	0.200751	509
ENSG00000179454	KLHL28	-6.84093	0.21259	510
ENSG00000204564	C6orf136	-6.24743	0.19428	511
ENSG00000073861	TBX21	-6.12248	0.190415	512
ENSG00000157036	EXOG	6.93465	0.216862	513
ENSG00000130032	PRRG3	-4.81052	0.150744	514
ENSG00000067057	PFKP	-8.30908	0.260584	515
ENSG00000198783	ZNF830	8.30908	0.260584	516
ENSG00000130723	PRRC2B	-6.84093	0.21475	517
ENSG00000171840	NINJ2	6.68475	0.209931	518
ENSG00000049656	CLPTM1L	-6.71599	0.21122	519
ENSG00000135148	TRAFD1	-6.34114	0.200044	520
ENSG00000214253	FIS1	-7.15331	0.227355	521
ENSG00000095066	HOOK2	6.8097	0.216651	522
ENSG00000197798	FAM118B	6.8097	0.216862	523
ENSG00000136699	SMPD4	6.62227	0.211232	524
ENSG00000119969	HELLS	-6.27867	0.200751	525
ENSG00000117174	ZNHIT6	-6.27867	0.200751	526
ENSG00000153029	MR1	-6.27867	0.200751	527
ENSG00000243317	STMP1	-7.68434	0.24573	528
ENSG00000126254	RBM42	-7.27825	0.232847	529
ENSG00000163029	SMC6	-6.5598	0.209931	530
ENSG00000235750	KIAA0040	-6.43485	0.206745	531
ENSG00000131475	VPS25	-6.5598	0.210861	532
ENSG00000197724	PHF2	-6.52856	0.209931	533
ENSG00000095319	NUP188	-6.93465	0.223765	534
ENSG00000101751	POLI	-6.21619	0.200751	535
ENSG00000001167	NFYA	-6.21619	0.200751	536
ENSG00000169919	GUSB	7.71557	0.249335	537
ENSG00000159479	MED8	-6.37238	0.206745	538
ENSG00000135622	SEMA4F	-6.37238	0.206745	539
ENSG00000187954	CYHR1	-6.87217	0.22301	540
ENSG00000106780	MEGF9	-6.49733	0.210861	541
ENSG00000005889	ZFX	-6.46609	0.209931	542
ENSG00000139211	AMIGO2	-6.46609	0.209931	543
ENSG00000159216	RUNX1	-6.99712	0.227192	544
ENSG00000168958	MFF	-6.8097	0.221731	545
ENSG00000168884	TNIP2	-7.09083	0.231318	546
ENSG00000057252	SOAT1	8.15289	0.266569	547
ENSG00000141568	FOXK2	-5.99753	0.196164	548
ENSG00000204520	MICA	-5.93506	0.194238	549
ENSG00000171488	LRRC8C	-6.68475	0.218921	550
ENSG00000111358	GTF2H3	-6.3099	0.206745	551
ENSG00000198933	TBKBP1	-7.05959	0.231318	552
ENSG00000168564	CDKN2AIP	-6.40361	0.209931	553
ENSG00000235106	BRD3OS	-6.40361	0.209931	554
ENSG00000001461	NIPAL3	-6.12248	0.200751	555
ENSG00000040633	PHF23	-6.74722	0.221731	556
ENSG00000126945	HNRNPH2	-7.84052	0.257798	557
ENSG00000161204	ABCF3	-6.40361	0.210643	558
ENSG00000114744	COMMD2	-6.27867	0.206745	559
ENSG00000131979	GCH1	-6.3099	0.208067	560
ENSG00000133816	MICAL2	7.34073	0.242213	561
ENSG00000177556	ATOX1	-6.62227	0.219234	562
ENSG00000236287	ZBED5	-6.96588	0.230681	563
ENSG00000181827	RFX7	-6.52856	0.21707	564
ENSG00000151552	QDPR	-6.21619	0.207286	565
ENSG00000023318	ERP44	-7.24702	0.241788	566
ENSG00000215193	PEX26	-6.24743	0.208457	567
ENSG00000197713	RPE	-5.77887	0.192866	568
ENSG00000111145	ELK3	-6.3099	0.210643	569
ENSG00000146701	MDH2	-7.02836	0.234752	570
ENSG00000149541	B3GAT3	-6.18495	0.206745	571
ENSG00000168404	MLKL	-6.24743	0.208842	572
ENSG00000169093	ASMTL	-6.27867	0.209931	573
ENSG00000101391	CDK5RAP1	-6.12248	0.204768	574
ENSG00000161677	JOSD2	-5.99753	0.200751	575
ENSG00000266173	STRADA	-6.5598	0.219636	576
ENSG00000104164	BLOC1S6	8.18413	0.27433	577
ENSG00000071564	TCF3	-5.96629	0.200044	578
ENSG00000175701	SMIM37	-7.05959	0.236744	579
ENSG00000143751	SDE2	-6.15372	0.206745	580
ENSG00000131351	HAUS8	-6.24743	0.209931	581
ENSG00000049249	TNFRSF9	-6.24743	0.209931	582
ENSG00000165983	PTER	-6.84093	0.230253	583
ENSG00000158805	ZNF276	-6.68475	0.225174	584
ENSG00000100784	RPS6KA5	6.71599	0.226778	585
ENSG00000127663	KDM4B	-5.62269	0.19026	586
ENSG00000247287	NA	-6.8097	0.230568	587
ENSG00000264247	LINC00909	-5.68516	0.192995	588
ENSG00000123636	BAZ2B	-6.18495	0.210861	589
ENSG00000111674	ENO2	-8.15289	0.27823	590
ENSG00000177337	NA	-6.52856	0.22301	591
ENSG00000153317	ASAP1	-6.93465	0.237019	592
ENSG00000170322	NFRKB	-6.21619	0.21259	593
ENSG00000165181	C9orf84	-6.12248	0.209931	594
ENSG00000120688	WBP4	-6.3099	0.216651	595
ENSG00000187555	USP7	-7.99671	0.274757	596
ENSG00000155438	NIFK	-6.21619	0.21396	597
ENSG00000130517	PGPEP1	-5.68516	0.195946	598
ENSG00000099284	H2AFY2	-5.99753	0.206745	599
ENSG00000204371	EHMT2	-7.21578	0.249319	600
ENSG00000165733	BMS1	-6.84093	0.236744	601
ENSG00000173545	ZNF622	-7.18454	0.249335	602
ENSG00000120942	UBIAD1	-6.40361	0.222499	603
ENSG00000082701	GSK3B	7.903	0.274757	604
ENSG00000154310	TNIK	-6.93465	0.241493	605
ENSG00000172432	GTPBP2	-6.24743	0.218179	606
ENSG00000119638	NEK9	-6.99712	0.245546	607
ENSG00000141030	COPS3	-6.3099	0.221731	608
ENSG00000104870	FCGRT	-6.27867	0.220769	609
ENSG00000146350	TBC1D32	-6.15372	0.216862	610
ENSG00000184887	BTBD6	-6.15372	0.217028	611
ENSG00000106554	CHCHD3	-6.43485	0.227216	612
ENSG00000120656	TAF12	6.93465	0.244996	613
ENSG00000068784	SRBD1	-6.21619	0.219636	614
ENSG00000144591	GMPPA	-6.12248	0.216862	615
ENSG00000165630	PRPF18	-5.99753	0.21259	616
ENSG00000115289	PCGF1	-6.24743	0.221731	617
ENSG00000136521	NDUFB5	-6.90341	0.246237	618
ENSG00000205250	E2F4	-7.46568	0.266569	619
ENSG00000166747	AP1G1	-7.4032	0.264535	620
ENSG00000171202	TMEM126A	-6.27867	0.224375	621
ENSG00000273445	NA	-7.27825	0.260205	622
ENSG00000211797	NA	7.71557	0.275894	623
ENSG00000164916	FOXK1	-6.46609	0.231318	624
ENSG00000165609	NUDT5	8.40279	0.302326	625
ENSG00000175573	C11orf68	6.93465	0.249822	626
ENSG00000226380	NA	-6.8097	0.245546	627
ENSG00000162066	AMDHD2	-6.27867	0.227355	628
ENSG00000112851	ERBIN	8.02795	0.291236	629
ENSG00000168476	REEP4	-6.46609	0.234635	630
ENSG00000140403	DNAJA4	-5.77887	0.210643	631
ENSG00000242861	NA	-4.71681	0.17212	632
ENSG00000279396	NA	7.52815	0.274723	633
ENSG00000172273	HINFP	-6.8097	0.248541	634
ENSG00000092330	TINF2	-8.59021	0.313922	635
ENSG00000104969	SGTA	-6.40361	0.234635	636
ENSG00000107798	LIPA	-6.96588	0.255571	637
ENSG00000078487	ZCWPW1	-6.27867	0.230407	638
ENSG00000111679	PTPN6	-6.71599	0.246463	639
ENSG00000148308	GTF3C5	-6.62227	0.244097	640
ENSG00000112237	CCNC	-6.71599	0.248362	641
ENSG00000080371	RAB21	-7.15331	0.264535	642
ENSG00000066933	MYO9A	-6.90341	0.255571	643
ENSG00000106348	IMPDH1	-6.12248	0.226778	644
ENSG00000162642	C1orf52	8.21537	0.305393	645
ENSG00000180104	EXOC3	7.96547	0.29716	646
ENSG00000165699	TSC1	-6.84093	0.255571	647
ENSG00000049239	H6PD	-6.59104	0.246237	648
ENSG00000125457	MIF4GD	8.21537	0.307342	649
ENSG00000065613	SLK	-6.5598	0.246463	650
ENSG00000152332	UHMK1	-7.15331	0.268784	651
ENSG00000165264	NDUFB6	-7.903	0.29716	652
ENSG00000184209	SNRNP35	-7.12207	0.268792	653
ENSG00000175662	TOM1L2	6.90341	0.260584	654
ENSG00000171552	BCL2L1	-5.34155	0.201641	655
ENSG00000178802	MPI	-6.71599	0.254101	656
ENSG00000103197	TSC2	7.18454	0.271857	657
ENSG00000196850	PPTC7	-5.90382	0.223826	658
ENSG00000103047	TANGO6	-6.24743	0.236856	659
ENSG00000257923	CUX1	-6.18495	0.234752	660
ENSG00000184588	PDE4B	-7.4032	0.281143	661
ENSG00000067596	DHX8	8.18413	0.31094	662
ENSG00000153879	CEBPG	-6.93465	0.264019	663
ENSG00000132819	RBM38	-6.71599	0.255969	664
ENSG00000198728	LDB1	-4.90423	0.187103	665
ENSG00000174840	PDE12	-6.43485	0.245606	666
ENSG00000110200	ANAPC15	-4.90423	0.187571	667
ENSG00000167077	MEI1	-6.96588	0.266569	668
ENSG00000096060	FKBP5	7.87176	0.301252	669
ENSG00000175727	MLXIP	7.77805	0.297872	670
ENSG00000182858	ALG12	-7.27825	0.278885	671
ENSG00000130479	MAP1S	-6.40361	0.245546	672
ENSG00000120685	PROSER1	-6.90341	0.264775	673
ENSG00000115446	UNC50	-6.71599	0.257798	674
ENSG00000143368	SF3B4	-8.12166	0.311982	675
ENSG00000162819	BROX	-7.34073	0.282059	676
ENSG00000198815	FOXJ3	-6.62227	0.255571	677
ENSG00000129636	ITFG1	-6.74722	0.260584	678
ENSG00000147251	DOCK11	-6.84093	0.264535	679
ENSG00000100347	SAMM50	-6.84093	0.264535	680
ENSG00000168488	ATXN2L	-7.09083	0.274757	681
ENSG00000214194	SMIM30	7.87176	0.305109	682
ENSG00000121486	TRMT1L	-6.18495	0.240454	683
ENSG00000215305	VPS16	-6.96588	0.270872	684
ENSG00000197070	ARRDC1	8.30908	0.323149	685
ENSG00000109107	ALDOC	8.46527	0.329959	686
ENSG00000213341	CHUK	-6.27867	0.244894	687
ENSG00000184988	TMEM106A	-5.62269	0.219988	688
ENSG00000162441	LZIC	-6.52856	0.255571	689
ENSG00000090104	RGS1	-6.65351	0.260584	690
ENSG00000104907	TRMT1	-6.34114	0.248403	691
ENSG00000102977	ACD	7.80929	0.306851	692
ENSG00000124784	RIOK1	-6.34114	0.249335	693
ENSG00000130816	DNMT1	-8.21537	0.323125	694
ENSG00000160961	ZNF333	-6.24743	0.24573	695
ENSG00000198860	TSEN15	-6.71599	0.264535	696
ENSG00000095564	BTAF1	-6.71599	0.264535	697
ENSG00000170759	KIF5B	-7.09083	0.279372	698
ENSG00000164180	TMEM161B	-6.96588	0.274757	699
ENSG00000184924	PTRHD1	8.02795	0.316761	700
ENSG00000227039	ITGB2-AS1	6.90341	0.2724	701
ENSG00000130244	FAM98C	-5.52897	0.218179	702
ENSG00000115204	MPV17	-6.46609	0.255571	703
ENSG00000182841	RRP7BP	-5.31031	0.209931	704
ENSG00000278259	MYO19	-6.93465	0.27433	705
ENSG00000163655	GMPS	-6.68475	0.264535	706
ENSG00000133193	FAM104A	-7.12207	0.282059	707
ENSG00000121895	TMEM156	-6.21619	0.246463	708
ENSG00000030110	BAK1	-5.06042	0.200751	709
ENSG00000131374	TBC1D5	-6.65351	0.264019	710
ENSG00000089775	ZBTB25	-6.71599	0.266569	711
ENSG00000051825	MPHOSPH9	-6.5598	0.260584	712
ENSG00000146278	PNRC1	-7.24702	0.288657	713
ENSG00000126804	ZBTB1	-8.15289	0.324876	714
ENSG00000174106	LEMD3	-6.77846	0.270872	715
ENSG00000214022	REPIN1	6.90341	0.275894	716
ENSG00000124151	NCOA3	-6.87217	0.274757	717
ENSG00000065060	UHRF1BP1	-6.49733	0.260205	718
ENSG00000183513	COA5	-6.59104	0.264019	719
ENSG00000101150	TPD52L2	7.52815	0.301602	720
ENSG00000143390	RFX5	-6.37238	0.255571	721
ENSG00000279088	NA	6.84093	0.274757	722
ENSG00000121281	ADCY7	-4.27949	0.17212	723
ENSG00000084090	STARD7	-7.77805	0.312979	724
ENSG00000139266	MARCH9	-6.09124	0.24573	725
ENSG00000140931	CMTM3	-6.84093	0.276015	726
ENSG00000100216	TOMM22	-8.34032	0.336661	727
ENSG00000168393	DTYMK	-6.5598	0.264882	728
ENSG00000140632	GLYR1	-7.05959	0.28513	729
ENSG00000114021	NIT2	8.18413	0.33113	730
ENSG00000066136	NFYC	-6.77846	0.274757	731
ENSG00000267074	NA	-6.68475	0.271088	732
ENSG00000186020	ZNF529	-6.8097	0.27823	733
ENSG00000141076	UTP4	-6.71599	0.274757	734
ENSG00000101138	CSTF1	-6.5598	0.268802	735
ENSG00000164941	INTS8	-6.74722	0.276601	736
ENSG00000027697	IFNGR1	8.27784	0.339572	737
ENSG00000117620	SLC35A3	7.55939	0.310442	738
ENSG00000166971	AKTIP	7.27825	0.298971	739
ENSG00000133997	MED6	-6.43485	0.264535	740
ENSG00000218510	LINC00339	-6.21619	0.25605	741
ENSG00000151779	NBAS	-6.40361	0.264019	742
ENSG00000147679	UTP23	-6.99712	0.288657	743
ENSG00000143314	MRPL24	7.52815	0.31094	744
ENSG00000185905	C16orf54	-8.37155	0.34578	745
ENSG00000171940	ZNF217	-6.74722	0.278885	746
ENSG00000179743	FLJ37453	-4.43567	0.183569	747
ENSG00000172766	NAA16	-7.37197	0.305109	748
ENSG00000177738	LOC648987	-4.6231	0.191846	749
ENSG00000065154	OAT	-6.52856	0.272372	750
ENSG00000267419	NA	-4.68557	0.195731	751
ENSG00000122223	CD244	-6.49733	0.271417	752
ENSG00000178338	ZNF354B	-6.06001	0.25318	753
ENSG00000175274	TP53I11	8.12166	0.339572	754
ENSG00000138641	HERC3	-6.8097	0.28513	755
ENSG00000185101	ANO9	-6.09124	0.255571	756
ENSG00000115904	SOS1	-6.3099	0.264797	757
ENSG00000184752	NDUFA12	-7.6531	0.321607	758
ENSG00000162924	REL	7.05959	0.29716	759
ENSG00000187778	MCRS1	7.24702	0.305109	760
ENSG00000237190	CDKN2AIPNL	-6.27867	0.264535	761
ENSG00000105393	BABAM1	-8.05918	0.339572	762
ENSG00000155729	KCTD18	-6.68475	0.282059	763
ENSG00000100219	XBP1	-6.49733	0.274757	764
ENSG00000008282	SYPL1	-7.37197	0.311884	765
ENSG00000212694	LINC01089	-5.7164	0.242005	766
ENSG00000117385	P3H1	-6.99712	0.29716	767
ENSG00000180304	OAZ2	-6.77846	0.288004	768
ENSG00000066455	GOLGA5	7.46568	0.317551	769
ENSG00000104643	MTMR9	-6.21619	0.264535	770
ENSG00000197894	ADH5	-6.99712	0.298519	771
ENSG00000100749	VRK1	-6.24743	0.266569	772
ENSG00000204282	TNRC6C-AS1	-5.40403	0.230681	773
ENSG00000182180	MRPS16	7.59063	0.324794	774
ENSG00000109103	UNC119	-6.34114	0.271538	775
ENSG00000082068	WDR70	-6.93465	0.29716	776
ENSG00000154845	PPP4R1	-6.40361	0.274757	777
ENSG00000105379	ETFB	-6.93465	0.297872	778
ENSG00000159720	ATP6V0D1	-7.903	0.339572	779
ENSG00000170175	CHRNB1	-6.15372	0.264535	780
ENSG00000142396	ERVK3-1	-4.87299	0.209931	781
ENSG00000108561	C1QBP	-7.46568	0.321988	782
ENSG00000100528	CNIH1	7.87176	0.339572	783
ENSG00000148672	GLUD1	-6.12248	0.264535	784
ENSG00000173875	ZNF791	-6.99712	0.302326	785
ENSG00000118007	STAG1	-7.21578	0.312736	786
ENSG00000197019	SERTAD1	-6.09124	0.264535	787
ENSG00000198743	SLC5A3	-7.24702	0.314747	788
ENSG00000144354	CDCA7	7.49691	0.325934	789
ENSG00000153815	CMIP	-5.87258	0.256638	790
ENSG00000076770	MBNL3	-4.81052	0.210643	791
ENSG00000065526	SPEN	-7.09083	0.31094	792
ENSG00000204252	HLA-DOA	-7.05959	0.309676	793
ENSG00000145782	ATG12	-7.21578	0.316761	794
ENSG00000134759	ELP2	7.34073	0.323125	795
ENSG00000171617	ENC1	-6.68475	0.295289	796
ENSG00000186918	ZNF395	-6.21619	0.274757	797
ENSG00000101158	NELFCD	-7.52815	0.332857	798
ENSG00000002016	RAD52	-7.30949	0.324876	799
ENSG00000130348	QRSL1	-6.59104	0.293231	800
ENSG00000138134	STAMBPL1	-6.77846	0.301602	801
ENSG00000218426	NA	-4.71681	0.209878	802
ENSG00000165501	LRR1	-6.27867	0.28006	803
ENSG00000123595	RAB9A	-7.05959	0.314965	804
ENSG00000074266	EED	-7.05959	0.31504	805
ENSG00000245060	LINC00847	-6.59104	0.29444	806
ENSG00000178074	C2orf69	-6.21619	0.27823	807
ENSG00000146802	TMEM168	-6.49733	0.291918	808
ENSG00000119537	KDSR	-6.96588	0.313113	809
ENSG00000164713	BRI3	6.87217	0.309496	810
ENSG00000132155	RAF1	-7.02836	0.317176	811
ENSG00000152464	RPP38	-6.8097	0.30757	812
ENSG00000135837	CEP350	-8.21537	0.371179	813
ENSG00000108592	FTSJ3	-7.02836	0.317551	814
ENSG00000185158	LRRC37B	-6.18495	0.279587	815
ENSG00000068308	OTUD5	-6.68475	0.302326	816
ENSG00000139180	NDUFA9	-4.06083	0.183661	817
ENSG00000152082	MZT2B	-7.43444	0.336945	818
ENSG00000115539	PDCL3	-6.74722	0.306428	819
ENSG00000056097	ZFR	-7.15331	0.324876	820
ENSG00000185049	NELFA	-6.52856	0.29716	821
ENSG00000172869	DMXL1	-6.46609	0.29444	822
ENSG00000157500	APPL1	7.12207	0.324602	823
ENSG00000143033	MTF2	-6.68475	0.305109	824
ENSG00000221817	PPP3CB-AS1	6.8097	0.31094	825
ENSG00000072062	PRKACA	-7.12207	0.325357	826
ENSG00000188554	NBR1	-7.77805	0.355415	827
ENSG00000170291	ELP5	-7.12207	0.325934	828
ENSG00000132952	USPL1	-6.59104	0.301779	829
ENSG00000163960	UBXN7	-5.99753	0.274757	830
ENSG00000071894	CPSF1	-7.09083	0.325805	831
ENSG00000100836	PABPN1	-7.30949	0.336661	832
ENSG00000100325	ASCC2	-7.18454	0.33113	833
ENSG00000136451	VEZF1	-7.05959	0.325934	834
ENSG00000163961	RNF168	-6.8097	0.31471	835
ENSG00000171130	ATP6V0E2	-6.68475	0.309532	836
ENSG00000119231	SENP5	-6.15372	0.28513	837
ENSG00000083937	CHMP2B	-6.18495	0.286714	838
ENSG00000182095	TNRC18	-6.37238	0.29582	839
ENSG00000105325	FZR1	-6.52856	0.303209	840
ENSG00000132196	HSD17B7	-6.71599	0.312736	841
ENSG00000119820	YIPF4	-7.49691	0.349437	842
ENSG00000137947	GTF2B	-6.96588	0.324794	843
ENSG00000131389	SLC6A6	-6.59104	0.307342	844
ENSG00000129460	NGDN	-7.12207	0.332556	845
ENSG00000141446	ESCO1	-6.71599	0.313944	846
ENSG00000149196	HIKESHI	-6.99712	0.327248	847
ENSG00000196305	IARS	-5.87258	0.274757	848
ENSG00000168876	ANKRD49	-7.34073	0.343492	849
ENSG00000263753	LINC00667	-6.77846	0.317282	850
ENSG00000173163	COMMD1	-6.43485	0.301578	851
ENSG00000068079	IFI35	-6.43485	0.302078	852
ENSG00000156858	PRR14	-6.62227	0.31094	853
ENSG00000113658	SMAD5	8.05918	0.379156	854
ENSG00000164024	METAP1	7.18454	0.33868	855
ENSG00000168724	DNAJC21	-6.68475	0.315236	856
ENSG00000168300	PCMTD1	-6.99712	0.330007	857
ENSG00000168216	LMBRD1	-6.71599	0.316761	858
ENSG00000035141	FAM136A	-7.59063	0.358266	859
ENSG00000169764	UGP2	-6.74722	0.318996	860
ENSG00000166562	SEC11C	-6.77846	0.320507	861
ENSG00000185477	GPRIN3	-5.81011	0.274757	862
ENSG00000175348	TMEM9B	8.7464	0.41387	863
ENSG00000104549	SQLE	-5.87258	0.27823	864
ENSG00000147548	NSD3	-6.68475	0.316761	865
ENSG00000102858	MGRN1	7.55939	0.358266	866
ENSG00000126391	FRMD8	-6.27867	0.297872	867
ENSG00000114374	USP9Y	-6.46609	0.307342	868
ENSG00000240344	PPIL3	-6.40361	0.305109	869
ENSG00000172262	ZNF131	-7.77805	0.370816	870
ENSG00000167280	ENGASE	-7.05959	0.336654	871
ENSG00000137074	APTX	7.02836	0.335229	872
ENSG00000189077	TMEM120A	-6.46609	0.309676	873
ENSG00000066322	ELOVL1	-7.02836	0.337052	874
ENSG00000115350	POLE4	-6.18495	0.29716	875
ENSG00000132842	AP3B1	-6.46609	0.31094	876
ENSG00000196204	RNF216P1	-6.34114	0.305109	877
ENSG00000100417	PMM1	-6.40361	0.30923	878
ENSG00000057663	ATG5	-7.02836	0.339572	879
ENSG00000072135	PTPN18	-6.49733	0.314965	880
ENSG00000140406	TLNRD1	-6.15372	0.298519	881
ENSG00000111790	FGFR1OP2	-7.80929	0.378861	882
ENSG00000172046	USP19	-6.99712	0.339572	883
ENSG00000164414	SLC35A1	7.77805	0.377559	884
ENSG00000125450	NUP85	-6.68475	0.324602	885
ENSG00000136897	MRPL50	8.15289	0.395964	886
ENSG00000101079	NDRG3	-6.5598	0.318823	887
ENSG00000130309	COLGALT1	-6.52856	0.317551	888
ENSG00000136631	VPS45	-6.49733	0.316761	889
ENSG00000097033	SH3GLB1	-6.87217	0.335074	890
ENSG00000135164	DMTF1	-6.5598	0.319922	891
ENSG00000165406	MARCH8	-6.59104	0.322425	892
ENSG00000163171	CDC42EP3	-7.4032	0.36281	893
ENSG00000122643	NT5C3A	-6.96588	0.341456	894
ENSG00000132600	PRMT7	6.46609	0.317551	895
ENSG00000126062	TMEM115	-6.5598	0.322425	896
ENSG00000101367	MAPRE1	-6.68475	0.328604	897
ENSG00000041988	THAP3	-6.5598	0.323149	898
ENSG00000116685	KIAA2013	-6.87217	0.339572	899
ENSG00000105186	ANKRD27	-6.59104	0.325805	900
ENSG00000132286	TIMM10B	-6.40361	0.316761	901
ENSG00000115840	SLC25A12	-6.46609	0.319916	902
ENSG00000130958	SLC35D2	7.12207	0.352414	903
ENSG00000156504	FAM122B	-6.18495	0.307342	904
ENSG00000145214	DGKQ	7.84052	0.389677	905
ENSG00000139636	LMBR1L	-6.46609	0.321399	906
ENSG00000125952	MAX	7.96547	0.395964	907
ENSG00000116406	EDEM3	-6.34114	0.315236	908
ENSG00000167515	TRAPPC2L	8.12166	0.4042	909
ENSG00000105755	ETHE1	-5.96629	0.29716	910
ENSG00000130939	UBE4B	7.02836	0.350853	911
ENSG00000135749	PCNX2	-6.84093	0.341672	912
ENSG00000072756	TRNT1	-6.40361	0.319922	913
ENSG00000186376	ZNF75D	-6.62227	0.33113	914
ENSG00000119242	CCDC92	-6.49733	0.325012	915
ENSG00000092036	HAUS4	-5.65392	0.282834	916
ENSG00000153561	RMND5A	-6.59104	0.329959	917
ENSG00000226752	CUTALP	-5.56021	0.278885	918
ENSG00000100814	CCNB1IP1	6.93465	0.347936	919
ENSG00000237441	RGL2	8.40279	0.421881	920
ENSG00000178096	BOLA1	-6.18495	0.31094	921
ENSG00000013275	PSMC4	-7.6531	0.385978	922
ENSG00000134262	AP4B1	-6.37238	0.321607	923
ENSG00000174177	CTU2	-6.59104	0.332668	924
ENSG00000111540	RAB5B	-7.74681	0.391003	925
ENSG00000157593	SLC35B2	-6.40361	0.324602	926
ENSG00000108100	CCNY	-6.37238	0.323125	927
ENSG00000141971	MVB12A	-6.21619	0.315236	928
ENSG00000061938	TNK2	-6.87217	0.348552	929
ENSG00000181218	HIST3H2A	6.68475	0.339572	930
ENSG00000081721	DUSP12	-6.62227	0.336654	931
ENSG00000168439	STIP1	-7.93423	0.403736	932
ENSG00000162542	TMCO4	-6.24743	0.318823	933
ENSG00000119906	SLF2	-6.65351	0.339572	934
ENSG00000220804	NA	-5.2166	0.266375	935
ENSG00000198556	ZNF789	-5.84135	0.298519	936
ENSG00000111726	CMAS	-6.68475	0.341733	937
ENSG00000236213	NA	-5.37279	0.274757	938
ENSG00000198270	TMEM116	-5.81011	0.29716	939
ENSG00000124333	VAMP7	-6.46609	0.33113	940
ENSG00000186283	TOR3A	-6.15372	0.316761	941
ENSG00000116260	QSOX1	-6.15372	0.316761	942
ENSG00000188938	FAM120AOS	7.903	0.407038	943
ENSG00000112159	MDN1	-6.65351	0.342821	944
ENSG00000181788	SIAH2	-6.12248	0.316761	945
ENSG00000023734	STRAP	-6.12248	0.316761	946
ENSG00000155329	ZCCHC10	-6.37238	0.329959	947
ENSG00000111880	RNGTT	-6.37238	0.329959	948
ENSG00000125652	ALKBH7	-8.15289	0.42217	949
ENSG00000128228	SDF2L1	-6.06001	0.313944	950
ENSG00000077458	FAM76B	-6.49733	0.336661	951
ENSG00000186654	PRR5	-6.3099	0.326959	952
ENSG00000141968	VAV1	-6.27867	0.325357	953
ENSG00000159792	PSKH1	-4.52939	0.234752	954
ENSG00000133103	COG6	-6.43485	0.333513	955
ENSG00000174891	RSRC1	-6.84093	0.354741	956
ENSG00000124596	OARD1	-6.21619	0.322425	957
ENSG00000161202	DVL3	-6.52856	0.33868	958
ENSG00000090615	GOLGA3	-6.24743	0.324602	959
ENSG00000197555	SIPA1L1	7.18454	0.37391	960
ENSG00000170802	FOXN2	7.59063	0.395365	961
ENSG00000065268	WDR18	-6.21619	0.324243	962
ENSG00000165071	TMEM71	7.27825	0.379687	963
ENSG00000197386	HTT	-6.21619	0.324876	964
ENSG00000186812	ZNF397	-6.43485	0.336654	965
ENSG00000117859	OSBPL9	7.21578	0.377559	966
ENSG00000070610	GBA2	-6.37238	0.333821	967
ENSG00000111731	C2CD5	-6.77846	0.355099	968
ENSG00000118412	CASP8AP2	-6.18495	0.324243	969
ENSG00000105287	PRKD2	-6.18495	0.324602	970
ENSG00000108509	CAMTA2	-6.15372	0.323149	971
ENSG00000058799	YIPF1	-6.46609	0.339572	972
ENSG00000090487	SPG21	-6.46609	0.339572	973
ENSG00000100949	RABGGTA	-6.93465	0.364266	974
ENSG00000121289	CEP89	-6.02877	0.316761	975
ENSG00000179222	MAGED1	-6.12248	0.322425	976
ENSG00000153006	SREK1IP1	-6.5598	0.345881	977
ENSG00000147364	FBXO25	-6.52856	0.344728	978
ENSG00000162736	NCSTN	-6.37238	0.336661	979
ENSG00000095002	MSH2	-6.09124	0.322425	980
ENSG00000089639	GMIP	-7.15331	0.379687	981
ENSG00000113391	FAM172A	8.09042	0.4298	982
ENSG00000136807	CDK9	-6.37238	0.33868	983
ENSG00000111615	KRR1	-6.49733	0.34578	984
ENSG00000073050	XRCC1	-6.27867	0.334631	985
ENSG00000159363	ATP13A2	-5.99753	0.319922	986
ENSG00000108788	MLX	-7.49691	0.400805	987
ENSG00000101654	RNMT	-6.59104	0.352621	988
ENSG00000157954	WIPI2	-7.05959	0.377692	989
ENSG00000176171	BNIP3	-7.15331	0.382919	990
ENSG00000147457	CHMP7	-6.40361	0.343922	991
ENSG00000198707	CEP290	6.90341	0.370816	992
ENSG00000163161	ERCC3	-7.18454	0.385978	993
ENSG00000130731	METTL26	-7.68434	0.41387	994
ENSG00000179021	C3orf38	7.34073	0.395389	995
ENSG00000111554	MDM1	-6.24743	0.336945	996
ENSG00000170234	PWWP2A	6.74722	0.364266	997
ENSG00000156928	MALSU1	-6.40361	0.34578	998
ENSG00000115540	MOB4	-6.02877	0.325934	999
ENSG00000115761	NOL10	-6.5598	0.354741	1000
ENSG00000148690	FRA10AC1	6.96588	0.377559	1001
ENSG00000124207	CSE1L	-7.21578	0.391311	1002
ENSG00000186281	GPAT2	-5.81011	0.315236	1003
ENSG00000107937	GTPBP4	-6.8097	0.369737	1004
ENSG00000117533	VAMP4	-6.15372	0.334303	1005
ENSG00000124782	RREB1	-5.7164	0.31094	1006
ENSG00000123091	RNF11	-6.18495	0.336654	1007
ENSG00000089351	GRAMD1A	-7.59063	0.41328	1008
ENSG00000224631	NA	-4.71681	0.256908	1009
ENSG00000206527	HACD2	-6.5598	0.358266	1010
ENSG00000182534	MXRA7	-5.7164	0.312736	1011
ENSG00000144029	MRPS5	-7.12207	0.391142	1012
ENSG00000146733	PSPH	7.55939	0.415963	1013
ENSG00000143437	ARNT	7.15331	0.394798	1014
ENSG00000169155	ZBTB43	7.30949	0.403484	1015
ENSG00000158716	DUSP23	-7.05959	0.390104	1016
ENSG00000112659	CUL9	-6.74722	0.373057	1017
ENSG00000196968	FUT11	-6.74722	0.373244	1018
ENSG00000114796	KLHL24	-6.77846	0.375208	1019
ENSG00000133773	CCDC59	8.05918	0.446951	1020
ENSG00000177674	AGTRAP	-6.34114	0.351958	1021
ENSG00000167272	POP5	-6.46609	0.359306	1022
ENSG00000165934	CPSF2	-7.18454	0.399569	1023
ENSG00000121691	CAT	-6.5598	0.366863	1024
ENSG00000178464	NA	-4.71681	0.264019	1025
ENSG00000241490	LOC107986115	-4.90423	0.274757	1026
ENSG00000163874	ZC3H12A	-6.68475	0.374818	1027
ENSG00000166164	BRD7	-7.02836	0.394674	1028
ENSG00000116497	S100PBP	-6.37238	0.358266	1029
ENSG00000167106	FAM102A	8.05918	0.453832	1030
ENSG00000077157	PPP1R12B	-6.43485	0.362597	1031
ENSG00000070444	MNT	-4.02959	0.227216	1032
ENSG00000100865	CINP	-5.65392	0.318996	1033
ENSG00000102893	PHKB	-6.65351	0.376934	1034
ENSG00000168591	TMUB2	-7.49691	0.424891	1035
ENSG00000126775	ATG14	-6.18495	0.350853	1036
ENSG00000135720	DYNC1LI2	-6.65351	0.377692	1037
ENSG00000135506	OS9	-7.87176	0.446951	1038
ENSG00000025434	NR1H3	-5.99753	0.341672	1039
ENSG00000114491	UMPS	-6.62227	0.377559	1040
ENSG00000100439	ABHD4	6.93465	0.395964	1041
ENSG00000205937	RNPS1	-8.52774	0.48709	1042
ENSG00000179151	EDC3	-5.37279	0.307342	1043
ENSG00000156599	ZDHHC5	-6.15372	0.352236	1044
ENSG00000125779	PANK2	6.99712	0.400726	1045
ENSG00000198839	ZNF277	-6.59104	0.377559	1046
ENSG00000187994	RINL	6.93465	0.397534	1047
ENSG00000170684	ZNF296	-5.87258	0.336654	1048
ENSG00000114166	KAT2B	-6.77846	0.389677	1049
ENSG00000133606	MKRN1	-6.99712	0.403736	1050
ENSG00000100023	PPIL2	7.71557	0.446772	1051
ENSG00000099956	SMARCB1	-7.21578	0.41814	1052
ENSG00000089057	SLC23A2	-6.12248	0.355415	1053
ENSG00000114982	KANSL3	-7.02836	0.409175	1054
ENSG00000012963	UBR7	-6.46609	0.377265	1055
ENSG00000104679	R3HCC1	-7.09083	0.41387	1056
ENSG00000176624	MEX3C	7.02836	0.411033	1057
ENSG00000150907	FOXO1	-6.59104	0.385978	1058
ENSG00000100994	PYGB	-6.3099	0.370816	1059
ENSG00000242802	AP5Z1	7.87176	0.462701	1060
ENSG00000149716	ORAOV1	-6.09124	0.358266	1061
ENSG00000154582	ELOC	-7.99671	0.470955	1062
ENSG00000280670	CCDC163	-6.46609	0.381113	1063
ENSG00000168286	THAP11	-7.15331	0.42217	1064
ENSG00000171522	PTGER4	-6.52856	0.385978	1065
ENSG00000185485	SDHAP1	-5.93506	0.351027	1066
ENSG00000066044	ELAVL1	7.55939	0.44717	1067
ENSG00000057657	PRDM1	-6.12248	0.362597	1068
ENSG00000138660	AP1AR	-6.37238	0.377559	1069
ENSG00000108474	PIGL	-6.27867	0.372008	1070
ENSG00000143155	TIPRL	-6.5598	0.389677	1071
ENSG00000153207	AHCTF1	-6.84093	0.40715	1072
ENSG00000169826	CSGALNACT2	6.71599	0.400726	1073
ENSG00000108883	EFTUD2	-6.3099	0.377559	1074
ENSG00000125611	CHCHD5	-5.09165	0.305109	1075
ENSG00000170379	TCAF2	6.90341	0.41387	1076
ENSG00000008405	CRY1	-6.49733	0.390032	1077
ENSG00000145332	KLHL8	6.77846	0.407038	1078
ENSG00000083642	PDS5B	-6.96588	0.418979	1079
ENSG00000226419	SLC16A1-AS1	6.77846	0.40775	1080
ENSG00000119718	EIF2B2	-6.49733	0.391003	1081
ENSG00000124214	STAU1	-7.15331	0.430671	1082
ENSG00000164548	TRA2A	-7.59063	0.457068	1083
ENSG00000114354	TFG	-7.21578	0.434922	1084
ENSG00000153113	CAST	-7.80929	0.470873	1085
ENSG00000177728	TMEM94	-6.59104	0.397827	1086
ENSG00000138642	HERC6	-6.49733	0.392771	1087
ENSG00000100360	IFT27	-6.37238	0.385978	1088
ENSG00000112110	MRPL18	-6.65351	0.403484	1089
ENSG00000137133	HINT2	-6.15372	0.373244	1090
ENSG00000136286	MYO1G	8.21537	0.498506	1091
ENSG00000129128	SPCS3	-7.30949	0.444802	1092
ENSG00000105866	SP4	-6.40361	0.389677	1093
ENSG00000170919	NA	-6.46609	0.394205	1094
ENSG00000071073	MGAT4A	-6.77846	0.41328	1095
ENSG00000119616	FCF1	-6.18495	0.377265	1096
ENSG00000150938	CRIM1	-5.09165	0.31094	1097
ENSG00000167380	ZNF226	-6.09124	0.373244	1098
ENSG00000251369	ZNF550	-6.40361	0.392771	1099
ENSG00000124203	ZNF831	-6.43485	0.394844	1100
ENSG00000178188	SH2B1	-6.99712	0.429516	1101
ENSG00000153107	ANAPC1	-3.81093	0.234752	1102
ENSG00000196712	NF1	-6.71599	0.41387	1103
ENSG00000163257	DCAF16	6.90341	0.425966	1104
ENSG00000136861	CDK5RAP2	-6.68475	0.413736	1105
ENSG00000214046	SMIM7	-7.30949	0.453229	1106
ENSG00000047932	GOPC	7.30949	0.453229	1107
ENSG00000107485	GATA3	7.37197	0.45717	1108
ENSG00000058600	POLR3E	-6.34114	0.394205	1109
ENSG00000143772	ITPKB	-7.49691	0.46611	1110
ENSG00000084072	PPIE	-6.93465	0.432514	1111
ENSG00000213551	DNAJC9	-6.84093	0.42682	1112
ENSG00000271858	CYB561D2	-2.99877	0.187103	1113
ENSG00000010322	NISCH	-7.46568	0.466009	1114
ENSG00000102978	POLR2C	-6.21619	0.38807	1115
ENSG00000167261	DPEP2	-7.05959	0.442138	1116
ENSG00000115652	UXS1	7.93423	0.49791	1117
ENSG00000166986	MARS	-7.21578	0.453229	1118
ENSG00000139675	HNRNPA1L2	6.27867	0.394593	1119
ENSG00000114416	FXR1	-7.15331	0.449668	1120
ENSG00000099326	MZF1	-6.21619	0.391003	1121
ENSG00000168283	BMI1	8.02795	0.504989	1122
ENSG00000138286	FAM149B1	-5.99753	0.377559	1123
ENSG00000138081	FBXO11	6.27867	0.395389	1124
ENSG00000132510	KDM6B	-7.37197	0.464527	1125
ENSG00000155085	AK9	-6.40361	0.403736	1126
ENSG00000125741	OPA3	-6.18495	0.390032	1127
ENSG00000189190	ZNF600	-6.8097	0.4298	1128
ENSG00000168303	MPLKIP	-6.24743	0.394798	1129
ENSG00000171475	WIPF2	-6.84093	0.432514	1130
ENSG00000157216	SSBP3	-6.84093	0.432652	1131
ENSG00000263072	NA	-5.65392	0.358266	1132
ENSG00000120899	PTK2B	-7.21578	0.458267	1133
ENSG00000206573	THUMPD3-AS1	-7.12207	0.452399	1134
ENSG00000111581	NUP107	-6.37238	0.405156	1135
ENSG00000079785	DDX1	-6.3099	0.40136	1136
ENSG00000133316	WDR74	-6.62227	0.421372	1137
ENSG00000066027	PPP2R5A	-7.24702	0.461474	1138
ENSG00000163812	ZDHHC3	-5.90382	0.375947	1139
ENSG00000276045	ORAI1	7.46568	0.475434	1140
ENSG00000173272	MZT2A	7.77805	0.495347	1141
ENSG00000226278	NA	3.40485	0.216862	1142
ENSG00000117262	GPR89B	-4.43567	0.282834	1143
ENSG00000119929	CUTC	-6.8097	0.434922	1144
ENSG00000006125	AP2B1	-7.09083	0.453229	1145
ENSG00000120437	ACAT2	-7.21578	0.461474	1146
ENSG00000090470	PDCD7	-6.59104	0.42186	1147
ENSG00000123545	NDUFAF4	-6.3099	0.404532	1148
ENSG00000100731	PCNX1	-7.21578	0.462701	1149
ENSG00000126602	TRAP1	-6.74722	0.432827	1150
ENSG00000033178	UBA6	7.12207	0.456925	1151
ENSG00000139112	GABARAPL1	-8.77764	0.563609	1152
ENSG00000106460	TMEM106B	-6.5598	0.42186	1153
ENSG00000135870	RC3H1	-6.68475	0.430629	1154
ENSG00000105568	PPP2R1A	-7.02836	0.452834	1155
ENSG00000182372	CLN8	7.30949	0.471382	1156
ENSG00000106617	PRKAG2	-6.40361	0.41328	1157
ENSG00000059122	FLYWCH1	-6.59104	0.425966	1158
ENSG00000169905	TOR1AIP2	7.02836	0.454387	1159
ENSG00000164169	PRMT9	-6.43485	0.416474	1160
ENSG00000155506	LARP1	-6.99712	0.454387	1161
ENSG00000148110	MFSD14B	-6.21619	0.403736	1162
ENSG00000074706	IPCEF1	-6.37238	0.414845	1163
ENSG00000203880	PCMTD2	-6.49733	0.423416	1164
ENSG00000158545	ZC3H18	-7.02836	0.458251	1165
ENSG00000160917	CPSF4	-6.34114	0.41387	1166
ENSG00000138785	INTS12	-6.15372	0.401661	1167
ENSG00000014123	UFL1	-6.52856	0.426355	1168
ENSG00000106245	BUD31	-7.27825	0.475434	1169
ENSG00000137710	RDX	-6.77846	0.443934	1170
ENSG00000100150	DEPDC5	-6.15372	0.403484	1171
ENSG00000187147	RNF220	7.37197	0.483383	1172
ENSG00000143401	ANP32E	-6.96588	0.456925	1173
ENSG00000122557	HERPUD2	-7.34073	0.482594	1174
ENSG00000034053	APBA2	-7.30949	0.481123	1175
ENSG00000189180	ZNF33A	-7.27825	0.480991	1176
ENSG00000119878	CRIPT	-6.8097	0.45086	1177
ENSG00000099991	CABIN1	-6.96588	0.461474	1178
ENSG00000183508	FAM46C	7.52815	0.498793	1179
ENSG00000143149	ALDH9A1	-6.90341	0.458251	1180
ENSG00000198586	TLK1	-6.49733	0.431683	1181
ENSG00000160299	PCNT	-7.30949	0.485676	1182
ENSG00000118855	MFSD1	-6.34114	0.421783	1183
ENSG00000196684	HSH2D	-6.24743	0.416435	1184
ENSG00000133706	LARS	-6.96588	0.465229	1185
ENSG00000101343	CRNKL1	7.12207	0.475864	1186
ENSG00000115310	RTN4	-7.09083	0.475331	1187
ENSG00000095397	WHRN	-7.52815	0.504989	1188
ENSG00000167065	DUSP18	6.24743	0.419334	1189
ENSG00000157326	DHRS4	-4.65433	0.312736	1190
ENSG00000123737	EXOSC9	-6.37238	0.429438	1191
ENSG00000081665	ZNF506	-6.87217	0.464527	1192
ENSG00000158526	TSR2	-6.15372	0.416474	1193
ENSG00000079974	RABL2B	-6.27867	0.425552	1194
ENSG00000182208	MOB2	-5.02918	0.342329	1195
ENSG00000112996	MRPS30	-6.3099	0.429516	1196
ENSG00000171466	ZNF562	-6.24743	0.425552	1197
ENSG00000162517	PEF1	-6.71599	0.458251	1198
ENSG00000170855	TRIAP1	-6.49733	0.443831	1199
ENSG00000179832	MROH1	-4.40444	0.301252	1200
ENSG00000067048	DDX3Y	-8.09042	0.554278	1201
ENSG00000141741	MIEN1	-7.55939	0.517994	1202
ENSG00000075539	FRYL	-7.15331	0.492736	1203
ENSG00000115966	ATF2	-6.71599	0.462701	1204
ENSG00000124789	NUP153	-6.27867	0.433315	1205
ENSG00000132646	PCNA	6.96588	0.481123	1206
ENSG00000134809	TIMM10	4.87299	0.336661	1207
ENSG00000136381	IREB2	7.96547	0.551233	1208
ENSG00000085721	RRN3	-6.68475	0.464527	1209
ENSG00000123415	SMUG1	6.65351	0.462701	1210
ENSG00000103995	CEP152	7.49691	0.522165	1211
ENSG00000122873	CISD1	6.5598	0.457068	1212
ENSG00000136878	USP20	-6.49733	0.453229	1213
ENSG00000137478	FCHSD2	7.18454	0.501221	1214
ENSG00000100564	PIGH	6.74722	0.470955	1215
ENSG00000058729	RIOK2	7.74681	0.541144	1216
ENSG00000159079	CFAP298	-6.90341	0.482636	1217
ENSG00000103051	COG4	-6.84093	0.478562	1218
ENSG00000108094	CUL2	-6.59104	0.461474	1219
ENSG00000145365	TIFA	-6.90341	0.483383	1220
ENSG00000166848	TERF2IP	-6.3099	0.442138	1221
ENSG00000100596	SPTLC2	-6.21619	0.43798	1222
ENSG00000205629	LCMT1	-6.49733	0.458251	1223
ENSG00000179912	R3HDM2	-6.71599	0.47377	1224
ENSG00000183696	UPP1	-6.27867	0.443724	1225
ENSG00000066422	ZBTB11	-6.62227	0.468024	1226
ENSG00000070501	POLB	-6.62227	0.468024	1227
ENSG00000111266	DUSP16	-7.15331	0.505704	1228
ENSG00000144043	TEX261	-6.46609	0.457296	1229
ENSG00000181523	SGSH	-6.24743	0.442138	1230
ENSG00000013374	NUB1	-7.27825	0.516416	1231
ENSG00000135297	MTO1	-6.71599	0.477265	1232
ENSG00000273611	ZNHIT3	-5.93506	0.421783	1233
ENSG00000129484	PARP2	-6.40361	0.455319	1234
ENSG00000256525	POLG2	-6.40361	0.455319	1235
ENSG00000132305	IMMT	-6.43485	0.458267	1236
ENSG00000137500	CCDC90B	7.24702	0.516416	1237
ENSG00000197114	ZGPAT	-4.43567	0.316761	1238
ENSG00000269821	KCNQ1OT1	-4.87299	0.348428	1239
ENSG00000164323	CFAP97	-7.05959	0.504989	1240
ENSG00000177733	HNRNPA0	-6.34114	0.455069	1241
ENSG00000211455	STK38L	-6.71599	0.481998	1242
ENSG00000144741	SLC25A26	-6.84093	0.492416	1243
ENSG00000250903	NA	-6.06001	0.436372	1244
ENSG00000156973	PDE6D	-7.12207	0.512861	1245
ENSG00000037042	TUBG2	-6.40361	0.461474	1246
ENSG00000156639	ZFAND3	-3.81093	0.274757	1247
ENSG00000213639	PPP1CB	-7.59063	0.54746	1248
ENSG00000119048	UBE2B	-6.68475	0.482674	1249
ENSG00000198932	GPRASP1	-6.27867	0.453832	1250
ENSG00000154719	MRPL39	-6.52856	0.471998	1251
ENSG00000007264	MATK	-6.52856	0.472955	1252
ENSG00000176542	USF3	-6.59104	0.477894	1253
ENSG00000237943	NA	7.77805	0.565958	1254
ENSG00000169032	MAP2K1	7.87176	0.574207	1255
ENSG00000160194	NDUFV3	-5.81011	0.423901	1256
ENSG00000258181	NA	-3.99835	0.291918	1257
ENSG00000279789	NA	-6.27867	0.458942	1258
ENSG00000229180	GS1-124K5.11	-7.77805	0.568865	1259
ENSG00000125753	VASP	-6.21619	0.454686	1260
ENSG00000100297	MCM5	-6.43485	0.471382	1261
ENSG00000102078	SLC25A14	-5.99753	0.439804	1262
ENSG00000197170	PSMD12	-6.62227	0.48596	1263
ENSG00000168092	PAFAH1B2	-7.34073	0.539516	1264
ENSG00000169718	DUS1L	-6.27867	0.461474	1265
ENSG00000175634	RPS6KB2	-6.49733	0.477758	1266
ENSG00000279759	NA	-2.78011	0.205741	1267
ENSG00000204899	MZT1	-7.12207	0.528557	1268
ENSG00000176946	THAP4	-6.99712	0.519459	1269
ENSG00000122550	KLHL7	-6.74722	0.501221	1270
ENSG00000204370	SDHD	-7.71557	0.574303	1271
ENSG00000197948	FCHSD1	-7.27825	0.542188	1272
ENSG00000120992	LYPLA1	7.84052	0.584616	1273
ENSG00000161395	PGAP3	-6.8097	0.507874	1274
ENSG00000196177	ACADSB	-4.99794	0.373057	1275
ENSG00000228668	NA	-4.34196	0.324602	1276
ENSG00000107021	TBC1D13	7.903	0.591945	1277
ENSG00000157978	LDLRAP1	-6.34114	0.475012	1278
ENSG00000177239	MAN1B1	-6.8097	0.512546	1279
ENSG00000115211	EIF2B4	-7.09083	0.534544	1280
ENSG00000038002	AGA	-6.74722	0.50865	1281
ENSG00000256705	NA	7.62186	0.575227	1282
ENSG00000144867	SRPRB	-6.3099	0.477894	1283
ENSG00000164896	FASTK	-6.90341	0.523827	1284
ENSG00000162836	ACP6	-6.40361	0.48596	1285
ENSG00000198001	IRAK4	-6.59104	0.501221	1286
ENSG00000086232	EIF2AK1	-6.99712	0.533196	1287
ENSG00000106049	HIBADH	-6.62227	0.504989	1288
ENSG00000184575	XPOT	-6.77846	0.517994	1289
ENSG00000089154	GCN1	-6.74722	0.516416	1290
ENSG00000113048	MRPS27	6.93465	0.53606	1291
ENSG00000102158	MAGT1	7.21578	0.559263	1292
ENSG00000186687	LYRM7	6.77846	0.527588	1293
ENSG00000163428	LRRC58	-6.3099	0.492416	1294
ENSG00000100991	TRPC4AP	-7.80929	0.610298	1295
ENSG00000186481	NA	-5.27908	0.413329	1296
ENSG00000136237	RAPGEF5	-2.34279	0.183569	1297
ENSG00000175193	PARL	4.74805	0.373057	1298
ENSG00000006459	KDM7A	-6.65351	0.523798	1299
ENSG00000232442	MHENCR	-7.15331	0.563454	1300
ENSG00000258890	CEP95	-7.02836	0.555481	1301
ENSG00000268205	NA	-6.21619	0.491588	1302
ENSG00000099899	TRMT2A	-7.68434	0.608272	1303
ENSG00000235453	SMIM27	-4.31073	0.341672	1304
ENSG00000087884	AAMDC	4.21701	0.334303	1305
ENSG00000007923	DNAJC11	-4.59186	0.364047	1306
ENSG00000068024	HDAC4	-6.49733	0.516416	1307
ENSG00000134574	DDB2	-6.49733	0.516416	1308
ENSG00000187984	ANKRD19P	-4.09207	0.325357	1309
ENSG00000158480	SPATA2	-5.99753	0.477894	1310
ENSG00000184182	UBE2F	-6.68475	0.533507	1311
ENSG00000109171	SLAIN2	6.87217	0.548824	1312
ENSG00000154813	DPH3	-6.46609	0.51673	1313
ENSG00000065029	ZNF76	-7.24702	0.579299	1314
ENSG00000163811	WDR43	-6.49733	0.519459	1315
ENSG00000103035	PSMD7	-6.62227	0.529465	1316
ENSG00000047188	YTHDC2	-6.5598	0.524571	1317
ENSG00000267080	ASB16-AS1	-6.24743	0.501221	1318
ENSG00000131652	THOC6	-6.43485	0.516416	1319
ENSG00000198663	C6orf89	-6.93465	0.558946	1320
ENSG00000112685	EXOC2	-6.5598	0.529465	1321
ENSG00000157637	SLC38A10	-6.24743	0.506292	1322
ENSG00000007202	KIAA0100	-6.96588	0.565958	1323
ENSG00000148719	DNAJB12	-6.59104	0.537572	1324
ENSG00000082996	RNF13	-6.34114	0.517994	1325
ENSG00000175216	CKAP5	-6.74722	0.551201	1326
ENSG00000123562	MORF4L2	-7.02836	0.574375	1327
ENSG00000064313	TAF2	-6.18495	0.506033	1328
ENSG00000153487	ING1	-5.87258	0.481123	1329
ENSG00000149761	NUDT22	-7.27825	0.596604	1330
ENSG00000106144	CASP2	-6.99712	0.574303	1331
ENSG00000117020	AKT3	-6.34114	0.521065	1332
ENSG00000128159	TUBGCP6	-6.68475	0.551201	1333
ENSG00000100983	GSS	-8.12166	0.669722	1334
ENSG00000142173	COL6A2	-6.12248	0.504989	1335
ENSG00000167699	GLOD4	-6.90341	0.571284	1336
ENSG00000116017	ARID3A	-2.68639	0.222499	1337
ENSG00000198885	ITPRIPL1	-6.15372	0.509938	1338
ENSG00000126768	TIMM17B	-7.52815	0.624675	1339
ENSG00000186166	CCDC84	-6.84093	0.568067	1340
ENSG00000185864	NPIPB4	-4.93547	0.411033	1341
ENSG00000272779	NA	-4.1233	0.343922	1342
ENSG00000037757	MRI1	7.84052	0.653982	1343
ENSG00000105397	TYK2	2.28031	0.19026	1344
ENSG00000157450	RNF111	-6.46609	0.541144	1345
ENSG00000109381	ELF2	-6.65351	0.556864	1346
ENSG00000197457	STMN3	-7.02836	0.588362	1347
ENSG00000169609	C15orf40	7.30949	0.615247	1348
ENSG00000147130	ZMYM3	-6.37238	0.537474	1349
ENSG00000155959	VBP1	-6.59104	0.556025	1350
ENSG00000108828	VAT1	-6.62227	0.560668	1351
ENSG00000124164	VAPB	-6.52856	0.553036	1352
ENSG00000166197	NOLC1	-7.24702	0.615247	1353
ENSG00000172493	AFF1	-7.37197	0.627241	1354
ENSG00000273015	NA	-6.3099	0.537474	1355
ENSG00000123338	NCKAP1L	-7.77805	0.66352	1356
ENSG00000148481	MINDY3	-6.27867	0.53606	1357
ENSG00000083828	ZNF586	-6.40361	0.547141	1358
ENSG00000119431	HDHD3	-6.84093	0.584586	1359
ENSG00000001629	ANKIB1	-6.59104	0.563351	1360
ENSG00000165169	DYNLT3	-6.87217	0.588362	1361
ENSG00000167110	GOLGA2	-6.46609	0.556864	1362
ENSG00000253738	OTUD6B-AS1	-7.34073	0.633015	1363
ENSG00000122678	POLM	7.49691	0.646541	1364
ENSG00000075790	BCAP29	-6.34114	0.548133	1365
ENSG00000129071	MBD4	-6.59104	0.570451	1366
ENSG00000153037	SRP19	-6.99712	0.60621	1367
ENSG00000175110	MRPS22	-6.21619	0.538932	1368
ENSG00000153015	CWC27	-6.49733	0.563454	1369
ENSG00000182552	RWDD4	-5.68516	0.493402	1370
ENSG00000123933	MXD4	-5.74763	0.504989	1371
ENSG00000152219	ARL14EP	-6.52856	0.574744	1372
ENSG00000010803	SCMH1	-6.12248	0.539789	1373
ENSG00000156110	ADK	6.77846	0.598054	1374
ENSG00000213049	NA	-3.87341	0.343506	1375
ENSG00000149308	NPAT	-6.59104	0.584586	1376
ENSG00000117697	NSL1	-6.46609	0.574164	1377
ENSG00000123908	AGO2	-7.30949	0.649364	1378
ENSG00000219545	UMAD1	-6.40361	0.570936	1379
ENSG00000047056	WDR37	-7.37197	0.659149	1380
ENSG00000117528	ABCD3	-6.24743	0.558946	1381
ENSG00000117676	RPS6KA1	-7.6531	0.684738	1382
ENSG00000225733	FGD5-AS1	-6.24743	0.559263	1383
ENSG00000106400	ZNHIT1	-6.87217	0.615247	1384
ENSG00000158863	FAM160B2	-6.87217	0.615247	1385
ENSG00000211460	TSN	-6.62227	0.593429	1386
ENSG00000163939	PBRM1	-6.90341	0.619214	1387
ENSG00000172830	SSH3	-5.77887	0.51924	1388
ENSG00000156502	SUPV3L1	-6.37238	0.572983	1389
ENSG00000265491	RNF115	-7.05959	0.63598	1390
ENSG00000168010	ATG16L2	6.96588	0.627788	1391
ENSG00000117360	PRPF3	7.21578	0.650359	1392
ENSG00000123131	PRDX4	-6.40361	0.579299	1393
ENSG00000005700	IBTK	-6.34114	0.574303	1394
ENSG00000130826	DKC1	-6.65351	0.603056	1395
ENSG00000086475	SEPHS1	-6.52856	0.593429	1396
ENSG00000185009	AP3M1	7.74681	0.707627	1397
ENSG00000082213	C5orf22	-6.15372	0.563917	1398
ENSG00000133835	HSD17B4	7.6531	0.70176	1399
ENSG00000070882	OSBPL3	-6.62227	0.608249	1400
ENSG00000135698	MPHOSPH6	-6.52856	0.600622	1401
ENSG00000165669	FAM204A	-7.46568	0.687646	1402
ENSG00000178425	NT5DC1	-6.93465	0.638752	1403
ENSG00000137075	RNF38	-7.15331	0.659149	1404
ENSG00000162298	SYVN1	-6.99712	0.64529	1405
ENSG00000185813	PCYT2	-6.3099	0.58222	1406
ENSG00000112200	ZNF451	7.43444	0.687646	1407
ENSG00000185669	SNAI3	-7.21578	0.668162	1408
ENSG00000177409	SAMD9L	-6.77846	0.630047	1409
ENSG00000130313	PGLS	-7.4032	0.688347	1410
ENSG00000178104	PDE4DIP	-6.27867	0.58386	1411
ENSG00000115685	PPP1R7	-7.18454	0.668162	1412
ENSG00000083457	ITGAE	-6.5598	0.610298	1413
ENSG00000150527	MIA2	-6.46609	0.602382	1414
ENSG00000174173	TRMT10C	-6.52856	0.608249	1415
ENSG00000151135	TMEM263	-6.93465	0.646541	1416
ENSG00000185129	PURA	-6.46609	0.602857	1417
ENSG00000181090	EHMT1	-6.5598	0.612576	1418
ENSG00000166471	TMEM41B	-6.24743	0.584616	1419
ENSG00000110435	PDHX	-5.90382	0.553591	1420
ENSG00000117625	RCOR3	7.43444	0.69803	1421
ENSG00000068120	COASY	-6.84093	0.643281	1422
ENSG00000150787	PTS	-6.34114	0.59641	1423
ENSG00000138663	COPS4	-6.84093	0.644412	1424
ENSG00000129245	FXR2	-6.59104	0.620948	1425
ENSG00000223496	EXOSC6	6.77846	0.639339	1426
ENSG00000159322	ADPGK	-7.27825	0.687646	1427
ENSG00000148341	SH3GLB2	-3.56103	0.336661	1428
ENSG00000162775	RBM15	-5.7164	0.541333	1429
ENSG00000198218	QRICH1	-6.62227	0.627788	1430
ENSG00000164815	ORC5	-6.37238	0.605037	1431
ENSG00000163382	NAXE	-7.02836	0.669217	1432
ENSG00000143771	CNIH4	7.05959	0.672891	1433
ENSG00000188976	NOC2L	-7.24702	0.690918	1434
ENSG00000083099	LYRM2	-6.49733	0.61991	1435
ENSG00000214176	NA	7.52815	0.719008	1436
ENSG00000146282	RARS2	-6.77846	0.647724	1437
ENSG00000268043	NBPF12	-2.87382	0.274757	1438
ENSG00000084676	NCOA1	-6.84093	0.654129	1439
ENSG00000164209	SLC25A46	-6.65351	0.638752	1440
ENSG00000176444	CLK2	7.15331	0.687646	1441
ENSG00000163840	DTX3L	-7.09083	0.6825	1442
ENSG00000143727	ACP1	-8.21537	0.792795	1443
ENSG00000038532	CLEC16A	6.68475	0.646541	1444
ENSG00000204392	LSM2	-8.62145	0.834619	1445
ENSG00000048405	ZNF800	6.71599	0.650359	1446
ENSG00000198690	FAN1	-3.90464	0.378221	1447
ENSG00000139722	VPS37B	7.52815	0.731019	1448
ENSG00000053371	AKR7A2	-7.24702	0.704311	1449
ENSG00000178537	SLC25A20	-6.34114	0.618177	1450
ENSG00000139618	BRCA2	-5.96629	0.583362	1451
ENSG00000001631	KRIT1	-6.62227	0.648067	1452
ENSG00000090006	LTBP4	-6.77846	0.665048	1453
ENSG00000140395	WDR61	7.43444	0.730326	1454
ENSG00000156860	FBRS	-7.15331	0.702715	1455
ENSG00000153933	DGKE	7.52815	0.739845	1456
ENSG00000106993	CDC37L1	-6.18495	0.608249	1457
ENSG00000170619	COMMD5	-6.59104	0.649364	1458
ENSG00000134758	RNF138	-6.5598	0.646541	1459
ENSG00000273841	TAF9	7.93423	0.782361	1460
ENSG00000006652	IFRD1	-6.96588	0.687646	1461
ENSG00000159884	CCDC107	-3.2799	0.324602	1462
ENSG00000176731	C8orf59	-7.84052	0.776613	1463
ENSG00000167985	SDHAF2	-7.77805	0.770449	1464
ENSG00000242086	SDHAP2	-6.90341	0.684861	1465
ENSG00000107854	TNKS2	-6.43485	0.638752	1466
ENSG00000159256	MORC3	-7.21578	0.719167	1467
ENSG00000167671	UBXN6	7.43444	0.741259	1468
ENSG00000181924	COA4	-6.71599	0.669844	1469
ENSG00000132670	PTPRA	-7.21578	0.720092	1470
ENSG00000000457	SCYL3	7.12207	0.711881	1471
ENSG00000106733	NMRK1	-6.87217	0.687646	1472
ENSG00000115459	ELMOD3	-6.62227	0.66352	1473
ENSG00000119705	SLIRP	-6.5598	0.658673	1474
ENSG00000163781	TOPBP1	7.18454	0.724077	1475
ENSG00000157601	MX1	-7.24702	0.731574	1476
ENSG00000259834	NA	-6.09124	0.616251	1477
ENSG00000113384	GOLPH3	-7.02836	0.713643	1478
ENSG00000178977	LINC00324	-7.34073	0.745697	1479
ENSG00000214160	ALG3	-6.34114	0.646541	1480
ENSG00000111269	CREBL2	-6.09124	0.621385	1481
ENSG00000176783	RUFY1	6.99712	0.715685	1482
ENSG00000183617	MRPL54	-7.02836	0.719008	1483
ENSG00000104412	EMC2	-6.3099	0.646541	1484
ENSG00000204389	HSPA1A	-2.99877	0.307342	1485
ENSG00000173208	ABCD2	-6.21619	0.638752	1486
ENSG00000141627	DYM	6.99712	0.719008	1487
ENSG00000139436	GIT2	-7.24702	0.745697	1488
ENSG00000105750	ZNF85	-6.43485	0.66352	1489
ENSG00000130638	ATXN10	-6.59104	0.679895	1490
ENSG00000166783	MARF1	-6.96588	0.718996	1491
ENSG00000186577	SMIM29	-6.46609	0.668162	1492
ENSG00000256537	SMIM10L1	-6.21619	0.644404	1493
ENSG00000094916	CBX5	7.02836	0.73256	1494
ENSG00000184634	MED12	-7.09083	0.740802	1495
ENSG00000161179	YDJC	-7.6531	0.804327	1496
ENSG00000197081	IGF2R	-6.90341	0.729018	1497
ENSG00000085788	DDHD2	-6.65351	0.704311	1498
ENSG00000272579	NA	-3.06124	0.324794	1499
ENSG00000177963	RIC8A	-6.5598	0.696636	1500
ENSG00000213676	ATF6B	-6.8097	0.724365	1501
ENSG00000198380	GFPT1	-6.40361	0.6825	1502
ENSG00000108826	MRPL27	7.02836	0.749828	1503
ENSG00000054983	GALC	-6.27867	0.670151	1504
ENSG00000104824	HNRNPL	-7.09083	0.759778	1505
ENSG00000183431	SF3A3	-7.30949	0.783934	1506
ENSG00000165943	MOAP1	-6.68475	0.717951	1507
ENSG00000233016	SNHG7	6.99712	0.752279	1508
ENSG00000100227	POLDIP3	-6.52856	0.705073	1509
ENSG00000103502	CDIPT	7.49691	0.810024	1510
ENSG00000104490	NCALD	6.77846	0.73256	1511
ENSG00000164088	PPM1M	-6.52856	0.707627	1512
ENSG00000100280	AP1B1	-6.02877	0.655659	1513
ENSG00000227939	NA	-2.21784	0.242261	1514
ENSG00000164308	ERAP2	-6.15372	0.672665	1515
ENSG00000211796	NA	-5.99753	0.65607	1516
ENSG00000102119	EMD	-4.02959	0.442138	1517
ENSG00000136932	TRMO	-6.74722	0.740405	1518
ENSG00000022277	RTF2	-7.18454	0.788497	1519
ENSG00000188342	GTF2F2	-7.12207	0.782653	1520
ENSG00000155561	NUP205	6.84093	0.752728	1521
ENSG00000072501	SMC1A	6.90341	0.759778	1522
ENSG00000235065	NA	-2.4365	0.268266	1523
ENSG00000106992	AK1	-6.37238	0.70176	1524
ENSG00000125821	DTD1	-7.27825	0.801533	1525
ENSG00000023516	AKAP11	7.27825	0.801533	1526
ENSG00000078070	MCCC1	-6.06001	0.670151	1527
ENSG00000159176	CSRP1	-6.21619	0.687646	1528
ENSG00000272886	DCP1A	-6.93465	0.767958	1529
ENSG00000167397	VKORC1	-6.93465	0.770695	1530
ENSG00000139597	N4BP2L1	-6.52856	0.731107	1531
ENSG00000078687	TNRC6C	1.87423	0.209931	1532
ENSG00000011114	BTBD7	6.87217	0.772488	1533
ENSG00000152240	HAUS1	-6.43485	0.724169	1534
ENSG00000139233	LLPH	-6.84093	0.774995	1535
ENSG00000056050	HPF1	-6.46609	0.732558	1536
ENSG00000133943	DGLUCY	-6.62227	0.752471	1537
ENSG00000108671	PSMD11	-6.96588	0.792848	1538
ENSG00000162585	FAAP20	-6.37238	0.726634	1539
ENSG00000105778	AVL9	-6.12248	0.698717	1540
ENSG00000112096	SOD2	-7.46568	0.852033	1541
ENSG00000178974	FBXO34	-6.37238	0.728577	1542
ENSG00000166685	COG1	-6.8097	0.779458	1543
ENSG00000126226	PCID2	-7.21578	0.827447	1544
ENSG00000076924	XAB2	-3.24866	0.37391	1545
ENSG00000162889	MAPKAPK2	-6.77846	0.782653	1546
ENSG00000256427	NA	-2.99877	0.347203	1547
ENSG00000086062	B4GALT1	-7.09083	0.826534	1548
ENSG00000048707	VPS13D	-6.62227	0.772488	1549
ENSG00000196704	AMZ2	-7.02836	0.820863	1550
ENSG00000171204	TMEM126B	-6.93465	0.810092	1551
ENSG00000055130	CUL1	-7.12207	0.83205	1552
ENSG00000101558	VAPA	-8.55898	1	1553
ENSG00000007168	PAFAH1B1	-6.96588	0.815237	1554
ENSG00000166170	BAG5	-6.34114	0.742373	1555
ENSG00000116062	MSH6	-7.18454	0.842087	1556
ENSG00000117592	PRDX6	-8.52774	1	1557
ENSG00000204267	TAP2	-7.30949	0.859845	1558
ENSG00000110046	ATG2A	-6.43485	0.759669	1559
ENSG00000108946	PRKAR1A	-8.46527	1	1560
ENSG00000238142	LOC105376805	-2.59268	0.306428	1561
ENSG00000145819	ARHGAP26	6.90341	0.816837	1562
ENSG00000074755	ZZEF1	-6.3099	0.747201	1563
ENSG00000104814	MAP4K1	-8.43403	1	1564
ENSG00000127125	PPCS	-6.84093	0.811149	1565
ENSG00000121350	PYROXD1	-6.5598	0.77794	1566
ENSG00000271601	LIX1L	-6.46609	0.767355	1567
ENSG00000178127	NDUFV2	-2.74887	0.326538	1568
ENSG00000174373	RALGAPA1	6.24743	0.745697	1569
ENSG00000134255	CEPT1	4.15454	0.498506	1570
ENSG00000143970	ASXL2	-7.37197	0.891292	1571
ENSG00000138698	RAP1GDS1	-6.49733	0.786258	1572
ENSG00000166734	CASC4	-6.8097	0.824586	1573
ENSG00000178028	DMAP1	-6.71599	0.813825	1574
ENSG00000135185	TMEM243	-8.18413	0.995006	1575
ENSG00000135365	PHF21A	7.09083	0.862246	1576
ENSG00000131467	PSME3	-7.09083	0.863055	1577
ENSG00000176390	CRLF3	-8.21537	1	1578
ENSG00000175324	LSM1	-6.90341	0.840722	1579
ENSG00000168944	CEP120	-6.27867	0.765147	1580
ENSG00000119723	COQ6	-4.59186	0.560758	1581
ENSG00000166479	TMX3	-7.02836	0.859769	1582
ENSG00000198692	EIF1AY	-7.27825	0.890943	1583
ENSG00000104897	SF3A2	-2.96753	0.363287	1584
ENSG00000028528	SNX1	-7.4032	0.906689	1585
ENSG00000163635	ATXN7	7.49691	0.918251	1586
ENSG00000149136	SSRP1	-7.18454	0.88299	1587
ENSG00000204977	TRIM13	-6.62227	0.815195	1588
ENSG00000115514	TXNDC9	-6.84093	0.842823	1589
ENSG00000160185	UBASH3A	-6.43485	0.792795	1590
ENSG00000135211	TMEM60	-6.62227	0.816837	1591
ENSG00000204894	NA	2.46773	0.305109	1592
ENSG00000103168	TAF1C	-6.15372	0.762019	1593
ENSG00000189339	SLC35E2B	4.46691	0.554278	1594
ENSG00000102309	PIN4	-6.87217	0.854562	1595
ENSG00000180423	HARBI1	-2.34279	0.291411	1596
ENSG00000075826	SEC31B	-6.84093	0.851152	1597
ENSG00000186001	LRCH3	-7.43444	0.925119	1598
ENSG00000148396	SEC16A	-7.05959	0.879092	1599
ENSG00000136021	SCYL2	-6.87217	0.856812	1600
ENSG00000101265	RASSF2	-6.34114	0.794438	1601
ENSG00000073803	MAP3K13	-6.37238	0.798876	1602
ENSG00000028310	BRD9	-5.96629	0.748458	1603
ENSG00000099949	LZTR1	-6.15372	0.774995	1604
ENSG00000134324	LPIN1	-7.12207	0.896959	1605
ENSG00000122965	RBM19	-6.43485	0.810515	1606
ENSG00000213315	NA	-4.74805	0.59893	1607
ENSG00000168003	SLC3A2	1.9367	0.244418	1608
ENSG00000143110	C1orf162	6.84093	0.866347	1609
ENSG00000148297	MED22	2.84258	0.360987	1610
ENSG00000204397	CARD16	-7.87176	1	1611
ENSG00000169592	INO80E	3.65475	0.464527	1612
ENSG00000123505	AMD1	-6.52856	0.830648	1613
ENSG00000123609	NMI	-7.12207	0.906689	1614
ENSG00000130544	ZNF557	-5.93506	0.757742	1615
ENSG00000115548	KDM3A	-7.21578	0.921929	1616
ENSG00000004487	KDM1A	-6.49733	0.830648	1617
ENSG00000065457	ADAT1	-7.46568	0.956237	1618
ENSG00000107949	BCCIP	-7.05959	0.90647	1619
ENSG00000198000	NOL8	-6.77846	0.870946	1620
ENSG00000171476	HOPX	2.31155	0.29716	1621
ENSG00000139278	GLIPR1	-7.77805	1	1622
ENSG00000122085	MTERF4	-7.59063	0.976909	1623
ENSG00000256667	NA	-7.59063	0.976909	1624
ENSG00000146859	TMEM140	-6.21619	0.801797	1625
ENSG00000187735	TCEA1	-7.74681	1	1626
ENSG00000111676	ATN1	-3.09248	0.399338	1627
ENSG00000163463	KRTCAP2	-4.6231	0.597385	1628
ENSG00000063854	HAGH	-7.12207	0.920308	1629
ENSG00000161654	LSM12	-2.99877	0.3876	1630
ENSG00000184436	THAP7	-7.4032	0.957093	1631
ENSG00000125868	DSTN	1.99918	0.258831	1632
ENSG00000088970	KIZ	-6.49733	0.842087	1633
ENSG00000179091	CYC1	-7.18454	0.932081	1634
ENSG00000128563	PRKRIP1	-6.3099	0.819114	1635
ENSG00000134748	PRPF38A	-7.05959	0.916799	1636
ENSG00000162636	FAM102B	6.90341	0.897833	1637
ENSG00000104853	CLPTM1	-6.74722	0.877607	1638
ENSG00000130338	TULP4	-6.62227	0.863492	1639
ENSG00000174744	BRMS1	-7.6531	1	1640
ENSG00000127995	CASD1	7.6531	1	1641
ENSG00000124532	MRS2	-6.37238	0.832803	1642
ENSG00000165813	CCDC186	-7.52815	0.987657	1643
ENSG00000145287	PLAC8	-7.62186	1	1644
ENSG00000105364	MRPL4	-7.27825	0.955059	1645
ENSG00000132768	DPH2	-6.3099	0.828994	1646
ENSG00000187630	DHRS4L2	-3.21743	0.423463	1647
ENSG00000231721	LINC-PINT	-7.59063	1	1648
ENSG00000112335	SNX3	-6.96588	0.920308	1649
ENSG00000115944	COX7A2L	-7.55939	1	1650
ENSG00000172922	RNASEH2C	-7.55939	1	1651
ENSG00000099875	MKNK2	-7.55939	1	1652
ENSG00000181991	MRPS11	-6.27867	0.830648	1653
ENSG00000196544	BORCS6	-7.05959	0.935166	1654
ENSG00000166347	CYB5A	-6.06001	0.803213	1655
ENSG00000226950	DANCR	-7.34073	0.974186	1656
ENSG00000177200	CHD9	-6.68475	0.887527	1657
ENSG00000106211	HSPB1	-7.52815	1	1658
ENSG00000135250	SRPK2	-7.52815	1	1659
ENSG00000179134	SAMD4B	-6.49733	0.863419	1660
ENSG00000179271	GADD45GIP1	-6.93465	0.922884	1661
ENSG00000138398	PPIG	-7.49691	1	1662
ENSG00000281649	EBLN3P	-7.49691	1	1663
ENSG00000184983	NDUFA6	-7.49691	1	1664
ENSG00000182473	EXOC7	-6.21619	0.83205	1665
ENSG00000105171	POP4	-6.93465	0.929028	1666
ENSG00000147854	UHRF2	-6.43485	0.863492	1667
ENSG00000168291	PDHB	-7.43444	1	1668
ENSG00000113448	PDE4D	-7.43444	1	1669
ENSG00000149532	CPSF7	-7.43444	1	1670
ENSG00000130706	ADRM1	-7.43444	1	1671
ENSG00000175166	PSMD2	-6.93465	0.932974	1672
ENSG00000163950	SLBP	-7.4032	1	1673
ENSG00000100523	DDHD1	-7.4032	1	1674
ENSG00000204386	NEU1	-6.59104	0.890943	1675
ENSG00000162976	PQLC3	-6.90341	0.933749	1676
ENSG00000126247	CAPNS1	-7.18454	0.973673	1677
ENSG00000100393	EP300	-7.37197	0.999471	1678
ENSG00000173992	CCS	-7.37197	1	1679
ENSG00000154174	TOMM70	-6.06001	0.822821	1680
ENSG00000100982	PCIF1	-6.87217	0.933217	1681
ENSG00000176994	SMCR8	-2.78011	0.377559	1682
ENSG00000198912	C1orf174	-6.99712	0.950434	1683
ENSG00000213928	IRF9	-7.18454	0.977662	1684
ENSG00000156587	UBE2L6	-7.34073	1	1685
ENSG00000166974	MAPRE2	-7.34073	1	1686
ENSG00000115415	STAT1	-7.30949	1	1687
ENSG00000140259	MFAP1	-7.30949	1	1688
ENSG00000069329	VPS35	-7.30949	1	1689
ENSG00000126581	BECN1	-7.30949	1	1690
ENSG00000160218	TRAPPC10	7.30949	1	1691
ENSG00000107959	PITRM1	6.93465	0.950434	1692
ENSG00000153147	SMARCA5	-6.49733	0.891292	1693
ENSG00000174720	LARP7	-6.93465	0.951394	1694
ENSG00000168569	TMEM223	-7.27825	1	1695
ENSG00000158062	UBXN11	2.1866	0.300504	1696
ENSG00000173692	PSMD1	-6.99712	0.96329	1697
ENSG00000047849	MAP4	-7.24702	1	1698
ENSG00000123124	WWP1	-7.24702	1	1699
ENSG00000161533	ACOX1	7.24702	1	1700
ENSG00000115464	USP34	-7.21578	1	1701
ENSG00000158290	CUL4B	-7.21578	1	1702
ENSG00000134900	TPP2	-7.21578	1	1703
ENSG00000103335	PIEZO1	-7.21578	1	1704
ENSG00000169021	UQCRFS1	-7.21578	1	1705
ENSG00000103245	NARFL	-6.02877	0.835592	1706
ENSG00000109220	CHIC2	-6.96588	0.96595	1707
ENSG00000176973	FAM89B	-2.81134	0.390032	1708
ENSG00000166508	MCM7	-6.43485	0.893767	1709
ENSG00000138433	CIR1	-7.18454	1	1710
ENSG00000175073	VCPIP1	-7.18454	1	1711
ENSG00000110108	TMEM109	-7.18454	1	1712
ENSG00000111142	METAP2	-7.18454	1	1713
ENSG00000101191	DIDO1	-7.18454	1	1714
ENSG00000148399	DPH7	-6.84093	0.953741	1715
ENSG00000164168	TMEM184C	-6.59104	0.920308	1716
ENSG00000168288	MMADHC	-7.15331	1	1717
ENSG00000114650	SCAP	-7.15331	1	1718
ENSG00000133794	ARNTL	-7.15331	1	1719
ENSG00000076043	REXO2	-7.15331	1	1720
ENSG00000108639	SYNGR2	-7.15331	1	1721
ENSG00000124177	CHD6	-7.15331	1	1722
ENSG00000151612	ZNF827	-6.3099	0.884688	1723
ENSG00000117394	SLC2A1	-7.12207	1	1724
ENSG00000181555	SETD2	-7.12207	1	1725
ENSG00000213614	HEXA	-7.12207	1	1726
ENSG00000196436	NPIPB15	-7.12207	1	1727
ENSG00000141425	RPRD1A	-7.12207	1	1728
ENSG00000123143	PKN1	-7.12207	1	1729
ENSG00000081791	DELE1	7.12207	1	1730
ENSG00000015676	NUDCD3	7.12207	1	1731
ENSG00000162695	SLC30A7	-6.93465	0.974186	1732
ENSG00000122515	ZMIZ2	-6.68475	0.939765	1733
ENSG00000140992	PDPK1	-6.93465	0.975043	1734
ENSG00000172336	POP7	-6.24743	0.879092	1735
ENSG00000136560	TANK	-7.09083	1	1736
ENSG00000280128	NA	-7.09083	1	1737
ENSG00000117640	MTFR1L	7.09083	1	1738
ENSG00000123353	ORMDL2	-4.09207	0.577648	1739
ENSG00000105486	LIG1	-6.3099	0.890943	1740
ENSG00000163348	PYGO2	-6.34114	0.896959	1741
ENSG00000159228	CBR1	-6.65351	0.941264	1742
ENSG00000137106	GRHPR	-7.05959	1	1743
ENSG00000089916	GPATCH2L	-6.68475	0.947549	1744
ENSG00000089159	PXN	-6.5598	0.931636	1745
ENSG00000134597	RBMX2	-7.02836	1	1746
ENSG00000129315	CCNT1	-7.02836	1	1747
ENSG00000104886	PLEKHJ1	-7.02836	1	1748
ENSG00000043093	DCUN1D1	-6.24743	0.889148	1749
ENSG00000108590	MED31	-6.87217	0.979448	1750
ENSG00000173209	AHSA2P	-6.99712	1	1751
ENSG00000176087	SLC35A4	-6.99712	1	1752
ENSG00000002822	MAD1L1	-6.99712	1	1753
ENSG00000223705	NSUN5P1	-6.99712	1	1754
ENSG00000148660	CAMK2G	-6.99712	1	1755
ENSG00000101577	LPIN2	-6.99712	1	1756
ENSG00000177426	TGIF1	-6.99712	1	1757
ENSG00000125818	PSMF1	-6.99712	1	1758
ENSG00000172500	FIBP	-6.62227	0.947549	1759
ENSG00000196756	SNHG17	-6.93465	0.993034	1760
ENSG00000112245	PTP4A1	-6.93465	0.99304	1761
ENSG00000163328	GPR155	-6.96588	1	1762
ENSG00000137575	SDCBP	-6.96588	1	1763
ENSG00000104320	NBN	-6.96588	1	1764
ENSG00000174903	RAB1B	-6.96588	1	1765
ENSG00000214413	BBIP1	-6.96588	1	1766
ENSG00000185896	LAMP1	-6.96588	1	1767
ENSG00000137815	RTF1	-6.96588	1	1768
ENSG00000167543	TP53I13	-6.96588	1	1769
ENSG00000108262	GIT1	-6.96588	1	1770
ENSG00000006712	PAF1	-6.8097	0.978732	1771
ENSG00000201217	NA	-2.87382	0.41328	1772
ENSG00000159958	TNFRSF13C	-6.15372	0.887053	1773
ENSG00000259865	NA	-6.93465	1	1774
ENSG00000075975	MKRN2	-6.93465	1	1775
ENSG00000163728	TTC14	-6.93465	1	1776
ENSG00000164134	NAA15	-6.93465	1	1777
ENSG00000204348	DXO	-6.93465	1	1778
ENSG00000180628	PCGF5	-6.93465	1	1779
ENSG00000104774	MAN2B1	-6.93465	1	1780
ENSG00000105221	AKT2	-6.93465	1	1781
ENSG00000142082	SIRT3	6.84093	0.987657	1782
ENSG00000174606	ANGEL2	-6.90341	1	1783
ENSG00000114209	PDCD10	-6.90341	1	1784
ENSG00000047315	POLR2B	-6.90341	1	1785
ENSG00000023892	DEF6	-6.90341	1	1786
ENSG00000169139	UBE2V2	-6.90341	1	1787
ENSG00000004897	CDC27	-6.90341	1	1788
ENSG00000103978	TMEM87A	-6.8097	0.987657	1789
ENSG00000138069	RAB1A	-6.59104	0.956237	1790
ENSG00000168172	HOOK3	-6.8097	0.990126	1791
ENSG00000104979	C19orf53	-1.24949	0.182449	1792
ENSG00000128585	MKLN1	-6.84093	1	1793
ENSG00000174547	MRPL11	-6.84093	1	1794
ENSG00000276070	CCL4L2	-6.84093	1	1795
ENSG00000105223	PLD3	-6.84093	1	1796
ENSG00000241973	PI4KA	-6.84093	1	1797
ENSG00000115970	THADA	-6.77846	0.995081	1798
ENSG00000069702	TGFBR3	-6.8097	1	1799
ENSG00000065135	GNAI3	-6.8097	1	1800
ENSG00000135336	ORC3	-6.8097	1	1801
ENSG00000111530	CAND1	-6.8097	1	1802
ENSG00000121749	TBC1D15	-6.8097	1	1803
ENSG00000062725	APPBP2	-6.49733	0.955059	1804
ENSG00000198355	PIM3	-6.21619	0.915341	1805
ENSG00000143393	PI4KB	-6.77846	1	1806
ENSG00000136045	PWP1	-6.77846	1	1807
ENSG00000133393	FOPNL	-6.77846	1	1808
ENSG00000141510	TP53	-6.77846	1	1809
ENSG00000158201	ABHD3	-6.77846	1	1810
ENSG00000095059	DHPS	-6.77846	1	1811
ENSG00000105576	TNPO2	-3.84217	0.56805	1812
ENSG00000113845	TIMMDC1	-6.59104	0.975026	1813
ENSG00000117448	AKR1A1	-6.74722	1	1814
ENSG00000228784	LINC00954	-6.74722	1	1815
ENSG00000130827	PLXNA3	-6.74722	1	1816
ENSG00000175581	MRPL48	-6.74722	1	1817
ENSG00000139668	WDFY2	6.74722	1	1818
ENSG00000205302	SNX2	-6.49733	0.96329	1819
ENSG00000009335	UBE3C	-6.65351	0.987657	1820
ENSG00000162607	USP1	-6.71599	1	1821
ENSG00000117226	GBP3	-6.71599	1	1822
ENSG00000115306	SPTBN1	-6.71599	1	1823
ENSG00000224032	NA	-6.71599	1	1824
ENSG00000106785	TRIM14	-6.71599	1	1825
ENSG00000107521	HPS1	-6.71599	1	1826
ENSG00000092094	OSGEP	-6.71599	1	1827
ENSG00000167088	SNRPD1	-6.71599	1	1828
ENSG00000088888	MAVS	-6.71599	1	1829
ENSG00000253729	PRKDC	-6.68475	1	1830
ENSG00000132740	IGHMBP2	-6.68475	1	1831
ENSG00000120063	GNA13	-6.68475	1	1832
ENSG00000197183	NOL4L	-6.68475	1	1833
ENSG00000196268	ZNF493	-6.68475	1	1834
ENSG00000160208	RRP1B	-6.68475	1	1835
ENSG00000006634	DBF4	-6.52856	0.977567	1836
ENSG00000129667	RHBDF2	-6.15372	0.922966	1837
ENSG00000113649	TCERG1	-6.65351	1	1838
ENSG00000183495	EP400	-6.65351	1	1839
ENSG00000100883	SRP54	-6.65351	1	1840
ENSG00000126001	CEP250	-6.65351	1	1841
ENSG00000149313	AASDHPPT	6.65351	1	1842
ENSG00000265808	SEC22B	-6.62227	1	1843
ENSG00000107968	MAP3K8	-6.62227	1	1844
ENSG00000141543	EIF4A3	-6.62227	1	1845
ENSG00000079263	SP140	-6.46609	0.978732	1846
ENSG00000138468	SENP7	5.09165	0.771995	1847
ENSG00000116750	UCHL5	-6.59104	1	1848
ENSG00000039319	ZFYVE16	-6.59104	1	1849
ENSG00000205413	SAMD9	-6.59104	1	1850
ENSG00000162222	TTC9C	-6.59104	1	1851
ENSG00000111605	CPSF6	-6.59104	1	1852
ENSG00000166260	COX11	-6.59104	1	1853
ENSG00000170653	ATF7	-6.15372	0.936293	1854
ENSG00000188641	DPYD	-6.5598	1	1855
ENSG00000161021	MAML1	-6.5598	1	1856
ENSG00000112282	MED23	-6.5598	1	1857
ENSG00000009844	VTA1	-6.5598	1	1858
ENSG00000176209	SMIM19	-6.5598	1	1859
ENSG00000196233	LCOR	-6.5598	1	1860
ENSG00000136104	RNASEH2B	-6.5598	1	1861
ENSG00000140262	TCF12	-6.5598	1	1862
ENSG00000058262	SEC61A1	-6.52856	1	1863
ENSG00000196591	HDAC2	-6.52856	1	1864
ENSG00000137996	RTCA	-6.49733	1	1865
ENSG00000008256	CYTH3	-6.49733	1	1866
ENSG00000136877	FPGS	-6.49733	1	1867
ENSG00000171792	RHNO1	-6.49733	1	1868
ENSG00000110888	CAPRIN2	-6.49733	1	1869
ENSG00000174446	SNAPC5	-6.49733	1	1870
ENSG00000273559	CWC25	-6.49733	1	1871
ENSG00000157764	BRAF	-6.12248	0.945239	1872
ENSG00000173744	AGFG1	-6.43485	0.995081	1873
ENSG00000198952	SMG5	-6.46609	1	1874
ENSG00000164975	SNAPC3	-6.46609	1	1875
ENSG00000132254	ARFIP2	-6.46609	1	1876
ENSG00000154760	SLFN13	-6.46609	1	1877
ENSG00000171606	ZNF274	-6.46609	1	1878
ENSG00000153922	CHD1	-6.43485	1	1879
ENSG00000112118	MCM3	-6.43485	1	1880
ENSG00000155096	AZIN1	-6.43485	1	1881
ENSG00000135108	FBXO21	-6.43485	1	1882
ENSG00000145912	NHP2	4.31073	0.670151	1883
ENSG00000078747	ITCH	-6.3099	0.981204	1884
ENSG00000123992	DNPEP	-6.3099	0.981912	1885
ENSG00000196535	MYO18A	-6.34114	0.987657	1886
ENSG00000163568	AIM2	-6.40361	1	1887
ENSG00000170340	B3GNT2	-6.40361	1	1888
ENSG00000179818	PCBP1-AS1	-6.40361	1	1889
ENSG00000116095	PLEKHA3	-6.40361	1	1890
ENSG00000163930	BAP1	-6.40361	1	1891
ENSG00000114120	SLC25A36	-6.40361	1	1892
ENSG00000009413	REV3L	-6.40361	1	1893
ENSG00000198874	TYW1	-6.40361	1	1894
ENSG00000163607	GTPBP8	-6.37238	1	1895
ENSG00000107651	SEC23IP	-6.37238	1	1896
ENSG00000181852	RNF41	-6.37238	1	1897
ENSG00000182484	NA	-2.40526	0.377559	1898
ENSG00000144034	TPRKB	-6.3099	1	1899
ENSG00000163319	MRPS18C	-6.3099	1	1900
ENSG00000163104	SMARCAD1	-6.3099	1	1901
ENSG00000225484	NUTM2B-AS1	-6.3099	1	1902
ENSG00000166579	NDEL1	-6.3099	1	1903
ENSG00000244462	RBM12	-6.3099	1	1904
ENSG00000185104	FAF1	-6.27867	1	1905
ENSG00000005486	RHBDD2	-6.27867	1	1906
ENSG00000144136	SLC20A1	1.71804	0.274757	1907
ENSG00000167881	SRP68	-6.24743	1	1908
ENSG00000105229	PIAS4	-6.24743	1	1909
ENSG00000239382	ALKBH6	-2.49897	0.40136	1910
ENSG00000133961	NUMB	-6.21619	1	1911
ENSG00000197223	C1D	-6.18495	1	1912
ENSG00000198925	ATG9A	-6.18495	1	1913
ENSG00000131828	PDHA1	-6.18495	1	1914
ENSG00000215114	UBXN2B	-6.18495	1	1915
ENSG00000168818	STX18	-6.15372	1	1916
ENSG00000007541	PIGQ	-6.09124	0.990759	1917
ENSG00000105835	NAMPT	-5.99753	0.977662	1918
ENSG00000214013	GANC	-6.12248	1	1919
ENSG00000108312	UBTF	-6.12248	1	1920
ENSG00000151353	TMEM18	-6.09124	1	1921
ENSG00000067248	DHX29	-6.09124	1	1922
ENSG00000175220	ARHGAP1	-6.09124	1	1923
ENSG00000072518	MARK2	-6.09124	1	1924
ENSG00000091164	TXNL1	2.34279	0.385978	1925
ENSG00000113621	TXNDC15	-6.06001	1	1926
ENSG00000186298	PPP1CC	-6.06001	1	1927
ENSG00000180185	FAHD1	-6.02877	1	1928
ENSG00000105197	TIMM50	-6.02877	1	1929
ENSG00000075239	ACAT1	-5.96629	1	1930
ENSG00000102763	VWA8	-5.96629	1	1931
ENSG00000110344	UBE4A	-4.27949	0.719478	1932
ENSG00000148337	CIZ1	-5.90382	1	1933
ENSG00000138439	FAM117B	-5.87258	1	1934
ENSG00000159082	SYNJ1	-5.87258	1	1935
ENSG00000165792	METTL17	1.96794	0.336654	1936
ENSG00000125534	PPDPF	-5.81011	1	1937
ENSG00000226067	NA	-2.93629	0.505704	1938
ENSG00000277406	NA	-3.93588	0.6825	1939
ENSG00000163359	COL6A3	-4.90423	0.855264	1940
ENSG00000119509	INVS	-5.7164	1	1941
ENSG00000051596	THOC3	-3.15495	0.559133	1942
ENSG00000238000	NA	-2.03041	0.36341	1943
ENSG00000163041	H3F3A	-4.46691	0.811375	1944
ENSG00000127774	EMC6	-2.81134	0.51407	1945
ENSG00000156299	TIAM1	-2.31155	0.423901	1946
ENSG00000050426	LETMD1	1.87423	0.343922	1947
ENSG00000213463	SYNJ2BP	-5.43526	1	1948
ENSG00000213995	NAXD	2.31155	0.432514	1949
ENSG00000161526	SAP30BP	1.96794	0.37292	1950
ENSG00000147872	PLIN2	2.40526	0.462701	1951
ENSG00000143190	POU2F1	3.56103	0.685659	1952
ENSG00000181722	ZBTB20	-3.99835	0.771995	1953
ENSG00000170473	PYM1	2.06165	0.398686	1954
ENSG00000114383	TUSC2	1.37443	0.266569	1955
ENSG00000250299	NA	-2.84258	0.559263	1956
ENSG00000120913	PDLIM2	2.56145	0.504989	1957
ENSG00000183020	AP2A2	-2.65516	0.525206	1958
ENSG00000159592	GPBP1L1	1.37443	0.272017	1959
ENSG00000214182	NA	-4.96671	1	1960
ENSG00000066654	THUMPD1	1.99918	0.403736	1961
ENSG00000163166	IWS1	2.24907	0.455319	1962
ENSG00000172663	TMEM134	1.65557	0.337488	1963
ENSG00000204049	NA	-4.87299	1	1964
ENSG00000212802	NA	-4.87299	1	1965
ENSG00000084754	HADHA	2.28031	0.468024	1966
ENSG00000128655	PDE11A	-4.84176	1	1967
ENSG00000239470	NA	-4.77928	1	1968
ENSG00000205871	NA	-4.77928	1	1969
ENSG00000210184	NA	-4.74805	1	1970
ENSG00000218175	NA	-4.74805	1	1971
ENSG00000226360	NA	-4.74805	1	1972
ENSG00000243753	HLA-L	-4.74805	1	1973
ENSG00000070423	RNF126	2.31155	0.486915	1974
ENSG00000186951	PPARA	-4.71681	1	1975
ENSG00000214021	TTLL3	-2.90505	0.619334	1976
ENSG00000230795	NA	-4.68557	1	1977
ENSG00000243716	NPIPB5	-4.65433	1	1978
ENSG00000137309	HMGA1	4.65433	1	1979
ENSG00000074842	MYDGF	1.96794	0.436372	1980
ENSG00000210194	NA	-4.49815	1	1981
ENSG00000130414	NDUFA10	2.12413	0.475864	1982
ENSG00000218739	CEBPZOS	-4.43567	1	1983
ENSG00000282870	NA	-2.15536	0.491925	1984
ENSG00000140983	RHOT2	1.3432	0.307388	1985
ENSG00000136935	GOLGA1	2.06165	0.475331	1986
ENSG00000256393	NA	-4.31073	1	1987
ENSG00000105618	PRPF31	-3.49856	0.824586	1988
ENSG00000260916	CCPG1	-2.99877	0.709903	1989
ENSG00000130332	LSM7	1.31196	0.31094	1990
ENSG00000279884	NA	-4.21701	1	1991
ENSG00000178951	ZBTB7A	4.18578	1	1992
ENSG00000272055	NA	-4.15454	1	1993
ENSG00000139725	RHOF	-3.12371	0.757016	1994
ENSG00000173762	CD7	-4.1233	1	1995
ENSG00000169228	RAB24	3.71722	0.91486	1996
ENSG00000063244	U2AF2	4.06083	1	1997
ENSG00000265206	NA	-4.02959	1	1998
ENSG00000106069	CHN2	-2.46773	0.615729	1999
[truncated: 3,713 more rows]

## Sheet: K562
Ensembl_ID	symbol	log2FoldChange	padj	Rank
ENSG00000219665	ZNF433-AS1	7.103	0.000317761	1
ENSG00000137656	BUD13	8.22453	0.0018736	2
ENSG00000214022	REPIN1	7.35223	0.0018736	3
ENSG00000156642	NPTN	-7.32108	0.0018736	4
ENSG00000134748	PRPF38A	-7.16531	0.0018736	5
ENSG00000133316	WDR74	-7.13416	0.0018736	6
ENSG00000079134	THOC1	-7.13416	0.0018736	7
ENSG00000108840	HDAC5	-7.07185	0.0018736	8
ENSG00000123178	SPRYD7	-7.0407	0.0018736	9
ENSG00000179912	R3HDM2	-7.00954	0.0018736	10
ENSG00000130787	HIP1R	-6.97839	0.0018736	11
ENSG00000256128	NA	-6.94724	0.0018736	12
ENSG00000148690	FRA10AC1	-6.88493	0.0018736	13
ENSG00000164221	CCDC112	-6.79147	0.0018736	14
ENSG00000164162	ANAPC10	-6.72916	0.0018736	15
ENSG00000197586	ENTPD6	-6.72916	0.0018736	16
ENSG00000170088	TMEM192	-6.69801	0.0018736	17
ENSG00000155304	HSPA13	-6.66685	0.0018736	18
ENSG00000155959	VBP1	-6.66685	0.0018736	19
ENSG00000104290	FZD3	-6.66685	0.0018736	20
ENSG00000127337	YEATS4	-6.66685	0.0018736	21
ENSG00000137574	TGS1	-6.6357	0.0018736	22
ENSG00000149483	TMEM138	-6.60455	0.0018736	23
ENSG00000136710	CCDC115	-6.54224	0.0018736	24
ENSG00000169299	PGM2	-6.54224	0.0018736	25
ENSG00000075790	BCAP29	-6.54224	0.0018736	26
ENSG00000151553	FAM160B1	-6.47993	0.0018736	27
ENSG00000108306	FBXL20	-6.47993	0.0018736	28
ENSG00000008283	CYB561	-6.47993	0.0018736	29
ENSG00000153767	GTF2E1	-6.47993	0.0018736	30
ENSG00000137992	DBT	-6.44878	0.0018736	31
ENSG00000073861	TBX21	-6.44878	0.0018736	32
ENSG00000130311	DDA1	-6.44878	0.0018736	33
ENSG00000138646	HERC5	-6.44878	0.0018736	34
ENSG00000102034	ELF4	-6.44878	0.0018736	35
ENSG00000006007	GDE1	-6.38647	0.0018736	36
ENSG00000213339	QTRT1	-6.38647	0.0018736	37
ENSG00000163481	RNF25	-6.35532	0.0018736	38
ENSG00000152484	USP12	-6.35532	0.0018736	39
ENSG00000205423	CNEP1R1	-6.32417	0.0018736	40
ENSG00000165526	RPUSD4	-6.29301	0.0018736	41
ENSG00000149474	KAT14	-6.29301	0.0018736	42
ENSG00000176619	LMNB2	-6.29301	0.0018736	43
ENSG00000166435	XRRA1	-6.26186	0.0018736	44
ENSG00000066651	TRMT11	-6.2307	0.0018736	45
ENSG00000123992	DNPEP	-6.19955	0.0018736	46
ENSG00000148843	PDCD11	-6.19955	0.0018736	47
ENSG00000135632	SMYD5	-6.19955	0.0018736	48
ENSG00000102882	MAPK3	-6.1684	0.0018736	49
ENSG00000185551	NR2F2	-6.1684	0.0018736	50
ENSG00000140563	MCTP2	-6.1684	0.0018736	51
ENSG00000144736	SHQ1	-6.1684	0.0018736	52
ENSG00000118496	FBXO30	-6.13724	0.0018736	53
ENSG00000170037	CNTROB	-6.13724	0.0018736	54
ENSG00000101945	SUV39H1	-6.13724	0.0018736	55
ENSG00000183475	ASB7	-6.13724	0.0018736	56
ENSG00000159921	GNE	-6.10609	0.0018736	57
ENSG00000132467	UTP3	-6.10609	0.0018736	58
ENSG00000260231	KDM7A-DT	-6.10609	0.0018736	59
ENSG00000135205	CCDC146	-6.07494	0.0018736	60
ENSG00000112304	ACOT13	-6.04378	0.0018736	61
ENSG00000165501	LRR1	-6.04378	0.0018736	62
ENSG00000275772	NA	-5.98148	0.0018736	63
ENSG00000113119	TMCO6	-5.98148	0.0018736	64
ENSG00000070366	SMG6	-5.95032	0.0018736	65
ENSG00000258704	NA	-5.91917	0.0018736	66
ENSG00000169696	ASPSCR1	-5.91917	0.0018736	67
ENSG00000014164	ZC3H3	-5.91917	0.0018736	68
ENSG00000164039	BDH2	-5.88802	0.0018736	69
ENSG00000114268	PFKFB4	-6.19955	0.00233461	70
ENSG00000109066	TMEM104	-6.29301	0.00245206	71
ENSG00000080189	SLC35C2	-6.91608	0.00277225	72
ENSG00000255857	PXN-AS1	-5.42071	0.00240814	73
ENSG00000157881	PANK4	-5.95032	0.00295586	74
ENSG00000122481	RWDD3	-5.26495	0.0028104	75
ENSG00000171115	GIMAP8	-6.41763	0.00442827	76
ENSG00000108312	UBTF	-7.88184	0.00639867	77
ENSG00000148925	BTBD10	8.09992	0.00667616	78
ENSG00000172671	ZFAND4	-6.10609	0.00511571	79
ENSG00000129518	EAPP	-7.103	0.00603794	80
ENSG00000137700	SLC37A4	-6.51109	0.00667616	81
ENSG00000198876	DCAF12	-6.29301	0.00645666	82
ENSG00000063854	HAGH	-6.10609	0.00657463	83
ENSG00000160214	RRP1	-5.98148	0.00715208	84
ENSG00000120805	ARL1	-6.29301	0.00754352	85
ENSG00000130821	SLC6A8	-6.26186	0.00753721	86
ENSG00000055070	SZRD1	-6.85377	0.00836023	87
ENSG00000260733	NA	-6.79147	0.00836023	88
ENSG00000115946	PNO1	-5.95032	0.00753721	89
ENSG00000163558	PRKCI	-6.44878	0.00836023	90
ENSG00000111790	FGFR1OP2	-7.47685	0.00971967	91
ENSG00000196865	NHLRC2	-6.13724	0.00836023	92
ENSG00000149600	COMMD7	-6.07494	0.00834183	93
ENSG00000163214	DHX57	-5.88802	0.0081031	94
ENSG00000130713	EXOSC2	-6.2307	0.00891649	95
ENSG00000014824	SLC30A9	-6.44878	0.00933436	96
ENSG00000178381	ZFAND2A	-5.79456	0.00848027	97
ENSG00000185905	C16orf54	-8.28684	0.0125541	98
ENSG00000145012	LPP	-6.66685	0.0102351	99
ENSG00000261971	NA	-6.79147	0.0104526	100
ENSG00000148396	SEC16A	-6.32417	0.00979899	101
ENSG00000170836	PPM1D	-5.95032	0.00922036	102
ENSG00000169490	TM2D2	8.69183	0.0141279	103
ENSG00000105851	PIK3CG	-6.29301	0.0102351	104
ENSG00000116903	EXOC8	-5.82571	0.00953742	105
ENSG00000143442	POGZ	8.16222	0.0153572	106
ENSG00000228223	HCG11	-6.13724	0.0121764	107
ENSG00000165644	COMTD1	-5.54533	0.0112367	108
ENSG00000143514	TP53BP2	-6.32417	0.014628	109
ENSG00000122378	FAM213A	-6.13724	0.0146036	110
ENSG00000197989	SNHG12	-8.16222	0.0196274	111
ENSG00000164164	OTUD4	-6.01263	0.0146036	112
ENSG00000256720	NA	-5.66994	0.0139143	113
ENSG00000162430	SELENON	-4.51726	0.0112367	114
ENSG00000197019	SERTAD1	7.0407	0.0192351	115
ENSG00000080802	CNOT4	8.09992	0.0221936	116
ENSG00000197471	SPN	-7.57031	0.0213355	117
ENSG00000144231	POLR2D	-6.19955	0.0178976	118
ENSG00000132842	AP3B1	-6.82262	0.021396	119
ENSG00000018510	AGPS	8.34914	0.0275752	120
ENSG00000132912	DCTN4	-6.26186	0.0208211	121
ENSG00000163960	UBXN7	-6.35532	0.0211703	122
ENSG00000134265	NAPG	-6.54224	0.0229516	123
ENSG00000154511	FAM69A	-6.2307	0.0222776	124
ENSG00000171345	KRT19	7.88184	0.0301947	125
ENSG00000163319	MRPS18C	-7.38338	0.0301947	126
ENSG00000139190	VAMP1	-7.35223	0.0301947	127
ENSG00000108861	DUSP3	7.47685	0.0314195	128
ENSG00000169251	NMD3	-6.79147	0.0301947	129
ENSG00000240849	TMEM189	-5.95032	0.0264737	130
ENSG00000266714	MYO15B	-6.29301	0.0283302	131
ENSG00000197312	DDI2	-6.2307	0.028268	132
ENSG00000166971	AKTIP	8.53607	0.0390781	133
ENSG00000204859	ZBTB48	-5.85686	0.0271373	134
ENSG00000237643	NA	8.3803	0.0390781	135
ENSG00000140995	DEF8	6.94724	0.0336962	136
ENSG00000005379	TSPOAP1	-6.13724	0.0301947	137
ENSG00000091640	SPAG7	-6.97839	0.0362868	138
ENSG00000070610	GBA2	-6.32417	0.0336962	139
ENSG00000133835	HSD17B4	7.19646	0.0390781	140
ENSG00000150054	MPP7	-6.19955	0.0336962	141
ENSG00000122515	ZMIZ2	-6.54224	0.0369247	142
ENSG00000125505	MBOAT7	-6.32417	0.0357202	143
ENSG00000145191	EIF2B5	-7.19646	0.0423996	144
ENSG00000083828	ZNF586	-6.57339	0.0390781	145
ENSG00000153006	SREK1IP1	8.53607	0.0531029	146
ENSG00000063244	U2AF2	-6.97839	0.0445718	147
ENSG00000145907	G3BP1	-8.62953	0.0602172	148
ENSG00000110583	NAA40	8.25568	0.0583968	149
ENSG00000108433	GOSR2	-7.35223	0.0524464	150
ENSG00000132591	ERAL1	7.00954	0.0500333	151
ENSG00000143437	ARNT	-6.91608	0.0500333	152
ENSG00000227500	SCAMP4	-4.11226	0.0301947	153
ENSG00000173456	RNF26	-6.60455	0.0490942	154
ENSG00000174851	YIF1A	-6.04378	0.0457465	155
ENSG00000166398	KIAA0355	-6.51109	0.049691	156
ENSG00000175606	TMEM70	7.28992	0.0569251	157
ENSG00000164331	ANKRA2	-7.22762	0.0572335	158
ENSG00000133704	IPO8	-6.19955	0.0505981	159
ENSG00000101057	MYBL2	7.57031	0.0628249	160
ENSG00000020426	MNAT1	-4.70418	0.0390781	161
ENSG00000126767	ELK1	7.07185	0.0592273	162
ENSG00000119718	EIF2B2	-6.32417	0.0531029	163
ENSG00000111605	CPSF6	8.28684	0.0707289	164
ENSG00000102081	FMR1	8.16222	0.0701368	165
ENSG00000101417	PXMP4	6.79147	0.0588912	166
ENSG00000108592	FTSJ3	7.22762	0.0628249	167
ENSG00000204386	NEU1	8.16222	0.0716089	168
ENSG00000182378	PLCXD1	-6.35532	0.0573298	169
ENSG00000163867	ZMYM6	-6.01263	0.0553774	170
ENSG00000144840	RABL3	-6.44878	0.0628249	171
ENSG00000100055	CYTH4	-8.16222	0.0813566	172
ENSG00000148308	GTF3C5	-6.6357	0.0667304	173
ENSG00000204160	ZDHHC18	8.34914	0.085408	174
ENSG00000236213	NA	-7.19646	0.0744706	175
ENSG00000268205	NA	8.09992	0.0843826	176
ENSG00000139668	WDFY2	7.07185	0.0746369	177
ENSG00000171161	ZNF672	8.13107	0.0859513	178
ENSG00000165702	GFI1B	-5.88802	0.0628249	179
ENSG00000162104	ADCY9	-5.20264	0.0556616	180
ENSG00000096063	SRPK1	-7.22762	0.0780383	181
ENSG00000013288	MAN2B2	7.78838	0.0844279	182
ENSG00000103194	USP10	-7.16531	0.0780383	183
ENSG00000086065	CHMP5	-7.38338	0.0811165	184
ENSG00000105708	ZNF14	6.76031	0.0744706	185
ENSG00000163472	TMEM79	-6.38647	0.0707289	186
ENSG00000116741	RGS2	-7.0407	0.0780383	187
ENSG00000080298	RFX3	-7.0407	0.0794195	188
ENSG00000176393	RNPEP	7.0407	0.0794195	189
ENSG00000160336	ZNF761	7.35223	0.0840493	190
ENSG00000143398	PIP5K1A	-6.13724	0.0716089	191
ENSG00000014123	UFL1	-6.57339	0.0794195	192
ENSG00000135148	TRAFD1	-6.66685	0.0811165	193
ENSG00000104907	TRMT1	-7.44569	0.0907736	194
ENSG00000175931	UBE2O	-6.26186	0.0780383	195
ENSG00000138744	NAAA	-7.75723	0.0973092	196
ENSG00000132313	MRPL35	8.50491	0.10921	197
ENSG00000100413	POLR3H	-6.32417	0.0813566	198
ENSG00000113845	TIMMDC1	-7.35223	0.094601	199
ENSG00000164080	RAD54L2	-6.54224	0.0843826	200
ENSG00000137441	FGFBP2	-7.25877	0.094601	201
ENSG00000104853	CLPTM1	8.06876	0.105193	202
ENSG00000113658	SMAD5	-6.57339	0.0859513	203
ENSG00000171848	RRM2	-6.04378	0.0794195	204
ENSG00000100994	PYGB	7.103	0.094601	205
ENSG00000162980	ARL5A	-7.25877	0.0968418	206
ENSG00000167380	ZNF226	6.57339	0.0880495	207
ENSG00000080546	SESN1	-6.97839	0.094601	208
ENSG00000170113	NIPA1	-6.91608	0.094601	209
ENSG00000143627	PKLR	-5.66994	0.0780383	210
ENSG00000197948	FCHSD1	-6.94724	0.0961281	211
ENSG00000134352	IL6ST	6.88493	0.0960338	212
ENSG00000075539	FRYL	-7.57031	0.10611	213
ENSG00000154813	DPH3	7.78838	0.10921	214
ENSG00000169641	LUZP1	-7.508	0.105314	215
ENSG00000175611	LINC00476	7.35223	0.105314	216
ENSG00000152969	JAKMIP1	7.32108	0.105314	217
ENSG00000213639	PPP1CB	-8.19338	0.11793	218
ENSG00000164163	ABCE1	-7.22762	0.105193	219
ENSG00000177106	EPS8L2	-7.22762	0.10611	220
ENSG00000160688	FLAD1	-7.16531	0.105314	221
ENSG00000079805	DNM2	-7.38338	0.10921	222
ENSG00000102974	CTCF	-7.07185	0.105724	223
ENSG00000144741	SLC25A26	-7.07185	0.106245	224
ENSG00000170881	RNF139	8.09992	0.121847	225
ENSG00000167716	WDR81	6.91608	0.105193	226
ENSG00000089048	ESF1	-6.88493	0.105314	227
ENSG00000147576	ADHFE1	-6.91608	0.106245	228
ENSG00000211697	NA	-7.28992	0.112526	229
ENSG00000214900	LINC01588	-5.88802	0.0912194	230
ENSG00000174456	C12orf76	-6.41763	0.100378	231
ENSG00000180257	ZNF816	7.00954	0.109834	232
ENSG00000167565	SERTAD3	8.56722	0.135024	233
ENSG00000266976	LOC102724908	-7.13416	0.112526	234
ENSG00000117308	GALE	7.103	0.112526	235
ENSG00000123124	WWP1	-6.6357	0.105314	236
ENSG00000116539	ASH1L	-6.19955	0.0995003	237
ENSG00000204252	HLA-DOA	7.00954	0.112526	238
ENSG00000131323	TRAF3	-6.38647	0.103429	239
ENSG00000186352	ANKRD37	-7.38338	0.119824	240
ENSG00000284691	NA	-7.07185	0.114952	241
ENSG00000112282	MED23	-6.88493	0.112526	242
ENSG00000173852	DPY19L1	7.25877	0.119824	243
ENSG00000164610	RP9	6.94724	0.115779	244
ENSG00000112701	SENP6	-7.72607	0.129887	245
ENSG00000185101	ANO9	-6.44878	0.10921	246
ENSG00000173065	FAM222B	-6.60455	0.112458	247
ENSG00000042429	MED17	-6.19955	0.105675	248
ENSG00000067369	TP53BP1	-6.1684	0.105193	249
ENSG00000134698	AGO4	-6.72916	0.114919	250
ENSG00000142330	CAPN10	-6.19955	0.10611	251
ENSG00000104774	MAN2B1	-6.82262	0.116813	252
ENSG00000220842	NA	-4.70418	0.0811117	253
ENSG00000179163	FUCA1	6.91608	0.120178	254
ENSG00000257093	KIAA1147	8.25568	0.145709	255
ENSG00000123405	NFE2	8.22453	0.145242	256
ENSG00000117153	KLHL12	-6.38647	0.113225	257
ENSG00000185721	DRG1	-6.6357	0.11793	258
ENSG00000182287	AP1S2	-6.54224	0.116813	259
ENSG00000151131	C12orf45	7.81953	0.140877	260
ENSG00000138381	ASNSD1	-6.76031	0.122135	261
ENSG00000181789	COPG1	7.75723	0.141018	262
ENSG00000138777	PPA2	8.56722	0.156605	263
ENSG00000187147	RNF220	-6.91608	0.126524	264
ENSG00000146063	TRIM41	-6.26186	0.114609	265
ENSG00000169679	BUB1	8.03761	0.147573	266
ENSG00000105618	PRPF31	-7.69492	0.142182	267
ENSG00000182512	GLRX5	7.69492	0.142182	268
ENSG00000107937	GTPBP4	-7.13416	0.132307	269
ENSG00000111843	TMEM14C	8.28684	0.154147	270
ENSG00000075413	MARK3	8.59837	0.159987	271
ENSG00000154174	TOMM70	7.53915	0.140614	272
ENSG00000130779	CLIP1	-6.51109	0.121847	273
ENSG00000068438	FTSJ1	-6.76031	0.126524	274
ENSG00000135446	CDK4	-7.16531	0.134207	275
ENSG00000143793	C1orf35	7.9753	0.152238	276
ENSG00000109111	SUPT6H	-7.66377	0.146502	277
ENSG00000170471	RALGAPB	-6.91608	0.132218	278
ENSG00000123374	CDK2	7.32108	0.1401	279
ENSG00000278619	MRM1	-5.63879	0.109834	280
ENSG00000154358	OBSCN	6.79147	0.132307	281
ENSG00000028203	VEZT	-6.66685	0.130245	282
ENSG00000018699	TTC27	-6.72916	0.131661	283
ENSG00000110315	RNF141	-6.41763	0.126524	284
ENSG00000132196	HSD17B7	-7.38338	0.146502	285
ENSG00000079462	PAFAH1B3	8.19338	0.163611	286
ENSG00000090857	PDPR	-7.19646	0.143897	287
ENSG00000108061	SHOC2	-6.76031	0.135375	288
ENSG00000170340	B3GNT2	-6.94724	0.139532	289
ENSG00000100266	PACSIN2	-5.20264	0.104563	290
ENSG00000108671	PSMD11	8.34914	0.168921	291
ENSG00000141506	PIK3R5	-7.00954	0.142182	292
ENSG00000103549	RNF40	6.91608	0.140877	293
ENSG00000116237	ICMT	-6.57339	0.134207	294
ENSG00000159399	HK2	-6.47993	0.132307	295
ENSG00000149313	AASDHPPT	7.60146	0.155269	296
ENSG00000126768	TIMM17B	-6.85377	0.140116	297
ENSG00000142166	IFNAR1	-7.16531	0.146502	298
ENSG00000188092	GPR89B	-6.94724	0.142182	299
ENSG00000145041	DCAF1	7.00954	0.143518	300
ENSG00000100271	TTLL1	6.82262	0.1401	301
ENSG00000156639	ZFAND3	-3.86304	0.0794195	302
ENSG00000088682	COQ9	-6.41763	0.132058	303
ENSG00000092094	OSGEP	-6.76031	0.139532	304
ENSG00000102096	PIM2	-6.82262	0.14132	305
ENSG00000148572	NRBF2	-6.76031	0.140116	306
ENSG00000120697	ALG5	-6.85377	0.142182	307
ENSG00000115211	EIF2B4	-7.57031	0.157139	308
ENSG00000112531	QKI	7.69492	0.159987	309
ENSG00000183354	KIAA2026	-7.38338	0.154147	310
ENSG00000234608	MAPKAPK5-AS1	-6.72916	0.140614	311
ENSG00000106443	PHF14	-6.72916	0.140877	312
ENSG00000069998	HDHD5	-6.79147	0.142182	313
ENSG00000092148	HECTD1	-6.69801	0.140914	314
ENSG00000140365	COMMD4	8.00646	0.168488	315
ENSG00000005812	FBXL3	-6.54224	0.137718	316
ENSG00000087152	ATXN7L3	8.16222	0.17195	317
ENSG00000163882	POLR2H	7.81953	0.165961	318
ENSG00000131389	SLC6A6	-6.69801	0.142182	319
ENSG00000140474	ULK3	-6.6357	0.140877	320
ENSG00000157601	MX1	-7.508	0.159987	321
ENSG00000151532	VTI1A	-6.1684	0.132058	322
ENSG00000090615	GOLGA3	-7.19646	0.154147	323
ENSG00000165113	GKAP1	7.44569	0.159987	324
ENSG00000198482	ZNF808	-5.48302	0.11793	325
ENSG00000105223	PLD3	-7.22762	0.155519	326
ENSG00000196455	PIK3R4	-6.51109	0.140614	327
ENSG00000005194	CIAPIN1	-6.6357	0.143518	328
ENSG00000123737	EXOSC9	-6.54224	0.142182	329
ENSG00000115904	SOS1	-6.57339	0.143897	330
ENSG00000140688	C16orf58	-7.00954	0.154196	331
ENSG00000140750	ARHGAP17	-7.32108	0.161328	332
ENSG00000065613	SLK	-7.28992	0.160661	333
ENSG00000117143	UAP1	6.94724	0.154147	334
ENSG00000110851	PRDM4	-6.32417	0.140614	335
ENSG00000069966	GNB5	-7.32108	0.163611	336
ENSG00000164576	SAP30L	6.88493	0.154147	337
ENSG00000071794	HLTF	-6.41763	0.143897	338
ENSG00000135597	REPS1	-5.98148	0.134207	339
ENSG00000103657	HERC1	-8.56722	0.192569	340
ENSG00000171310	CHST11	-6.32417	0.142182	341
ENSG00000116863	ADPRHL2	-6.91608	0.155519	342
ENSG00000069974	RAB27A	-7.78838	0.175355	343
ENSG00000178567	EPM2AIP1	-6.94724	0.156605	344
ENSG00000090263	MRPS33	-6.91608	0.156605	345
ENSG00000015171	ZMYND11	-6.66685	0.151162	346
ENSG00000002016	RAD52	-6.66685	0.15124	347
ENSG00000102897	LYRM1	-7.07185	0.160661	348
ENSG00000100897	DCAF11	-7.19646	0.163611	349
ENSG00000085449	WDFY1	-6.88493	0.156605	350
ENSG00000198198	SZT2	-6.66685	0.151645	351
ENSG00000122188	LAX1	-6.88493	0.156639	352
ENSG00000164713	BRI3	6.82262	0.155269	353
ENSG00000132604	TERF2	-6.38647	0.14556	354
ENSG00000153561	RMND5A	-6.76031	0.154147	355
ENSG00000113583	C5orf15	-6.76031	0.154147	356
ENSG00000173085	COQ2	-7.00954	0.159987	357
ENSG00000172336	POP7	-6.1684	0.140877	358
ENSG00000160818	GPATCH4	-6.72916	0.154147	359
ENSG00000136273	HUS1	-6.97839	0.159987	360
ENSG00000124535	WRNIP1	6.97839	0.159987	361
ENSG00000085788	DDHD2	8.87875	0.2037	362
ENSG00000129055	ANAPC13	8.4426	0.194015	363
ENSG00000175416	CLTB	-6.94724	0.159987	364
ENSG00000107798	LIPA	-6.79147	0.156605	365
ENSG00000197930	ERO1A	-7.57031	0.174769	366
ENSG00000085377	PREP	-6.76031	0.156605	367
ENSG00000129187	DCTD	-6.76031	0.156718	368
ENSG00000168522	FNTA	-7.32108	0.169777	369
ENSG00000163848	ZNF148	-6.88493	0.159987	370
ENSG00000160563	MED27	-6.88493	0.159987	371
ENSG00000109618	SEPSECS	-5.95032	0.13839	372
ENSG00000168300	PCMTD1	8.50491	0.198218	373
ENSG00000138095	LRPPRC	-6.97839	0.162741	374
ENSG00000118620	ZNF430	-6.60455	0.154147	375
ENSG00000100450	GZMH	-6.60455	0.154147	376
ENSG00000121064	SCPEP1	-6.26186	0.146502	377
ENSG00000184117	NIPSNAP1	-6.35532	0.148753	378
ENSG00000115652	UXS1	-6.10609	0.14307	379
ENSG00000213445	SIPA1	-8.25568	0.19347	380
ENSG00000145439	CBR4	-6.66685	0.156605	381
ENSG00000123200	ZC3H13	-7.41454	0.174251	382
ENSG00000125875	TBC1D20	-6.66685	0.156718	383
ENSG00000128891	CCDC32	-6.35532	0.149414	384
ENSG00000170846	LOC93622	-6.79147	0.159987	385
ENSG00000260822	NA	-6.57339	0.155269	386
ENSG00000131943	C19orf12	-5.98148	0.14132	387
ENSG00000153046	CDYL	-6.54224	0.154744	388
ENSG00000164975	SNAPC3	-6.60455	0.1563	389
ENSG00000109103	UNC119	6.76031	0.159987	390
ENSG00000133030	MPRIP	-7.35223	0.1742	391
ENSG00000163161	ERCC3	-6.66685	0.158273	392
ENSG00000157778	PSMG3	-6.72916	0.159987	393
ENSG00000151233	GXYLT1	-6.57339	0.1563	394
ENSG00000227057	WDR46	-6.47993	0.154147	395
ENSG00000137871	ZNF280D	-6.47993	0.154147	396
ENSG00000271383	LOC100996717	-7.35223	0.175355	397
ENSG00000160961	ZNF333	-6.6357	0.158791	398
ENSG00000083520	DIS3	-7.32108	0.175355	399
ENSG00000165458	INPPL1	-6.91608	0.165961	400
ENSG00000122707	RECK	-6.41763	0.154147	401
ENSG00000174437	ATP2A2	-6.41763	0.154196	402
ENSG00000203760	CENPW	-6.6357	0.159987	403
ENSG00000159110	IFNAR2	-6.97839	0.168349	404
ENSG00000138796	HADH	-6.38647	0.154147	405
ENSG00000273247	NA	-6.26186	0.151162	406
ENSG00000135341	MAP3K7	-6.60455	0.159987	407
ENSG00000175224	ATG13	-6.60455	0.159987	408
ENSG00000067596	DHX8	-6.47993	0.157139	409
ENSG00000129680	MAP7D3	-6.44878	0.156639	410
ENSG00000106144	CASP2	-7.19646	0.175355	411
ENSG00000186166	CCDC84	-6.41763	0.156605	412
ENSG00000121274	PAPD5	-6.41763	0.156605	413
ENSG00000101843	PSMD10	6.94724	0.169777	414
ENSG00000127980	PEX1	-6.54224	0.159987	415
ENSG00000143771	CNIH4	-7.0407	0.172577	416
ENSG00000105983	LMBR1	-6.19955	0.152238	417
ENSG00000075234	TTC38	-6.54224	0.160661	418
ENSG00000198431	TXNRD1	7.103	0.175355	419
ENSG00000120832	MTERF2	-6.47993	0.159987	420
ENSG00000125447	GGA3	8.34914	0.20643	421
ENSG00000136816	TOR1B	-6.32417	0.156605	422
ENSG00000169131	ZNF354A	-6.41763	0.15921	423
ENSG00000076554	TPD52	-6.44878	0.159987	424
ENSG00000111364	DDX55	-6.44878	0.159987	425
ENSG00000164951	PDP1	6.94724	0.172381	426
ENSG00000177370	TIMM22	-6.79147	0.168921	427
ENSG00000106397	PLOD3	-6.41763	0.159987	428
ENSG00000132334	PTPRE	-6.41763	0.159987	429
ENSG00000137221	TJAP1	7.38338	0.184908	430
ENSG00000159459	UBR1	-6.38647	0.159987	431
ENSG00000117481	NSUN4	6.72916	0.168992	432
ENSG00000017260	ATP2C1	-6.97839	0.175355	433
ENSG00000170271	FAXDC2	-5.48302	0.137841	434
ENSG00000181788	SIAH2	-6.1684	0.155269	435
ENSG00000134262	AP4B1	-6.91608	0.1742	436
ENSG00000184939	ZFP90	-6.32417	0.159987	437
ENSG00000169740	ZNF32	-7.32108	0.185495	438
ENSG00000178860	MSC	-6.13724	0.155519	439
ENSG00000164284	GRPEL2	-6.29301	0.159987	440
ENSG00000268001	CARD8-AS1	-6.29301	0.159987	441
ENSG00000138035	PNPT1	-6.26186	0.159987	442
ENSG00000113595	TRIM23	-6.2307	0.159987	443
ENSG00000117533	VAMP4	-6.04378	0.155269	444
ENSG00000122257	RBBP6	-6.82262	0.175355	445
ENSG00000183495	EP400	-6.76031	0.173775	446
ENSG00000164219	PGGT1B	-6.76031	0.1742	447
ENSG00000170892	TSEN34	-6.19955	0.159987	448
ENSG00000100814	CCNB1IP1	-6.79147	0.175355	449
ENSG00000182473	EXOC7	-6.54224	0.168992	450
ENSG00000083807	SLC27A5	-6.32417	0.163611	451
ENSG00000125844	RRBP1	-6.1684	0.159987	452
ENSG00000198865	CCDC152	-5.85686	0.152238	453
ENSG00000133103	COG6	7.47685	0.194369	454
ENSG00000119787	ATL2	-6.29301	0.163611	455
ENSG00000178605	GTPBP6	-6.69801	0.1742	456
ENSG00000256525	POLG2	-6.69801	0.1742	457
ENSG00000075292	ZNF638	-7.25877	0.189092	458
ENSG00000156469	MTERF3	-6.13724	0.159987	459
ENSG00000115687	PASK	-6.47993	0.168992	460
ENSG00000083812	ZNF324	-5.95032	0.155326	461
ENSG00000137054	POLR1E	-6.26186	0.163611	462
ENSG00000213064	SFT2D2	-7.16531	0.1874	463
ENSG00000125482	TTF1	-6.10609	0.159987	464
ENSG00000166411	IDH3A	-6.10609	0.159987	465
ENSG00000119906	SLF2	7.07185	0.185354	466
ENSG00000154122	ANKH	-6.88493	0.180458	467
ENSG00000149781	FERMT3	-7.41454	0.194523	468
ENSG00000164074	ABHD18	-6.32417	0.165961	469
ENSG00000235453	SMIM27	-7.32108	0.192599	470
ENSG00000221829	FANCG	-6.44878	0.170069	471
ENSG00000137075	RNF38	-6.85377	0.180804	472
ENSG00000186834	HEXIM1	-6.97839	0.184401	473
ENSG00000137145	DENND4C	-6.6357	0.175355	474
ENSG00000179151	EDC3	-6.47993	0.17195	475
ENSG00000142230	SAE1	7.32108	0.194369	476
ENSG00000143013	LMO4	-6.01263	0.159987	477
ENSG00000139350	NEDD1	-6.54224	0.1742	478
ENSG00000066654	THUMPD1	-7.22762	0.192599	479
ENSG00000181852	RNF41	-6.26186	0.167143	480
ENSG00000197857	ZNF44	-6.26186	0.167143	481
ENSG00000152942	RAD17	-6.60455	0.176379	482
ENSG00000198522	GPN1	-6.54224	0.174924	483
ENSG00000178074	C2orf69	-6.51109	0.1742	484
ENSG00000143971	ETAA1	-5.95032	0.159987	485
ENSG00000100417	PMM1	-6.1684	0.165961	486
ENSG00000110768	GTF2H1	-6.51109	0.175355	487
ENSG00000152684	PELO	-6.47993	0.174924	488
ENSG00000178996	SNX18	-5.63879	0.152238	489
ENSG00000163635	ATXN7	-6.44878	0.1742	490
ENSG00000100934	SEC23A	-6.60455	0.178955	491
ENSG00000170035	UBE2E3	-6.82262	0.184908	492
ENSG00000107362	ABHD17B	6.51109	0.176521	493
ENSG00000156502	SUPV3L1	-6.41763	0.1742	494
ENSG00000008294	SPAG9	-6.76031	0.183573	495
ENSG00000108094	CUL2	-6.44878	0.175355	496
ENSG00000146859	TMEM140	-7.13416	0.19411	497
ENSG00000089234	BRAP	-6.38647	0.173775	498
ENSG00000037042	TUBG2	-6.13724	0.167143	499
ENSG00000151779	NBAS	-5.14033	0.1401	500
ENSG00000183597	TANGO2	-5.54533	0.151162	501
ENSG00000142892	PIGK	-5.88802	0.160661	502
ENSG00000138182	KIF20B	-6.10609	0.167143	503
ENSG00000103160	HSDL1	-6.10609	0.167143	504
ENSG00000104231	ZFAND1	-7.07185	0.194015	505
ENSG00000164252	AGGF1	-6.38647	0.175355	506
ENSG00000204569	PPP1R10	-6.26186	0.17195	507
ENSG00000196544	BORCS6	-5.82571	0.159987	508
ENSG00000170473	PYM1	-7.0407	0.194428	509
ENSG00000105063	PPP6R1	-6.6357	0.18338	510
ENSG00000144747	TMF1	-7.22762	0.200274	511
ENSG00000163877	SNIP1	-6.32417	0.175355	512
ENSG00000081019	RSBN1	-7.00954	0.194369	513
ENSG00000110871	COQ5	-6.26186	0.173775	514
ENSG00000115604	IL18R1	-6.47993	0.180458	515
ENSG00000101935	AMMECR1	-6.2307	0.17352	516
ENSG00000141682	PMAIP1	-6.29301	0.175355	517
ENSG00000032219	ARID4A	-8.94106	0.249358	518
ENSG00000075568	TMEM131	-6.26186	0.174924	519
ENSG00000198836	OPA1	-6.2307	0.1742	520
ENSG00000164306	PRIMPOL	-6.2307	0.1742	521
ENSG00000136247	ZDHHC4	6.91608	0.19347	522
ENSG00000118412	CASP8AP2	-6.2307	0.174769	523
ENSG00000129255	MPDU1	-6.66685	0.187178	524
ENSG00000167615	LENG8	-7.72607	0.217182	525
ENSG00000122557	HERPUD2	8.28684	0.233637	526
ENSG00000136560	TANK	-8.22453	0.232187	527
ENSG00000137802	MAPKBP1	-6.19955	0.175355	528
ENSG00000104047	DTWD1	-6.51109	0.184241	529
ENSG00000044115	CTNNA1	-6.91608	0.19629	530
ENSG00000096092	TMEM14A	-6.13724	0.1742	531
ENSG00000113384	GOLPH3	-6.97839	0.198128	532
ENSG00000090372	STRN4	-6.47993	0.184401	533
ENSG00000131634	TMEM204	7.38338	0.210489	534
ENSG00000166822	TMEM170A	5.45187	0.155686	535
ENSG00000136936	XPA	-7.0407	0.201515	536
ENSG00000157191	NECAP2	-8.41145	0.24124	537
ENSG00000100629	CEP128	-6.10609	0.176379	538
ENSG00000108679	LGALS3BP	8.25568	0.23853	539
ENSG00000161526	SAP30BP	8.62953	0.249479	540
ENSG00000110492	MDK	-6.69801	0.194369	541
ENSG00000117569	PTBP2	-6.32417	0.183573	542
ENSG00000164414	SLC35A1	-6.01263	0.175355	543
ENSG00000275835	TUBGCP5	-6.35532	0.185354	544
ENSG00000100280	AP1B1	-6.35532	0.185354	545
ENSG00000101347	SAMHD1	-6.88493	0.200805	546
ENSG00000132740	IGHMBP2	-6.41763	0.18727	547
ENSG00000109016	DHRS7B	-6.19955	0.180966	548
ENSG00000132275	RRP8	-6.57339	0.192284	549
ENSG00000105612	DNASE2	6.94724	0.203354	550
ENSG00000185049	NELFA	-6.32417	0.185354	551
ENSG00000160216	AGPAT3	-5.98148	0.175355	552
ENSG00000087263	OGFOD1	-7.00954	0.20643	553
ENSG00000133142	TCEAL4	-6.35532	0.187178	554
ENSG00000106459	NRF1	-6.57339	0.194369	555
ENSG00000168564	CDKN2AIP	-6.54224	0.193526	556
ENSG00000260257	NA	-6.2307	0.184401	557
ENSG00000145214	DGKQ	6.66685	0.198128	558
ENSG00000122008	POLK	-6.47993	0.192599	559
ENSG00000167112	TRUB2	-6.19955	0.184401	560
ENSG00000116133	DHCR24	7.9753	0.237805	561
ENSG00000139180	NDUFA9	-7.16531	0.214499	562
ENSG00000105287	PRKD2	-7.32108	0.219397	563
ENSG00000070770	CSNK2A2	7.94415	0.23853	564
ENSG00000183718	TRIM52	-5.95032	0.179022	565
ENSG00000101346	POFUT1	-6.26186	0.188869	566
ENSG00000132005	RFX1	-5.10918	0.154147	567
ENSG00000107897	ACBD5	-6.19955	0.187178	568
ENSG00000161671	EMC10	-6.47993	0.196168	569
ENSG00000137767	SQOR	-6.10609	0.185354	570
ENSG00000126561	STAT5A	8.4426	0.256602	571
ENSG00000197498	RPF2	-6.79147	0.20643	572
ENSG00000166347	CYB5A	-6.10609	0.185727	573
ENSG00000167851	CD300A	-6.66685	0.202808	574
ENSG00000130208	APOC1	7.91299	0.240814	575
ENSG00000090581	GNPTG	-7.9753	0.243043	576
ENSG00000167740	CYB5D2	-4.33034	0.132058	577
ENSG00000170854	RIOX2	7.16531	0.218609	578
ENSG00000139117	CPNE8	6.60455	0.201573	579
ENSG00000099385	BCL7C	-4.54841	0.139142	580
ENSG00000156521	TYSND1	-5.66994	0.17352	581
ENSG00000108021	FAM208B	-7.07185	0.217575	582
ENSG00000188938	FAM120AOS	-6.79147	0.2094	583
ENSG00000132199	ENOSF1	-6.13724	0.189521	584
ENSG00000183576	SETD3	-6.29301	0.194369	585
ENSG00000112658	SRF	-5.98148	0.185354	586
ENSG00000189306	RRP7A	7.94415	0.246635	587
ENSG00000106246	PTCD1	-5.14033	0.159987	588
ENSG00000139842	CUL4A	-7.85069	0.245854	589
ENSG00000135974	C2orf49	-6.13724	0.192284	590
ENSG00000162961	DPY30	-7.25877	0.227881	591
ENSG00000112739	PRPF4B	-7.94415	0.249636	592
ENSG00000185115	NSMCE3	-6.1684	0.194428	593
ENSG00000152582	SPEF2	6.82262	0.216284	594
ENSG00000162517	PEF1	8.28684	0.262978	595
ENSG00000139154	AEBP2	-6.60455	0.210341	596
ENSG00000187954	CYHR1	-6.32417	0.201515	597
ENSG00000155438	NIFK	-6.85377	0.218609	598
ENSG00000163428	LRRC58	-6.82262	0.218067	599
ENSG00000144182	LIPT1	-6.13724	0.19629	600
ENSG00000177225	GATD1	7.88184	0.253047	601
ENSG00000121766	ZCCHC17	7.07185	0.227357	602
ENSG00000121749	TBC1D15	-6.69801	0.215994	603
ENSG00000125520	SLC2A4RG	-7.103	0.229122	604
ENSG00000158987	RAPGEF6	-6.6357	0.214098	605
ENSG00000159176	CSRP1	8.19338	0.26443	606
ENSG00000044446	PHKA2	-5.98148	0.19347	607
ENSG00000047932	GOPC	7.81953	0.253047	608
ENSG00000146540	C7orf50	-7.00954	0.227357	609
ENSG00000231890	DARS-AS1	-5.95032	0.193257	610
ENSG00000162144	CYB561A3	-6.6357	0.215994	611
ENSG00000104219	ZDHHC2	-6.51109	0.212076	612
ENSG00000166619	BLCAP	8.13107	0.26495	613
ENSG00000198546	ZNF511	-6.6357	0.216519	614
ENSG00000119899	SLC17A5	-6.79147	0.221996	615
ENSG00000172794	RAB37	-6.32417	0.206768	616
ENSG00000163110	PDLIM5	8.03761	0.262978	617
ENSG00000121058	COIL	-6.47993	0.212076	618
ENSG00000133961	NUMB	-7.00954	0.229526	619
ENSG00000187531	SIRT7	-6.04378	0.198128	620
ENSG00000138081	FBXO11	-5.63879	0.185354	621
ENSG00000070010	UFD1	-7.22762	0.237805	622
ENSG00000108557	RAI1	-5.35841	0.176379	623
ENSG00000100227	POLDIP3	-7.47685	0.246816	624
ENSG00000158615	PPP1R15B	6.88493	0.227357	625
ENSG00000111725	PRKAB1	-6.51109	0.215051	626
ENSG00000138600	SPPL2A	8.56722	0.283421	627
ENSG00000119392	GLE1	-7.07185	0.234306	628
ENSG00000213024	NUP62	8.31799	0.276321	629
ENSG00000213722	DDAH2	-7.07185	0.235077	630
ENSG00000172586	CHCHD1	-8.19338	0.272654	631
ENSG00000021300	PLEKHB1	8.50491	0.283087	632
ENSG00000146587	RBAK	-6.54224	0.218067	633
ENSG00000150995	ITPR1	8.03761	0.268753	634
ENSG00000010626	LRRC23	-6.07494	0.203354	635
ENSG00000132002	DNAJB1	-8.50491	0.285228	636
ENSG00000167645	YIF1B	-7.53915	0.253047	637
ENSG00000095370	SH2D3C	-7.07185	0.237805	638
ENSG00000178896	EXOSC4	-5.85686	0.19722	639
ENSG00000198900	TOP1	-7.13416	0.24119	640
ENSG00000111666	CHPT1	-6.04378	0.204413	641
ENSG00000234290	NA	-4.8911	0.165961	642
ENSG00000226396	NA	-4.70418	0.159987	643
ENSG00000161677	JOSD2	-7.00954	0.240154	644
ENSG00000112033	PPARD	4.64187	0.15921	645
ENSG00000106524	ANKMY2	7.16531	0.245854	646
ENSG00000123268	ATF1	-6.91608	0.237805	647
ENSG00000132718	SYT11	-6.54224	0.225049	648
ENSG00000186815	TPCN1	-6.79147	0.233637	649
ENSG00000082212	ME2	-6.2307	0.214499	650
ENSG00000053501	USE1	-7.66377	0.265528	651
ENSG00000175387	SMAD2	-6.85377	0.237805	652
ENSG00000135336	ORC3	-6.60455	0.229526	653
ENSG00000125901	MRPS26	-7.75723	0.270306	654
ENSG00000119541	VPS4B	-6.88493	0.240154	655
ENSG00000130826	DKC1	-7.69492	0.269002	656
ENSG00000156860	FBRS	-7.57031	0.26495	657
ENSG00000137124	ALDH1B1	-6.2307	0.218609	658
ENSG00000137500	CCDC90B	-7.66377	0.269	659
ENSG00000101849	TBL1X	-6.66685	0.234259	660
ENSG00000144524	COPS7B	-7.75723	0.272654	661
ENSG00000175216	CKAP5	7.75723	0.272654	662
ENSG00000147586	MRPS28	-4.45495	0.156605	663
ENSG00000263335	NA	-4.45495	0.156639	664
ENSG00000090612	ZNF268	-5.91917	0.208288	665
ENSG00000142396	ERVK3-1	-6.44878	0.226945	666
ENSG00000153029	MR1	-6.94724	0.244569	667
ENSG00000138069	RAB1A	-7.38338	0.260292	668
ENSG00000140521	POLG	-6.76031	0.23853	669
ENSG00000182180	MRPS16	-7.69492	0.271622	670
ENSG00000197386	HTT	-6.79147	0.240154	671
ENSG00000136874	STX17	7.16531	0.253958	672
ENSG00000130827	PLXNA3	-5.20264	0.184401	673
ENSG00000143164	DCAF6	-6.79147	0.240789	674
ENSG00000106591	MRPL32	-7.41454	0.262978	675
ENSG00000234127	TRIM26	-6.79147	0.24119	676
ENSG00000115138	POMC	-5.79456	0.20643	677
ENSG00000170919	NA	-6.01263	0.214499	678
ENSG00000124177	CHD6	-6.72916	0.240154	679
ENSG00000126709	IFI6	-7.00954	0.250228	680
ENSG00000105402	NAPA	-7.47685	0.268853	681
ENSG00000147533	GOLGA7	-7.60146	0.27364	682
ENSG00000151694	ADAM17	-5.38956	0.194369	683
ENSG00000102910	LONP2	-6.72916	0.242783	684
ENSG00000100614	PPM1A	6.76031	0.244229	685
ENSG00000110921	MVK	-5.98148	0.217222	686
ENSG00000198000	NOL8	-6.94724	0.253047	687
ENSG00000178425	NT5DC1	-6.51109	0.237197	688
ENSG00000198055	GRK6	-7.103	0.258783	689
ENSG00000128791	TWSG1	-5.82571	0.213042	690
ENSG00000047579	DTNBP1	-6.2307	0.227881	691
ENSG00000102390	PBDC1	7.85069	0.288323	692
ENSG00000155561	NUP205	-6.91608	0.2546	693
ENSG00000110697	PITPNM1	-7.53915	0.277965	694
ENSG00000168924	LETM1	-5.23379	0.193526	695
ENSG00000156603	MED19	-6.19955	0.229246	696
ENSG00000243317	STMP1	-7.69492	0.28478	697
ENSG00000244313	NA	-4.67303	0.173012	698
ENSG00000107796	ACTA2	8.09992	0.300033	699
ENSG00000115942	ORC2	-7.25877	0.269002	700
ENSG00000171055	FEZ2	-5.73225	0.212479	701
ENSG00000135686	KLHL36	-6.60455	0.245115	702
ENSG00000246223	LINC01550	-6.6357	0.246385	703
ENSG00000166974	MAPRE2	-6.79147	0.253047	704
ENSG00000236935	NA	-4.70418	0.175355	705
ENSG00000123975	CKS2	8.31799	0.311979	706
ENSG00000138698	RAP1GDS1	-7.0407	0.264436	707
ENSG00000035403	VCL	-6.32417	0.237805	708
ENSG00000144034	TPRKB	-6.38647	0.240154	709
ENSG00000118495	PLAGL1	-6.10609	0.229666	710
ENSG00000198677	TTC37	-7.91299	0.29831	711
ENSG00000101126	ADNP	7.88184	0.29717	712
ENSG00000153130	SCOC	-6.76031	0.25509	713
ENSG00000137575	SDCBP	-8.53607	0.322397	714
ENSG00000176700	NA	-4.11226	0.155519	715
ENSG00000100722	ZC3H14	-6.54224	0.247661	716
ENSG00000139192	TAPBPL	7.91299	0.300332	717
ENSG00000180011	ZADH2	7.07185	0.269	718
ENSG00000176986	SEC24C	-5.63879	0.214499	719
ENSG00000169288	MRPL1	-6.69801	0.25509	720
ENSG00000143149	ALDH9A1	-7.07185	0.269558	721
ENSG00000215114	UBXN2B	-6.2307	0.237805	722
ENSG00000147457	CHMP7	-7.0407	0.268753	723
ENSG00000185896	LAMP1	-7.0407	0.269547	724
ENSG00000119950	MXI1	-7.32108	0.280366	725
ENSG00000197530	MIB2	-4.57957	0.175423	726
ENSG00000138134	STAMBPL1	-7.41454	0.284163	727
ENSG00000181026	AEN	-5.85686	0.225359	728
ENSG00000196214	ZNF766	-6.91608	0.266223	729
ENSG00000177738	LOC648987	-5.23379	0.201515	730
ENSG00000165813	CCDC186	-6.57339	0.253958	731
ENSG00000101367	MAPRE1	-7.32108	0.283087	732
ENSG00000101246	ARFRP1	6.94724	0.269172	733
ENSG00000075151	EIF4G3	-6.54224	0.253958	734
ENSG00000047644	WWC3	7.35223	0.285454	735
ENSG00000124789	NUP153	-6.47993	0.253047	736
ENSG00000180182	MED14	-6.47993	0.253047	737
ENSG00000163257	DCAF16	-6.13724	0.24007	738
ENSG00000101365	IDH3B	-7.63261	0.298915	739
ENSG00000160294	MCM3AP	-6.72916	0.26443	740
ENSG00000114744	COMMD2	-6.6357	0.260789	741
ENSG00000129245	FXR2	-6.6357	0.260789	742
ENSG00000162441	LZIC	-6.57339	0.258783	743
ENSG00000138175	ARL3	6.82262	0.269	744
ENSG00000118260	CREB1	-6.82262	0.269002	745
ENSG00000196586	MYO6	7.103	0.280366	746
ENSG00000111671	SPSB2	-6.88493	0.272504	747
ENSG00000198692	EIF1AY	8.13107	0.3223	748
ENSG00000223745	NA	-8.81645	0.349529	749
ENSG00000125457	MIF4GD	8.34914	0.331353	750
ENSG00000138660	AP1AR	-6.26186	0.248542	751
ENSG00000169189	NSMCE1	-6.94724	0.276221	752
ENSG00000184840	TMED9	-6.38647	0.253958	753
ENSG00000115073	ACTR1B	-6.85377	0.272654	754
ENSG00000094914	AAAS	7.16531	0.285228	755
ENSG00000243646	IL10RB	-6.66685	0.266223	756
ENSG00000139437	TCHP	-6.01263	0.240154	757
ENSG00000135297	MTO1	-7.0407	0.282084	758
ENSG00000198700	IPO9	-7.0407	0.282292	759
ENSG00000172172	MRPL13	-7.32108	0.293591	760
ENSG00000100325	ASCC2	-7.88184	0.316123	761
ENSG00000106415	GLCCI1	-6.32417	0.253958	762
ENSG00000185947	ZNF267	-6.69801	0.269	763
ENSG00000263528	IKBKE	7.63261	0.307014	764
ENSG00000168286	THAP11	-7.508	0.302488	765
ENSG00000104805	NUCB1	-7.85069	0.316471	766
ENSG00000105519	CAPS	-4.64187	0.18727	767
ENSG00000131238	PPT1	-7.60146	0.306684	768
ENSG00000166405	RIC3	-5.95032	0.240154	769
ENSG00000163811	WDR43	-6.6357	0.269	770
ENSG00000119720	NRDE2	-6.6357	0.269002	771
ENSG00000092140	G2E3	-6.6357	0.269558	772
ENSG00000187862	TTC24	-5.51417	0.224267	773
ENSG00000163956	LRPAP1	-8.09992	0.330102	774
ENSG00000198887	SMC5	-6.47993	0.264581	775
ENSG00000198860	TSEN15	-7.32108	0.299288	776
ENSG00000160917	CPSF4	-5.85686	0.24119	777
ENSG00000152556	PFKM	-6.57339	0.270719	778
ENSG00000198373	WWP2	-6.85377	0.283087	779
ENSG00000204590	GNL1	-6.72916	0.27814	780
ENSG00000168591	TMUB2	-7.07185	0.293218	781
ENSG00000078618	NRDC	-8.62953	0.358711	782
ENSG00000238083	LRRC37A2	-2.14959	0.0894438	783
ENSG00000240038	AMY2B	-6.85377	0.285228	784
ENSG00000144815	NXPE3	-6.38647	0.266223	785
ENSG00000119559	C19orf25	-7.0407	0.294102	786
ENSG00000176407	KCMF1	-6.91608	0.289289	787
ENSG00000172269	DPAGT1	-6.60455	0.276272	788
ENSG00000103522	IL21R	-6.88493	0.288323	789
ENSG00000263465	SRSF8	-7.103	0.297651	790
ENSG00000160691	SHC1	-5.79456	0.24316	791
ENSG00000100949	RABGGTA	-6.79147	0.285055	792
ENSG00000135185	TMEM243	-8.50491	0.358154	793
ENSG00000117281	CD160	-6.76031	0.285055	794
ENSG00000181218	HIST3H2A	-6.57339	0.27722	795
ENSG00000172262	ZNF131	-6.47993	0.273325	796
ENSG00000165671	NSD1	-6.51109	0.275146	797
ENSG00000179523	NA	-6.41763	0.271406	798
ENSG00000164253	WDR41	-5.98148	0.253047	799
ENSG00000136451	VEZF1	-6.6357	0.281106	800
ENSG00000143322	ABL2	-6.51109	0.276041	801
ENSG00000143183	TMCO1	-8.41145	0.357683	802
ENSG00000149485	FADS1	-6.07494	0.258926	803
ENSG00000174840	PDE12	-6.19955	0.264436	804
ENSG00000182973	CNOT10	7.13416	0.304398	805
ENSG00000129911	KLF16	-4.08111	0.1742	806
ENSG00000198793	MTOR	-6.69801	0.286304	807
ENSG00000196072	BLOC1S2	-6.60455	0.283421	808
ENSG00000170291	ELP5	-7.41454	0.318245	809
ENSG00000253729	PRKDC	-6.97839	0.300033	810
ENSG00000159322	ADPGK	8.31799	0.357683	811
ENSG00000123353	ORMDL2	-6.97839	0.300332	812
ENSG00000267454	ZNF582-AS1	-5.60763	0.241606	813
ENSG00000084093	REST	7.91299	0.340993	814
ENSG00000235859	NA	-6.72916	0.290044	815
ENSG00000141627	DYM	-6.2307	0.269002	816
ENSG00000156738	MS4A1	-6.72916	0.290741	817
ENSG00000118873	RAB3GAP2	-6.57339	0.284323	818
ENSG00000101189	MRGBP	-6.38647	0.277509	819
ENSG00000119242	CCDC92	7.28992	0.318245	820
ENSG00000134014	ELP3	-6.32417	0.276155	821
ENSG00000130640	TUBGCP2	-6.35532	0.277965	822
ENSG00000162413	KLHL21	-6.13724	0.269002	823
ENSG00000140632	GLYR1	-6.41763	0.282003	824
ENSG00000015676	NUDCD3	-6.44878	0.283421	825
ENSG00000143553	SNAPIN	-6.82262	0.299897	826
ENSG00000196247	ZNF107	7.35223	0.324407	827
ENSG00000236287	ZBED5	8.19338	0.361534	828
ENSG00000124588	NQO2	8.03761	0.354665	829
ENSG00000261087	NA	-5.73225	0.253047	830
ENSG00000143033	MTF2	-7.16531	0.316339	831
ENSG00000132522	GPS2	7.44569	0.328726	832
ENSG00000089916	GPATCH2L	-6.38647	0.282003	833
ENSG00000163605	PPP4R2	-7.16531	0.316646	834
ENSG00000240344	PPIL3	-6.07494	0.269002	835
ENSG00000166200	COPS2	-7.25877	0.322276	836
ENSG00000134153	EMC7	-6.76031	0.300332	837
ENSG00000120675	DNAJC15	-7.13416	0.317031	838
ENSG00000137817	PARP6	-6.41763	0.285228	839
ENSG00000177731	FLII	2.33651	0.104009	840
ENSG00000213676	ATF6B	-6.32417	0.281577	841
ENSG00000153922	CHD1	-7.78838	0.347613	842
ENSG00000110911	SLC11A2	-6.38647	0.285228	843
ENSG00000093009	CDC45	-6.01263	0.269002	844
ENSG00000100324	TAB1	-5.95032	0.266223	845
ENSG00000131378	RFTN1	-7.25877	0.324928	846
ENSG00000166685	COG1	-6.69801	0.300033	847
ENSG00000133265	HSPBP1	-6.01263	0.269387	848
ENSG00000115998	C2orf42	-6.01263	0.269547	849
ENSG00000120709	FAM53C	-6.19955	0.277965	850
ENSG00000090104	RGS1	-6.69801	0.300332	851
ENSG00000173207	CKS1B	-7.22762	0.324928	852
ENSG00000048162	NOP16	-6.60455	0.296969	853
ENSG00000173744	AGFG1	-6.26186	0.282003	854
ENSG00000117620	SLC35A3	-5.98148	0.269547	855
ENSG00000090316	MAEA	-7.35223	0.331353	856
ENSG00000149658	YTHDF1	7.22762	0.326202	857
ENSG00000103485	QPRT	7.63261	0.344551	858
ENSG00000106635	BCL7B	-6.32417	0.285559	859
ENSG00000196233	LCOR	-7.07185	0.319751	860
ENSG00000198467	TPM2	-6.2307	0.282292	861
ENSG00000109670	FBXW7	-6.60455	0.300033	862
ENSG00000242247	ARFGAP3	-7.16531	0.326202	863
ENSG00000128951	DUT	-7.22762	0.329498	864
ENSG00000177082	WDR73	-6.35532	0.290044	865
ENSG00000078808	SDF4	8.22453	0.376642	866
ENSG00000023734	STRAP	8.31799	0.381686	867
ENSG00000105963	ADAP1	-5.07802	0.234083	868
ENSG00000047249	ATP6V1H	-7.25877	0.334804	869
ENSG00000137764	MAP2K5	6.79147	0.313945	870
ENSG00000165943	MOAP1	-6.1684	0.285228	871
ENSG00000153560	UBP1	-6.10609	0.283087	872
ENSG00000114021	NIT2	-6.82262	0.316339	873
ENSG00000174109	C16orf91	-6.57339	0.304967	874
ENSG00000158711	ELK4	-6.60455	0.306684	875
ENSG00000130734	ATG4D	-5.85686	0.272504	876
ENSG00000103335	PIEZO1	-7.28992	0.339496	877
ENSG00000151327	FAM177A1	7.75723	0.361424	878
ENSG00000158796	DEDD	-6.44878	0.30089	879
ENSG00000237190	CDKN2AIPNL	-6.51109	0.303868	880
ENSG00000092203	TOX4	-6.41763	0.300033	881
ENSG00000129250	KIF1C	-3.9565	0.185052	882
ENSG00000015475	BID	-7.28992	0.340993	883
ENSG00000197050	ZNF420	7.0407	0.329381	884
ENSG00000164086	DUSP7	-6.41763	0.300332	885
ENSG00000102858	MGRN1	-6.91608	0.324407	886
ENSG00000185163	DDX51	-6.07494	0.285454	887
ENSG00000114770	ABCC5	-6.01263	0.283087	888
ENSG00000174151	CYB561D1	-5.95032	0.281106	889
ENSG00000127419	TMEM175	-6.35532	0.300332	890
ENSG00000197872	FAM49A	-6.76031	0.319605	891
ENSG00000198393	ZNF26	-6.38647	0.302488	892
ENSG00000134046	MBD2	-5.70109	0.270719	893
ENSG00000100632	ERH	-5.14033	0.244533	894
ENSG00000121931	LRIF1	-6.38647	0.303868	895
ENSG00000104412	EMC2	-6.29301	0.300033	896
ENSG00000166140	ZFYVE19	-5.98148	0.285228	897
ENSG00000144867	SRPRB	-7.07185	0.33759	898
ENSG00000185246	PRPF39	-6.38647	0.304967	899
ENSG00000148341	SH3GLB2	-5.04687	0.24124	900
ENSG00000176209	SMIM19	-6.47993	0.310751	901
ENSG00000119714	GPR68	-6.19955	0.29831	902
ENSG00000145740	SLC30A5	-6.76031	0.326202	903
ENSG00000244165	P2RY11	4.76649	0.230193	904
ENSG00000101146	RAE1	-6.54224	0.316438	905
ENSG00000131374	TBC1D5	7.16531	0.346823	906
ENSG00000115840	SLC25A12	7.0407	0.340982	907
ENSG00000175634	RPS6KB2	-7.35223	0.356075	908
ENSG00000139131	YARS2	-6.19955	0.30089	909
ENSG00000169689	CENPX	-7.38338	0.358711	910
ENSG00000163159	VPS72	-6.44878	0.313744	911
ENSG00000188976	NOC2L	-6.1684	0.300332	912
ENSG00000147419	CCDC25	7.85069	0.382587	913
ENSG00000225648	SBDSP1	-7.35223	0.358753	914
ENSG00000110917	MLEC	-6.47993	0.316471	915
ENSG00000204564	C6orf136	-6.10609	0.298298	916
ENSG00000105619	TFPT	6.97839	0.340993	917
ENSG00000163050	COQ8A	-6.13724	0.300332	918
ENSG00000109083	IFT20	8.13107	0.399391	919
ENSG00000164611	PTTG1	7.85069	0.386982	920
ENSG00000160570	DEDD2	-6.32417	0.312076	921
ENSG00000152193	RNF219	-6.07494	0.300033	922
ENSG00000138688	KIAA1109	-7.41454	0.366875	923
ENSG00000159592	GPBP1L1	-7.66377	0.380247	924
ENSG00000197713	RPE	-6.04378	0.300332	925
ENSG00000267121	LOC339192	7.91299	0.393472	926
ENSG00000174243	DDX23	-7.28992	0.362893	927
ENSG00000116062	MSH6	-6.19955	0.308958	928
ENSG00000185753	CXorf38	-6.54224	0.326202	929
ENSG00000130724	CHMP2A	-7.60146	0.379096	930
ENSG00000188641	DPYD	-6.91608	0.345551	931
ENSG00000167261	DPEP2	-6.32417	0.317031	932
ENSG00000169583	CLIC3	-5.98148	0.300332	933
ENSG00000167842	MIS12	7.13416	0.358711	934
ENSG00000135452	TSPAN31	-6.35532	0.321055	935
ENSG00000158850	B4GALT3	-6.51109	0.329381	936
ENSG00000161217	PCYT1A	8.00646	0.405604	937
ENSG00000087266	SH3BP2	-7.13416	0.361424	938
ENSG00000126749	EMG1	-4.73534	0.239959	939
ENSG00000272333	KMT2B	-5.60763	0.284323	940
ENSG00000172239	PAIP1	6.85377	0.347613	941
ENSG00000147687	TATDN1	-6.1684	0.313484	942
ENSG00000054983	GALC	-6.2307	0.317031	943
ENSG00000111412	C12orf49	-6.6357	0.338852	944
ENSG00000100029	PES1	-5.82571	0.297651	945
ENSG00000108443	RPS6KB1	-6.76031	0.345551	946
ENSG00000171867	PRNP	-6.47993	0.331353	947
ENSG00000144635	DYNC1LI1	-6.35532	0.326929	948
ENSG00000163001	CFAP36	-7.32108	0.376642	949
ENSG00000013375	PGM3	6.94724	0.357683	950
ENSG00000068724	TTC7A	-6.19955	0.319605	951
ENSG00000118454	ANKRD13C	-6.57339	0.339167	952
ENSG00000168538	TRAPPC11	-6.26186	0.324407	953
ENSG00000121073	SLC35B1	-6.10609	0.317029	954
ENSG00000166260	COX11	-6.85377	0.355987	955
ENSG00000156831	NSMCE2	-6.57339	0.341949	956
ENSG00000149923	PPP4C	8.34914	0.434747	957
ENSG00000225190	PLEKHM1	-7.00954	0.365069	958
ENSG00000185722	ANKFY1	-6.26186	0.326202	959
ENSG00000144580	CNOT9	-7.22762	0.376806	960
ENSG00000101152	DNAJC5	-6.69801	0.349529	961
ENSG00000162676	GFI1	-6.26186	0.327676	962
ENSG00000004961	HCCS	-6.57339	0.345551	963
ENSG00000103343	ZNF174	-6.2307	0.327676	964
ENSG00000073605	GSDMB	-6.47993	0.341011	965
ENSG00000242802	AP5Z1	6.44878	0.340993	966
ENSG00000131653	TRAF7	-4.4238	0.234259	967
ENSG00000172954	LCLAT1	-6.72916	0.357049	968
ENSG00000204856	FAM216A	-6.57339	0.35004	969
ENSG00000092931	MFSD11	7.16531	0.381686	970
ENSG00000119729	RHOQ	-6.13724	0.327676	971
ENSG00000183741	CBX6	-6.69801	0.357683	972
ENSG00000105135	ILVBL	-6.35532	0.339914	973
ENSG00000196505	GDAP2	-5.98148	0.320351	974
ENSG00000143643	TTC13	-6.47993	0.347613	975
ENSG00000007264	MATK	-6.69801	0.359533	976
ENSG00000137752	CASP1	7.41454	0.40138	977
ENSG00000128731	HERC2	-7.0407	0.382311	978
ENSG00000156531	PHF6	7.0407	0.382874	979
ENSG00000112249	ASCC3	-6.38647	0.347613	980
ENSG00000009335	UBE3C	7.69492	0.419979	981
ENSG00000177485	ZBTB33	6.72916	0.367366	982
ENSG00000161395	PGAP3	6.69801	0.366875	983
ENSG00000100575	TIMM9	-6.97839	0.382874	984
ENSG00000068305	MEF2A	-5.91917	0.324928	985
ENSG00000250479	CHCHD10	-3.58266	0.19722	986
ENSG00000081087	OSTM1	8.00646	0.440852	987
ENSG00000033867	SLC4A7	-7.25877	0.400738	988
ENSG00000119523	ALG2	-6.47993	0.358711	989
ENSG00000261884	NA	7.32108	0.407149	990
ENSG00000080608	PUM3	-7.19646	0.400738	991
ENSG00000278259	MYO19	-6.44878	0.359533	992
ENSG00000095261	PSMD5	-7.28992	0.406498	993
ENSG00000070814	TCOF1	-7.07185	0.394556	994
ENSG00000162222	TTC9C	7.94415	0.443519	995
ENSG00000177189	RPS6KA3	-6.94724	0.388052	996
ENSG00000119402	FBXW2	-7.07185	0.395133	997
ENSG00000168071	CCDC88B	-5.04687	0.282292	998
ENSG00000100764	PSMC1	-6.82262	0.381686	999
ENSG00000133706	LARS	-6.91608	0.386982	1000
ENSG00000157978	LDLRAP1	-7.60146	0.425477	1001
ENSG00000083937	CHMP2B	-6.66685	0.373313	1002
ENSG00000177409	SAMD9L	-6.38647	0.357683	1003
ENSG00000100347	SAMM50	-7.0407	0.39459	1004
ENSG00000155287	SLC25A28	6.79147	0.380722	1005
ENSG00000155252	PI4K2A	-5.91917	0.331842	1006
ENSG00000110442	COMMD9	-6.57339	0.369421	1007
ENSG00000119969	HELLS	-6.19955	0.349226	1008
ENSG00000023909	GCLM	-6.29301	0.354665	1009
ENSG00000112679	DUSP22	7.0407	0.397144	1010
ENSG00000204406	MBD5	-7.103	0.400738	1011
ENSG00000140153	WDR20	-6.35532	0.358711	1012
ENSG00000163872	YEATS2	-6.85377	0.386982	1013
ENSG00000101216	GMEB2	7.07185	0.399391	1014
ENSG00000164308	ERAP2	-6.82262	0.386982	1015
ENSG00000138303	ASCC1	-6.29301	0.357683	1016
ENSG00000057252	SOAT1	-6.2307	0.354665	1017
ENSG00000146109	ABT1	-6.6357	0.377897	1018
ENSG00000275052	PPP4R3B	-7.85069	0.447193	1019
ENSG00000085231	AK6	-6.79147	0.386982	1020
ENSG00000196547	MAN2A2	-5.98148	0.340993	1021
ENSG00000083642	PDS5B	-7.28992	0.416325	1022
ENSG00000107890	ANKRD26	-6.32417	0.361424	1023
ENSG00000100281	HMGXB4	-6.19955	0.354665	1024
ENSG00000100599	RIN3	7.16531	0.41021	1025
ENSG00000065150	IPO5	6.85377	0.392558	1026
ENSG00000136603	SKIL	-4.92226	0.282003	1027
ENSG00000167280	ENGASE	6.6357	0.380497	1028
ENSG00000134697	GNL2	-6.57339	0.377459	1029
ENSG00000162729	IGSF8	-6.1684	0.355987	1030
ENSG00000104671	DCTN6	-6.26186	0.361424	1031
ENSG00000167491	GATAD2A	-7.13416	0.41181	1032
ENSG00000182359	KBTBD3	-6.51109	0.376642	1033
ENSG00000102309	PIN4	-6.57339	0.380497	1034
ENSG00000178764	ZHX2	-7.16531	0.414833	1035
ENSG00000124782	RREB1	-6.57339	0.381686	1036
ENSG00000124380	SNRNP27	-7.41454	0.430991	1037
ENSG00000075914	EXOSC7	7.81953	0.455235	1038
ENSG00000185278	ZBTB37	-6.1684	0.359316	1039
ENSG00000114982	KANSL3	-7.00954	0.41021	1040
ENSG00000172530	BANP	-6.51109	0.381686	1041
ENSG00000141380	SS18	-6.47993	0.380497	1042
ENSG00000115459	ELMOD3	6.88493	0.406494	1043
ENSG00000184508	HDDC3	-5.60763	0.331366	1044
ENSG00000167513	CDT1	-6.97839	0.41283	1045
ENSG00000115539	PDCL3	7.85069	0.465314	1046
ENSG00000109680	TBC1D19	6.44878	0.382355	1047
ENSG00000176946	THAP4	-6.88493	0.40837	1048
ENSG00000153048	CARHSP1	-7.16531	0.425427	1049
ENSG00000270170	NCBP2-AS2	7.38338	0.438736	1050
ENSG00000160445	ZER1	-6.2307	0.370305	1051
ENSG00000135362	PRR5L	7.85069	0.467495	1052
ENSG00000068120	COASY	-6.60455	0.394556	1053
ENSG00000108509	CAMTA2	-6.13724	0.366875	1054
ENSG00000119953	SMNDC1	-6.91608	0.413811	1055
ENSG00000135677	GNS	-6.44878	0.386982	1056
ENSG00000177169	ULK1	-6.38647	0.383487	1057
ENSG00000136243	NUPL2	8.31799	0.499644	1058
ENSG00000230551	NA	-6.91608	0.415856	1059
ENSG00000199753	SNORD104	-3.20881	0.193122	1060
ENSG00000158636	EMSY	-6.79147	0.408819	1061
ENSG00000161638	ITGA5	-6.76031	0.407149	1062
ENSG00000112200	ZNF451	-7.16531	0.431868	1063
ENSG00000100284	TOM1	-6.13724	0.37054	1064
ENSG00000166987	MBD6	-4.45495	0.269	1065
ENSG00000114439	BBX	-7.85069	0.475211	1066
ENSG00000185813	PCYT2	-6.13724	0.371646	1067
ENSG00000171456	ASXL1	-7.508	0.455235	1068
ENSG00000091483	FH	-7.35223	0.446554	1069
ENSG00000077254	USP33	-7.32108	0.444812	1070
ENSG00000159461	AMFR	-6.19955	0.376806	1071
ENSG00000186654	PRR5	7.69492	0.467965	1072
ENSG00000164465	DCBLD1	-6.44878	0.392558	1073
ENSG00000226380	NA	-6.29301	0.383114	1074
ENSG00000064419	TNPO3	-6.72916	0.409673	1075
ENSG00000241973	PI4KA	-7.32108	0.446367	1076
ENSG00000131779	PEX11B	7.07185	0.431665	1077
ENSG00000167094	TTC16	-6.35532	0.38793	1078
ENSG00000100784	RPS6KA5	-6.29301	0.384135	1079
ENSG00000137492	THAP12	-6.76031	0.414119	1080
ENSG00000213593	TMX2	-6.79147	0.416325	1081
ENSG00000171202	TMEM126A	-6.38647	0.392558	1082
ENSG00000186866	POFUT2	-5.32725	0.327676	1083
ENSG00000163681	SLMAP	-6.1684	0.379532	1084
ENSG00000059758	CDK17	-6.19955	0.381686	1085
ENSG00000279088	NA	-8.13107	0.500713	1086
ENSG00000140829	DHX38	-6.26186	0.386982	1087
ENSG00000147813	NAPRT	-6.26186	0.388052	1088
ENSG00000163874	ZC3H12A	8.13107	0.504273	1089
ENSG00000244701	NA	-4.36149	0.270719	1090
ENSG00000107829	FBXW4	-6.07494	0.377162	1091
ENSG00000114316	USP4	-6.2307	0.386982	1092
ENSG00000143294	PRCC	-6.88493	0.427959	1093
ENSG00000115504	EHBP1	7.103	0.441542	1094
ENSG00000176974	SHMT1	-6.66685	0.414962	1095
ENSG00000260260	SNHG19	-5.07802	0.316471	1096
ENSG00000104835	SARS2	-3.17766	0.198128	1097
ENSG00000121022	COPS5	-7.19646	0.44916	1098
ENSG00000147905	ZCCHC7	-7.00954	0.438229	1099
ENSG00000204922	UQCC3	-4.20573	0.263231	1100
ENSG00000213281	NRAS	-6.57339	0.41181	1101
ENSG00000126062	TMEM115	-6.91608	0.433596	1102
ENSG00000154889	MPPE1	8.09992	0.508055	1103
ENSG00000100425	BRD1	-6.72916	0.422325	1104
ENSG00000185917	SETD4	6.85377	0.430424	1105
ENSG00000164151	ICE1	-6.97839	0.438736	1106
ENSG00000168216	LMBRD1	-7.103	0.447369	1107
ENSG00000082068	WDR70	-6.2307	0.392558	1108
ENSG00000148516	ZEB1	7.38338	0.465314	1109
ENSG00000072135	PTPN18	-6.13724	0.386982	1110
ENSG00000102125	TAZ	-6.97839	0.441542	1111
ENSG00000198171	DDRGK1	-6.10609	0.386982	1112
ENSG00000272886	DCP1A	-6.85377	0.434711	1113
ENSG00000131165	CHMP1A	8.22453	0.521653	1114
ENSG00000106258	CYP3A5	-6.1684	0.391271	1115
ENSG00000171302	CANT1	-5.23379	0.333625	1116
ENSG00000145293	ENOPH1	-6.29301	0.40138	1117
ENSG00000118197	DDX59	-6.44878	0.412268	1118
ENSG00000029639	TFB1M	-6.2307	0.398728	1119
ENSG00000126453	BCL2L12	-5.98148	0.383032	1120
ENSG00000223501	VPS52	-6.38647	0.409298	1121
ENSG00000136824	SMC2	-6.2307	0.400738	1122
ENSG00000117543	DPH5	-6.2307	0.40138	1123
ENSG00000166135	HIF1AN	8.03761	0.517866	1124
ENSG00000128609	NDUFA5	-7.69492	0.496262	1125
ENSG00000149547	EI24	6.88493	0.445053	1126
ENSG00000136643	RPS6KC1	-6.10609	0.395563	1127
ENSG00000239306	RBM14	-7.13416	0.462405	1128
ENSG00000104643	MTMR9	-6.04378	0.392558	1129
ENSG00000105778	AVL9	-6.32417	0.411181	1130
ENSG00000138641	HERC3	7.85069	0.510475	1131
ENSG00000137413	TAF8	-6.60455	0.429745	1132
ENSG00000127663	KDM4B	5.14033	0.334509	1133
ENSG00000258890	CEP95	-7.28992	0.476446	1134
ENSG00000151247	EIF4E	-6.38647	0.417527	1135
ENSG00000111880	RNGTT	-7.103	0.465314	1136
ENSG00000143756	FBXO28	6.94724	0.455281	1137
ENSG00000165632	TAF3	-6.54224	0.430453	1138
ENSG00000183155	RABIF	-6.66685	0.438736	1139
ENSG00000164442	CITED2	-2.89728	0.190683	1140
ENSG00000169221	TBC1D10B	8.09992	0.533285	1141
ENSG00000057663	ATG5	6.88493	0.454045	1142
ENSG00000177666	PNPLA2	-7.19646	0.475397	1143
ENSG00000162086	ZNF75A	-7.16531	0.475211	1144
ENSG00000156802	ATAD2	-7.41454	0.49345	1145
ENSG00000179271	GADD45GIP1	-6.82262	0.454513	1146
ENSG00000095787	WAC	-8.56722	0.5718	1147
ENSG00000136100	VPS36	-8.22453	0.549291	1148
ENSG00000108788	MLX	-7.0407	0.470545	1149
ENSG00000047188	YTHDC2	6.85377	0.458284	1150
ENSG00000189079	ARID2	7.66377	0.512464	1151
ENSG00000124688	MAD2L1BP	-6.97839	0.467495	1152
ENSG00000134802	SLC43A3	-6.79147	0.455235	1153
ENSG00000142039	CCDC97	-6.60455	0.443609	1154
ENSG00000129071	MBD4	-7.16531	0.483077	1155
ENSG00000051825	MPHOSPH9	-6.38647	0.430991	1156
ENSG00000100731	PCNX1	-6.47993	0.438736	1157
ENSG00000105835	NAMPT	-6.60455	0.447193	1158
ENSG00000104897	SF3A2	-2.89728	0.19629	1159
ENSG00000179454	KLHL28	-6.47993	0.440852	1160
ENSG00000101901	ALG13	-6.38647	0.434711	1161
ENSG00000066136	NFYC	-6.82262	0.465271	1162
ENSG00000163655	GMPS	8.25568	0.564352	1163
ENSG00000131871	SELENOS	7.57031	0.517681	1164
ENSG00000161981	SNRNP25	6.85377	0.469542	1165
ENSG00000104228	TRIM35	-6.91608	0.475211	1166
ENSG00000172466	ZNF24	-6.79147	0.467965	1167
ENSG00000078061	ARAF	-7.19646	0.496262	1168
ENSG00000175573	C11orf68	-5.91917	0.409641	1169
ENSG00000139436	GIT2	-7.25877	0.50273	1170
ENSG00000147804	SLC39A4	7.63261	0.528736	1171
ENSG00000168610	STAT3	-7.9753	0.552803	1172
ENSG00000117862	TXNDC12	-6.94724	0.481925	1173
ENSG00000125817	CENPB	7.53915	0.523575	1174
ENSG00000005339	CREBBP	-7.63261	0.531064	1175
ENSG00000065000	AP3D1	-7.16531	0.499644	1176
ENSG00000100219	XBP1	-7.69492	0.537214	1177
ENSG00000185880	TRIM69	-6.79147	0.475211	1178
ENSG00000110200	ANAPC15	-4.51726	0.316339	1179
ENSG00000134717	BTF3L4	7.16531	0.50273	1180
ENSG00000066322	ELOVL1	-7.07185	0.496262	1181
ENSG00000038219	BOD1L1	-7.63261	0.536722	1182
ENSG00000198589	LRBA	6.82262	0.481701	1183
ENSG00000077044	DGKD	-6.29301	0.444812	1184
ENSG00000066027	PPP2R5A	-6.94724	0.491746	1185
ENSG00000109133	TMEM33	-6.60455	0.467965	1186
ENSG00000189114	BLOC1S3	-6.01263	0.426137	1187
ENSG00000101856	PGRMC1	-6.19955	0.43952	1188
ENSG00000159131	GART	-7.22762	0.512477	1189
ENSG00000117228	GBP1	-6.41763	0.455235	1190
ENSG00000108854	SMURF2	-6.07494	0.430949	1191
ENSG00000037757	MRI1	7.19646	0.512477	1192
ENSG00000228668	NA	-7.16531	0.510705	1193
ENSG00000129315	CCNT1	-6.35532	0.453056	1194
ENSG00000078747	ITCH	-6.51109	0.465314	1195
ENSG00000182481	KPNA2	-6.6357	0.474791	1196
ENSG00000244879	NA	-6.91608	0.496262	1197
ENSG00000135114	OASL	-7.19646	0.517844	1198
ENSG00000177971	IMP3	-8.3803	0.603413	1199
ENSG00000116679	IVNS1ABP	-8.53607	0.614843	1200
ENSG00000109184	DCUN1D4	-6.82262	0.491516	1201
ENSG00000160087	UBE2J2	-6.69801	0.483843	1202
ENSG00000111252	SH2B3	-6.69801	0.484426	1203
ENSG00000102921	N4BP1	-6.85377	0.496262	1204
ENSG00000164190	NIPBL	-7.25877	0.526502	1205
ENSG00000165819	METTL3	-7.28992	0.53139	1206
ENSG00000139266	MARCH9	-6.10609	0.445784	1207
ENSG00000198879	SFMBT2	6.72916	0.491746	1208
ENSG00000072803	FBXW11	-6.72916	0.492789	1209
ENSG00000185129	PURA	-7.13416	0.523575	1210
ENSG00000171206	TRIM8	-7.07185	0.519092	1211
ENSG00000030066	NUP160	-6.69801	0.491746	1212
ENSG00000180304	OAZ2	6.82262	0.50273	1213
ENSG00000107175	CREB3	7.19646	0.531767	1214
ENSG00000230124	ACBD6	-5.73225	0.423681	1215
ENSG00000176783	RUFY1	-6.41763	0.474551	1216
ENSG00000197724	PHF2	-6.32417	0.468713	1217
ENSG00000095564	BTAF1	-7.22762	0.535981	1218
ENSG00000135049	AGTPBP1	-7.32108	0.544861	1219
ENSG00000135766	EGLN1	-6.88493	0.514081	1220
ENSG00000175193	PARL	-4.20573	0.314393	1221
ENSG00000171843	MLLT3	-6.85377	0.512477	1222
ENSG00000035687	ADSS	-6.91608	0.519092	1223
ENSG00000145241	CENPC	-6.91608	0.519092	1224
ENSG00000165689	SDCCAG3	-6.13724	0.461541	1225
ENSG00000105186	ANKRD27	7.47685	0.56229	1226
ENSG00000096433	ITPR3	-6.91608	0.520645	1227
ENSG00000011638	TMEM159	-5.82571	0.439987	1228
ENSG00000130517	PGPEP1	-6.85377	0.51881	1229
ENSG00000164209	SLC25A46	-6.82262	0.517296	1230
ENSG00000182872	RBM10	-6.76031	0.515077	1231
ENSG00000135972	MRPS9	-6.82262	0.520645	1232
ENSG00000140455	USP3	-7.103	0.542359	1233
ENSG00000099203	TMED1	-5.17148	0.395563	1234
ENSG00000119004	CYP20A1	7.85069	0.600852	1235
ENSG00000112893	MAN2A1	-6.19955	0.474791	1236
ENSG00000147224	PRPS1	-6.94724	0.5346	1237
ENSG00000133193	FAM104A	8.19338	0.631008	1238
ENSG00000100442	FKBP3	-6.1684	0.475397	1239
ENSG00000101695	RNF125	-6.51109	0.502597	1240
ENSG00000188811	NHLRC3	-6.57339	0.50812	1241
ENSG00000141446	ESCO1	-6.79147	0.525017	1242
ENSG00000146433	TMEM181	-7.38338	0.570815	1243
ENSG00000143224	PPOX	-6.13724	0.475211	1244
ENSG00000137135	ARHGEF39	-5.66994	0.439592	1245
ENSG00000170242	USP47	-7.44569	0.578647	1246
ENSG00000176624	MEX3C	-6.72916	0.523665	1247
ENSG00000137133	HINT2	8.03761	0.62561	1248
ENSG00000184470	TXNRD2	6.72916	0.525017	1249
ENSG00000114933	INO80D	-6.1684	0.481343	1250
ENSG00000168040	FADD	-3.98765	0.312076	1251
ENSG00000006451	RALA	-6.85377	0.537353	1252
ENSG00000205302	SNX2	-6.85377	0.538341	1253
ENSG00000109381	ELF2	-6.54224	0.514625	1254
ENSG00000182628	SKA2	7.0407	0.557341	1255
ENSG00000273319	NA	-6.26186	0.496262	1256
ENSG00000185024	BRF1	-6.29301	0.500713	1257
ENSG00000139116	KIF21A	7.88184	0.627394	1258
ENSG00000213619	NDUFS3	-7.60146	0.606302	1259
ENSG00000261236	BOP1	-6.51109	0.520645	1260
ENSG00000124496	TRERF1	7.91299	0.634872	1261
ENSG00000197457	STMN3	-7.103	0.571348	1262
ENSG00000139687	RB1	-6.60455	0.53174	1263
ENSG00000104889	RNASEH2A	7.0407	0.567208	1264
ENSG00000168137	SETD5	-7.81953	0.631577	1265
ENSG00000205534	NA	-3.33343	0.269558	1266
ENSG00000119431	HDHD3	-6.26186	0.50701	1267
ENSG00000165102	HGSNAT	-6.69801	0.542359	1268
ENSG00000085872	CHERP	-6.19955	0.502702	1269
ENSG00000127311	HELB	-6.19955	0.502838	1270
ENSG00000188428	BLOC1S5	-7.00954	0.568573	1271
ENSG00000138592	USP8	-7.103	0.576512	1272
ENSG00000150776	NKAPD1	-6.19955	0.504273	1273
ENSG00000125686	MED1	-6.47993	0.527184	1274
ENSG00000104343	UBE2W	-5.82571	0.475211	1275
ENSG00000203993	ARRDC1-AS1	7.60146	0.62241	1276
ENSG00000136068	FLNB	-5.79456	0.474791	1277
ENSG00000167461	RAB8A	-7.66377	0.628463	1278
ENSG00000106799	TGFBR1	-6.51109	0.534033	1279
ENSG00000167173	C15orf39	7.508	0.616747	1280
ENSG00000117676	RPS6KA1	-6.79147	0.559755	1281
ENSG00000150093	ITGB1	-7.00954	0.580784	1282
ENSG00000138834	MAPK8IP3	-4.57957	0.379532	1283
ENSG00000154767	XPC	-6.97839	0.578552	1284
ENSG00000077150	NFKB2	-4.11226	0.340982	1285
ENSG00000119682	AREL1	-6.1684	0.512477	1286
ENSG00000115993	TRAK2	-5.45187	0.454752	1287
ENSG00000206149	HERC2P9	7.38338	0.616747	1288
ENSG00000166887	VPS39	-6.79147	0.567692	1289
ENSG00000204438	GPANK1	-6.10609	0.510475	1290
ENSG00000148444	COMMD3	-7.9753	0.668471	1291
ENSG00000163931	TKT	-8.56722	0.718908	1292
ENSG00000141858	SAMD1	-6.85377	0.57555	1293
ENSG00000169217	CD2BP2	-7.22762	0.608162	1294
ENSG00000037637	FBXO42	-6.13724	0.517296	1295
ENSG00000169084	DHRSX	-6.88493	0.580336	1296
ENSG00000136699	SMPD4	-6.41763	0.541044	1297
ENSG00000178104	PDE4DIP	-7.0407	0.594281	1298
ENSG00000112245	PTP4A1	-6.38647	0.539196	1299
ENSG00000158092	NCK1	-7.28992	0.616222	1300
ENSG00000203950	RTL8A	-5.85686	0.495134	1301
ENSG00000101138	CSTF1	-7.00954	0.594281	1302
ENSG00000128159	TUBGCP6	7.07185	0.600852	1303
ENSG00000116213	WRAP73	7.75723	0.660786	1304
ENSG00000107371	EXOSC3	-6.38647	0.544861	1305
ENSG00000113742	CPEB4	7.72607	0.660786	1306
ENSG00000152332	UHMK1	-6.66685	0.570977	1307
ENSG00000119778	ATAD2B	-7.0407	0.603484	1308
ENSG00000171223	JUNB	-7.63261	0.654893	1309
ENSG00000186918	ZNF395	-6.72916	0.577388	1310
ENSG00000106608	URGCP	-5.7634	0.496262	1311
ENSG00000061938	TNK2	-6.19955	0.5346	1312
ENSG00000247095	MIR210HG	6.54224	0.564352	1313
ENSG00000138593	SECISBP2L	-5.17148	0.446367	1314
ENSG00000164244	PRRC1	7.00954	0.606302	1315
ENSG00000079432	CIC	-5.91917	0.512477	1316
ENSG00000163755	HPS3	-6.60455	0.571841	1317
ENSG00000112584	FAM120B	-7.00954	0.607143	1318
ENSG00000160199	PKNOX1	-6.44878	0.559755	1319
ENSG00000166716	ZNF592	-6.47993	0.562939	1320
ENSG00000213865	C8orf44	-5.82571	0.508046	1321
ENSG00000167985	SDHAF2	-7.07185	0.616844	1322
ENSG00000118707	TGIF2	6.6357	0.580336	1323
ENSG00000118900	UBN1	-6.41763	0.56229	1324
ENSG00000141644	MBD1	-7.22762	0.633451	1325
ENSG00000086666	ZFAND6	-8.31799	0.729752	1326
ENSG00000151065	DCP1B	-6.91608	0.60691	1327
ENSG00000108883	EFTUD2	-6.19955	0.544861	1328
ENSG00000109917	ZPR1	7.13416	0.627394	1329
ENSG00000174238	PITPNA	-6.32417	0.556371	1330
ENSG00000143970	ASXL2	-7.00954	0.616747	1331
ENSG00000139428	MMAB	-6.47993	0.571348	1332
ENSG00000173120	KDM2A	-8.25568	0.728343	1333
ENSG00000149089	APIP	7.88184	0.696957	1334
ENSG00000130844	ZNF331	-6.85377	0.606302	1335
ENSG00000163539	CLASP2	-6.79147	0.600852	1336
ENSG00000109320	NFKB1	-6.54224	0.578882	1337
ENSG00000213928	IRF9	4.95341	0.438736	1338
ENSG00000064601	CTSA	-7.13416	0.633451	1339
ENSG00000188486	H2AFX	-6.82262	0.606302	1340
ENSG00000068308	OTUD5	-6.69801	0.59643	1341
ENSG00000213246	SUPT4H1	-6.91608	0.616747	1342
ENSG00000271109	LOC102723540	-5.57648	0.502801	1343
ENSG00000169032	MAP2K1	7.69492	0.696693	1344
ENSG00000110046	ATG2A	-5.91917	0.536241	1345
ENSG00000133943	DGLUCY	-6.94724	0.630127	1346
ENSG00000165512	ZNF22	-7.508	0.681201	1347
ENSG00000215158	NA	-1.93152	0.175355	1348
ENSG00000067900	ROCK1	-8.19338	0.744168	1349
ENSG00000100034	PPM1F	-5.66994	0.519544	1350
ENSG00000127527	EPS15L1	6.54224	0.603007	1351
ENSG00000143374	TARS2	-6.54224	0.603604	1352
ENSG00000107566	ERLIN1	-6.2307	0.575046	1353
ENSG00000175467	SART1	-6.79147	0.627394	1354
ENSG00000130522	JUND	-7.25877	0.670694	1355
ENSG00000256393	NA	-4.61072	0.426909	1356
ENSG00000188647	PTAR1	-6.44878	0.598036	1357
ENSG00000186020	ZNF529	-6.41763	0.597274	1358
ENSG00000104299	INTS9	-6.76031	0.630127	1359
ENSG00000112237	CCNC	-6.88493	0.647882	1360
ENSG00000184634	MED12	-6.72916	0.633451	1361
ENSG00000123728	RAP2C	-6.85377	0.645348	1362
ENSG00000267364	NA	-6.29301	0.595187	1363
ENSG00000084463	WBP11	-7.16531	0.682822	1364
ENSG00000149231	CCDC82	-6.47993	0.618977	1365
ENSG00000111231	GPN3	-6.57339	0.630127	1366
ENSG00000168067	MAP4K2	-6.54224	0.627394	1367
ENSG00000127870	RNF6	-6.54224	0.627394	1368
ENSG00000166233	ARIH1	5.38956	0.517296	1369
ENSG00000117280	RAB29	-7.44569	0.71533	1370
ENSG00000132950	ZMYM5	-6.91608	0.664894	1371
ENSG00000135749	PCNX2	-6.69801	0.645348	1372
ENSG00000171566	PLRG1	-6.51109	0.628006	1373
ENSG00000205544	TMEM256	-7.44569	0.719641	1374
ENSG00000185619	PCGF3	-6.38647	0.617853	1375
ENSG00000099821	POLRMT	6.6357	0.644756	1376
ENSG00000262814	MRPL12	5.32725	0.519092	1377
ENSG00000133703	KRAS	-7.66377	0.748074	1378
ENSG00000151135	TMEM263	-6.41763	0.627394	1379
ENSG00000198783	ZNF830	-6.38647	0.624415	1380
ENSG00000114416	FXR1	-7.9753	0.782082	1381
ENSG00000111641	NOP2	-6.85377	0.672686	1382
ENSG00000142784	WDTC1	-5.82571	0.573533	1383
ENSG00000279010	NA	-1.96267	0.19411	1384
ENSG00000198833	UBE2J1	6.60455	0.654364	1385
ENSG00000073111	MCM2	-6.51109	0.645348	1386
ENSG00000128059	PPAT	-6.07494	0.603604	1387
ENSG00000137275	RIPK1	7.78838	0.774909	1388
ENSG00000103152	MPG	-7.22762	0.71981	1389
ENSG00000162910	MRPL55	-7.85069	0.782082	1390
ENSG00000116017	ARID3A	-5.45187	0.543921	1391
ENSG00000104714	ERICH1	-6.2307	0.622091	1392
ENSG00000188677	PARVB	-6.01263	0.600996	1393
ENSG00000159256	MORC3	-6.72916	0.672686	1394
ENSG00000138050	THUMPD2	-6.10609	0.614182	1395
ENSG00000135930	EIF4E2	-7.78838	0.783939	1396
ENSG00000100412	ACO2	6.69801	0.674585	1397
ENSG00000100568	VTI1B	7.0407	0.709798	1398
ENSG00000197223	C1D	-6.44878	0.651886	1399
ENSG00000151498	ACAD8	-6.51109	0.661161	1400
ENSG00000010017	RANBP9	-6.72916	0.685882	1401
ENSG00000164307	ERAP1	-6.04378	0.616747	1402
ENSG00000063245	EPN1	-3.92534	0.400684	1403
ENSG00000196363	WDR5	-6.1684	0.634398	1404
ENSG00000100416	TRMU	-6.66685	0.685882	1405
ENSG00000122678	POLM	-6.85377	0.705546	1406
ENSG00000112763	BTN2A1	-7.63261	0.788449	1407
ENSG00000126461	SCAF1	-3.67612	0.380497	1408
ENSG00000071894	CPSF1	-7.47685	0.774809	1409
ENSG00000167635	ZNF146	7.35223	0.763744	1410
ENSG00000091490	SEL1L3	-6.51109	0.678796	1411
ENSG00000163374	YY1AP1	-7.32108	0.764669	1412
ENSG00000108406	DHX40	-6.07494	0.635314	1413
ENSG00000135775	COG2	-6.57339	0.690088	1414
ENSG00000196950	SLC39A10	-6.6357	0.696957	1415
ENSG00000136950	ARPC5L	-7.78838	0.819451	1416
ENSG00000170915	PAQR8	6.57339	0.692674	1417
ENSG00000132646	PCNA	-5.95032	0.627394	1418
ENSG00000123505	AMD1	-6.47993	0.685882	1419
ENSG00000172340	SUCLG2	-6.54224	0.692674	1420
ENSG00000077097	TOP2B	-7.66377	0.812154	1421
ENSG00000107959	PITRM1	-6.69801	0.711515	1422
ENSG00000263753	LINC00667	7.0407	0.748125	1423
ENSG00000214517	PPME1	-6.72916	0.71533	1424
ENSG00000151461	UPF2	-7.94415	0.844533	1425
ENSG00000118939	UCHL3	4.70418	0.502228	1426
ENSG00000118246	FASTKD2	-6.47993	0.691991	1427
ENSG00000166855	CLPX	-6.41763	0.685882	1428
ENSG00000074755	ZZEF1	-6.66685	0.713634	1429
ENSG00000099991	CABIN1	-7.07185	0.757008	1430
ENSG00000272870	NA	-7.32108	0.783939	1431
ENSG00000187994	RINL	-6.32417	0.677675	1432
ENSG00000213625	LEPROT	-7.35223	0.787861	1433
ENSG00000164548	TRA2A	-6.97839	0.748125	1434
ENSG00000175274	TP53I11	-7.25877	0.778238	1435
ENSG00000135870	RC3H1	-6.82262	0.731814	1436
ENSG00000112303	VNN2	-6.44878	0.692032	1437
ENSG00000153317	ASAP1	-6.26186	0.672686	1438
ENSG00000164258	NDUFS4	-6.41763	0.692032	1439
ENSG00000106683	LIMK1	-6.13724	0.664894	1440
ENSG00000095794	CREM	-7.07185	0.768439	1441
ENSG00000151502	VPS26B	-7.16531	0.778909	1442
ENSG00000087338	GMCL1	2.58574	0.282003	1443
ENSG00000177663	IL17RA	6.82262	0.744662	1444
ENSG00000173273	TNKS	-6.60455	0.722805	1445
ENSG00000080845	DLGAP4	-6.51109	0.712969	1446
ENSG00000084112	SSH1	-7.28992	0.799385	1447
ENSG00000088247	KHSRP	-7.22762	0.794955	1448
ENSG00000142173	COL6A2	-5.91917	0.653841	1449
ENSG00000197070	ARRDC1	-7.25877	0.802797	1450
ENSG00000105393	BABAM1	-7.60146	0.840895	1451
ENSG00000151612	ZNF827	-7.103	0.787888	1452
ENSG00000100938	GMPR2	-7.32108	0.812874	1453
ENSG00000133243	BTBD2	-7.35223	0.818981	1454
ENSG00000115310	RTN4	-7.38338	0.823936	1455
ENSG00000278845	MRPL45	-6.79147	0.761332	1456
ENSG00000048707	VPS13D	-6.41763	0.719591	1457
ENSG00000067829	IDH3G	-7.22762	0.811066	1458
ENSG00000242259	C22orf39	-7.53915	0.847284	1459
ENSG00000069248	NUP133	6.79147	0.763578	1460
ENSG00000167202	TBC1D2B	-5.82571	0.656191	1461
ENSG00000122484	RPAP2	-6.94724	0.783939	1462
ENSG00000118922	KLF12	-6.85377	0.774675	1463
ENSG00000149532	CPSF7	-7.32108	0.827665	1464
ENSG00000167460	TPM4	-7.00954	0.794955	1465
ENSG00000198917	SPOUT1	7.57031	0.859371	1466
ENSG00000100813	ACIN1	3.86304	0.438736	1467
ENSG00000128923	MINDY2	-6.88493	0.783939	1468
ENSG00000108828	VAT1	-7.41454	0.84885	1469
ENSG00000188352	FOCAD	-6.66685	0.76453	1470
ENSG00000138468	SENP7	-5.23379	0.600526	1471
ENSG00000086504	MRPL28	-6.97839	0.801424	1472
ENSG00000106628	POLD2	-6.82262	0.783939	1473
ENSG00000215712	TMEM242	-6.6357	0.763578	1474
ENSG00000116649	SRM	-6.13724	0.707535	1475
ENSG00000168876	ANKRD49	-7.00954	0.81025	1476
ENSG00000180228	PRKRA	-6.38647	0.74038	1477
ENSG00000101255	TRIB3	-6.13724	0.712745	1478
ENSG00000185684	EP400P1	-6.57339	0.763744	1479
ENSG00000103512	NOMO1	-4.4238	0.515974	1480
ENSG00000135211	TMEM60	-6.54224	0.763802	1481
ENSG00000169093	ASMTL	-6.26186	0.732974	1482
ENSG00000108599	AKAP10	-7.44569	0.872717	1483
ENSG00000197226	TBC1D9B	-7.508	0.881595	1484
ENSG00000160209	PDXK	-6.85377	0.805906	1485
ENSG00000133794	ARNTL	-7.508	0.884521	1486
ENSG00000055208	TAB2	-6.41763	0.765315	1487
ENSG00000065135	GNAI3	-7.32108	0.873607	1488
ENSG00000074319	TSG101	-7.00954	0.838474	1489
ENSG00000100564	PIGH	-6.38647	0.764669	1490
ENSG00000149499	EML3	7.78838	0.93538	1491
ENSG00000155313	USP25	-6.35532	0.763744	1492
ENSG00000121892	PDS5A	-7.16531	0.862103	1493
ENSG00000164134	NAA15	-6.97839	0.84047	1494
ENSG00000115514	TXNDC9	-7.13416	0.859371	1495
ENSG00000087111	PIGS	-6.91608	0.83571	1496
ENSG00000149136	SSRP1	-6.69801	0.811066	1497
ENSG00000123106	CCDC91	-7.19646	0.871485	1498
ENSG00000114302	PRKAR2A	-7.28992	0.88332	1499
ENSG00000128595	CALU	-6.85377	0.831426	1500
ENSG00000120137	PANK3	7.00954	0.8521	1501
ENSG00000155629	PIK3AP1	-6.35532	0.773565	1502
ENSG00000117020	AKT3	-6.44878	0.788048	1503
ENSG00000102606	ARHGEF7	-6.91608	0.845203	1504
ENSG00000198912	C1orf174	-8.13107	0.993967	1505
ENSG00000176142	TMEM39A	-6.57339	0.804109	1506
ENSG00000101193	GID8	-6.97839	0.855466	1507
ENSG00000064607	SUGP2	-7.00954	0.862668	1508
ENSG00000120053	GOT1	-6.1684	0.759604	1509
ENSG00000198791	CNOT7	-7.44569	0.920794	1510
ENSG00000107789	MINPP1	-6.47993	0.801941	1511
ENSG00000168016	TRANK1	-7.41454	0.91769	1512
ENSG00000065882	TBC1D1	-6.29301	0.779968	1513
ENSG00000165416	SUGT1	-6.32417	0.783939	1514
ENSG00000103811	CTSH	-6.76031	0.838474	1515
ENSG00000147454	SLC25A37	-6.88493	0.859018	1516
ENSG00000140396	NCOA2	-6.85377	0.855617	1517
ENSG00000110429	FBXO3	7.16531	0.895302	1518
ENSG00000274265	NA	-2.77266	0.347613	1519
ENSG00000175348	TMEM9B	-7.103	0.891967	1520
ENSG00000131002	TXLNGY	-6.88493	0.866798	1521
ENSG00000109814	UGDH	6.88493	0.866798	1522
ENSG00000129460	NGDN	-6.60455	0.834246	1523
ENSG00000096401	CDC5L	-7.91299	1	1524
ENSG00000163812	ZDHHC3	-6.79147	0.858582	1525
ENSG00000160299	PCNT	-7.25877	0.920794	1526
ENSG00000108961	RANGRF	-2.11844	0.269002	1527
ENSG00000104763	ASAH1	-7.0407	0.895302	1528
ENSG00000123545	NDUFAF4	-7.38338	0.939869	1529
ENSG00000100364	KIAA0930	-6.97839	0.889832	1530
ENSG00000156650	KAT6B	-6.41763	0.818383	1531
ENSG00000103197	TSC2	-6.13724	0.783033	1532
ENSG00000128309	MPST	-6.44878	0.823936	1533
ENSG00000110075	PPP6R3	-7.00954	0.895821	1534
ENSG00000184897	H1FX	-7.07185	0.904418	1535
ENSG00000147130	ZMYM3	-7.47685	0.956247	1536
ENSG00000164024	METAP1	-6.41763	0.822519	1537
ENSG00000259699	NA	-1.77575	0.228381	1538
ENSG00000165283	STOML2	-7.38338	0.953637	1539
ENSG00000159596	TMEM69	-6.88493	0.890513	1540
ENSG00000137414	FAM8A1	-6.60455	0.854803	1541
ENSG00000100485	SOS2	-6.54224	0.848723	1542
ENSG00000248508	SRP14-AS1	-6.44878	0.836849	1543
ENSG00000239672	NME1	-7.103	0.922473	1544
ENSG00000145348	TBCK	-6.32417	0.822519	1545
ENSG00000162601	MYSM1	-6.69801	0.873607	1546
ENSG00000139746	RBM26	-6.54224	0.853404	1547
ENSG00000103168	TAF1C	-5.88802	0.768439	1548
ENSG00000165806	CASP7	-6.91608	0.902629	1549
ENSG00000138835	RGS3	-6.47993	0.846967	1550
ENSG00000117151	CTBS	-6.91608	0.904418	1551
ENSG00000164305	CASP3	-6.32417	0.82827	1552
ENSG00000155506	LARP1	-7.63261	1	1553
ENSG00000257727	CNPY2	4.98456	0.654987	1554
ENSG00000138029	HADHB	-7.60146	1	1555
ENSG00000102409	BEX4	-7.22762	0.950933	1556
ENSG00000136104	RNASEH2B	-6.26186	0.823936	1557
ENSG00000106771	TMEM245	-7.103	0.934657	1558
ENSG00000175854	SWI5	-6.35532	0.836428	1559
ENSG00000136877	FPGS	-7.25877	0.955737	1560
ENSG00000067334	DNTTIP2	-7.00954	0.92405	1561
ENSG00000077684	JADE1	-6.47993	0.859371	1562
ENSG00000065413	ANKRD44	-7.53915	1	1563
ENSG00000013374	NUB1	-6.76031	0.89678	1564
ENSG00000113448	PDE4D	-7.19646	0.955737	1565
ENSG00000023041	ZDHHC6	-6.94724	0.922928	1566
ENSG00000125648	SLC25A23	6.2307	0.828604	1567
ENSG00000112297	CRYBG1	-7.508	1	1568
ENSG00000183943	PRKX	7.508	1	1569
ENSG00000130921	C12orf65	-6.88493	0.917347	1570
ENSG00000204371	EHMT2	-6.79147	0.904983	1571
ENSG00000244462	RBM12	-6.35532	0.847284	1572
ENSG00000146067	FAM193B	-7.47685	1	1573
ENSG00000204209	DAXX	-7.47685	1	1574
ENSG00000136271	DDX56	-7.47685	1	1575
ENSG00000054116	TRAPPC3	-6.51109	0.871442	1576
ENSG00000242114	MTFP1	-2.6792	0.358711	1577
ENSG00000076242	MLH1	-6.2307	0.834294	1578
ENSG00000272419	LOC103091866	-3.23997	0.434711	1579
ENSG00000121210	TMEM131L	-5.98148	0.802797	1580
ENSG00000151729	SLC25A4	-7.44569	0.999839	1581
ENSG00000024048	UBR2	-7.44569	1	1582
ENSG00000184207	PGP	-5.95032	0.799385	1583
ENSG00000181666	HKR1	-5.95032	0.800418	1584
ENSG00000141279	NPEPPS	-7.38338	0.993967	1585
ENSG00000179134	SAMD4B	-5.82571	0.785469	1586
ENSG00000121481	RNF2	-6.38647	0.861141	1587
ENSG00000105197	TIMM50	-7.41454	1	1588
ENSG00000078403	MLLT10	6.66685	0.899721	1589
ENSG00000063322	MED29	-6.79147	0.91788	1590
ENSG00000153207	AHCTF1	-6.51109	0.880472	1591
ENSG00000140553	UNC45A	-7.38338	1	1592
ENSG00000185324	CDK10	-7.38338	1	1593
ENSG00000068697	LAPTM4A	6.97839	0.945735	1594
ENSG00000136146	MED4	-6.79147	0.920794	1595
ENSG00000164463	CREBRF	-7.35223	1	1596
ENSG00000125351	UPF3B	-7.35223	1	1597
ENSG00000182934	SRPRA	-7.35223	1	1598
ENSG00000103994	ZNF106	-7.35223	1	1599
ENSG00000198231	DDX42	-7.35223	1	1600
ENSG00000086232	EIF2AK1	-7.13416	0.973613	1601
ENSG00000153113	CAST	-7.32108	1	1602
ENSG00000163154	TNFAIP8L2	-6.72916	0.920794	1603
ENSG00000126945	HNRNPH2	-7.0407	0.965039	1604
ENSG00000142657	PGD	-7.28992	1	1605
ENSG00000198818	SFT2D1	-7.28992	1	1606
ENSG00000126934	MAP2K2	-7.28992	1	1607
ENSG00000093183	SEC22C	-7.103	0.976269	1608
ENSG00000100883	SRP54	-6.66685	0.91788	1609
ENSG00000133134	BEX2	-6.69801	0.92259	1610
ENSG00000082512	TRAF5	-7.25877	1	1611
ENSG00000240682	ISY1	-7.25877	1	1612
ENSG00000256269	HMBS	-7.25877	1	1613
ENSG00000006712	PAF1	-6.29301	0.870025	1614
ENSG00000132356	PRKAA1	-6.94724	0.960686	1615
ENSG00000162695	SLC30A7	-7.22762	1	1616
ENSG00000148660	CAMK2G	-7.22762	1	1617
ENSG00000225484	NUTM2B-AS1	-7.22762	1	1618
ENSG00000026103	FAS	-6.76031	0.936575	1619
ENSG00000095319	NUP188	-6.38647	0.887022	1620
ENSG00000181467	RAP2B	-7.19646	1	1621
ENSG00000168569	TMEM223	-7.19646	1	1622
ENSG00000169062	UPF3A	-7.19646	1	1623
ENSG00000167088	SNRPD1	-7.19646	1	1624
ENSG00000204351	SKIV2L	-6.69801	0.933335	1625
ENSG00000205758	CRYZL1	-7.16531	1	1626
ENSG00000163923	RPL39L	-6.10609	0.855617	1627
ENSG00000144354	CDCA7	-7.13416	1	1628
ENSG00000167543	TP53I13	-7.13416	1	1629
ENSG00000124201	ZNFX1	-7.13416	1	1630
ENSG00000120685	PROSER1	-6.88493	0.965088	1631
ENSG00000235437	LINC01278	-6.57339	0.921457	1632
ENSG00000197535	MYO5A	-5.07802	0.713634	1633
ENSG00000173875	ZNF791	-7.07185	0.993967	1634
ENSG00000245958	LOC645513	-6.1684	0.867141	1635
ENSG00000132388	UBE2G1	-7.103	1	1636
ENSG00000197170	PSMD12	-7.103	1	1637
ENSG00000104812	GYS1	7.103	1	1638
ENSG00000090006	LTBP4	-6.60455	0.933335	1639
ENSG00000198815	FOXJ3	-7.07185	1	1640
ENSG00000161542	PRPSAP1	-7.07185	1	1641
ENSG00000085415	SEH1L	6.69801	0.948501	1642
ENSG00000154640	BTG3	-6.47993	0.919427	1643
ENSG00000069702	TGFBR3	-7.0407	1	1644
ENSG00000163930	BAP1	-7.0407	1	1645
ENSG00000119321	FKBP15	-7.0407	1	1646
ENSG00000213551	DNAJC9	-7.0407	1	1647
ENSG00000125912	NCLN	-5.79456	0.8236	1648
ENSG00000116731	PRDM2	-6.26186	0.890513	1649
ENSG00000150347	ARID5B	-6.66685	0.950933	1650
ENSG00000117385	P3H1	-7.00954	1	1651
ENSG00000126214	KLC1	-7.00954	1	1652
ENSG00000178719	GRINA	-6.54224	0.937096	1653
ENSG00000099219	ERMP1	6.72916	0.964162	1654
ENSG00000166275	BORCS7	-6.97839	1	1655
ENSG00000187778	MCRS1	-6.97839	1	1656
ENSG00000118217	ATF6	-6.38647	0.917347	1657
ENSG00000010322	NISCH	-6.94724	0.998602	1658
ENSG00000100226	GTPBP1	-6.41763	0.922928	1659
ENSG00000095906	NUBP2	2.08729	0.300332	1660
ENSG00000163918	RFC4	-6.94724	1	1661
ENSG00000113649	TCERG1	-6.94724	1	1662
ENSG00000111335	OAS2	-6.94724	1	1663
ENSG00000140577	CRTC3	-6.94724	1	1664
ENSG00000167775	CD320	-6.94724	1	1665
ENSG00000072062	PRKACA	-6.94724	1	1666
ENSG00000115317	HTRA2	-5.73225	0.827665	1667
ENSG00000138750	NUP54	-6.91608	1	1668
ENSG00000010818	HIVEP2	-6.91608	1	1669
ENSG00000156304	SCAF4	-6.91608	1	1670
ENSG00000158526	TSR2	-6.6357	0.960384	1671
ENSG00000162928	PEX13	-6.35532	0.920794	1672
ENSG00000166272	WBP1L	-6.32417	0.916986	1673
ENSG00000187257	RSBN1L	-6.88493	1	1674
ENSG00000076248	UNG	-6.88493	1	1675
ENSG00000100836	PABPN1	6.88493	1	1676
ENSG00000197841	ZNF181	-6.2307	0.905437	1677
ENSG00000115685	PPP1R7	-6.79147	0.990589	1678
ENSG00000078699	CBFA2T2	-6.72916	0.981708	1679
ENSG00000162607	USP1	-6.85377	1	1680
ENSG00000162639	HENMT1	-6.85377	1	1681
ENSG00000134313	KIDINS220	-6.85377	1	1682
ENSG00000124802	EEF1E1	-6.85377	1	1683
ENSG00000126883	NUP214	-6.85377	1	1684
ENSG00000132286	TIMM10B	-6.85377	1	1685
ENSG00000085721	RRN3	-6.85377	1	1686
ENSG00000157637	SLC38A10	-6.85377	1	1687
ENSG00000102804	TSC22D1	-6.41763	0.936575	1688
ENSG00000134899	ERCC5	-3.9565	0.578552	1689
ENSG00000179918	SEPHS2	-6.26186	0.916986	1690
ENSG00000134109	EDEM1	-6.41763	0.939869	1691
ENSG00000215908	CROCCP2	-6.82262	1	1692
ENSG00000140464	PML	-6.82262	1	1693
ENSG00000101391	CDK5RAP1	-6.82262	1	1694
ENSG00000070061	ELP1	-6.6357	0.976269	1695
ENSG00000119844	AFTPH	-6.79147	1	1696
ENSG00000111802	TDP2	-6.79147	1	1697
ENSG00000139597	N4BP2L1	-6.79147	1	1698
ENSG00000102780	DGKH	-6.79147	1	1699
ENSG00000188895	MSL1	-6.79147	1	1700
ENSG00000175110	MRPS22	-6.76031	0.999839	1701
ENSG00000272047	GTF2H5	-6.76031	1	1702
ENSG00000136813	ECPAS	-6.76031	1	1703
ENSG00000235505	LOC643733	-6.76031	1	1704
ENSG00000140320	BAHD1	-6.76031	1	1705
ENSG00000155307	SAMSN1	-6.76031	1	1706
ENSG00000168275	COA6	-6.72916	1	1707
ENSG00000198612	COPS8	-6.72916	1	1708
ENSG00000054148	PHPT1	-6.72916	1	1709
ENSG00000177674	AGTRAP	-6.69801	1	1710
ENSG00000064995	TAF11	-6.69801	1	1711
ENSG00000105127	AKAP8	-6.69801	1	1712
ENSG00000140386	SCAPER	-6.38647	0.956247	1713
ENSG00000113648	H2AFY	-6.60455	0.990589	1714
ENSG00000168036	CTNNB1	-6.66685	1	1715
ENSG00000119446	RBM18	-6.66685	1	1716
ENSG00000165915	SLC39A13	-6.66685	1	1717
ENSG00000177200	CHD9	-6.66685	1	1718
ENSG00000101310	SEC23B	-6.19955	0.933335	1719
ENSG00000075975	MKRN2	-6.6357	1	1720
ENSG00000170248	PDCD6IP	-6.6357	1	1721
ENSG00000196998	WDR45	-6.6357	1	1722
ENSG00000065675	PRKCQ	-6.6357	1	1723
ENSG00000117906	RCN2	-6.6357	1	1724
ENSG00000101079	NDRG3	-6.6357	1	1725
ENSG00000057757	PITHD1	-6.60455	1	1726
ENSG00000154978	VOPP1	-6.60455	1	1727
ENSG00000135269	TES	-6.60455	1	1728
ENSG00000183751	TBL3	-6.60455	1	1729
ENSG00000160208	RRP1B	-6.60455	1	1730
ENSG00000100889	PCK2	-6.35532	0.962522	1731
ENSG00000143319	ISG20L2	-6.57339	1	1732
ENSG00000162889	MAPKAPK2	-6.57339	1	1733
ENSG00000174606	ANGEL2	-6.57339	1	1734
ENSG00000110422	HIPK3	-6.57339	1	1735
ENSG00000120860	WASHC3	-6.57339	1	1736
ENSG00000072849	DERL2	-6.57339	1	1737
ENSG00000198276	UCKL1	-6.57339	1	1738
ENSG00000167113	COQ4	-6.54224	1	1739
ENSG00000166128	RAB8B	-6.54224	1	1740
ENSG00000198026	ZNF335	-6.54224	1	1741
ENSG00000125611	CHCHD5	5.73225	0.879682	1742
ENSG00000144048	DUSP11	-6.51109	1	1743
ENSG00000123064	DDX54	-6.51109	1	1744
ENSG00000006744	ELAC2	-6.51109	1	1745
ENSG00000101181	MTG2	-6.51109	1	1746
ENSG00000104998	IL27RA	-6.51109	1	1747
ENSG00000173221	GLRX	-6.38647	0.981318	1748
ENSG00000240230	COX19	-6.47993	1	1749
ENSG00000158321	AUTS2	-6.47993	1	1750
ENSG00000139508	SLC46A3	-6.47993	1	1751
ENSG00000167984	NLRC3	-6.47993	1	1752
ENSG00000275700	AATF	-6.47993	1	1753
ENSG00000171453	POLR1C	2.71036	0.419331	1754
ENSG00000156973	PDE6D	-6.1684	0.955737	1755
ENSG00000169964	TMEM42	-6.44878	1	1756
ENSG00000197771	MCMBP	-6.44878	1	1757
ENSG00000152520	PAN3	-6.44878	1	1758
ENSG00000223959	AFG3L1P	-6.44878	1	1759
ENSG00000095574	IKZF5	6.44878	1	1760
ENSG00000122042	UBL3	6.44878	1	1761
ENSG00000258199	NA	-2.77266	0.430991	1762
ENSG00000172939	OXSR1	-6.41763	1	1763
ENSG00000168724	DNAJC21	-6.41763	1	1764
ENSG00000256594	LOC374443	-6.41763	1	1765
ENSG00000100726	TELO2	-6.41763	1	1766
ENSG00000204267	TAP2	-6.38647	1	1767
ENSG00000157741	UBN2	-6.38647	1	1768
ENSG00000122299	ZC3H7A	-6.35532	0.998001	1769
ENSG00000182568	SATB1	-6.35532	1	1770
ENSG00000148840	PPRC1	-6.35532	1	1771
ENSG00000246705	H2AFJ	-6.35532	1	1772
ENSG00000134108	ARL8B	-6.32417	1	1773
ENSG00000179981	TSHZ1	-6.32417	1	1774
ENSG00000083312	TNPO1	-6.29301	0.997003	1775
ENSG00000124383	MPHOSPH10	-6.29301	1	1776
ENSG00000102531	FNDC3A	-6.29301	1	1777
ENSG00000141568	FOXK2	-6.29301	1	1778
ENSG00000100099	HPS4	6.29301	1	1779
ENSG00000173598	NUDT4	-6.26186	1	1780
ENSG00000102871	TRADD	2.46113	0.393986	1781
ENSG00000143457	GOLPH3L	-6.2307	1	1782
ENSG00000101040	ZMYND8	-6.2307	1	1783
ENSG00000131351	HAUS8	-6.2307	1	1784
ENSG00000105518	TMEM205	-3.83188	0.615579	1785
ENSG00000059122	FLYWCH1	-6.19955	1	1786
ENSG00000156599	ZDHHC5	-6.1684	1	1787
ENSG00000100441	KHNYN	-6.1684	1	1788
ENSG00000011132	APBA3	-6.1684	1	1789
ENSG00000104687	GSR	-6.10609	0.993967	1790
ENSG00000079263	SP140	-6.13724	1	1791
ENSG00000269293	ZSCAN16-AS1	-6.13724	1	1792
ENSG00000136807	CDK9	-6.13724	1	1793
ENSG00000169660	HEXDC	-6.13724	1	1794
ENSG00000177150	FAM210A	-6.10609	1	1795
ENSG00000114098	ARMC8	-6.04378	1	1796
ENSG00000119509	INVS	-6.04378	1	1797
ENSG00000167193	CRK	-6.04378	1	1798
ENSG00000138867	GUCD1	-6.04378	1	1799
ENSG00000116852	KIF21B	-6.01263	1	1800
ENSG00000130958	SLC35D2	-6.01263	1	1801
ENSG00000041802	LSG1	-5.98148	1	1802
ENSG00000182871	COL18A1	-4.54841	0.763744	1803
ENSG00000171853	TRAPPC12	-5.91917	0.998821	1804
ENSG00000168010	ATG16L2	-5.91917	1	1805
ENSG00000105325	FZR1	-5.88802	1	1806
ENSG00000168395	ING5	-5.85686	1	1807
ENSG00000008838	MED24	-5.85686	1	1808
ENSG00000278053	DDX52	2.52344	0.430991	1809
ENSG00000280194	NA	-2.2119	0.388676	1810
ENSG00000130816	DNMT1	1.52652	0.269002	1811
ENSG00000173762	CD7	4.92226	0.890513	1812
ENSG00000170606	HSPA4	1.55768	0.282292	1813
ENSG00000071575	TRIB2	-5.51417	1	1814
ENSG00000051596	THOC3	4.20573	0.775508	1815
ENSG00000188603	CLN3	-5.32725	1	1816
ENSG00000121406	ZNF549	-5.26495	1	1817
ENSG00000274012	RN7SL2	-1.83806	0.352753	1818
ENSG00000159363	ATP13A2	-5.20264	1	1819
ENSG00000105701	FKBP8	5.17148	1	1820
ENSG00000052723	SIKE1	3.92534	0.768439	1821
ENSG00000163125	RPRD2	1.96267	0.38486	1822
ENSG00000124614	RPS10	-4.79764	0.953637	1823
ENSG00000146733	PSPH	5.01572	1	1824
ENSG00000182985	CADM1	2.30536	0.465314	1825
ENSG00000067533	RRP15	-4.92226	1	1826
ENSG00000119772	DNMT3A	-4.85995	1	1827
ENSG00000212802	NA	-4.85995	1	1828
ENSG00000146677	NA	-4.8288	1	1829
ENSG00000239559	NA	-4.76649	1	1830
ENSG00000134291	TMEM106C	2.24305	0.4718	1831
ENSG00000224631	NA	-4.73534	1	1832
ENSG00000244398	NA	-4.70418	1	1833
ENSG00000169967	MAP3K2	1.93152	0.411094	1834
ENSG00000156515	HK1	1.7446	0.37451	1835
ENSG00000082641	NFE2L1	-3.52035	0.756003	1836
ENSG00000210140	NA	-4.64187	1	1837
ENSG00000104852	SNRNP70	-4.57957	0.986618	1838
ENSG00000090905	TNRC6A	1.8069	0.40138	1839
ENSG00000196329	GIMAP5	-1.93152	0.431665	1840
ENSG00000186591	UBE2H	-4.4238	1	1841
ENSG00000132507	EIF5A	0.809992	0.184241	1842
ENSG00000160410	SHKBP1	1.55768	0.354665	1843
ENSG00000164031	DNAJB14	1.93152	0.445784	1844
ENSG00000130175	PRKCSH	-4.26803	1	1845
ENSG00000214021	TTLL3	3.70727	0.873607	1846
ENSG00000011009	LYPLA2	1.99383	0.483196	1847
ENSG00000153898	MCOLN2	2.39882	0.583086	1848
ENSG00000269821	KCNQ1OT1	-4.04996	1	1849
ENSG00000170089	LOC728554	3.61381	0.901764	1850
ENSG00000171204	TMEM126B	1.99383	0.512581	1851
ENSG00000142765	SYTL1	1.8069	0.465271	1852
ENSG00000175727	MLXIP	2.11844	0.552803	1853
ENSG00000140367	UBE2Q2	2.02498	0.539268	1854
ENSG00000064687	ABCA7	1.46422	0.392022	1855
ENSG00000177576	C18orf32	-2.83497	0.764669	1856
ENSG00000179933	C14orf119	1.71344	0.467965	1857
ENSG00000100902	PSMA6	-3.58266	1	1858
ENSG00000175826	CTDNEP1	-3.52035	0.983519	1859
ENSG00000110801	PSMD9	2.6792	0.753109	1860
ENSG00000143811	PYCR2	-3.5515	1	1861
ENSG00000204560	DHX16	2.2119	0.622863	1862
ENSG00000121089	NA	-1.65114	0.475397	1863
ENSG00000254838	GVINP1	3.45804	1	1864
ENSG00000153944	MSI2	2.14959	0.636602	1865
ENSG00000145703	IQGAP2	-3.36458	1	1866
ENSG00000111676	ATN1	-3.36458	1	1867
ENSG00000184575	XPOT	2.02498	0.602449	1868
ENSG00000181827	RFX7	-1.90036	0.568607	1869
ENSG00000132182	NUP210	1.18383	0.358711	1870
ENSG00000124214	STAU1	1.8069	0.549575	1871
ENSG00000116898	MRPS15	1.93152	0.595655	1872
ENSG00000128585	MKLN1	-3.23997	1	1873
ENSG00000130414	NDUFA10	1.86921	0.590949	1874
ENSG00000182199	SHMT2	1.65114	0.52645	1875
ENSG00000022277	RTF2	1.99383	0.638761	1876
ENSG00000141458	NPC1	-3.11535	1	1877
ENSG00000262246	CORO7	-3.0842	1	1878
ENSG00000117713	ARID1A	1.52652	0.495183	1879
ENSG00000183486	MX2	2.08729	0.678557	1880
ENSG00000005175	RPAP3	2.30536	0.756376	1881
ENSG00000086589	RBM22	1.96267	0.646653	1882
ENSG00000107872	FBXL15	3.02189	1	1883
ENSG00000155876	RRAGA	1.55768	0.517866	1884
ENSG00000085719	CPNE3	2.08729	0.695902	1885
ENSG00000273015	NA	1.99383	0.664894	1886
ENSG00000226067	NA	-2.99074	1	1887
ENSG00000211765	NA	-1.65114	0.552135	1888
ENSG00000112640	PPP2R5D	1.93152	0.649098	1889
ENSG00000183431	SF3A3	1.7446	0.587674	1890
ENSG00000125991	ERGIC3	-1.68229	0.568737	1891
ENSG00000172845	SP3	1.37075	0.467965	1892
ENSG00000112972	HMGCS1	-2.92843	1	1893
ENSG00000184110	EIF3C	2.14959	0.738033	1894
ENSG00000132670	PTPRA	1.96267	0.674378	1895
ENSG00000120437	ACAT2	1.77575	0.615579	1896
ENSG00000110344	UBE4A	-2.86612	1	1897
ENSG00000124203	ZNF831	1.93152	0.674585	1898
ENSG00000188452	CERKL	1.27729	0.446501	1899
ENSG00000197043	ANXA6	1.27729	0.446554	1900
ENSG00000120699	EXOSC8	1.83806	0.643637	1901
ENSG00000204427	ABHD16A	-0.498456	0.175355	1902
ENSG00000125868	DSTN	1.7446	0.619292	1903
ENSG00000127054	INTS11	1.86921	0.664894	1904
ENSG00000258682	NA	-0.52961	0.188573	1905
ENSG00000100461	RBM23	1.77575	0.633329	1906
ENSG00000186469	GNG2	1.27729	0.456832	1907
ENSG00000136051	WASHC4	1.90036	0.685882	1908
ENSG00000125656	CLPP	1.52652	0.554746	1909
ENSG00000167110	GOLGA2	1.77575	0.645348	1910
ENSG00000007168	PAFAH1B1	1.71344	0.628463	1911
ENSG00000231721	LINC-PINT	1.61998	0.594281	1912
ENSG00000213261	NA	-1.52652	0.562939	1913
ENSG00000176386	CDC26	-2.71036	1	1914
ENSG00000113282	CLINT1	1.3396	0.499644	1915
ENSG00000221914	PPP2R2A	-2.6792	1	1916
ENSG00000125970	RALY	1.40191	0.523575	1917
ENSG00000174842	GLMN	2.02498	0.76453	1918
ENSG00000072518	MARK2	2.64805	1	1919
ENSG00000168710	AHCYL1	1.99383	0.763744	1920
ENSG00000169241	SLC50A1	1.61998	0.621977	1921
ENSG00000224032	NA	1.30845	0.503891	1922
ENSG00000273445	NA	-2.58574	1	1923
ENSG00000143252	SDHC	2.58574	1	1924
ENSG00000135250	SRPK2	1.43306	0.554746	1925
ENSG00000112651	MRPL2	2.08729	0.811066	1926
ENSG00000134001	EIF2S1	1.96267	0.763578	1927
ENSG00000105520	PLPPR2	-0.498456	0.194369	1928
ENSG00000255819	NA	2.36767	0.92405	1929
ENSG00000119403	PHF19	1.58883	0.622936	1930
ENSG00000162604	TM2D1	1.65114	0.647508	1931
ENSG00000156976	EIF4A2	-0.747685	0.299828	1932
ENSG00000162819	BROX	-2.49228	1	1933
ENSG00000183542	KLRC4	2.49228	1	1934
ENSG00000123636	BAZ2B	1.93152	0.775761	1935
ENSG00000259956	RBM15B	1.90036	0.763402	1936
ENSG00000137106	GRHPR	1.65114	0.670694	1937
ENSG00000103051	COG4	1.65114	0.670694	1938
ENSG00000138138	ATAD1	1.83806	0.748074	1939
ENSG00000067082	KLF6	1.24614	0.507617	1940
ENSG00000177721	ANXA2R	1.86921	0.765892	1941
ENSG00000169926	KLF13	1.93152	0.794955	1942
ENSG00000237729	NA	0.965759	0.398758	1943
ENSG00000142252	GEMIN7	1.21499	0.50273	1944
ENSG00000134590	RTL8C	1.58883	0.66094	1945
ENSG00000115756	HPCAL1	1.71344	0.713634	1946
ENSG00000197183	NOL4L	1.8069	0.756906	1947
ENSG00000144895	EIF2A	1.52652	0.641241	1948
ENSG00000131100	ATP6V1E1	1.40191	0.590949	1949
ENSG00000176087	SLC35A4	1.86921	0.788449	1950
ENSG00000203709	NA	2.36767	1	1951
ENSG00000070444	MNT	2.36767	1	1952
ENSG00000055483	USP36	1.43306	0.606302	1953
ENSG00000168283	BMI1	1.7446	0.744662	1954
ENSG00000259834	NA	-2.33651	1	1955
ENSG00000115825	PRKD3	2.30536	0.993967	1956
ENSG00000101132	PFDN4	1.96267	0.846376	1957
ENSG00000057657	PRDM1	2.11844	0.917347	1958
ENSG00000196696	PDXDC2P-NPIPB14P	2.30536	1	1959
ENSG00000174446	SNAPC5	2.05613	0.895302	1960
ENSG00000125910	S1PR4	1.3396	0.587674	1961
ENSG00000122417	ODF2L	1.90036	0.842015	1962
ENSG00000119929	CUTC	1.90036	0.842015	1963
ENSG00000272055	NA	-1.96267	0.87103	1964
ENSG00000134186	PRPF38B	0.965759	0.431594	1965
ENSG00000178188	SH2B1	2.2119	0.989	1966
ENSG00000184588	PDE4B	1.68229	0.760317	1967
ENSG00000116906	GNPAT	1.90036	0.859371	1968
ENSG00000172888	ZNF621	0.436149	0.198162	1969
ENSG00000153774	CFDP1	1.83806	0.847284	1970
ENSG00000164366	CCDC127	1.77575	0.819173	1971
ENSG00000148481	MINDY3	2.14959	1	1972
ENSG00000137193	PIM1	1.86921	0.880106	1973
ENSG00000115839	RAB3GAP1	-0.467303	0.22058	1974
ENSG00000219481	NBPF1	2.11844	1	1975
ENSG00000135837	CEP350	1.40191	0.662907	1976
ENSG00000176953	NFATC2IP	1.96267	0.935364	1977
ENSG00000169499	PLEKHA2	1.37075	0.656191	1978
ENSG00000204316	MRPL38	-2.08729	1	1979
ENSG00000077147	TM9SF3	1.52652	0.734257	1980
ENSG00000184423	NA	-1.58883	0.764669	1981
ENSG00000170540	ARL6IP1	1.30845	0.636602	1982
ENSG00000124299	PEPD	1.83806	0.900987	1983
ENSG00000131844	MCCC2	1.68229	0.825847	1984
ENSG00000013275	PSMC4	1.3396	0.662038	1985
ENSG00000078140	UBE2K	1.8069	0.895696	1986
ENSG00000239830	NA	-1.49537	0.741675	1987
ENSG00000145354	CISD2	1.30845	0.652019	1988
ENSG00000137497	NUMA1	1.68229	0.840867	1989
ENSG00000272282	NA	1.37075	0.690986	1990
ENSG00000102524	TNFSF13B	-1.52652	0.774809	1991
ENSG00000185658	BRWD1	1.37075	0.695902	1992
ENSG00000106245	BUD31	1.61998	0.823936	1993
ENSG00000210112	NA	-1.96267	1	1994
ENSG00000025796	SEC63	1.68229	0.859371	1995
ENSG00000235297	NA	-1.49537	0.764669	1996
ENSG00000109062	SLC9A3R1	0.872299	0.446239	1997
ENSG00000141543	EIF4A3	1.68229	0.862103	1998
ENSG00000175701	SMIM37	1.83806	0.945013	1999
[truncated: 3,857 more rows]

## Sheet: ranked_genes
Ensembl_ID	symbol	rank_PBMC	rank_K562	rank_both_plates
ENSG00000132467	UTP3	29	59	1
ENSG00000160214	RRP1	51	84	2
ENSG00000197586	ENTPD6	125	15	3
ENSG00000174851	YIF1A	14	155	4
ENSG00000113119	TMCO6	131	64	5
ENSG00000126767	ELK1	74	162	6
ENSG00000005379	TSPOAP1	144	137	7
ENSG00000148572	NRBF2	12	306	8
ENSG00000069998	HDHD5	55	313	9
ENSG00000175416	CLTB	10	364	10
ENSG00000154511	FAM69A	258	124	11
ENSG00000137656	BUD13	402	2	12
ENSG00000160688	FLAD1	226	221	13
ENSG00000163472	TMEM79	274	186	14
ENSG00000163481	RNF25	422	38	15
ENSG00000178605	GTPBP6	30	457	16
ENSG00000116741	RGS2	307	187	17
ENSG00000121274	PAPD5	87	413	18
ENSG00000014824	SLC30A9	414	96	19
ENSG00000196865	NHLRC2	426	92	20
ENSG00000044115	CTNNA1	4	530	21
ENSG00000175606	TMEM70	385	157	22
ENSG00000067369	TP53BP1	294	249	23
ENSG00000073861	TBX21	512	35	24
ENSG00000107362	ABHD17B	64	493	25
ENSG00000134265	NAPG	471	123	26
ENSG00000125875	TBC1D20	245	383	27
ENSG00000178996	SNX18	140	489	28
ENSG00000104231	ZFAND1	155	505	29
ENSG00000117153	KLHL12	403	257	30
ENSG00000119899	SLC17A5	68	615	31
ENSG00000198431	TXNRD1	270	419	32
ENSG00000135148	TRAFD1	520	193	33
ENSG00000132604	TERF2	362	354	34
ENSG00000214022	REPIN1	716	3	35
ENSG00000170035	UBE2E3	265	492	36
ENSG00000137145	DENND4C	292	474	37
ENSG00000081019	RSBN1	255	513	38
ENSG00000146540	C7orf50	190	609	39
ENSG00000185115	NSMCE3	211	593	40
ENSG00000148308	GTF3C5	640	173	41
ENSG00000112033	PPARD	186	645	42
ENSG00000198198	SZT2	482	351	43
ENSG00000110768	GTF2H1	348	487	44
ENSG00000129187	DCTD	467	368	45
ENSG00000185905	C16orf54	745	98	46
ENSG00000139192	TAPBPL	136	717	47
ENSG00000162413	KLHL21	36	823	48
ENSG00000165501	LRR1	803	61	49
ENSG00000139350	NEDD1	391	478	50
ENSG00000166971	AKTIP	739	133	51
ENSG00000169131	ZNF354A	451	423	52
ENSG00000104907	TRMT1	691	194	53
ENSG00000175387	SMAD2	234	652	54
ENSG00000197530	MIB2	160	726	55
ENSG00000197019	SERTAD1	787	115	56
ENSG00000163960	UBXN7	830	122	57
ENSG00000141682	PMAIP1	441	517	58
ENSG00000137054	POLR1E	497	462	59
ENSG00000129255	MPDU1	445	524	60
ENSG00000111790	FGFR1OP2	882	91	61
ENSG00000108592	FTSJ3	814	167	62
ENSG00000065613	SLK	650	333	63
ENSG00000129250	KIF1C	111	882	64
ENSG00000132842	AP3B1	876	119	65
ENSG00000107798	LIPA	637	365	66
ENSG00000185101	ANO9	756	246	67
ENSG00000148690	FRA10AC1	1001	13	68
ENSG00000121058	COIL	397	618	69
ENSG00000108021	FAM208B	438	582	70
ENSG00000100614	PPM1A	343	685	71
ENSG00000204252	HLA-DOA	793	238	72
ENSG00000121073	SLC35B1	97	954	73
ENSG00000226396	NA	413	643	74
ENSG00000113658	SMAD5	854	203	75
ENSG00000176407	KCMF1	277	787	76
ENSG00000067596	DHX8	662	409	77
ENSG00000127419	TMEM175	187	890	78
ENSG00000115904	SOS1	757	330	79
ENSG00000134153	EMC7	250	837	80
ENSG00000160961	ZNF333	695	398	81
ENSG00000070610	GBA2	967	139	82
ENSG00000168564	CDKN2AIP	554	556	83
ENSG00000236213	NA	938	175	84
ENSG00000129911	KLF16	311	806	85
ENSG00000204406	MBD5	109	1011	86
ENSG00000153006	SREK1IP1	977	146	87
ENSG00000132196	HSD17B7	841	285	88
ENSG00000187954	CYHR1	540	597	89
ENSG00000133316	WDR74	1137	6	90
ENSG00000263528	IKBKE	379	764	91
ENSG00000002016	RAD52	799	347	92
ENSG00000068305	MEF2A	162	985	93
ENSG00000131389	SLC6A6	844	319	94
ENSG00000164713	BRI3	810	353	95
ENSG00000109103	UNC119	775	390	96
ENSG00000143437	ARNT	1014	152	97
ENSG00000153130	SCOC	462	713	98
ENSG00000094914	AAAS	431	755	99
ENSG00000153029	MR1	525	667	100
ENSG00000189114	BLOC1S3	7	1187	101
ENSG00000155438	NIFK	597	598	102
ENSG00000163159	VPS72	293	911	103
ENSG00000183741	CBX6	246	972	104
ENSG00000161677	JOSD2	575	644	105
ENSG00000243317	STMP1	528	697	106
ENSG00000168300	PCMTD1	857	373	107
ENSG00000179912	R3HDM2	1224	10	108
ENSG00000151779	NBAS	742	500	109
ENSG00000119718	EIF2B2	1081	163	110
ENSG00000131378	RFTN1	408	846	111
ENSG00000100994	PYGB	1059	205	112
ENSG00000153561	RMND5A	917	355	113
ENSG00000107937	GTPBP4	1004	269	114
ENSG00000090615	GOLGA3	959	323	115
ENSG00000178074	C2orf69	807	484	116
ENSG00000163681	SLMAP	215	1084	117
ENSG00000114744	COMMD2	559	742	118
ENSG00000131779	PEX11B	227	1077	119
ENSG00000167380	ZNF226	1098	207	120
ENSG00000102125	TAZ	203	1111	121
ENSG00000117228	GBP1	133	1190	122
ENSG00000171843	MLLT3	114	1222	123
ENSG00000163050	COQ8A	427	918	124
ENSG00000134262	AP4B1	923	436	125
ENSG00000014123	UFL1	1168	192	126
ENSG00000100417	PMM1	878	486	127
ENSG00000164086	DUSP7	481	885	128
ENSG00000100814	CCNB1IP1	919	449	129
ENSG00000155959	VBP1	1350	18	130
ENSG00000185049	NELFA	821	551	131
ENSG00000101152	DNAJC5	416	961	132
ENSG00000139180	NDUFA9	817	562	133
ENSG00000181788	SIAH2	945	435	134
ENSG00000182359	KBTBD3	349	1033	135
ENSG00000163161	ERCC3	993	392	136
ENSG00000121022	COPS5	288	1098	137
ENSG00000075790	BCAP29	1365	26	138
ENSG00000236287	ZBED5	563	828	139
ENSG00000127527	EPS15L1	42	1351	140
ENSG00000125457	MIF4GD	649	750	141
ENSG00000119906	SLF2	934	466	142
ENSG00000065150	IPO5	376	1026	143
ENSG00000144580	CNOT9	442	960	144
ENSG00000115993	TRAK2	116	1287	145
ENSG00000037637	FBXO42	110	1295	146
ENSG00000150776	NKAPD1	132	1273	147
ENSG00000100281	HMGXB4	384	1024	148
ENSG00000133103	COG6	955	454	149
ENSG00000075539	FRYL	1203	213	150
ENSG00000164414	SLC35A1	884	543	151
ENSG00000204564	C6orf136	511	916	152
ENSG00000162441	LZIC	689	743	153
ENSG00000187147	RNF220	1172	264	154
ENSG00000096433	ITPR3	217	1227	155
ENSG00000182180	MRPS16	774	670	156
ENSG00000142396	ERVK3-1	781	666	157
ENSG00000117533	VAMP4	1005	444	158
ENSG00000145214	DGKQ	905	558	159
ENSG00000213639	PPP1CB	1248	218	160
ENSG00000102921	N4BP1	263	1204	161
ENSG00000113742	CPEB4	161	1306	162
ENSG00000144741	SLC25A26	1243	224	163
ENSG00000174840	PDE12	666	804	164
ENSG00000198860	TSEN15	696	776	165
ENSG00000135677	GNS	417	1056	166
ENSG00000268205	NA	1302	176	167
ENSG00000177738	LOC648987	749	730	168
ENSG00000197948	FCHSD1	1272	211	169
ENSG00000118412	CASP8AP2	969	523	170
ENSG00000159131	GART	303	1189	171
ENSG00000197713	RPE	568	925	172
ENSG00000115652	UXS1	1117	379	173
ENSG00000160445	ZER1	448	1051	174
ENSG00000083828	ZNF586	1358	145	175
ENSG00000118707	TGIF2	182	1323	176
ENSG00000136243	NUPL2	453	1058	177
ENSG00000179151	EDC3	1043	475	178
ENSG00000123737	EXOSC9	1191	329	179
ENSG00000134802	SLC43A3	367	1153	180
ENSG00000188938	FAM120AOS	943	583	181
ENSG00000154813	DPH3	1313	214	182
ENSG00000138134	STAMBPL1	801	727	183
ENSG00000182481	KPNA2	333	1196	184
ENSG00000114316	USP4	439	1092	185
ENSG00000105287	PRKD2	970	563	186
ENSG00000119969	HELLS	526	1008	187
ENSG00000177663	IL17RA	92	1444	188
ENSG00000133835	HSD17B4	1399	140	189
ENSG00000090104	RGS1	690	851	190
ENSG00000156639	ZFAND3	1247	302	191
ENSG00000172340	SUCLG2	129	1420	192
ENSG00000140632	GLYR1	729	824	193
ENSG00000057252	SOAT1	547	1017	194
ENSG00000106258	CYP3A5	449	1115	195
ENSG00000159596	TMEM69	24	1540	196
ENSG00000166233	ARIH1	198	1369	197
ENSG00000185619	PCGF3	199	1375	198
ENSG00000072803	FBXW11	366	1209	199
ENSG00000213625	LEPROT	153	1433	200
ENSG00000115211	EIF2B4	1280	308	201
ENSG00000116213	WRAP73	286	1304	202
ENSG00000117620	SLC35A3	738	855	203
ENSG00000100325	ASCC2	833	761	204
ENSG00000101193	GID8	96	1507	205
ENSG00000114021	NIT2	730	873	206
ENSG00000154767	XPC	324	1284	207
ENSG00000131374	TBC1D5	710	906	208
ENSG00000101367	MAPRE1	897	732	209
ENSG00000136451	VEZF1	834	800	210
ENSG00000197386	HTT	964	671	211
ENSG00000126768	TIMM17B	1339	297	212
ENSG00000170291	ELP5	828	809	213
ENSG00000134748	PRPF38A	1636	5	214
ENSG00000237190	CDKN2AIPNL	761	880	215
ENSG00000166716	ZNF592	328	1320	216
ENSG00000135766	EGLN1	434	1220	217
ENSG00000143033	MTF2	824	831	218
ENSG00000100784	RPS6KA5	585	1079	219
ENSG00000172262	ZNF131	870	796	220
ENSG00000179454	KLHL28	510	1160	221
ENSG00000167460	TPM4	214	1465	222
ENSG00000100347	SAMM50	680	1004	223
ENSG00000256525	POLG2	1234	456	224
ENSG00000109133	TMEM33	508	1186	225
ENSG00000114302	PRKAR2A	195	1499	226
ENSG00000198879	SFMBT2	489	1208	227
ENSG00000278259	MYO19	705	992	228
ENSG00000122557	HERPUD2	1174	526	229
ENSG00000148396	SEC16A	1599	101	230
ENSG00000226380	NA	627	1074	231
ENSG00000171202	TMEM126A	621	1082	232
ENSG00000240344	PPIL3	869	835	233
ENSG00000063854	HAGH	1629	83	234
ENSG00000147457	CHMP7	991	723	235
ENSG00000047932	GOPC	1107	608	236
ENSG00000108094	CUL2	1219	496	237
ENSG00000024048	UBR2	137	1582	238
ENSG00000127663	KDM4B	586	1133	239
ENSG00000181218	HIST3H2A	930	795	240
ENSG00000119242	CCDC92	915	820	241
ENSG00000106144	CASP2	1331	411	242
ENSG00000037042	TUBG2	1246	499	243
ENSG00000138081	FBXO11	1124	621	244
ENSG00000197724	PHF2	533	1217	245
ENSG00000102858	MGRN1	866	886	246
ENSG00000186166	CCDC84	1340	412	247
ENSG00000149089	APIP	421	1334	248
ENSG00000100949	RABGGTA	974	792	249
ENSG00000170919	NA	1094	678	250
ENSG00000235453	SMIM27	1304	470	251
ENSG00000100412	ACO2	378	1397	252
ENSG00000140553	UNC45A	189	1593	253
ENSG00000156304	SCAF4	120	1668	254
ENSG00000162517	PEF1	1198	595	255
ENSG00000175573	C11orf68	626	1169	256
ENSG00000157601	MX1	1476	321	257
ENSG00000180228	PRKRA	320	1477	258
ENSG00000279088	NA	722	1086	259
ENSG00000115840	SLC25A12	902	907	260
ENSG00000023734	STRAP	946	867	261
ENSG00000168591	TMUB2	1035	781	262
ENSG00000138660	AP1AR	1069	751	263
ENSG00000136699	SMPD4	524	1297	264
ENSG00000130517	PGPEP1	598	1229	265
ENSG00000108671	PSMD11	1538	291	266
ENSG00000168286	THAP11	1064	765	267
ENSG00000083937	CHMP2B	838	1002	268
ENSG00000104853	CLPTM1	1638	202	269
ENSG00000163257	DCAF16	1104	738	270
ENSG00000204386	NEU1	1675	168	271
ENSG00000110200	ANAPC15	667	1179	272
ENSG00000143771	CNIH4	1433	416	273
ENSG00000156515	HK1	17	1835	274
ENSG00000167193	CRK	63	1796	275
ENSG00000085788	DDHD2	1498	362	276
ENSG00000133134	BEX2	251	1610	277
ENSG00000115539	PDCL3	819	1046	278
ENSG00000051825	MPHOSPH9	712	1156	279
ENSG00000163655	GMPS	706	1163	280
ENSG00000122515	ZMIZ2	1733	142	281
ENSG00000137075	RNF38	1404	472	282
ENSG00000156502	SUPV3L1	1389	494	283
ENSG00000082068	WDR70	776	1108	284
ENSG00000138641	HERC3	755	1131	285
ENSG00000066136	NFYC	731	1162	286
ENSG00000163428	LRRC58	1294	599	287
ENSG00000198783	ZNF830	515	1380	288
ENSG00000137500	CCDC90B	1237	659	289
ENSG00000104643	MTMR9	770	1129	290
ENSG00000167280	ENGASE	871	1028	291
ENSG00000143149	ALDH9A1	1180	721	292
ENSG00000095564	BTAF1	697	1218	293
ENSG00000139266	MARCH9	725	1207	294
ENSG00000123992	DNPEP	1885	48	295
ENSG00000123124	WWP1	1699	236	296
ENSG00000100219	XBP1	764	1177	297
ENSG00000124789	NUP153	1205	737	298
ENSG00000160917	CPSF4	1166	777	299
ENSG00000133193	FAM104A	707	1238	300
ENSG00000154174	TOMM70	1680	272	301
ENSG00000152332	UHMK1	651	1307	302
ENSG00000120137	PANK3	459	1501	303
ENSG00000101132	PFDN4	6	1957	304
ENSG00000168216	LMBRD1	858	1107	305
ENSG00000100441	KHNYN	183	1788	306
ENSG00000173598	NUDT4	191	1780	307
ENSG00000110801	PSMD9	113	1860	308
ENSG00000110422	HIPK3	237	1737	309
ENSG00000180304	OAZ2	768	1213	310
ENSG00000125351	UPF3B	387	1599	311
ENSG00000175216	CKAP5	1326	661	312
ENSG00000072135	PTPN18	880	1110	313
ENSG00000135297	MTO1	1232	758	314
ENSG00000139668	WDFY2	1816	177	315
ENSG00000131844	MCCC2	11	1984	316
ENSG00000108312	UBTF	1920	77	317
ENSG00000126062	TMEM115	896	1102	318
ENSG00000119772	DNMT3A	171	1828	319
ENSG00000112237	CCNC	641	1360	320
ENSG00000113384	GOLPH3	1478	532	321
ENSG00000113845	TIMMDC1	1813	199	322
ENSG00000148840	PPRC1	243	1772	323
ENSG00000111605	CPSF6	1852	164	324
ENSG00000057663	ATG5	879	1142	325
ENSG00000186654	PRR5	952	1072	326
ENSG00000108509	CAMTA2	971	1054	327
ENSG00000242802	AP5Z1	1060	966	328
ENSG00000163319	MRPS18C	1902	126	329
ENSG00000153317	ASAP1	592	1438	330
ENSG00000104774	MAN2B1	1780	252	331
ENSG00000101138	CSTF1	735	1302	332
ENSG00000124782	RREB1	1006	1036	333
ENSG00000185324	CDK10	450	1592	334
ENSG00000067334	DNTTIP2	487	1561	335
ENSG00000167261	DPEP2	1116	932	336
ENSG00000130826	DKC1	1395	656	337
ENSG00000066322	ELOVL1	874	1181	338
ENSG00000169093	ASMTL	573	1482	339
ENSG00000100280	AP1B1	1513	545	340
ENSG00000172845	SP3	175	1892	341
ENSG00000219481	NBPF1	98	1975	342
ENSG00000163635	ATXN7	1586	490	343
ENSG00000204070	SYS1	19	2064	344
ENSG00000111880	RNGTT	948	1136	345
ENSG00000163811	WDR43	1315	770	346
ENSG00000141446	ESCO1	846	1242	347
ENSG00000178425	NT5DC1	1403	688	348
ENSG00000186020	ZNF529	733	1358	349
ENSG00000172336	POP7	1735	358	350
ENSG00000114982	KANSL3	1054	1040	351
ENSG00000082512	TRAF5	488	1613	352
ENSG00000083642	PDS5B	1079	1022	353
ENSG00000112282	MED23	1861	242	354
ENSG00000186918	ZNF395	797	1310	355
ENSG00000240682	ISY1	496	1612	356
ENSG00000186591	UBE2H	268	1841	357
ENSG00000156860	FBRS	1455	657	358
ENSG00000182473	EXOC7	1665	450	359
ENSG00000163874	ZC3H12A	1027	1089	360
ENSG00000146859	TMEM140	1625	497	361
ENSG00000105223	PLD3	1797	326	362
ENSG00000105186	ANKRD27	900	1226	363
ENSG00000117906	RCN2	406	1722	364
ENSG00000262246	CORO7	253	1878	365
ENSG00000092094	OSGEP	1828	304	366
ENSG00000113407	TARS	5	2127	367
ENSG00000100227	POLDIP3	1509	624	368
ENSG00000159176	CSRP1	1528	606	369
ENSG00000149313	AASDHPPT	1839	296	370
ENSG00000197070	ARRDC1	685	1450	371
ENSG00000108788	MLX	987	1149	372
ENSG00000235437	LINC01278	507	1632	373
ENSG00000063244	U2AF2	1997	147	374
ENSG00000134001	EIF2S1	218	1927	375
ENSG00000095319	NUP188	534	1620	376
ENSG00000068308	OTUD5	816	1341	377
ENSG00000126945	HNRNPH2	557	1604	378
ENSG00000196544	BORCS6	1654	508	379
ENSG00000129245	FXR2	1425	741	380
ENSG00000204371	EHMT2	600	1571	381
ENSG00000175634	RPS6KB2	1266	908	382
ENSG00000266714	MYO15B	2044	131	383
ENSG00000011132	APBA3	388	1789	384
ENSG00000170340	B3GNT2	1889	289	385
ENSG00000144867	SRPRB	1283	898	386
ENSG00000133706	LARS	1185	1000	387
ENSG00000103197	TSC2	657	1532	388
ENSG00000175274	TP53I11	754	1435	389
ENSG00000197043	ANXA6	289	1900	390
ENSG00000114098	ARMC8	405	1799	391
ENSG00000074935	TUBE1	89	2121	392
ENSG00000105393	BABAM1	762	1451	393
ENSG00000155561	NUP205	1521	693	394
ENSG00000170584	NUDCD2	205	2012	395
ENSG00000153774	CFDP1	256	1970	396
ENSG00000007264	MATK	1252	976	397
ENSG00000166347	CYB5A	1655	573	398
ENSG00000159322	ADPGK	1427	811	399
ENSG00000071894	CPSF1	831	1409	400
ENSG00000061938	TNK2	929	1312	401
ENSG00000197471	SPN	2134	117	402
ENSG00000079805	DNM2	2031	222	403
ENSG00000105618	PRPF31	1988	268	404
ENSG00000161395	PGAP3	1274	983	405
ENSG00000164331	ANKRA2	2099	158	406
ENSG00000136560	TANK	1737	527	407
ENSG00000164975	SNAPC3	1876	389	408
ENSG00000101391	CDK5RAP1	574	1694	409
ENSG00000263753	LINC00667	850	1423	410
ENSG00000138698	RAP1GDS1	1572	707	411
ENSG00000157978	LDLRAP1	1278	1001	412
ENSG00000135749	PCNX2	912	1372	413
ENSG00000183495	EP400	1838	446	414
ENSG00000050748	MAPK9	285	2002	415
ENSG00000170471	RALGAPB	2010	278	416
ENSG00000086712	TXLNG	204	2089	417
ENSG00000141627	DYM	1487	816	418
ENSG00000120685	PROSER1	673	1631	419
ENSG00000176624	MEX3C	1057	1247	420
ENSG00000100731	PCNX1	1149	1157	421
ENSG00000198000	NOL8	1620	687	422
ENSG00000176946	THAP4	1269	1048	423
ENSG00000198815	FOXJ3	677	1640	424
ENSG00000066027	PPP2R5A	1138	1185	425
ENSG00000141568	FOXK2	548	1776	426
ENSG00000168876	ANKRD49	849	1476	427
ENSG00000148341	SH3GLB2	1428	900	428
ENSG00000198015	MRPL42	223	2108	429
ENSG00000198692	EIF1AY	1583	748	430
ENSG00000168159	RNF187	135	2199	431
ENSG00000137133	HINT2	1090	1248	432
ENSG00000213676	ATF6B	1501	841	433
ENSG00000188976	NOC2L	1434	912	434
ENSG00000153944	MSI2	493	1865	435
ENSG00000169599	NFU1	264	2096	436
ENSG00000108433	GOSR2	2213	150	437
ENSG00000131351	HAUS8	581	1783	438
ENSG00000129460	NGDN	845	1523	439
ENSG00000135185	TMEM243	1575	793	440
ENSG00000165813	CCDC186	1643	731	441
ENSG00000181852	RNF41	1895	481	442
ENSG00000165943	MOAP1	1507	871	443
ENSG00000104412	EMC2	1484	896	444
ENSG00000132740	IGHMBP2	1834	547	445
ENSG00000175348	TMEM9B	863	1520	446
ENSG00000166974	MAPRE2	1685	704	447
ENSG00000166685	COG1	1543	847	448
ENSG00000164024	METAP1	855	1537	449
ENSG00000053770	AP5M1	34	2362	450
ENSG00000124177	CHD6	1719	679	451
ENSG00000108883	EFTUD2	1074	1328	452
ENSG00000121749	TBC1D15	1800	603	453
ENSG00000169738	DCXR	232	2172	454
ENSG00000109519	GRPEL1	317	2088	455
ENSG00000169241	SLC50A1	490	1921	456
ENSG00000177409	SAMD9L	1409	1003	457
ENSG00000187778	MCRS1	760	1655	458
ENSG00000144354	CDCA7	789	1629	459
ENSG00000117385	P3H1	767	1652	460
ENSG00000173875	ZNF791	785	1634	461
ENSG00000069974	RAB27A	2081	343	462
ENSG00000138744	NAAA	2235	196	463
ENSG00000181827	RFX7	564	1869	464
ENSG00000258890	CEP95	1301	1134	465
ENSG00000066654	THUMPD1	1961	479	466
ENSG00000131778	CHD1L	236	2204	467
ENSG00000054983	GALC	1504	943	468
ENSG00000124256	ZBP1	284	2164	469
ENSG00000135336	ORC3	1799	653	470
ENSG00000138069	RAB1A	1790	668	471
ENSG00000170473	PYM1	1954	509	472
ENSG00000047188	YTHDC2	1317	1150	473
ENSG00000228668	NA	1276	1193	474
ENSG00000112200	ZNF451	1407	1063	475
ENSG00000133030	MPRIP	2079	391	476
ENSG00000185813	PCYT2	1406	1067	477
ENSG00000068120	COASY	1422	1053	478
ENSG00000187994	RINL	1047	1432	479
ENSG00000137575	SDCBP	1768	714	480
ENSG00000116062	MSH6	1556	928	481
ENSG00000185896	LAMP1	1763	724	482
ENSG00000130827	PLXNA3	1817	673	483
ENSG00000161526	SAP30BP	1950	540	484
ENSG00000072062	PRKACA	826	1666	485
ENSG00000114416	FXR1	1120	1381	486
ENSG00000130816	DNMT1	694	1811	487
ENSG00000100836	PABPN1	832	1675	488
ENSG00000120697	ALG5	2201	307	489
ENSG00000213918	DNASE1	145	2370	490
ENSG00000115459	ELMOD3	1473	1043	491
ENSG00000164548	TRA2A	1083	1434	492
ENSG00000175193	PARL	1298	1221	493
ENSG00000129071	MBD4	1366	1155	494
ENSG00000175727	MLXIP	670	1853	495
ENSG00000123636	BAZ2B	589	1935	496
ENSG00000103657	HERC1	2185	340	497
ENSG00000133961	NUMB	1911	619	498
ENSG00000164308	ERAP2	1515	1015	499
ENSG00000037757	MRI1	1343	1192	500
ENSG00000102974	CTCF	2314	223	501
ENSG00000273445	NA	622	1923	502
ENSG00000112667	DNPH1	213	2338	503
ENSG00000123353	ORMDL2	1739	812	504
ENSG00000197989	SNHG12	2441	111	505
ENSG00000015676	NUDCD3	1731	825	506
ENSG00000071051	NCK2	149	2408	507
ENSG00000204160	ZDHHC18	2386	174	508
ENSG00000156171	DRAM2	502	2060	509
ENSG00000147576	ADHFE1	2338	228	510
ENSG00000089916	GPATCH2L	1744	833	511
ENSG00000175701	SMIM37	579	1999	512
ENSG00000103335	PIEZO1	1705	877	513
ENSG00000132286	TIMM10B	901	1684	514
ENSG00000135870	RC3H1	1154	1436	515
ENSG00000070495	JMJD6	383	2210	516
ENSG00000080189	SLC35C2	2522	72	517
ENSG00000169032	MAP2K1	1255	1344	518
ENSG00000109381	ELF2	1346	1254	519
ENSG00000079134	THOC1	2595	7	520
ENSG00000247287	NA	587	2016	521
ENSG00000099991	CABIN1	1178	1430	522
ENSG00000197457	STMN3	1347	1262	523
ENSG00000101079	NDRG3	887	1723	524
ENSG00000162819	BROX	676	1934	525
ENSG00000144034	TPRKB	1904	709	526
ENSG00000168724	DNAJC21	856	1765	527
ENSG00000132646	PCNA	1206	1418	528
ENSG00000119431	HDHD3	1359	1267	529
ENSG00000185129	PURA	1417	1210	530
ENSG00000184588	PDE4B	661	1967	531
ENSG00000102309	PIN4	1595	1034	532
ENSG00000215114	UBXN2B	1912	722	533
ENSG00000128159	TUBGCP6	1333	1303	534
ENSG00000253729	PRKDC	1830	810	535
ENSG00000115310	RTN4	1187	1455	536
ENSG00000272886	DCP1A	1529	1113	537
ENSG00000171488	LRRC8C	550	2095	538
ENSG00000105325	FZR1	840	1806	539
ENSG00000139436	GIT2	1488	1170	540
ENSG00000117676	RPS6KA1	1382	1281	541
ENSG00000153207	AHCTF1	1072	1591	542
ENSG00000181789	COPG1	2401	262	543
ENSG00000163812	ZDHHC3	1139	1525	544
ENSG00000105778	AVL9	1540	1130	545
ENSG00000164209	SLC25A46	1440	1230	546
ENSG00000164211	STARD4	75	2595	547
ENSG00000184863	RBM33	117	2555	548
ENSG00000185608	MRPL40	50	2626	549
ENSG00000123545	NDUFAF4	1148	1529	550
ENSG00000256128	NA	2667	12	551
ENSG00000099901	RANBP1	242	2438	552
ENSG00000153113	CAST	1085	1602	553
ENSG00000169740	ZNF32	2254	438	554
ENSG00000176783	RUFY1	1482	1216	555
ENSG00000102096	PIM2	2394	305	556
ENSG00000130958	SLC35D2	903	1800	557
ENSG00000100908	EMC9	272	2432	558
ENSG00000100564	PIGH	1215	1490	559
ENSG00000160299	PCNT	1182	1526	560
ENSG00000178104	PDE4DIP	1411	1298	561
ENSG00000155506	LARP1	1161	1553	562
ENSG00000196233	LCOR	1855	860	563
ENSG00000187531	SIRT7	2096	620	564
ENSG00000145041	DCAF1	2418	300	565
ENSG00000138074	SLC5A6	18	2702	566
ENSG00000153922	CHD1	1880	842	567
ENSG00000173744	AGFG1	1873	854	568
ENSG00000116017	ARID3A	1337	1391	569
ENSG00000112851	ERBIN	629	2101	570
ENSG00000177674	AGTRAP	1021	1710	571
ENSG00000185803	SLC52A2	370	2366	572
ENSG00000104897	SF3A2	1584	1159	573
ENSG00000021355	SERPINB1	381	2363	574
ENSG00000132612	VPS4A	364	2382	575
ENSG00000213551	DNAJC9	1112	1644	576
ENSG00000176209	SMIM19	1857	901	577
ENSG00000151503	NCAPD3	201	2562	578
ENSG00000122678	POLM	1364	1406	579
ENSG00000010322	NISCH	1114	1658	580
ENSG00000129292	PHF20L1	240	2533	581
ENSG00000133067	LGR6	28	2748	582
ENSG00000136807	CDK9	983	1793	583
ENSG00000143891	GALM	354	2422	584
ENSG00000153879	CEBPG	663	2114	585
ENSG00000106591	MRPL32	2107	675	586
ENSG00000198836	OPA1	2262	520	587
ENSG00000142173	COL6A2	1335	1449	588
ENSG00000167985	SDHAF2	1464	1322	589
ENSG00000188641	DPYD	1856	931	590
ENSG00000135837	CEP350	813	1976	591
ENSG00000126709	IFI6	2111	680	592
ENSG00000013374	NUB1	1231	1564	593
ENSG00000151135	TMEM263	1416	1379	594
ENSG00000139154	AEBP2	2200	596	595
ENSG00000009335	UBE3C	1820	981	596
ENSG00000168393	DTYMK	728	2073	597
ENSG00000162642	C1orf52	645	2159	598
ENSG00000166260	COX11	1849	955	599
ENSG00000159363	ATP13A2	986	1819	600
ENSG00000214367	HAUS3	369	2437	601
ENSG00000179271	GADD45GIP1	1661	1146	602
ENSG00000067057	PFKP	516	2293	603
ENSG00000125611	CHCHD5	1075	1742	604
ENSG00000108828	VAT1	1351	1469	605
ENSG00000139626	ITGB7	419	2401	606
ENSG00000198286	CARD11	308	2522	607
ENSG00000156599	ZDHHC5	1044	1787	608
ENSG00000117020	AKT3	1332	1503	609
ENSG00000146733	PSPH	1013	1824	610
ENSG00000224631	NA	1009	1832	611
ENSG00000162222	TTC9C	1850	995	612
ENSG00000117569	PTBP2	2307	542	613
ENSG00000122257	RBBP6	2409	445	614
ENSG00000184634	MED12	1495	1361	615
ENSG00000069966	GNB5	2524	336	616
ENSG00000159256	MORC3	1467	1394	617
ENSG00000158526	TSR2	1193	1671	618
ENSG00000182287	AP1S2	2609	259	619
ENSG00000241973	PI4KA	1794	1076	620
ENSG00000185158	LRRC37B	815	2067	621
ENSG00000133943	DGLUCY	1537	1346	622
ENSG00000159592	GPBP1L1	1959	924	623
ENSG00000147130	ZMYM3	1349	1536	624
ENSG00000035141	FAM136A	859	2029	625
ENSG00000086232	EIF2AK1	1287	1601	626
ENSG00000100055	CYTH4	2717	172	627
ENSG00000159479	MED8	538	2356	628
ENSG00000172586	CHCHD1	2263	631	629
ENSG00000085721	RRN3	1209	1687	630
ENSG00000128191	DGCR8	446	2450	631
ENSG00000197170	PSMD12	1263	1636	632
ENSG00000143970	ASXL2	1571	1331	633
ENSG00000110046	ATG2A	1559	1345	634
ENSG00000013275	PSMC4	922	1985	635
ENSG00000104805	NUCB1	2147	766	636
ENSG00000131238	PPT1	2154	768	637
ENSG00000204308	RNF5	209	2714	638
ENSG00000204590	GNL1	2153	780	639
ENSG00000100528	CNIH1	783	2151	640
ENSG00000174243	DDX23	2007	927	641
ENSG00000129315	CCNT1	1747	1194	642
ENSG00000035681	NSMAF	506	2436	643
ENSG00000059122	FLYWCH1	1158	1786	644
ENSG00000130024	PHF10	447	2502	645
ENSG00000183354	KIAA2026	2639	310	646
ENSG00000106554	CHCHD3	612	2339	647
ENSG00000124214	STAU1	1082	1871	648
ENSG00000249115	HAUS5	247	2706	649
ENSG00000126391	FRMD8	867	2091	650
ENSG00000089006	SNX5	325	2636	651
ENSG00000116685	KIAA2013	899	2065	652
ENSG00000123200	ZC3H13	2588	382	653
ENSG00000160294	MCM3AP	2230	740	654
ENSG00000124588	NQO2	2145	829	655
ENSG00000055332	EIF2AK2	340	2638	656
ENSG00000060762	MPC1	127	2853	657
ENSG00000070444	MNT	1032	1952	658
ENSG00000161202	DVL3	958	2030	659
ENSG00000114374	USP9Y	868	2123	660
ENSG00000074755	ZZEF1	1563	1429	661
ENSG00000124203	ZNF831	1100	1898	662
ENSG00000144747	TMF1	2488	511	663
ENSG00000156973	PDE6D	1245	1755	664
ENSG00000198700	IPO9	2244	759	665
ENSG00000157637	SLC38A10	1322	1682	666
ENSG00000197930	ERO1A	2638	366	667
ENSG00000106952	TNFSF8	460	2545	668
ENSG00000048707	VPS13D	1549	1457	669
ENSG00000149196	HIKESHI	847	2160	670
ENSG00000237499	LOC100130476	357	2650	671
ENSG00000144161	ZC3H8	192	2819	672
ENSG00000130311	DDA1	2979	33	673
ENSG00000132313	MRPL35	2815	197	674
ENSG00000140750	ARHGAP17	2682	332	675
ENSG00000213928	IRF9	1684	1338	676
ENSG00000023318	ERP44	566	2458	677
ENSG00000057657	PRDM1	1068	1958	678
ENSG00000145782	ATG12	794	2235	679
ENSG00000142166	IFNAR1	2732	298	680
ENSG00000123505	AMD1	1613	1419	681
ENSG00000120437	ACAT2	1146	1896	682
ENSG00000136521	NDUFB5	618	2424	683
ENSG00000243646	IL10RB	2292	756	684
ENSG00000126804	ZBTB1	714	2336	685
ENSG00000095370	SH2D3C	2413	638	686
ENSG00000157954	WIPI2	989	2066	687
ENSG00000112245	PTP4A1	1761	1299	688
ENSG00000082212	ME2	2414	650	689
ENSG00000178188	SH2B1	1101	1966	690
ENSG00000175110	MRPS22	1368	1701	691
ENSG00000130779	CLIP1	2799	273	692
ENSG00000135211	TMEM60	1591	1481	693
ENSG00000205302	SNX2	1819	1253	694
ENSG00000213445	SIPA1	2693	380	695
ENSG00000237441	RGL2	920	2155	696
ENSG00000105835	NAMPT	1918	1158	697
ENSG00000153048	CARHSP1	2027	1049	698
ENSG00000168283	BMI1	1122	1954	699
ENSG00000078747	ITCH	1884	1195	700
ENSG00000137955	RABGGTB	280	2803	701
ENSG00000115514	TXNDC9	1589	1495	702
ENSG00000149136	SSRP1	1587	1497	703
ENSG00000269821	KCNQ1OT1	1239	1849	704
ENSG00000104064	GABPB1	310	2780	705
ENSG00000115685	PPP1R7	1412	1678	706
ENSG00000090006	LTBP4	1453	1639	707
ENSG00000132155	RAF1	811	2284	708
ENSG00000168071	CCDC88B	2097	998	709
ENSG00000119929	CUTC	1144	1963	710
ENSG00000131558	EXOC4	300	2807	711
ENSG00000136816	TOR1B	2685	422	712
ENSG00000092203	TOX4	2231	881	713
ENSG00000158615	PPP1R15B	2487	625	714
ENSG00000107959	PITRM1	1692	1422	715
ENSG00000115687	PASK	2655	460	716
ENSG00000175611	LINC00476	2903	216	717
ENSG00000115446	UNC50	674	2451	718
ENSG00000149532	CPSF7	1669	1464	719
ENSG00000103168	TAF1C	1593	1548	720
ENSG00000167515	TRAPPC2L	909	2244	721
ENSG00000103051	COG4	1218	1938	722
ENSG00000105963	ADAP1	2288	868	723
ENSG00000184575	XPOT	1289	1868	724
ENSG00000154001	PPP2R5E	208	2953	725
ENSG00000106245	BUD31	1169	1993	726
ENSG00000163961	RNF168	835	2327	727
ENSG00000196305	IARS	848	2322	728
ENSG00000151612	ZNF827	1723	1452	729
ENSG00000198912	C1orf174	1683	1505	730
ENSG00000158545	ZC3H18	1165	2026	731
ENSG00000158850	B4GALT3	2255	936	732
ENSG00000154222	CC2D1B	433	2763	733
ENSG00000168010	ATG16L2	1391	1805	734
ENSG00000105063	PPP6R1	2687	510	735
ENSG00000120688	WBP4	595	2604	736
ENSG00000101347	SAMHD1	2658	546	737
ENSG00000130723	PRRC2B	517	2687	738
ENSG00000133794	ARNTL	1718	1486	739
ENSG00000165264	NDUFB6	652	2561	740
ENSG00000198677	TTC37	2504	711	741
ENSG00000125901	MRPS26	2564	654	742
ENSG00000170759	KIF5B	698	2525	743
ENSG00000114796	KLHL24	1019	2206	744
ENSG00000139597	N4BP2L1	1531	1697	745
ENSG00000124207	CSE1L	1002	2232	746
ENSG00000129933	MAU2	150	3084	747
ENSG00000113448	PDE4D	1671	1565	748
ENSG00000273015	NA	1355	1886	749
ENSG00000129518	EAPP	3163	80	750
ENSG00000179134	SAMD4B	1660	1586	751
ENSG00000143155	TIPRL	1071	2181	752
ENSG00000197894	ADH5	771	2490	753
ENSG00000164134	NAA15	1777	1494	754
ENSG00000167110	GOLGA2	1362	1910	755
ENSG00000139112	GABARAPL1	1152	2124	756
ENSG00000006451	RALA	2028	1252	757
ENSG00000162889	MAPKAPK2	1546	1734	758
ENSG00000206573	THUMPD3-AS1	1134	2156	759
ENSG00000065135	GNAI3	1803	1488	760
ENSG00000133265	HSPBP1	2449	848	761
ENSG00000132522	GPS2	2469	832	762
ENSG00000126254	RBM42	529	2773	763
ENSG00000196214	ZNF766	2574	729	764
ENSG00000229180	GS1-124K5.11	1259	2053	765
ENSG00000197223	C1D	1914	1399	766
ENSG00000096063	SRPK1	3135	181	767
ENSG00000198839	ZNF277	1046	2270	768
ENSG00000138468	SENP7	1847	1471	769
ENSG00000168569	TMEM223	1695	1623	770
ENSG00000198586	TLK1	1181	2139	771
ENSG00000138095	LRPPRC	2947	374	772
ENSG00000204267	TAP2	1558	1767	773
ENSG00000148481	MINDY3	1357	1972	774
ENSG00000167302	TEPSIN	176	3156	775
ENSG00000167106	FAM102A	1030	2304	776
ENSG00000081721	DUSP12	931	2407	777
ENSG00000256393	NA	1987	1356	778
ENSG00000234127	TRIM26	2668	676	779
ENSG00000110011	DNAJC4	465	2883	780
ENSG00000102390	PBDC1	2657	692	781
ENSG00000162695	SLC30A7	1732	1617	782
ENSG00000168476	REEP4	630	2722	783
ENSG00000126602	TRAP1	1150	2205	784
ENSG00000132670	PTPRA	1470	1895	785
ENSG00000121931	LRIF1	2471	895	786
ENSG00000267121	LOC339192	2440	926	787
ENSG00000142039	CCDC97	2215	1154	788
ENSG00000177200	CHD9	1657	1715	789
ENSG00000148660	CAMK2G	1755	1618	790
ENSG00000027697	IFNGR1	737	2639	791
ENSG00000174282	ZBTB4	269	3108	792
ENSG00000081665	ZNF506	1192	2188	793
ENSG00000075292	ZNF638	2923	458	794
ENSG00000006712	PAF1	1771	1614	795
ENSG00000136897	MRPL50	886	2501	796
ENSG00000119541	VPS4B	2737	655	797
ENSG00000167543	TP53I13	1765	1628	798
ENSG00000102893	PHKB	1034	2360	799
ENSG00000225648	SBDSP1	2480	914	800
ENSG00000022277	RTF2	1519	1876	801
ENSG00000132819	RBM38	664	2731	802
ENSG00000167272	POP5	1022	2374	803
ENSG00000183431	SF3A3	1506	1890	804
ENSG00000131165	CHMP1A	2283	1114	805
ENSG00000171204	TMEM126B	1551	1851	806
ENSG00000161638	ITGA5	2350	1062	807
ENSG00000100632	ERH	2521	894	808
ENSG00000136104	RNASEH2B	1860	1557	809
ENSG00000135506	OS9	1038	2380	810
ENSG00000138600	SPPL2A	2795	627	811
ENSG00000136877	FPGS	1869	1560	812
ENSG00000111540	RAB5B	925	2506	813
ENSG00000259834	NA	1477	1955	814
ENSG00000215158	NA	2086	1348	815
ENSG00000158716	DUSP23	1016	2421	816
ENSG00000120992	LYPLA1	1273	2165	817
ENSG00000271383	LOC100996717	3041	397	818
ENSG00000204569	PPP1R10	2937	507	819
ENSG00000167088	SNRPD1	1822	1624	820
ENSG00000127311	HELB	2177	1270	821
ENSG00000136936	XPA	2912	536	822
ENSG00000167699	GLOD4	1336	2112	823
ENSG00000069702	TGFBR3	1802	1647	824
ENSG00000100883	SRP54	1842	1609	825
ENSG00000133606	MKRN1	1050	2402	826
ENSG00000160570	DEDD2	2531	921	827
ENSG00000104472	CHRAC1	409	3044	828
ENSG00000171867	PRNP	2506	947	829
ENSG00000165169	DYNLT3	1361	2097	830
ENSG00000230551	NA	2399	1059	831
ENSG00000007168	PAFAH1B1	1554	1911	832
ENSG00000143224	PPOX	2224	1244	833
ENSG00000244462	RBM12	1899	1572	834
ENSG00000104714	ERICH1	2083	1392	835
ENSG00000147224	PRPS1	2238	1237	836
ENSG00000134759	ELP2	795	2683	837
ENSG00000177189	RPS6KA3	2485	996	838
ENSG00000275052	PPP4R3B	2463	1019	839
ENSG00000144029	MRPS5	1012	2471	840
ENSG00000145365	TIFA	1220	2264	841
ENSG00000070814	TCOF1	2497	994	842
ENSG00000137752	CASP1	2514	977	843
ENSG00000109111	SUPT6H	3215	277	844
ENSG00000253738	OTUD6B-AS1	1363	2129	845
ENSG00000111676	ATN1	1627	1867	846
ENSG00000138032	PPM1B	302	3200	847
ENSG00000163312	HELQ	105	3398	848
ENSG00000162607	USP1	1823	1681	849
ENSG00000075975	MKRN2	1781	1724	850
ENSG00000113649	TCERG1	1841	1664	851
ENSG00000159720	ATP6V0D1	779	2726	852
ENSG00000168522	FNTA	3144	369	853
ENSG00000174606	ANGEL2	1783	1733	854
ENSG00000225484	NUTM2B-AS1	1900	1616	855
ENSG00000105197	TIMM50	1929	1588	856
ENSG00000125637	PSD4	435	3085	857
ENSG00000127870	RNF6	2162	1368	858
ENSG00000143442	POGZ	3424	106	859
ENSG00000053371	AKR7A2	1449	2082	860
ENSG00000169905	TOR1AIP2	1159	2373	861
ENSG00000125868	DSTN	1632	1903	862
ENSG00000139842	CUL4A	2946	589	863
ENSG00000163930	BAP1	1890	1645	864
ENSG00000122188	LAX1	3184	352	865
ENSG00000113048	MRPS27	1291	2247	866
ENSG00000138175	ARL3	2796	744	867
ENSG00000116679	IVNS1ABP	2341	1200	868
ENSG00000001461	NIPAL3	555	2991	869
ENSG00000105866	SP4	1093	2455	870
ENSG00000120675	DNAJC15	2712	838	871
ENSG00000115368	WDR75	26	3528	872
ENSG00000160208	RRP1B	1833	1727	873
ENSG00000231721	LINC-PINT	1648	1912	874
ENSG00000184924	PTRHD1	700	2865	875
ENSG00000141644	MBD1	2241	1325	876
ENSG00000126457	PRMT1	287	3283	877
ENSG00000170379	TCAF2	1076	2494	878
ENSG00000101901	ALG13	2412	1161	879
ENSG00000284691	NA	3334	241	880
ENSG00000119820	YIPF4	842	2734	881
ENSG00000135250	SRPK2	1658	1925	882
ENSG00000160194	NDUFV3	1256	2330	883
ENSG00000150093	ITGB1	2311	1282	884
ENSG00000273247	NA	3188	406	885
ENSG00000272888	NA	495	3103	886
ENSG00000140526	ABHD2	279	3321	887
ENSG00000187555	USP7	596	3006	888
ENSG00000227039	ITGB2-AS1	701	2902	889
ENSG00000158092	NCK1	2310	1300	890
ENSG00000163171	CDC42EP3	893	2724	891
ENSG00000189190	ZNF600	1128	2491	892
ENSG00000058600	POLR3E	1109	2512	893
ENSG00000099956	SMARCB1	1052	2576	894
ENSG00000165669	FAM204A	1402	2226	895
ENSG00000168488	ATXN2L	681	2949	896
ENSG00000090060	PAPOLA	410	3226	897
ENSG00000101654	RNMT	988	2648	898
ENSG00000079263	SP140	1846	1794	899
ENSG00000089351	GRAMD1A	1008	2635	900
ENSG00000084072	PPIE	1111	2539	901
ENSG00000268043	NBPF12	1438	2214	902
ENSG00000118873	RAB3GAP2	2835	818	903
ENSG00000204351	SKIV2L	2029	1625	904
ENSG00000114439	BBX	2589	1066	905
ENSG00000214046	SMIM7	1106	2552	906
ENSG00000117280	RAB29	2291	1370	907
ENSG00000093183	SEC22C	2056	1608	908
ENSG00000175324	LSM1	1579	2085	909
ENSG00000101126	ADNP	2953	712	910
ENSG00000083520	DIS3	3268	399	911
ENSG00000128585	MKLN1	1796	1873	912
ENSG00000170242	USP47	2423	1246	913
ENSG00000196968	FUT11	1018	2653	914
ENSG00000177963	RIC8A	1500	2177	915
ENSG00000137106	GRHPR	1743	1937	916
ENSG00000139116	KIF21A	2425	1258	917
ENSG00000163755	HPS3	2368	1317	918
ENSG00000127125	PPCS	1565	2128	919
ENSG00000068697	LAPTM4A	2101	1594	920
ENSG00000101150	TPD52L2	720	2976	921
ENSG00000130313	PGLS	1410	2286	922
ENSG00000163154	TNFAIP8L2	2093	1603	923
ENSG00000166200	COPS2	2863	836	924
ENSG00000137492	THAP12	2620	1080	925
ENSG00000162976	PQLC3	1676	2025	926
ENSG00000112303	VNN2	2266	1437	927
ENSG00000176087	SLC35A4	1753	1950	928
ENSG00000166197	NOLC1	1353	2354	929
ENSG00000107175	CREB3	2496	1214	930
ENSG00000111726	CMAS	937	2775	931
ENSG00000155256	ZFYVE27	119	3601	932
ENSG00000104763	ASAH1	2194	1528	933
ENSG00000156928	MALSU1	998	2727	934
ENSG00000100991	TRPC4AP	1295	2431	935
ENSG00000084676	NCOA1	1439	2288	936
ENSG00000239306	RBM14	2604	1128	937
ENSG00000256667	NA	1623	2110	938
ENSG00000134574	DDB2	1307	2427	939
ENSG00000075826	SEC31B	1597	2138	940
ENSG00000186687	LYRM7	1293	2442	941
ENSG00000160993	ALKBH4	79	3659	942
ENSG00000053501	USE1	3088	651	943
ENSG00000119509	INVS	1941	1798	944
ENSG00000183617	MRPL54	1483	2258	945
ENSG00000224032	NA	1821	1922	946
ENSG00000197226	TBC1D9B	2269	1484	947
ENSG00000223745	NA	3004	749	948
ENSG00000051596	THOC3	1942	1815	949
ENSG00000213246	SUPT4H1	2421	1342	950
ENSG00000146701	MDH2	570	3196	951
ENSG00000150347	ARID5B	2122	1650	952
ENSG00000136381	IREB2	1208	2567	953
ENSG00000183624	HMCES	283	3492	954
ENSG00000117632	STMN1	252	3526	955
ENSG00000197183	NOL4L	1831	1947	956
ENSG00000166398	KIAA0355	3624	156	957
ENSG00000185880	TRIM69	2607	1178	958
ENSG00000196586	MYO6	3040	746	959
ENSG00000080371	RAB21	642	3146	960
ENSG00000134597	RBMX2	1746	2043	961
ENSG00000212802	NA	1964	1827	962
ENSG00000075413	MARK3	3521	271	963
ENSG00000120798	NR2C1	350	3443	964
ENSG00000134758	RNF138	1459	2335	965
ENSG00000122692	SMU1	249	3550	966
ENSG00000176390	CRLF3	1578	2221	967
ENSG00000177731	FLII	2965	840	968
ENSG00000124380	SNRNP27	2769	1037	969
ENSG00000173762	CD7	1995	1812	970
ENSG00000167202	TBC1D2B	2353	1461	971
ENSG00000137817	PARP6	2977	839	972
ENSG00000175224	ATG13	3410	407	973
ENSG00000176171	BNIP3	990	2832	974
ENSG00000214021	TTLL3	1976	1846	975
ENSG00000108599	AKAP10	2342	1483	976
ENSG00000226067	NA	1938	1887	977
ENSG00000059758	CDK17	2741	1085	978
ENSG00000174446	SNAPC5	1866	1960	979
ENSG00000110344	UBE4A	1932	1897	980
ENSG00000147853	AK3	323	3508	981
ENSG00000138688	KIAA1109	2911	923	982
ENSG00000007202	KIAA0100	1323	2513	983
ENSG00000205544	TMEM256	2464	1374	984
ENSG00000168944	CEP120	1580	2260	985
ENSG00000271601	LIX1L	1567	2273	986
ENSG00000072518	MARK2	1923	1919	987
ENSG00000141543	EIF4A3	1844	1998	988
ENSG00000065154	OAT	750	3094	989
ENSG00000214900	LINC01588	3618	230	990
ENSG00000111679	PTPN6	639	3214	991
ENSG00000119048	UBE2B	1249	2606	992
ENSG00000132718	SYT11	3207	648	993
ENSG00000130414	NDUFA10	1982	1874	994
ENSG00000170089	LOC728554	2009	1850	995
ENSG00000090013	BLVRB	477	3384	996
ENSG00000136950	ARPC5L	2447	1416	997
ENSG00000132305	IMMT	1236	2629	998
ENSG00000167851	CD300A	3296	574	999
ENSG00000102081	FMR1	3707	165	1000
ENSG00000102119	EMD	1517	2361	1001
ENSG00000174547	MRPL11	1795	2087	1002
ENSG00000100902	PSMA6	2026	1858	1003
ENSG00000132002	DNAJB1	3257	636	1004
ENSG00000116898	MRPS15	2022	1872	1005
ENSG00000137414	FAM8A1	2355	1541	1006
ENSG00000159346	ADIPOR1	395	3502	1007
ENSG00000086504	MRPL28	2431	1472	1008
ENSG00000121892	PDS5A	2410	1493	1009
ENSG00000139636	LMBR1L	906	2998	1010
ENSG00000169217	CD2BP2	2612	1294	1011
ENSG00000143393	PI4KB	1807	2100	1012
ENSG00000163328	GPR155	1766	2141	1013
ENSG00000204392	LSM2	1445	2464	1014
ENSG00000176386	CDC26	2000	1914	1015
ENSG00000112335	SNX3	1649	2267	1016
ENSG00000140455	USP3	2683	1233	1017
ENSG00000180628	PCGF5	1776	2140	1018
ENSG00000213619	NDUFS3	2669	1259	1019
ENSG00000107949	BCCIP	1619	2310	1020
ENSG00000135775	COG2	2515	1414	1021
ENSG00000188352	FOCAD	2465	1470	1022
ENSG00000104852	SNRNP70	2098	1838	1023
ENSG00000147548	NSD3	865	3076	1024
ENSG00000188895	MSL1	2250	1696	1025
ENSG00000185246	PRPF39	3050	899	1026
ENSG00000128595	CALU	2450	1500	1027
ENSG00000135164	DMTF1	891	3059	1028
ENSG00000066044	ELAVL1	1067	2890	1029
ENSG00000272055	NA	1993	1964	1030
ENSG00000069248	NUP133	2498	1460	1031
ENSG00000281649	EBLN3P	1662	2298	1032
ENSG00000064687	ABCA7	2109	1855	1033
ENSG00000275700	AATF	2220	1749	1034
ENSG00000162910	MRPL55	2582	1390	1035
ENSG00000134108	ARL8B	2203	1774	1036
ENSG00000103194	USP10	3796	183	1037
ENSG00000011007	ELOA	39	3941	1038
ENSG00000172500	FIBP	1759	2222	1039
ENSG00000105364	MRPL4	1645	2340	1040
ENSG00000111530	CAND1	1801	2185	1041
ENSG00000138138	ATAD1	2048	1939	1042
ENSG00000196998	WDR45	2270	1720	1043
ENSG00000178028	DMAP1	1574	2419	1044
ENSG00000204209	DAXX	2420	1573	1045
ENSG00000196696	PDXDC2P-NPIPB14P	2039	1959	1046
ENSG00000092931	MFSD11	3029	970	1047
ENSG00000006652	IFRD1	1461	2542	1048
ENSG00000141741	MIEN1	1202	2801	1049
ENSG00000159459	UBR1	3576	431	1050
ENSG00000091164	TXNL1	1925	2083	1051
ENSG00000189079	ARID2	2857	1151	1052
ENSG00000116852	KIF21B	2209	1801	1053
ENSG00000243753	HLA-L	1970	2040	1054
ENSG00000154978	VOPP1	2286	1728	1055
ENSG00000241685	ARPC1A	2003	2013	1056
ENSG00000214413	BBIP1	1762	2257	1057
ENSG00000168288	MMADHC	1717	2303	1058
ENSG00000075239	ACAT1	1931	2090	1059
ENSG00000065675	PRKCQ	2305	1725	1060
ENSG00000106771	TMEM245	2473	1558	1061
ENSG00000173992	CCS	1679	2353	1062
ENSG00000071794	HLTF	3696	338	1063
ENSG00000097033	SH3GLB1	890	3144	1064
ENSG00000133393	FOPNL	1810	2228	1065
ENSG00000211765	NA	2151	1888	1066
ENSG00000169764	UGP2	860	3183	1067
ENSG00000104998	IL27RA	2302	1745	1068
ENSG00000128228	SDF2L1	950	3099	1069
ENSG00000143793	C1orf35	3773	276	1070
ENSG00000185009	AP3M1	1397	2655	1071
ENSG00000139613	SMARCC2	2046	2007	1072
ENSG00000127526	SLC35E1	147	3908	1073
ENSG00000166848	TERF2IP	1221	2835	1074
ENSG00000074319	TSG101	2570	1489	1075
ENSG00000082641	NFE2L1	2227	1836	1076
ENSG00000147872	PLIN2	1951	2115	1077
ENSG00000095397	WHRN	1188	2886	1078
ENSG00000130731	METTL26	994	3083	1079
ENSG00000047056	WDR37	1380	2699	1080
ENSG00000122707	RECK	3678	401	1081
ENSG00000169641	LUZP1	3866	215	1082
ENSG00000163882	POLR2H	3764	318	1083
ENSG00000166508	MCM7	1709	2375	1084
ENSG00000240230	COX19	2334	1750	1085
ENSG00000065427	KARS	316	3774	1086
ENSG00000270170	NCBP2-AS2	3042	1050	1087
ENSG00000174917	C19orf70	2011	2086	1088
ENSG00000105619	TFPT	3183	917	1089
ENSG00000166579	NDEL1	1901	2200	1090
ENSG00000005339	CREBBP	2927	1175	1091
ENSG00000164611	PTTG1	3182	920	1092
ENSG00000182004	SNRPE	399	3703	1093
ENSG00000167461	RAB8A	2825	1278	1094
ENSG00000159110	IFNAR2	3702	404	1095
ENSG00000100216	TOMM22	727	3383	1096
ENSG00000146433	TMEM181	2868	1243	1097
ENSG00000148399	DPH7	1715	2400	1098
ENSG00000168610	STAT3	2943	1172	1099
ENSG00000116750	UCHL5	1851	2266	1100
ENSG00000136286	MYO1G	1091	3031	1101
ENSG00000167491	GATAD2A	3093	1032	1102
ENSG00000055130	CUL1	1552	2577	1103
ENSG00000167984	NLRC3	2378	1751	1104
ENSG00000104886	PLEKHJ1	1748	2383	1105
ENSG00000168958	MFF	545	3589	1106
ENSG00000172663	TMEM134	1963	2171	1107
ENSG00000134590	RTL8C	2195	1945	1108
ENSG00000189306	RRP7A	3556	587	1109
ENSG00000168395	ING5	2337	1807	1110
ENSG00000133773	CCDC59	1020	3133	1111
ENSG00000140992	PDPK1	1734	2423	1112
ENSG00000100364	KIAA0930	2628	1530	1113
ENSG00000154889	MPPE1	3056	1103	1114
ENSG00000108010	GLRX3	2146	2014	1115
ENSG00000204397	CARD16	1611	2553	1116
ENSG00000042429	MED17	3919	248	1117
ENSG00000169375	SIN3A	2059	2111	1118
ENSG00000132388	UBE2G1	2536	1637	1119
ENSG00000109320	NFKB1	2839	1337	1120
ENSG00000135269	TES	2448	1729	1121
ENSG00000169062	UPF3A	2557	1622	1122
ENSG00000198887	SMC5	3404	775	1123
ENSG00000131828	PDHA1	1915	2265	1124
ENSG00000198791	CNOT7	2670	1510	1125
ENSG00000169139	UBE2V2	1784	2398	1126
ENSG00000213593	TMX2	3102	1081	1127
ENSG00000124383	MPHOSPH10	2408	1777	1128
ENSG00000072501	SMC1A	1522	2667	1129
ENSG00000265808	SEC22B	1843	2349	1130
ENSG00000107485	GATA3	1108	3088	1131
ENSG00000213064	SFT2D2	3735	463	1132
ENSG00000139725	RHOF	1994	2212	1133
ENSG00000033867	SLC4A7	3223	988	1134
ENSG00000119403	PHF19	2301	1930	1135
ENSG00000140983	RHOT2	1985	2251	1136
ENSG00000105518	TMEM205	2453	1785	1137
ENSG00000184319	NA	2008	2236	1138
ENSG00000134313	KIDINS220	2562	1683	1139
ENSG00000149761	NUDT22	1330	2916	1140
ENSG00000176953	NFATC2IP	2272	1977	1141
ENSG00000184983	NDUFA6	1663	2589	1142
ENSG00000167397	VKORC1	1530	2723	1143
ENSG00000075151	EIF4G3	3522	734	1144
ENSG00000196591	HDAC2	1863	2394	1145
ENSG00000113194	FAF2	22	4240	1146
ENSG00000116337	AMPD2	27	4238	1147
ENSG00000272333	KMT2B	3335	940	1148
ENSG00000112096	SOD2	1541	2736	1149
ENSG00000139687	RB1	3014	1263	1150
ENSG00000199753	SNORD104	3226	1060	1151
ENSG00000115946	PNO1	4205	89	1152
ENSG00000174891	RSRC1	956	3339	1153
ENSG00000114383	TUSC2	1955	2345	1154
ENSG00000148824	MTG1	2234	2074	1155
ENSG00000064995	TAF11	2597	1712	1156
ENSG00000120063	GNA13	1835	2477	1157
ENSG00000047849	MAP4	1700	2614	1158
ENSG00000065000	AP3D1	3140	1176	1159
ENSG00000132334	PTPRE	3890	428	1160
ENSG00000102317	RBM3	2276	2047	1161
ENSG00000111145	ELK3	569	3755	1162
ENSG00000172673	THEMIS	2289	2039	1163
ENSG00000106609	TMEM248	2192	2137	1164
ENSG00000096401	CDC5L	2806	1524	1165
ENSG00000111641	NOP2	2952	1382	1166
ENSG00000204977	TRIM13	1588	2752	1167
ENSG00000108861	DUSP3	4214	128	1168
ENSG00000101191	DIDO1	1714	2640	1169
ENSG00000104824	HNRNPL	1505	2852	1170
ENSG00000245958	LOC645513	2723	1635	1171
ENSG00000008869	HEATR5B	2110	2249	1172
ENSG00000122705	CLTA	278	4081	1173
ENSG00000165819	METTL3	3153	1206	1174
ENSG00000180233	ZNRF2	344	4018	1175
ENSG00000204560	DHX16	2503	1862	1176
ENSG00000179820	MYADM	2088	2278	1177
ENSG00000204899	MZT1	1268	3100	1178
ENSG00000100764	PSMC1	3372	999	1179
ENSG00000163728	TTC14	1778	2596	1180
ENSG00000198612	COPS8	2671	1707	1181
ENSG00000196436	NPIPB15	1725	2654	1182
ENSG00000094916	CBX5	1494	2887	1183
ENSG00000112110	MRPL18	1089	3292	1184
ENSG00000101442	ACTR5	275	4108	1185
ENSG00000279010	NA	3000	1384	1186
ENSG00000106049	HIBADH	1288	3097	1187
ENSG00000225093	NA	2169	2219	1188
ENSG00000129055	ANAPC13	4028	363	1189
ENSG00000186001	LRCH3	1598	2793	1190
ENSG00000163389	POGLUT1	2325	2070	1191
ENSG00000026103	FAS	2778	1619	1192
ENSG00000104969	SGTA	636	3761	1193
ENSG00000173889	PHC3	2001	2396	1194
ENSG00000145703	IQGAP2	2534	1866	1195
ENSG00000235505	LOC643733	2698	1703	1196
ENSG00000187630	DHRS4L2	1647	2755	1197
ENSG00000148444	COMMD3	3112	1291	1198
ENSG00000157216	SSBP3	1131	3272	1199
ENSG00000214425	NA	224	4182	1200
ENSG00000086666	ZFAND6	3081	1326	1201
ENSG00000103035	PSMD7	1316	3091	1202
ENSG00000226084	NA	2189	2218	1203
ENSG00000163029	SMC6	530	3879	1204
ENSG00000117859	OSBPL9	966	3444	1205
ENSG00000258181	NA	1257	3154	1206
ENSG00000196459	TRAPPC2	2092	2321	1207
ENSG00000126214	KLC1	2767	1651	1208
ENSG00000164463	CREBRF	2826	1598	1209
ENSG00000171566	PLRG1	3052	1373	1210
ENSG00000160185	UBASH3A	1590	2836	1211
ENSG00000132275	RRP8	3891	549	1212
ENSG00000134698	AGO4	4191	250	1213
ENSG00000109107	ALDOC	686	3756	1214
ENSG00000181467	RAP2B	2822	1621	1215
ENSG00000008256	CYTH3	1871	2579	1216
ENSG00000168172	HOOK3	1791	2659	1217
ENSG00000205937	RNPS1	1042	3411	1218
ENSG00000112701	SENP6	4209	245	1219
ENSG00000183172	SMDT1	2364	2094	1220
ENSG00000100393	EP300	1678	2781	1221
ENSG00000175467	SART1	3107	1354	1222
ENSG00000103152	MPG	3075	1389	1223
ENSG00000119655	NPC2	2300	2166	1224
ENSG00000180011	ZADH2	3752	718	1225
ENSG00000122085	MTERF4	1624	2848	1226
ENSG00000169756	LIMS1	2148	2325	1227
ENSG00000106355	LSM5	2344	2132	1228
ENSG00000164062	APEH	2467	2011	1229
ENSG00000125970	RALY	2563	1917	1230
ENSG00000170275	CRTAP	2323	2158	1231
ENSG00000132406	TMEM128	2299	2183	1232
ENSG00000101849	TBL1X	3823	660	1233
ENSG00000004897	CDC27	1788	2700	1234
ENSG00000100221	JOSD1	2345	2145	1235
ENSG00000112305	SMAP1	2043	2454	1236
ENSG00000143013	LMO4	4020	477	1237
ENSG00000112739	PRPF4B	3908	592	1238
ENSG00000141030	COPS3	608	3895	1239
ENSG00000162086	ZNF75A	3359	1144	1240
ENSG00000140474	ULK3	4184	320	1241
ENSG00000257093	KIAA1147	4250	255	1242
ENSG00000067048	DDX3Y	1201	3305	1243
ENSG00000143252	SDHC	2585	1924	1244
ENSG00000169967	MAP3K2	2676	1834	1245
ENSG00000176393	RNPEP	4326	188	1246
ENSG00000121680	PEX16	2373	2143	1247
ENSG00000231074	NA	2260	2256	1248
ENSG00000074842	MYDGF	1980	2540	1249
ENSG00000113643	RARS	2117	2404	1250
ENSG00000126247	CAPNS1	1677	2847	1251
ENSG00000050426	LETMD1	1947	2578	1252
ENSG00000115540	MOB4	999	3527	1253
ENSG00000176101	SSNA1	2486	2044	1254
ENSG00000123562	MORF4L2	1327	3210	1255
ENSG00000144659	SLC25A38	2091	2447	1256
ENSG00000084463	WBP11	3175	1364	1257
ENSG00000102699	PARP4	2030	2509	1258
ENSG00000108561	C1QBP	782	3757	1259
ENSG00000145293	ENOPH1	3423	1117	1260
ENSG00000103024	NME3	2064	2480	1261
ENSG00000136247	ZDHHC4	4023	522	1262
ENSG00000278845	MRPL45	3096	1456	1263
ENSG00000065413	ANKRD44	2990	1563	1264
ENSG00000128609	NDUFA5	3434	1125	1265
ENSG00000167645	YIF1B	3924	637	1266
ENSG00000158062	UBXN11	1696	2868	1267
ENSG00000125818	PSMF1	1756	2810	1268
ENSG00000204619	PPP1R11	2084	2485	1269
ENSG00000136146	MED4	2978	1595	1270
ENSG00000102738	MRPS31	2037	2537	1271
ENSG00000224078	NA	2481	2093	1272
ENSG00000095906	NUBP2	2922	1660	1273
ENSG00000032219	ARID4A	4065	518	1274
ENSG00000148019	CEP78	2119	2470	1275
ENSG00000170876	TMEM43	2367	2224	1276
ENSG00000130511	SSBP4	368	4233	1277
ENSG00000154719	MRPL39	1251	3356	1278
ENSG00000186716	BCR	2336	2272	1279
ENSG00000176485	PLA2G16	2290	2323	1280
ENSG00000182952	HMGN4	2482	2136	1281
ENSG00000218175	NA	1972	2651	1282
ENSG00000163866	SMIM12	2581	2045	1283
ENSG00000273841	TAF9	1460	3166	1284
ENSG00000113648	H2AFY	2917	1714	1285
ENSG00000125520	SLC2A4RG	4031	604	1286
ENSG00000127054	INTS11	2735	1904	1287
ENSG00000105397	TYK2	1344	3297	1288
ENSG00000092201	SUPT16H	2474	2168	1289
ENSG00000058063	ATP11B	25	4622	1290
ENSG00000116497	S100PBP	1029	3623	1291
ENSG00000198589	LRBA	3471	1183	1292
ENSG00000160908	ZNF394	2326	2329	1293
ENSG00000100982	PCIF1	1681	2977	1294
ENSG00000178149	DALRD3	2402	2259	1295
ENSG00000110075	PPP6R3	3128	1534	1296
ENSG00000148337	CIZ1	1933	2729	1297
ENSG00000178951	ZBTB7A	1992	2671	1298
ENSG00000126883	NUP214	2980	1685	1299
ENSG00000138433	CIR1	1711	2958	1300
ENSG00000144136	SLC20A1	1907	2767	1301
ENSG00000114062	UBE3A	2429	2246	1302
ENSG00000198721	ECI2	2606	2072	1303
ENSG00000083807	SLC27A5	4229	451	1304
ENSG00000106400	ZNHIT1	1385	3296	1305
ENSG00000117862	TXNDC12	3508	1173	1306
ENSG00000161179	YDJC	1496	3190	1307
ENSG00000123933	MXD4	1371	3319	1308
ENSG00000173200	PARP15	2204	2488	1309
ENSG00000165494	PCF11	2102	2594	1310
ENSG00000235065	NA	1523	3173	1311
ENSG00000068024	HDAC4	1308	3390	1312
ENSG00000197582	NA	2112	2588	1313
ENSG00000049860	HEXB	2598	2103	1314
ENSG00000147471	PLPBP	2142	2563	1315
ENSG00000167208	SNX20	2210	2495	1316
ENSG00000115306	SPTBN1	1825	2881	1317
ENSG00000241127	YAE1D1	35	4694	1318
ENSG00000172890	NADSYN1	2015	2719	1319
ENSG00000100226	GTPBP1	3078	1659	1320
ENSG00000143457	GOLPH3L	2958	1782	1321
ENSG00000125651	GTF2F1	2313	2430	1322
ENSG00000213465	ARL2	2067	2677	1323
ENSG00000156976	EIF4A2	2816	1932	1324
ENSG00000035687	ADSS	3527	1224	1325
ENSG00000108679	LGALS3BP	4215	539	1326
ENSG00000166224	SGPL1	228	4526	1327
ENSG00000174173	TRMT10C	1415	3340	1328
ENSG00000138107	ACTR1A	2649	2117	1329
ENSG00000100099	HPS4	2988	1779	1330
ENSG00000211697	NA	4542	229	1331
ENSG00000035928	RFC1	2363	2409	1332
ENSG00000103091	WDR59	179	4594	1333
ENSG00000171311	EXOSC1	2014	2759	1334
ENSG00000161980	POLR3K	2679	2098	1335
ENSG00000196498	NCOR2	2321	2460	1336
ENSG00000198874	TYW1	1887	2896	1337
ENSG00000118260	CREB1	4039	745	1338
ENSG00000008083	JARID2	2745	2042	1339
ENSG00000138363	ATIC	2287	2500	1340
ENSG00000165516	KLHDC2	2677	2113	1341
ENSG00000011275	RNF216	2251	2541	1342
ENSG00000075945	KIFAP3	177	4616	1343
ENSG00000073614	KDM5A	2689	2105	1344
ENSG00000106799	TGFBR1	3515	1279	1345
ENSG00000109220	CHIC2	1707	3087	1346
ENSG00000148634	HERC4	2533	2263	1347
ENSG00000105701	FKBP8	2985	1820	1348
ENSG00000243716	NPIPB5	1978	2827	1349
ENSG00000082515	MRPL22	2375	2433	1350
ENSG00000158805	ZNF276	584	4224	1351
ENSG00000278311	GGNBP2	2462	2348	1352
ENSG00000100823	APEX1	2303	2510	1353
ENSG00000157540	DYRK1A	2681	2135	1354
ENSG00000171159	C9orf16	2790	2027	1355
ENSG00000261884	NA	3827	990	1356
ENSG00000143190	POU2F1	1952	2872	1357
ENSG00000134287	ARF3	2623	2203	1358
ENSG00000196505	GDAP2	3854	974	1359
ENSG00000064607	SUGP2	3323	1508	1360
ENSG00000122482	ZNF644	2428	2403	1361
ENSG00000148908	RGS10	2108	2728	1362
ENSG00000244398	NA	3003	1833	1363
ENSG00000136485	DCAF7	2237	2601	1364
ENSG00000145287	PLAC8	1644	3198	1365
ENSG00000110514	MADD	2308	2536	1366
ENSG00000076554	TPD52	4423	425	1367
ENSG00000282826	FRG1CP	2696	2154	1368
ENSG00000140521	POLG	4183	669	1369
ENSG00000139746	RBM26	3306	1547	1370
ENSG00000091317	CMTM6	2542	2314	1371
ENSG00000211460	TSN	1386	3475	1372
ENSG00000114388	NPRL2	2360	2505	1373
ENSG00000116030	SUMO1	2519	2358	1374
ENSG00000118939	UCHL3	3451	1426	1375
ENSG00000134779	TPGS2	2279	2602	1376
ENSG00000105127	AKAP8	3172	1711	1377
ENSG00000215908	CROCCP2	3191	1692	1378
ENSG00000144043	TEX261	1229	3657	1379
ENSG00000196455	PIK3R4	4559	327	1380
ENSG00000153147	SMARCA5	1693	3194	1381
ENSG00000163513	TGFBR2	2559	2328	1382
ENSG00000105939	ZC3HAV1	2278	2612	1383
ENSG00000157191	NECAP2	4356	537	1384
ENSG00000107738	VSIR	2840	2057	1385
ENSG00000162923	WDR26	2728	2170	1386
ENSG00000087087	SRRT	2160	2741	1387
ENSG00000111615	KRR1	984	3918	1388
ENSG00000223496	EXOSC6	1426	3476	1389
ENSG00000163539	CLASP2	3572	1336	1390
ENSG00000183978	COA3	2322	2590	1391
ENSG00000101040	ZMYND8	3133	1784	1392
ENSG00000121486	TRMT1L	683	4237	1393
ENSG00000135446	CDK4	4646	275	1394
ENSG00000143811	PYCR2	3060	1861	1395
ENSG00000166734	CASC4	1573	3348	1396
ENSG00000196365	LONP1	2242	2679	1397
ENSG00000242259	C22orf39	3463	1459	1398
ENSG00000013810	TACC3	2779	2152	1399
ENSG00000056558	TRAF1	2742	2189	1400
ENSG00000196177	ACADSB	1275	3661	1401
ENSG00000054118	THRAP3	2005	2933	1402
ENSG00000146677	NA	3114	1829	1403
ENSG00000140396	NCOA2	3427	1517	1404
ENSG00000105202	FBL	2128	2820	1405
ENSG00000148843	PDCD11	4903	46	1406
ENSG00000136444	RSAD1	2622	2334	1407
ENSG00000134056	MRPS36	2274	2684	1408
ENSG00000064601	CTSA	3620	1339	1409
ENSG00000125817	CENPB	3787	1174	1410
ENSG00000171928	TVP23B	2942	2021	1411
ENSG00000254838	GVINP1	3100	1864	1412
ENSG00000204282	TNRC6C-AS1	773	4195	1413
ENSG00000197312	DDI2	4839	132	1414
ENSG00000028528	SNX1	1585	3387	1415
ENSG00000132824	SERINC3	2407	2568	1416
ENSG00000135114	OASL	3778	1198	1417
ENSG00000136717	BIN1	2317	2663	1418
ENSG00000163946	FAM208A	2678	2305	1419
ENSG00000036054	TBC1D23	15	4972	1420
ENSG00000168234	TTC39C	473	4522	1421
ENSG00000172775	FAM192A	2403	2592	1422
ENSG00000137601	NEK1	100	4902	1423
ENSG00000147526	TACC1	2973	2031	1424
ENSG00000111142	METAP2	1712	3294	1425
ENSG00000073921	PICALM	2267	2743	1426
ENSG00000145439	CBR4	4629	381	1427
ENSG00000198663	C6orf89	1320	3690	1428
ENSG00000152520	PAN3	3253	1759	1429
ENSG00000181722	ZBTB20	1953	3070	1430
ENSG00000116584	ARHGEF2	2174	2850	1431
ENSG00000120699	EXOSC8	3123	1901	1432
ENSG00000100796	PPP4R3A	2716	2312	1433
ENSG00000013306	SLC25A39	2744	2289	1434
ENSG00000054148	PHPT1	3325	1709	1435
ENSG00000176142	TMEM39A	3531	1506	1436
ENSG00000213523	SRA1	2385	2652	1437
ENSG00000226360	NA	1971	3067	1438
ENSG00000100897	DCAF11	4690	349	1439
ENSG00000125734	GPR108	2565	2474	1440
ENSG00000149823	VPS51	159	4884	1441
ENSG00000109618	SEPSECS	4675	372	1442
ENSG00000138592	USP8	3776	1272	1443
ENSG00000186298	PPP1CC	1926	3123	1444
ENSG00000132507	EIF5A	3208	1842	1445
ENSG00000135932	CAB39	2205	2845	1446
ENSG00000179091	CYC1	1634	3417	1447
ENSG00000179933	C14orf119	3197	1857	1448
ENSG00000154451	GBP5	2907	2148	1449
ENSG00000168385	SEPT2	2045	3013	1450
ENSG00000110367	DDX6	2281	2778	1451
ENSG00000072506	HSD17B10	2277	2784	1452
ENSG00000134107	BHLHE40	2650	2413	1453
ENSG00000108262	GIT1	1769	3295	1454
ENSG00000171223	JUNB	3757	1309	1455
ENSG00000106263	EIF3B	2025	3042	1456
ENSG00000145494	NDUFS6	2114	2955	1457
ENSG00000124733	MEA1	3020	2050	1458
ENSG00000082898	XPO1	2434	2637	1459
ENSG00000183486	MX2	3194	1880	1460
ENSG00000145912	NHP2	1883	3197	1461
ENSG00000138172	CALHM2	2419	2662	1462
ENSG00000026950	BTN3A1	2439	2644	1463
ENSG00000172354	GNB2	2137	2947	1464
ENSG00000135048	CEMIP2	2458	2628	1465
ENSG00000203875	SNHG5	2094	2994	1466
ENSG00000125352	RNF113A	2587	2504	1467
ENSG00000154781	CCDC174	2646	2445	1468
ENSG00000161204	ABCF3	558	4536	1469
ENSG00000162639	HENMT1	3415	1680	1470
ENSG00000257727	CNPY2	3541	1554	1471
ENSG00000138398	PPIG	1664	3432	1472
ENSG00000115944	COX7A2L	1651	3446	1473
ENSG00000108639	SYNGR2	1721	3380	1474
ENSG00000138078	PREPL	202	4901	1475
ENSG00000261971	NA	5003	100	1476
ENSG00000044574	HSPA5	2457	2649	1477
ENSG00000214756	CSKMT	2105	3004	1478
ENSG00000169592	INO80E	1612	3498	1479
ENSG00000063322	MED29	3524	1590	1480
ENSG00000113441	LNPEP	2878	2237	1481
ENSG00000165792	METTL17	1936	3186	1482
ENSG00000134294	SLC38A2	3017	2109	1483
ENSG00000068028	RASSF1	2036	3093	1484
ENSG00000108798	ABI3	2520	2609	1485
ENSG00000138593	SECISBP2L	3818	1314	1486
ENSG00000112893	MAN2A1	3907	1236	1487
ENSG00000215305	VPS16	684	4461	1488
ENSG00000116977	LGALS8	2085	3061	1489
ENSG00000135387	CAPRIN1	2035	3111	1490
ENSG00000188092	GPR89B	4848	299	1491
ENSG00000111671	SPSB2	4404	747	1492
ENSG00000079999	KEAP1	2809	2343	1493
ENSG00000155096	AZIN1	1879	3273	1494
ENSG00000164916	FOXK1	624	4528	1495
ENSG00000000419	DPM1	2746	2410	1496
ENSG00000182934	SRPRA	3560	1597	1497
ENSG00000135842	FAM129A	2733	2426	1498
ENSG00000124496	TRERF1	3899	1261	1499
ENSG00000258199	NA	3398	1762	1500
ENSG00000004455	AK2	2172	2990	1501
ENSG00000072736	NFATC3	2178	2984	1502
ENSG00000128524	ATP6V1F	2550	2616	1503
ENSG00000109062	SLC9A3R1	3171	1997	1504
ENSG00000245060	LINC00847	806	4363	1505
ENSG00000108100	CCNY	927	4243	1506
ENSG00000167635	ZNF146	3760	1410	1507
ENSG00000105443	CYTH2	2393	2779	1508
ENSG00000123106	CCDC91	3677	1498	1509
ENSG00000068724	TTC7A	4234	951	1510
ENSG00000076924	XAB2	1545	3642	1511
ENSG00000164609	SLU7	3009	2179	1512
ENSG00000182768	NGRN	2245	2944	1513
ENSG00000214753	HNRNPUL2	2335	2856	1514
ENSG00000242372	EIF6	2750	2441	1515
ENSG00000110848	CD69	2223	2970	1516
ENSG00000170088	TMEM192	5182	17	1517
ENSG00000147443	DOK2	2370	2840	1518
ENSG00000163041	H3F3A	1944	3269	1519
ENSG00000099783	HNRNPM	3028	2187	1520
ENSG00000136682	CBWD2	2016	3202	1521
ENSG00000129235	TXNDC17	2256	2963	1522
ENSG00000125534	PPDPF	1937	3285	1523
ENSG00000226950	DANCR	1656	3568	1524
ENSG00000134202	GSTM3	318	4908	1525
ENSG00000011009	LYPLA2	3381	1847	1526
ENSG00000156642	NPTN	5224	4	1527
ENSG00000158201	ABHD3	1806	3423	1528
ENSG00000223501	VPS52	4110	1121	1529
ENSG00000105254	TBCB	3216	2019	1530
ENSG00000197114	ZGPAT	1238	4005	1531
ENSG00000004700	RECQL	2013	3234	1532
ENSG00000140577	CRTC3	3584	1663	1533
ENSG00000083223	ZCCHC6	2433	2815	1534
ENSG00000140299	BNIP2	2648	2600	1535
ENSG00000101346	POFUT1	4687	566	1536
ENSG00000141367	CLTC	2176	3079	1537
ENSG00000071994	PDCD2	2775	2483	1538
ENSG00000169228	RAB24	1996	3263	1539
ENSG00000073803	MAP3K13	1602	3660	1540
ENSG00000149499	EML3	3771	1491	1541
ENSG00000110048	OSBP	2656	2607	1542
ENSG00000106443	PHF14	4953	312	1543
ENSG00000142784	WDTC1	3882	1383	1544
ENSG00000072958	AP1M1	2885	2385	1545
ENSG00000159023	EPB41	2141	3129	1546
ENSG00000143294	PRCC	4178	1093	1547
ENSG00000276070	CCL4L2	1793	3478	1548
ENSG00000198837	DENND4B	2784	2489	1549
ENSG00000232888	NA	2208	3066	1550
ENSG00000157916	RER1	2680	2597	1551
ENSG00000109390	NDUFC1	2306	2973	1552
ENSG00000077157	PPP1R12B	1031	4249	1553
ENSG00000105887	MTPN	3073	2209	1554
ENSG00000156587	UBE2L6	1686	3600	1555
ENSG00000171988	JMJD1C	3007	2279	1556
ENSG00000161217	PCYT1A	4350	937	1557
ENSG00000134516	DOCK2	2913	2381	1558
ENSG00000167085	PHB	2704	2593	1559
ENSG00000107968	MAP3K8	1845	3453	1560
ENSG00000170791	CHCHD7	2579	2720	1561
ENSG00000276291	NA	2058	3242	1562
ENSG00000155876	RRAGA	3417	1884	1563
ENSG00000104325	DECR1	2332	2975	1564
ENSG00000130985	UBA1	2225	3082	1565
ENSG00000162601	MYSM1	3766	1546	1566
ENSG00000272047	GTF2H5	3610	1702	1567
ENSG00000239382	ALKBH6	1910	3403	1568
ENSG00000138663	COPS4	1424	3897	1569
ENSG00000083799	CYLD	2845	2482	1570
ENSG00000165487	MICU2	2864	2468	1571
ENSG00000143727	ACP1	1443	3892	1572
ENSG00000227939	NA	1514	3822	1573
ENSG00000108306	FBXL20	5308	29	1574
ENSG00000026297	RNASET2	3090	2248	1575
ENSG00000159202	UBE2Z	2969	2378	1576
ENSG00000213145	CRIP1	2023	3329	1577
ENSG00000143514	TP53BP2	5244	109	1578
ENSG00000171161	ZNF672	5178	178	1579
ENSG00000167986	DDB1	2284	3073	1580
ENSG00000116266	STXBP3	3022	2337	1581
ENSG00000104133	SPG11	2882	2479	1582
ENSG00000125971	DYNLRB1	2874	2487	1583
ENSG00000172922	RNASEH2C	1650	3711	1584
ENSG00000226415	NA	2188	3175	1585
ENSG00000076043	REXO2	1722	3643	1586
ENSG00000093144	ECHDC1	2143	3225	1587
ENSG00000135316	SYNCRIP	2494	2876	1588
ENSG00000213658	LAT	2131	3239	1589
ENSG00000139990	DCAF5	2535	2844	1590
ENSG00000110719	TCIRG1	3214	2167	1591
ENSG00000108590	MED31	1750	3632	1592
ENSG00000174780	SRP72	2859	2524	1593
ENSG00000210184	NA	1973	3410	1594
ENSG00000142002	DPP9	2511	2874	1595
ENSG00000163597	SNHG16	2369	3016	1596
ENSG00000218739	CEBPZOS	1983	3406	1597
ENSG00000165671	NSD1	4600	797	1598
ENSG00000174720	LARP7	1694	3710	1599
ENSG00000213614	HEXA	1724	3685	1600
ENSG00000112118	MCM3	1882	3530	1601
ENSG00000173852	DPY19L1	5171	243	1602
ENSG00000032444	PNPLA6	2599	2816	1603
ENSG00000099875	MKNK2	1652	3763	1604
ENSG00000105851	PIK3CG	5313	104	1605
ENSG00000155229	MMS19	3155	2262	1606
ENSG00000134644	PUM1	2057	3366	1607
ENSG00000005448	WDR54	2436	2989	1608
ENSG00000139684	ESD	3118	2309	1609
ENSG00000181555	SETD2	1726	3704	1610
ENSG00000188603	CLN3	3617	1816	1611
ENSG00000130725	UBE2M	2625	2809	1612
ENSG00000130175	PRKCSH	3590	1845	1613
ENSG00000136758	YME1L1	2406	3030	1614
ENSG00000105819	PMPCB	2772	2674	1615
ENSG00000100941	PNN	2527	2925	1616
ENSG00000163541	SUCLG1	206	5247	1617
ENSG00000184613	NELL2	2963	2492	1618
ENSG00000198818	SFT2D1	3850	1605	1619
ENSG00000168710	AHCYL1	3537	1920	1620
ENSG00000134453	RBM17	2258	3203	1621
ENSG00000149177	PTPRJ	2867	2599	1622
ENSG00000018510	AGPS	5350	120	1623
ENSG00000167323	STIM1	2285	3185	1624
ENSG00000164244	PRRC1	4157	1315	1625
ENSG00000158019	BABAM2	3202	2282	1626
ENSG00000226608	NA	3190	2294	1627
ENSG00000116752	BCAS2	2518	2967	1628
ENSG00000127884	ECHS1	3436	2052	1629
ENSG00000155115	GTF3C6	2828	2660	1630
ENSG00000090273	NUDC	2348	3145	1631
ENSG00000144021	CIAO1	3493	2000	1632
ENSG00000206337	HCP5	2782	2713	1633
ENSG00000109016	DHRS7B	4949	548	1634
ENSG00000116473	RAP1A	2627	2879	1635
ENSG00000117410	ATP6V0B	3212	2296	1636
ENSG00000100461	RBM23	3603	1906	1637
ENSG00000130332	LSM7	1990	3520	1638
ENSG00000137413	TAF8	4379	1132	1639
ENSG00000177697	CD151	2017	3496	1640
ENSG00000243147	MRPL33	2032	3481	1641
ENSG00000099940	SNAP29	3134	2384	1642
ENSG00000170627	GTSF1	2507	3012	1643
ENSG00000172939	OXSR1	3755	1764	1644
ENSG00000040633	PHF23	556	4970	1645
ENSG00000152904	GGPS1	2763	2764	1646
ENSG00000090905	TNRC6A	3691	1839	1647
ENSG00000092929	UNC13D	3079	2457	1648
ENSG00000109670	FBXW7	4674	862	1649
ENSG00000111875	ASF1A	2803	2737	1650
ENSG00000128534	LSM8	2104	3439	1651
ENSG00000116586	LAMTOR2	2695	2849	1652
ENSG00000225528	NA	3538	2008	1653
ENSG00000138750	NUP54	3884	1669	1654
ENSG00000099995	SF3A1	2331	3223	1655
ENSG00000163166	IWS1	1962	3596	1656
ENSG00000013364	MVP	2743	2818	1657
ENSG00000107854	TNKS2	1466	4095	1658
ENSG00000170860	LSM3	2904	2658	1659
ENSG00000095574	IKZF5	3802	1761	1660
ENSG00000125826	RBCK1	2875	2688	1661
ENSG00000187764	SEMA4D	2073	3490	1662
ENSG00000132323	ILKAP	2834	2732	1663
ENSG00000174106	LEMD3	715	4851	1664
ENSG00000153551	CMTM7	2970	2598	1665
ENSG00000143614	GATAD2B	2945	2627	1666
ENSG00000163848	ZNF148	5203	370	1667
ENSG00000007080	CCDC124	2721	2855	1668
ENSG00000101220	C20orf27	233	5346	1669
ENSG00000178127	NDUFV2	1568	4019	1670
ENSG00000146223	RPL7L1	3203	2390	1671
ENSG00000010244	ZNF207	2926	2669	1672
ENSG00000031698	SARS	2887	2711	1673
ENSG00000131504	DIAPH1	2914	2686	1674
ENSG00000100445	SDR39U1	2380	3222	1675
ENSG00000115216	NRBP1	3023	2581	1676
ENSG00000115232	ITGA4	3261	2347	1677
ENSG00000036257	CUL3	3177	2435	1678
ENSG00000213203	GIMAP1	3243	2371	1679
ENSG00000143319	ISG20L2	3880	1735	1680
ENSG00000230590	FTX	3546	2071	1681
ENSG00000125779	PANK2	1045	4573	1682
ENSG00000176845	METRNL	2902	2718	1683
ENSG00000136810	TXN	2491	3132	1684
ENSG00000104823	ECH1	2243	3381	1685
ENSG00000151657	KIN	353	5271	1686
ENSG00000158321	AUTS2	3872	1752	1687
ENSG00000166479	TMX3	1582	4044	1688
ENSG00000128731	HERC2	4652	978	1689
ENSG00000006282	SPATA20	3393	2239	1690
ENSG00000120616	EPC1	2770	2862	1691
ENSG00000151702	FLI1	3327	2307	1692
ENSG00000134186	PRPF38B	3672	1965	1693
ENSG00000159111	MRPL10	2282	3355	1694
ENSG00000216480	NA	3532	2106	1695
ENSG00000233016	SNHG7	1508	4131	1696
ENSG00000152495	CAMK4	3489	2153	1697
ENSG00000149187	CELF1	2729	2917	1698
ENSG00000137312	FLOT1	2621	3028	1699
ENSG00000060688	SNRNP40	2719	2932	1700
ENSG00000131943	C19orf12	5264	387	1701
ENSG00000182117	NOP10	2158	3493	1702
ENSG00000198625	MDM4	2897	2754	1703
ENSG00000127481	UBR4	2517	3135	1704
ENSG00000164466	SFXN1	2233	3419	1705
ENSG00000128891	CCDC32	5270	384	1706
ENSG00000164039	BDH2	5588	69	1707
ENSG00000134744	ZCCHC11	3364	2295	1708
ENSG00000137100	DCTN3	2298	3363	1709
ENSG00000090621	PABPC4	2126	3537	1710
ENSG00000168175	MAPK1IP1L	3109	2560	1711
ENSG00000100300	TSPO	2690	2980	1712
ENSG00000063978	RNF4	2886	2785	1713
ENSG00000144567	RETREG2	2830	2842	1714
ENSG00000104946	TBC1D17	3217	2456	1715
ENSG00000137038	DMAC1	3225	2448	1716
ENSG00000087274	ADD1	2691	2983	1717
ENSG00000136238	RAC1	2870	2804	1718
ENSG00000162928	PEX13	4006	1672	1719
ENSG00000196268	ZNF493	1832	3846	1720
ENSG00000153015	CWC27	1369	4313	1721
ENSG00000124193	SRSF6	2950	2733	1722
ENSG00000085719	CPNE3	3804	1885	1723
ENSG00000123416	TUBA1B	2981	2710	1724
ENSG00000163125	RPRD2	3870	1822	1725
ENSG00000232035	NA	2130	3564	1726
ENSG00000196329	GIMAP5	3855	1840	1727
ENSG00000149600	COMMD7	5606	93	1728
ENSG00000008405	CRY1	1077	4624	1729
ENSG00000101161	PRPF6	3027	2675	1730
ENSG00000149485	FADS1	4900	803	1731
ENSG00000065809	FAM107B	2776	2931	1732
ENSG00000070413	DGCR2	3628	2079	1733
ENSG00000130348	QRSL1	800	4912	1734
ENSG00000196363	WDR5	4310	1404	1735
ENSG00000105379	ETFB	778	4948	1736
ENSG00000100503	NIN	2843	2885	1737
ENSG00000155366	RHOC	463	5267	1738
ENSG00000060138	YBX3	3034	2697	1739
ENSG00000068903	SIRT2	2848	2888	1740
ENSG00000185163	DDX51	4852	887	1741
ENSG00000106028	SSBP1	2881	2860	1742
ENSG00000119537	KDSR	809	4933	1743
ENSG00000121741	ZMYM2	2372	3372	1744
ENSG00000133398	MED10	2136	3610	1745
ENSG00000070423	RNF126	1974	3773	1746
ENSG00000142892	PIGK	5246	502	1747
ENSG00000142687	KIAA0319L	3254	2499	1748
ENSG00000131507	NDFIP1	2475	3281	1749
ENSG00000241741	NA	3543	2216	1750
ENSG00000091483	FH	4696	1069	1751
ENSG00000121089	NA	3902	1863	1752
ENSG00000182154	MRPL41	2899	2866	1753
ENSG00000107829	FBXW4	4676	1091	1754
ENSG00000129353	SLC44A2	3164	2603	1755
ENSG00000113312	TTC1	3315	2453	1756
ENSG00000136643	RPS6KC1	4643	1127	1757
ENSG00000163527	STT3B	2644	3127	1758
ENSG00000088205	DDX18	2989	2783	1759
ENSG00000141232	TOB1	2974	2802	1760
ENSG00000173209	AHSA2P	1754	4030	1761
ENSG00000117543	DPH5	4666	1123	1762
ENSG00000196504	PRPF40A	3742	2048	1763
ENSG00000168439	STIP1	932	4861	1764
ENSG00000168397	ATG4B	2530	3265	1765
ENSG00000176261	ZBTB8OS	2788	3011	1766
ENSG00000180423	HARBI1	1596	4206	1767
ENSG00000115604	IL18R1	5291	515	1768
ENSG00000105677	TMEM147	3234	2573	1769
ENSG00000107263	RAPGEF1	2591	3219	1770
ENSG00000113575	PPP2CA	2184	3626	1771
ENSG00000196873	CBWD3	2115	3695	1772
ENSG00000141522	ARHGDIA	3426	2389	1773
ENSG00000172936	MYD88	2556	3259	1774
ENSG00000125386	FAM193A	3313	2503	1775
ENSG00000181007	ZFP82	139	5677	1776
ENSG00000184470	TXNRD2	4567	1249	1777
ENSG00000067365	METTL22	456	5364	1778
ENSG00000071859	FAM50A	2435	3386	1779
ENSG00000242485	MRPL20	3240	2582	1780
ENSG00000141338	ABCA8	2089	3734	1781
ENSG00000139131	YARS2	4916	909	1782
ENSG00000131508	UBE2D2	3018	2808	1783
ENSG00000134684	YARS	2871	2960	1784
ENSG00000164167	LSM6	2757	3074	1785
ENSG00000172661	WASHC2C	2246	3586	1786
ENSG00000260260	SNHG19	4737	1096	1787
ENSG00000184423	NA	3860	1981	1788
ENSG00000257524	NA	2175	3667	1789
ENSG00000239713	APOBEC3G	3544	2300	1790
ENSG00000134352	IL6ST	5633	212	1791
ENSG00000250182	NA	2179	3671	1792
ENSG00000110047	EHD1	2880	2972	1793
ENSG00000171222	SCAND1	3483	2372	1794
ENSG00000071553	ATP6AP1	2212	3644	1795
ENSG00000102030	NAA10	2222	3636	1796
ENSG00000161920	MED11	2508	3352	1797
ENSG00000184990	SIVA1	2012	3849	1798
ENSG00000075568	TMEM131	5344	519	1799
ENSG00000119414	PPP6C	3259	2605	1800
ENSG00000105612	DNASE2	5315	550	1801
ENSG00000133884	DPF2	3062	2806	1802
ENSG00000104388	RAB2A	3131	2738	1803
ENSG00000107672	NSMCE4A	3514	2359	1804
ENSG00000179889	PDXDC1	3409	2465	1805
ENSG00000137642	SORL1	2139	3737	1806
ENSG00000166949	SMAD3	3411	2466	1807
ENSG00000072756	TRNT1	913	4967	1808
ENSG00000171148	TADA3	3198	2682	1809
ENSG00000175309	PHYKPL	3294	2591	1810
ENSG00000156650	KAT6B	4357	1531	1811
ENSG00000186432	KPNA4	3474	2416	1812
ENSG00000104979	C19orf53	1792	4100	1813
ENSG00000173486	FKBP2	2309	3584	1814
ENSG00000003056	M6PR	2851	3047	1815
ENSG00000111897	SERINC1	3792	2107	1816
ENSG00000214176	NA	1436	4467	1817
ENSG00000257267	ZNF271P	3282	2621	1818
ENSG00000160654	CD3G	2636	3270	1819
ENSG00000152465	NMT2	178	5736	1820
ENSG00000075785	RAB7A	2455	3462	1821
ENSG00000139239	NA	3256	2661	1822
ENSG00000187735	TCEA1	1626	4294	1823
ENSG00000196911	KPNA5	2672	3250	1824
ENSG00000110429	FBXO3	4406	1518	1825
ENSG00000163875	MEAF6	3571	2355	1826
ENSG00000239830	NA	3939	1987	1827
ENSG00000203709	NA	3976	1951	1828
ENSG00000178971	CTC1	2675	3254	1829
ENSG00000147123	NDUFB11	3491	2439	1830
ENSG00000125686	MED1	4657	1274	1831
ENSG00000177721	ANXA2R	3991	1941	1832
ENSG00000197746	PSAP	3472	2461	1833
ENSG00000130726	TRIM28	2652	3282	1834
ENSG00000113163	COL4A3BP	142	5794	1835
ENSG00000095002	MSH2	980	4959	1836
ENSG00000055917	PUM2	3087	2854	1837
ENSG00000166925	TSC22D4	3110	2834	1838
ENSG00000198856	OSTC	3192	2753	1839
ENSG00000119688	ABCD4	2199	3747	1840
ENSG00000159069	FBXW5	2444	3503	1841
ENSG00000214760	NA	3242	2705	1842
ENSG00000247596	TWF2	2547	3401	1843
ENSG00000166337	TAF10	3485	2467	1844
ENSG00000175567	UCP2	3006	2946	1845
ENSG00000163820	FYCO1	235	5719	1846
ENSG00000177951	BET1L	2702	3255	1847
ENSG00000168259	DNAJC7	3008	2950	1848
ENSG00000144381	HSPD1	2354	3605	1849
ENSG00000159461	AMFR	4891	1071	1850
ENSG00000234518	NA	2149	3813	1851
ENSG00000159228	CBR1	1742	4223	1852
ENSG00000243742	RPLP0P2	2165	3802	1853
ENSG00000243680	NA	2166	3803	1854
ENSG00000240674	NA	2167	3808	1855
ENSG00000129625	REEP5	3433	2543	1856
ENSG00000225663	MCRIP1	2152	3824	1857
ENSG00000140941	MAP1LC3B	2551	3430	1858
ENSG00000197136	PCNX3	338	5643	1859
ENSG00000157600	TMEM164	257	5727	1860
ENSG00000119953	SMNDC1	4935	1055	1861
ENSG00000163349	HIPK1	3230	2761	1862
ENSG00000185787	MORF4L1	3049	2943	1863
ENSG00000146278	PNRC1	713	5280	1864
ENSG00000180739	S1PR5	3245	2757	1865
ENSG00000131495	NDUFA2	2872	3134	1866
ENSG00000100100	PIK3IP1	3374	2633	1867
ENSG00000168374	ARF4	2824	3184	1868
ENSG00000163374	YY1AP1	4605	1412	1869
ENSG00000164442	CITED2	4878	1140	1870
ENSG00000166272	WBP1L	4345	1673	1871
ENSG00000103653	CSK	3095	2924	1872
ENSG00000244038	DDOST	2461	3559	1873
ENSG00000123728	RAP2C	4661	1362	1874
ENSG00000131473	ACLY	3063	2961	1875
ENSG00000114023	FAM162A	2113	3914	1876
ENSG00000012963	UBR7	1055	4974	1877
ENSG00000188452	CERKL	4132	1899	1878
ENSG00000228300	C19orf24	3241	2791	1879
ENSG00000232442	MHENCR	1300	4732	1880
ENSG00000173273	TNKS	4590	1445	1881
ENSG00000240036	NA	3718	2317	1882
ENSG00000077254	USP33	4966	1070	1883
ENSG00000115504	EHBP1	4942	1094	1884
ENSG00000138071	ACTR2	3308	2730	1885
ENSG00000067167	TRAM1	2924	3115	1886
ENSG00000122435	TRMT13	260	5782	1887
ENSG00000104522	TSTA3	3911	2133	1888
ENSG00000180867	NA	2191	3853	1889
ENSG00000173559	NABP1	2789	3258	1890
ENSG00000125835	SNRPB	3019	3033	1891
ENSG00000204574	ABCF1	2936	3120	1892
ENSG00000187446	CHP1	3706	2351	1893
ENSG00000177971	IMP3	4861	1199	1894
ENSG00000101365	IDH3B	5322	739	1895
ENSG00000223482	NUTM2A-AS1	3550	2521	1896
ENSG00000189077	TMEM120A	873	5199	1897
ENSG00000187010	RHD	2071	4011	1898
ENSG00000122218	COPA	3166	2921	1899
ENSG00000171606	ZNF274	1875	4213	1900
ENSG00000188229	TUBB4B	3148	2942	1901
ENSG00000162604	TM2D1	4160	1931	1902
ENSG00000113811	SELENOK	3126	2969	1903
ENSG00000189343	NA	2090	4008	1904
ENSG00000132463	GRSF1	3430	2685	1905
ENSG00000237676	NA	2155	3962	1906
ENSG00000109854	HTATIP2	3513	2608	1907
ENSG00000198689	SLC9A6	483	5640	1908
ENSG00000060971	ACAA1	3380	2744	1909
ENSG00000149100	EIF3M	3422	2708	1910
ENSG00000244538	NA	3832	2299	1911
ENSG00000130811	EIF3G	2932	3205	1912
ENSG00000104872	PIH1D1	2842	3298	1913
ENSG00000110031	LPXN	3263	2882	1914
ENSG00000100889	PCK2	4418	1731	1915
ENSG00000271503	CCL5	3331	2821	1916
ENSG00000064933	PMS1	2381	3775	1917
ENSG00000177105	RHOG	2901	3256	1918
ENSG00000185651	UBE2L3	3149	3008	1919
ENSG00000181666	HKR1	4574	1584	1920
ENSG00000219545	UMAD1	1379	4782	1921
ENSG00000105953	OGDH	3072	3090	1922
ENSG00000138439	FAM117B	1935	4229	1923
ENSG00000075884	ARHGAP15	3237	2929	1924
ENSG00000105373	NOP53	3319	2851	1925
ENSG00000005302	MSL3	3809	2364	1926
ENSG00000139182	CLSTN3	2106	4067	1927
ENSG00000145779	TNFAIP8	2120	4056	1928
ENSG00000012817	KDM5D	2525	3652	1929
ENSG00000100811	YY1	3602	2575	1930
ENSG00000156261	CCT8	3416	2762	1931
ENSG00000241666	NA	3283	2901	1932
ENSG00000136770	DNAJC1	4187	2001	1933
ENSG00000186010	NDUFA13	3475	2716	1934
ENSG00000088833	NSFL1C	2808	3385	1935
ENSG00000100385	IL2RB	3219	2978	1936
ENSG00000197540	GZMM	2505	3694	1937
ENSG00000130741	EIF2S3	3432	2771	1938
ENSG00000166226	CCT2	2613	3594	1939
ENSG00000167552	TUBA1A	2862	3347	1940
ENSG00000273559	CWC25	1865	4345	1941
ENSG00000153487	ING1	1329	4882	1942
ENSG00000115307	AUP1	3510	2703	1943
ENSG00000171720	HDAC3	3994	2223	1944
ENSG00000132199	ENOSF1	5637	584	1945
ENSG00000057608	GDI2	3525	2698	1946
ENSG00000020633	RUNX3	3608	2618	1947
ENSG00000108523	RNF167	2694	3532	1948
ENSG00000073584	SMARCE1	3083	3149	1949
ENSG00000282870	NA	1984	4251	1950
ENSG00000164543	STK17A	3413	2824	1951
ENSG00000105323	HNRNPUL1	3265	2974	1952
ENSG00000091592	NLRP1	3606	2634	1953
ENSG00000171456	ASXL1	5177	1068	1954
ENSG00000099331	MYO9B	3321	2927	1955
ENSG00000139679	LPAR6	2020	4228	1956
ENSG00000108953	YWHAE	2159	4094	1957
ENSG00000119729	RHOQ	5282	971	1958
ENSG00000148834	GSTO1	2532	3724	1959
ENSG00000280721	NA	3712	2549	1960
ENSG00000137880	GCHFR	3703	2566	1961
ENSG00000184887	BTBD6	611	5661	1962
ENSG00000150867	PIP4K2A	3360	2915	1963
ENSG00000172932	ANKRD13D	3482	2796	1964
ENSG00000158636	EMSY	5218	1061	1965
ENSG00000174444	RPL4	2253	4027	1966
ENSG00000074370	ATP2A3	2740	3541	1967
ENSG00000226499	NA	4107	2175	1968
ENSG00000054116	TRAPPC3	4707	1576	1969
ENSG00000114503	NCBP2	2837	3448	1970
ENSG00000153187	HNRNPU	3011	3274	1971
ENSG00000109536	FRG1	2919	3379	1972
ENSG00000144746	ARL6IP5	2416	3890	1973
ENSG00000135698	MPHOSPH6	1401	4906	1974
ENSG00000112679	DUSP22	5298	1010	1975
ENSG00000197694	SPTAN1	3405	2903	1976
ENSG00000165732	DDX21	3358	2951	1977
ENSG00000277147	LINC00869	3147	3165	1978
ENSG00000089737	DDX24	3803	2514	1979
ENSG00000165637	VDAC2	2443	3874	1980
ENSG00000170540	ARL6IP1	4338	1982	1981
ENSG00000198189	HSD17B11	4306	2015	1982
ENSG00000118217	ATF6	4665	1657	1983
ENSG00000005810	MYCBP2	3091	3233	1984
ENSG00000186577	SMIM29	1492	4832	1985
ENSG00000126773	PCNX4	3121	3208	1986
ENSG00000179218	CALR	3150	3180	1987
ENSG00000172273	HINFP	634	5698	1988
ENSG00000178057	NDUFAF3	2033	4302	1989
ENSG00000174718	KIAA1551	4147	2190	1990
ENSG00000085662	AKR1B1	2569	3769	1991
ENSG00000172466	ZNF24	5173	1167	1992
ENSG00000003756	RBM5	3449	2892	1993
ENSG00000110711	AIP	3370	2971	1994
ENSG00000167548	KMT2D	2756	3591	1995
ENSG00000143158	MPC2	2295	4059	1996
ENSG00000197956	S100A6	3460	2894	1997
ENSG00000198624	CCDC69	4303	2055	1998
ENSG00000159199	ATP5MC1	2761	3598	1999
[truncated: 1,322 more rows]
